# Supplementary material for: Unlocking the genetic secrets of Dorper sheep: insights into wool shedding and hair follicle development
Source: Front Vet Sci. 2024 Dec 11;11:1489379. doi: 10.3389/fvets.2024.1489379 (PMC11670804; doi:10.3389/fvets.2024.1489379)
Supplement: Supplementary file 1 [file Data_Sheet_1.zip]

Archive with 17 entries (16 files):
- Appendix Table/
- Appendix Table/Table S1.xlsx
- Appendix Table/Table S10.xlsx
- Appendix Table/Table S11.xlsx
- Appendix Table/Table S12.xlsx
- Appendix Table/Table S13.xlsx
- Appendix Table/Table S14.xlsx
- Appendix Table/Table S15.xlsx
- Appendix Table/Table S16.xlsx
- Appendix Table/Table S2.xlsx
- Appendix Table/Table S3.xlsx
- Appendix Table/Table S4.xlsx
- Appendix Table/Table S5.xlsx
- Appendix Table/Table S6.xlsx
- Appendix Table/Table S7.xlsx
- Appendix Table/Table S8.xlsx
- Appendix Table/Table S9.xlsx
