# Supplementary material for: Unlocking the genetic secrets of Dorper sheep: insights into wool shedding and hair follicle development
Source: Front Vet Sci. 2024 Dec 11;11:1489379. doi: 10.3389/fvets.2024.1489379 (PMC11670804; doi:10.3389/fvets.2024.1489379)
Supplement: Supplementary file 1 [file Data_Sheet_1.zip › Appendix Table/Table S1.xlsx]

## Sheet: Sheet1
Table S1 Primer sequences for qRT-PCR.
Primer items	Primer sequences(5’-3’)	Annealing temperature/℃
MT1C	F: CCCTCCTGCAAGAAGAGC	58.5
	R: CACAGCAGCTGCACTTGTC
KRT23	F: TAGCAGATGGCAAGGTAAACAA	58
	R: GTCAGATCATCCAGGGTCTTTC
S100A14	F: AGACCCTGATCAAGAATTTCCA	58.4
	R：CCGAACTCCAGTTTAGAGTCGT
TPRXL	F: ATGCTCCCAGTGAAAGTACAGA	59
	R: TCCATCTCACTGATAACTCAGCA
GAPDH	F: TCCACGGCACAGTCAAGG	57.7
	R: CACGCCCATCACAAACAT
KRT27	F: GCTCGGAATGAACTAACTGAGA	58.5
	R: CACAGTAGTTGCCCTCTGTTTC
FABP9	F: AGATAACCGGAAAGTGAAGAGC	58.5
	R: GACACCAGTGCTGACAACATTA
