# Supplementary material for: Unlocking the genetic secrets of Dorper sheep: insights into wool shedding and hair follicle development
Source: Front Vet Sci. 2024 Dec 11;11:1489379. doi: 10.3389/fvets.2024.1489379 (PMC11670804; doi:10.3389/fvets.2024.1489379)
Supplement: Supplementary file 1 [file Data_Sheet_1.zip › Appendix Table/Table S10.xlsx]

## Sheet: Sheet1
Table S10 A and T Patterns of Stage-Specific Expression in Sheep Hair Follicle Development.
GO term	module-Description	Transcript	ncbi	symbol	S1	S2	S3	N1	N2	N3
GO:0022405	2-hair cycle process	XM_027979998.1	ncbi_101107819	MSX2	17.284	3.902	9.958	14.2	13.5267	9.72333	A
		XM_015094610.2	ncbi_101108645	HOXC13	17.702	1.956	10.152	16.21	12.6933	9.39667	A
		XM_004004750.4	ncbi_101111606	DBI	265.39	99.062	187.902	226.637	247.353	140.24	A
		XM_004004440.4	ncbi_780482	FZD3	6.06	2.816	4.406	6.89333	5.36667	5.32333	A
GO:0042634	4-regulation of hair cycle	NM_001308600.1	ncbi_100303604	KRT17	1069.24	487.576	739.802	960.527	655.01	684.037	A
		XM_027975121.1	ncbi_101121868	Trpv3	0.898	0.266	0.706	0.893333	0.633333	0.85	A
GO:0043588	2-skin development	XM_012125908.3	ncbi_101121148	ZDHHC21	2.458	0.968	2.004	3.28	3.03667	2.52	A
		XM_012125926.3	ncbi_101121148	ZDHHC21	6.924	3.258	4.29	6.81	4.89667	4.2	A
GO:0045684	2-positive regulation of epidermis development	XM_027971916.1	ncbi_101105574	PRKCH	3.914	1.472	2.236	3.83	2.87667	3.02333	A
		XM_027979998.1	ncbi_101107819	MSX2	17.284	3.902	9.958	14.2	13.5267	9.72333	A
		XM_027967507.1	ncbi_101116039	LOC101116039	2.518	0.368	1.738	2.15333	1.96333	1.18	A
GO:0045682	2-regulation of epidermis development	XM_004006329.4	ncbi_100526798	KRT84	20.01	2.386	7.95	17.8667	15.0433	6.71333	A
		XM_027971916.1	ncbi_101105574	PRKCH	3.914	1.472	2.236	3.83	2.87667	3.02333	A
		XM_027979998.1	ncbi_101107819	MSX2	17.284	3.902	9.958	14.2	13.5267	9.72333	A
		XM_027967507.1	ncbi_101116039	LOC101116039	2.518	0.368	1.738	2.15333	1.96333	1.18	A
GO:0008544	2-epidermis development	XM_004006329.4	ncbi_100526798	KRT84	20.01	2.386	7.95	17.8667	15.0433	6.71333	A
		XM_004014391.4	ncbi_101105177	TGM3	24.61	8.356	14.248	20.0233	17.7167	11.1233	A
		XM_027971916.1	ncbi_101105574	PRKCH	3.914	1.472	2.236	3.83	2.87667	3.02333	A
		XM_027979998.1	ncbi_101107819	MSX2	17.284	3.902	9.958	14.2	13.5267	9.72333	A
		XM_027967507.1	ncbi_101116039	LOC101116039	2.518	0.368	1.738	2.15333	1.96333	1.18	A
		XM_027960837.1	ncbi_101118914	DSG4	20.9	1.838	7.574	18.4633	13.4033	6.01	A
		XM_004004305.3	ncbi_101123269	ANXA1	316.13	212.966	214.182	463.327	417.053	262.427	A
GO:0045682	4-regulation of epidermis development	XM_004002610.3	ncbi_101103024	TMEM79	9.908	4.528	7.7	7.79	6.34333	6.33667	A
		XM_027962449.1	ncbi_101108627	LOC101108627	0.724	0.292	0.668	0.513333	0.5	0.49	A
		XM_027974935.1	ncbi_101121185	ALOX15B	8.02	2.672	7.092	7.38	7.33667	7.7	A
		NM_001038014.1	ncbi_654331	LOC654331	1.094	0.304	0.842	1	0.79	0.783333	A
GO:0008544	4-epidermis development	XM_004002610.3	ncbi_101103024	TMEM79	9.908	4.528	7.7	7.79	6.34333	6.33667	A
		XM_027962449.1	ncbi_101108627	LOC101108627	0.724	0.292	0.668	0.513333	0.5	0.49	A
		XM_027974935.1	ncbi_101121185	ALOX15B	8.02	2.672	7.092	7.38	7.33667	7.7	A
		NM_001038014.1	ncbi_654331	LOC654331	1.094	0.304	0.842	1	0.79	0.783333	A
		NM_001009208.1	ncbi_443032	SFN	75.382	29.878	63.386	67.7733	51.0833	57.5033	A
GO:0045684	4-positive regulation of epidermis development	XM_027962449.1	ncbi_101108627	LOC101108627	0.724	0.292	0.668	0.513333	0.5	0.49	A
		XM_027974935.1	ncbi_101121185	ALOX15B	8.02	2.672	7.092	7.38	7.33667	7.7	A
GO:0042633	7-hair cycle	XM_012102831.3	ncbi_101105964	Ldb1	2.342	3.04	2.862	1.65667	2.89	3.75	T
		XM_012102454.3	ncbi_101116876	DKK1	1.058	2.078	1.732	1.01667	0.896667	1.35667	T
		XM_027979704.1	ncbi_101118728	LRP4	1.486	4.228	2.432	2.12333	1.25	3.23333	T
		XM_027974687.1	ncbi_101119064	NGFR	0.864	1.55	1.478	0.606667	0.816667	1.49667	T
		XM_027976973.1	ncbi_101121444	LAMA5	2.782	3.918	4.68	1.64667	2.44667	4.38	T
		NM_001267886.1	ncbi_443171	SMAD4	0.554	1.934	1.872	0.62	1.25667	3.07667	T
GO:0022405	7-hair cycle process	XM_012102831.3	ncbi_101105964	Ldb1	2.342	3.04	2.862	1.65667	2.89	3.75	T
		XM_012102454.3	ncbi_101116876	DKK1	1.058	2.078	1.732	1.01667	0.896667	1.35667	T
		XM_027979704.1	ncbi_101118728	LRP4	1.486	4.228	2.432	2.12333	1.25	3.23333	T
		XM_027976973.1	ncbi_101121444	LAMA5	2.782	3.918	4.68	1.64667	2.44667	4.38	T
