# Supplementary material for: Unlocking the genetic secrets of Dorper sheep: insights into wool shedding and hair follicle development
Source: Front Vet Sci. 2024 Dec 11;11:1489379. doi: 10.3389/fvets.2024.1489379 (PMC11670804; doi:10.3389/fvets.2024.1489379)
Supplement: Supplementary file 1 [file Data_Sheet_1.zip › Appendix Table/Table S11.xlsx]

## Sheet: Guide
Table S11 Motif Enrichment Analysis of Stage-Specific Transcript Promoters.
Guide
1	module 2
2	module 4
3	module 7

## Sheet: module 2
Enrichment of transcription factors related to hair follicle development
Query_ID	Target_ID	Optimal_offset	p-value	E-value	q-value	Overlap	Query_consensus	Target_consensus	Orientation
CCCCRBSGMMKSCRSCCCNSCAGGCTCSCCCBTCCCBBSGMYTBYCCAGG	MA1522.1	-26	3.57e-06	0.00739404	0.0145854	11	CCCCATCGACGGCACCCCCCCAGGCTCCCCCCTCCCTTCGCTTCTCCAGG	CGCCCCTCCCC	+	Note：Only display Q value ≤ 0.05
RMCYGGSGGRGGYGGGRRKGRGGGDMRGAGVVGDGMGMGGG	MA1961.1?(PATZ1)	-6	2.19e-06	0.00452914	0.00675404	12	ACCTGGGGGGGGTGGGAGTGGGGGTAGGAGGGGGGAGCGGG	GGGGGGCGGGGG	+
RMCYGGSGGRGGYGGGRRKGRGGGDMRGAGVVGDGMGMGGG	??MA1723.1?(PRDM9)	-10	3.3e-06	0.00683249	0.00675404	24	ACCTGGGGGGGGTGGGAGTGGGGGTAGGAGGGGGGAGCGGG	GGTGGGCAGGGAGGAAGCAGAAGG	+
RMCYGGSGGRGGYGGGRRKGRGGGDMRGAGVVGDGMGMGGG	??MA0753.2?(ZNF740)	-2	1.85e-05	0.0383016	0.02471	13	ACCTGGGGGGGGTGGGAGTGGGGGTAGGAGGGGGGAGCGGG	GTGGGGGGGGCGG	-
RMCYGGSGGRGGYGGGRRKGRGGGDMRGAGVVGDGMGMGGG	??UP00022_1?(Zfp740_primary)	-8	2.42e-05	0.0499941	0.02471	16	ACCTGGGGGGGGTGGGAGTGGGGGTAGGAGGGGGGAGCGGG	CAAGTGGGGGGGGGGG	-
RMCYGGSGGRGGYGGGRRKGRGGGDMRGAGVVGDGMGMGGG	??UP00021_1?(Zfp281_primary)	-10	5.11e-05	0.105818	0.0278132	15	ACCTGGGGGGGGTGGGAGTGGGGGTAGGAGGGGGGAGCGGG	GGGGGGGGGGGGGGA	-
RMCYGGSGGRGGYGGGRRKGRGGGDMRGAGVVGDGMGMGGG	??MA0471.2?(E2F6)	-7	5.55e-05	0.114908	0.0278132	13	ACCTGGGGGGGGTGGGAGTGGGGGTAGGAGGGGGGAGCGGG	GGGGGCGGGAAGG	+
RMCYGGSGGRGGYGGGRRKGRGGGDMRGAGVVGDGMGMGGG	??MA1653.1?(ZNF148)	-4	5.69e-05	0.11771	0.0278132	12	ACCTGGGGGGGGTGGGAGTGGGGGTAGGAGGGGGGAGCGGG	GGGGGAGGGGGG	-
RMCYGGSGGRGGYGGGRRKGRGGGDMRGAGVVGDGMGMGGG	??MA1627.1?(Wt1)	-9	5.71e-05	0.118185	0.0278132	14	ACCTGGGGGGGGTGGGAGTGGGGGTAGGAGGGGGGAGCGGG	GTGTGGGGGAGGGG	-
RMCYGGSGGRGGYGGGRRKGRGGGDMRGAGVVGDGMGMGGG	??MA0103.3?(ZEB1)	-5	6.12e-05	0.126613	0.0278132	11	ACCTGGGGGGGGTGGGAGTGGGGGTAGGAGGGGGGAGCGGG	GCGCAGGTGGG	-
RMCYGGSGGRGGYGGGRRKGRGGGDMRGAGVVGDGMGMGGG	??MA1107.2?(KLF9)	-8	7.16e-05	0.1482	0.0292997	16	ACCTGGGGGGGGTGGGAGTGGGGGTAGGAGGGGGGAGCGGG	GGGGTGGGTGTGGCTG	-
RMCYGGSGGRGGYGGGRRKGRGGGDMRGAGVVGDGMGMGGG	??MA1652.1?(ZKSCAN5)	-4	7.95e-05	0.164609	0.0295852	14	ACCTGGGGGGGGTGGGAGTGGGGGTAGGAGGGGGGAGCGGG	GGAGGAGGTGAGAA	+
RMCYGGSGGRGGYGGGRRKGRGGGDMRGAGVVGDGMGMGGG	??MA0162.4?(EGR1)	-7	0.000110021	0.227744	0.0348982	14	ACCTGGGGGGGGTGGGAGTGGGGGTAGGAGGGGGGAGCGGG	GGGCGTGGGCGTGG	-
RMCYGGSGGRGGYGGGRRKGRGGGDMRGAGVVGDGMGMGGG	??MA0516.3?(SP2)	-8	0.000110857	0.229473	0.0348982	9	ACCTGGGGGGGGTGGGAGTGGGGGTAGGAGGGGGGAGCGGG	GGGGCGGGG	+
RMCYGGSGGRGGYGGGRRKGRGGGDMRGAGVVGDGMGMGGG	??MA1513.1?(KLF15)	-7	0.000174712	0.361654	0.0490722	11	ACCTGGGGGGGGTGGGAGTGGGGGTAGGAGGGGGGAGCGGG	GGGGGCGGGGC	-
RMCYGGSGGRGGYGGGRRKGRGGGDMRGAGVVGDGMGMGGG	??MA0039.4?(KLF4)	-7	0.000199771	0.413527	0.0490722	12	ACCTGGGGGGGGTGGGAGTGGGGGTAGGAGGGGGGAGCGGG	GGGGGTGGGGCG	-
RMCYGGSGGRGGYGGGRRKGRGGGDMRGAGVVGDGMGMGGG	??MA0522.3?(TCF3)	-5	0.000209611	0.433895	0.0490722	11	ACCTGGGGGGGGTGGGAGTGGGGGTAGGAGGGGGGAGCGGG	GGGCAGGTGCG	-
RMCYGGSGGRGGYGGGRRKGRGGGDMRGAGVVGDGMGMGGG	??MA0528.2?(ZNF263)	-19	0.000217717	0.450674	0.0490722	12	ACCTGGGGGGGGTGGGAGTGGGGGTAGGAGGGGGGAGCGGG	GGGGGGAGGAGG	+
RMCYGGSGGRGGYGGGRRKGRGGGDMRGAGVVGDGMGMGGG	??MA0493.2?(KLF1)	-8	0.000239576	0.495922	0.0490722	9	ACCTGGGGGGGGTGGGAGTGGGGGTAGGAGGGGGGAGCGGG	GGGGCGGGG	+
RMCYGGSGGRGGYGGGRRKGRGGGDMRGAGVVGDGMGMGGG	??MA1511.2?(KLF10)	-8	0.000239576	0.495922	0.0490722	9	ACCTGGGGGGGGTGGGAGTGGGGGTAGGAGGGGGGAGCGGG	GGGGCGGGG	+
RMCYGGSGGRGGYGGGRRKGRGGGDMRGAGVVGDGMGMGGG	??MA0149.1?(EWSR1-FLI1)	-10	0.000239817	0.496422	0.0490722	18	ACCTGGGGGGGGTGGGAGTGGGGGTAGGAGGGGGGAGCGGG	GGAAGGAAGGAAGGAAGG	+
GSRGDRSSGGGSGGAGSSGGGGSCDGGRG	MA1713.1?(ZNF610)	-9	1.35e-07	0.000279328	0.000549122	14	GGAGGAGGGGGGGGAGCCGGGGGCTGGAG	GGGGGAGCGGCGGG	-
GSRGDRSSGGGSGGAGSSGGGGSCDGGRG	??MA1653.1?(ZNF148)	-9	1.87e-05	0.0387406	0.0272455	12	GGAGGAGGGGGGGGAGCCGGGGGCTGGAG	GGGGGAGGGGGG	-
GSRGDRSSGGGSGGAGSSGGGGSCDGGRG	??MA1961.1?(PATZ1)	-10	2.25e-05	0.0465622	0.0272455	12	GGAGGAGGGGGGGGAGCCGGGGGCTGGAG	GGGGGGCGGGGG	+
GSRGDRSSGGGSGGAGSSGGGGSCDGGRG	??UP00002_1?(Sp4_primary)	-1	2.68e-05	0.0554372	0.0272455	17	GGAGGAGGGGGGGGAGCCGGGGGCTGGAG	GAGAAGGGGGCGGGACC	-
GSRGDRSSGGGSGGAGSSGGGGSCDGGRG	??MA0146.2?(Zfx)	-12	5.21e-05	0.107748	0.0354669	14	GGAGGAGGGGGGGGAGCCGGGGGCTGGAG	GGGGCCGAGGCCTG	+
GSRGDRSSGGGSGGAGSSGGGGSCDGGRG	??MA1513.1?(KLF15)	-6	5.23e-05	0.108248	0.0354669	11	GGAGGAGGGGGGGGAGCCGGGGGCTGGAG	GGGGGCGGGGC	-
GSSGGGRGMGBCGSGGSCHGG	MA1713.1?(ZNF610)	-1	1.25e-07	0.000259756	0.000511578	14	GCCGGGGGAGGCGGGGGCAGG	GGGGGAGCGGCGGG	-
GSSGGGRGMGBCGSGGSCHGG	??MA1961.1?(PATZ1)	-5	6.35e-07	0.00131527	0.00129518	12	GCCGGGGGAGGCGGGGGCAGG	GGGGGGCGGGGG	+
GSSGGGRGMGBCGSGGSCHGG	??MA1653.1?(ZNF148)	-3	3.76e-06	0.00778068	0.00510789	12	GCCGGGGGAGGCGGGGGCAGG	GGGGGAGGGGGG	-
GSSGGGRGMGBCGSGGSCHGG	??MA1513.1?(KLF15)	-6	1.62e-05	0.0334919	0.0135723	11	GCCGGGGGAGGCGGGGGCAGG	GGGGGCGGGGC	-
GSSGGGRGMGBCGSGGSCHGG	??MA0528.2?(ZNF263)	-2	1.66e-05	0.0344571	0.0135723	12	GCCGGGGGAGGCGGGGGCAGG	GGGGGGAGGAGG	+
GSSGGGRGMGBCGSGGSCHGG	??MA1630.2?(ZNF281)	-3	3.3e-05	0.0683853	0.020513	12	GCCGGGGGAGGCGGGGGCAGG	GGGGGAGGGGAG	+
GSSGGGRGMGBCGSGGSCHGG	??MA1596.1?(ZNF460)	-2	3.52e-05	0.0729093	0.020513	16	GCCGGGGGAGGCGGGGGCAGG	CTCGGGAGGCTGAGGC	-
GSSGGGRGMGBCGSGGSCHGG	??MA1522.1?(MAZ)	-4	5.15e-05	0.106561	0.0251103	11	GCCGGGGGAGGCGGGGGCAGG	GGGGAGGGGCG	-
GSSGGGRGMGBCGSGGSCHGG	??MA0146.2?(Zfx)	-6	6.65e-05	0.1377	0.0251103	14	GCCGGGGGAGGCGGGGGCAGG	GGGGCCGAGGCCTG	+
GSSGGGRGMGBCGSGGSCHGG	??MA1965.1?(SP5)	-3	6.77e-05	0.140052	0.0251103	10	GCCGGGGGAGGCGGGGGCAGG	GGGGGAGGGG	-
GSSGGGRGMGBCGSGGSCHGG	??MA1981.1?(ZNF530)	0	6.78e-05	0.140249	0.0251103	18	GCCGGGGGAGGCGGGGGCAGG	GAAAGGAAAGGGGCGGGA	+
GSSGGGRGMGBCGSGGSCHGG	??MA1721.1?(ZNF93)	0	0.000112938	0.233782	0.0374676	16	GCCGGGGGAGGCGGGGGCAGG	GGCAGCGGCAGCGGCG	+
GSSGGGRGMGBCGSGGSCHGG	??UP00021_1?(Zfp281_primary)	-3	0.000119477	0.247317	0.0374676	15	GCCGGGGGAGGCGGGGGCAGG	GGGGGGGGGGGGGGA	-
GSSGGGRGMGBCGSGGSCHGG	??MA0516.3?(SP2)	-7	0.000161298	0.333888	0.0469697	9	GCCGGGGGAGGCGGGGGCAGG	GGGGCGGGG	+
CCCCSCDSCCNCVBCYSCYCCCKSSCCCYGCCBCSCSDSC	MA1961.1?(PATZ1)	-24	1.17e-07	0.000241687	0.000382132	12	CCCCCCTGCCGCCCCCCCCCCCTGCCCCCGCCGCCCCGCC	CCCCCGCCCCCC	-
CCCCSCDSCCNCVBCYSCYCCCKSSCCCYGCCBCSCSDSC	??MA1513.1?(KLF15)	-24	1.88e-07	0.00038941	0.000382132	11	CCCCCCTGCCGCCCCCCCCCCCTGCCCCCGCCGCCCCGCC	GCCCCGCCCCC	+
CCCCSCDSCCNCVBCYSCYCCCKSSCCCYGCCBCSCSDSC	??MA1713.1?(ZNF610)	-7	3.04e-07	0.000629955	0.000412121	14	CCCCCCTGCCGCCCCCCCCCCCTGCCCCCGCCGCCCCGCC	CCCGCCGCTCCCCC	+
CCCCSCDSCCNCVBCYSCYCCCKSSCCCYGCCBCSCSDSC	??MA1653.1?(ZNF148)	-16	4.54e-07	0.000939726	0.000461082	12	CCCCCCTGCCGCCCCCCCCCCCTGCCCCCGCCGCCCCGCC	CCCCCCTCCCCC	+
CCCCSCDSCCNCVBCYSCYCCCKSSCCCYGCCBCSCSDSC	??MA1522.1?(MAZ)	-16	9.16e-07	0.00189581	0.000744151	11	CCCCCCTGCCGCCCCCCCCCCCTGCCCCCGCCGCCCCGCC	CGCCCCTCCCC	+
CCCCSCDSCCNCVBCYSCYCCCKSSCCCYGCCBCSCSDSC	??MA1630.2?(ZNF281)	-16	1.16e-06	0.0024065	0.000787174	12	CCCCCCTGCCGCCCCCCCCCCCTGCCCCCGCCGCCCCGCC	CTCCCCTCCCCC	-
CCCCSCDSCCNCVBCYSCYCCCKSSCCCYGCCBCSCSDSC	??UP00021_1?(Zfp281_primary)	-7	1.53e-06	0.003165	0.000887384	15	CCCCCCTGCCGCCCCCCCCCCCTGCCCCCGCCGCCCCGCC	TCCCCCCCCCCCCCC	+
CCCCSCDSCCNCVBCYSCYCCCKSSCCCYGCCBCSCSDSC	??MA1976.1?(ZNF320)	-5	3.21e-06	0.00663667	0.00162816	27	CCCCCCTGCCGCCCCCCCCCCCTGCCCCCGCCGCCCCGCC	CCCTCGCACAGGCCCCCGGGCCCCCCT	-
CCCCSCDSCCNCVBCYSCYCCCKSSCCCYGCCBCSCSDSC	??MA1102.2?(CTCFL)	-14	6.43e-06	0.0133184	0.00290433	12	CCCCCCTGCCGCCCCCCCCCCCTGCCCCCGCCGCCCCGCC	GCGCCCCCTGCT	-
CCCCSCDSCCNCVBCYSCYCCCKSSCCCYGCCBCSCSDSC	??MA1511.2?(KLF10)	-25	1.58e-05	0.0328005	0.00631316	9	CCCCCCTGCCGCCCCCCCCCCCTGCCCCCGCCGCCCCGCC	CCCCGCCCC	-
CCCCSCDSCCNCVBCYSCYCCCKSSCCCYGCCBCSCSDSC	??MA0753.2?(ZNF740)	-8	1.85e-05	0.0382671	0.00631316	13	CCCCCCTGCCGCCCCCCCCCCCTGCCCCCGCCGCCCCGCC	CCGCCCCCCCCAC	+
CCCCSCDSCCNCVBCYSCYCCCKSSCCCYGCCBCSCSDSC	??MA0742.2?(KLF12)	-25	1.86e-05	0.0386004	0.00631316	9	CCCCCCTGCCGCCCCCCCCCCCTGCCCCCGCCGCCCCGCC	CCCCGCCCC	-
CCCCSCDSCCNCVBCYSCYCCCKSSCCCYGCCBCSCSDSC	??MA0516.3?(SP2)	-25	2.19e-05	0.045231	0.00682856	9	CCCCCCTGCCGCCCCCCCCCCCTGCCCCCGCCGCCCCGCC	CCCCGCCCC	-
CCCCSCDSCCNCVBCYSCYCCCKSSCCCYGCCBCSCSDSC	??MA0746.2?(SP3)	-23	2.73e-05	0.0565041	0.00753412	13	CCCCCCTGCCGCCCCCCCCCCCTGCCCCCGCCGCCCCGCC	GGCCACGCCCACC	+
CCCCSCDSCCNCVBCYSCYCCCKSSCCCYGCCBCSCSDSC	??MA0079.5?(SP1)	-25	2.97e-05	0.0614209	0.00753412	9	CCCCCCTGCCGCCCCCCCCCCCTGCCCCCGCCGCCCCGCC	CCCCGCCCC	-
CCCCSCDSCCNCVBCYSCYCCCKSSCCCYGCCBCSCSDSC	??MA0740.2?(KLF14)	-25	2.97e-05	0.0614209	0.00753412	9	CCCCCCTGCCGCCCCCCCCCCCTGCCCCCGCCGCCCCGCC	CCCCGCCCC	-
CCCCSCDSCCNCVBCYSCYCCCKSSCCCYGCCBCSCSDSC	??MA1564.1?(SP9)	-24	4.87e-05	0.100875	0.0116458	12	CCCCCCTGCCGCCCCCCCCCCCTGCCCCCGCCGCCCCGCC	GCCACGCCCCCC	+
CCCCSCDSCCNCVBCYSCYCCCKSSCCCYGCCBCSCSDSC	??MA1650.1?(ZBTB14)	-23	5.38e-05	0.111301	0.0119129	12	CCCCCCTGCCGCCCCCCCCCCCTGCCCCCGCCGCCCCGCC	CCCCGCGCACCC	+
CCCCSCDSCCNCVBCYSCYCCCKSSCCCYGCCBCSCSDSC	??MA0741.1?(KLF16)	-24	6.26e-05	0.129606	0.0119129	11	CCCCCCTGCCGCCCCCCCCCCCTGCCCCCGCCGCCCCGCC	GCCACGCCCCC	+
CCCCSCDSCCNCVBCYSCYCCCKSSCCCYGCCBCSCSDSC	??KLF16_DBD	-24	6.26e-05	0.129606	0.0119129	11	CCCCCCTGCCGCCCCCCCCCCCTGCCCCCGCCGCCCCGCC	GCCACGCCCCC	+
CCCCSCDSCCNCVBCYSCYCCCKSSCCCYGCCBCSCSDSC	??MA1723.1?(PRDM9)	-1	6.51e-05	0.134736	0.0119129	24	CCCCCCTGCCGCCCCCCCCCCCTGCCCCCGCCGCCCCGCC	CCTTCTGCTTCCTCCCTGCCCACC	-
CCCCSCDSCCNCVBCYSCYCCCKSSCCCYGCCBCSCSDSC	??MA0685.2?(SP4)	-25	6.9e-05	0.142921	0.0119129	9	CCCCCCTGCCGCCCCCCCCCCCTGCCCCCGCCGCCCCGCC	CCCCGCCCC	-
CCCCSCDSCCNCVBCYSCYCCCKSSCCCYGCCBCSCSDSC	??MA0162.4?(EGR1)	-19	6.99e-05	0.144704	0.0119129	14	CCCCCCTGCCGCCCCCCCCCCCTGCCCCCGCCGCCCCGCC	CCACGCCCACGCCC	+
CCCCSCDSCCNCVBCYSCYCCCKSSCCCYGCCBCSCSDSC	??UP00022_1?(Zfp740_primary)	-9	7.56e-05	0.15645	0.0119129	16	CCCCCCTGCCGCCCCCCCCCCCTGCCCCCGCCGCCCCGCC	CCCCCCCCCCCACTTG	+
CCCCSCDSCCNCVBCYSCYCCCKSSCCCYGCCBCSCSDSC	??SP3_DBD	-24	7.73e-05	0.159909	0.0119129	11	CCCCCCTGCCGCCCCCCCCCCCTGCCCCCGCCGCCCCGCC	GCCACGCCCCC	+
CCCCSCDSCCNCVBCYSCYCCCKSSCCCYGCCBCSCSDSC	??MA0039.4?(KLF4)	-23	7.92e-05	0.163887	0.0119129	12	CCCCCCTGCCGCCCCCCCCCCCTGCCCCCGCCGCCCCGCC	CGCCCCACCCCC	+
CCCCSCDSCCNCVBCYSCYCCCKSSCCCYGCCBCSCSDSC	??MA0528.2?(ZNF263)	-1	7.92e-05	0.163887	0.0119129	12	CCCCCCTGCCGCCCCCCCCCCCTGCCCCCGCCGCCCCGCC	CCTCCTCCCCCC	-
CCCCSCDSCCNCVBCYSCYCCCKSSCCCYGCCBCSCSDSC	??MA0830.2?(TCF4)	-21	9.1e-05	0.188396	0.0132054	13	CCCCCCTGCCGCCCCCCCCCCCTGCCCCCGCCGCCCCGCC	CGGCACCTGCCCC	+
CCCCSCDSCCNCVBCYSCYCCCKSSCCCYGCCBCSCSDSC	??MA1965.1?(SP5)	-18	0.000107489	0.222503	0.0150583	10	CCCCCCTGCCGCCCCCCCCCCCTGCCCCCGCCGCCCCGCC	CCCCTCCCCC	+
CCCCSCDSCCNCVBCYSCYCCCKSSCCCYGCCBCSCSDSC	??MA0103.3?(ZEB1)	-16	0.000116316	0.240774	0.0157516	11	CCCCCCTGCCGCCCCCCCCCCCTGCCCCCGCCGCCCCGCC	CCCACCTGCGC	+
CCCCSCDSCCNCVBCYSCYCCCKSSCCCYGCCBCSCSDSC	??MA1627.1?(Wt1)	-2	0.000125931	0.260678	0.0164857	14	CCCCCCTGCCGCCCCCCCCCCCTGCCCCCGCCGCCCCGCC	CCCCTCCCCCACAC	+
CCCCSCDSCCNCVBCYSCYCCCKSSCCCYGCCBCSCSDSC	??MA1959.1?(KLF7)	-25	0.000129853	0.268795	0.0164857	9	CCCCCCTGCCGCCCCCCCCCCCTGCCCCCGCCGCCCCGCC	CCCCGCCCC	-
CCCCSCDSCCNCVBCYSCYCCCKSSCCCYGCCBCSCSDSC	??MA1945.1?(ETV5::FIGLA)	-17	0.000152777	0.316248	0.0183923	15	CCCCCCTGCCGCCCCCCCCCCCTGCCCCCGCCGCCCCGCC	CCACCTGCTTCCGCC	-
CCCCSCDSCCNCVBCYSCYCCCKSSCCCYGCCBCSCSDSC	??MA1631.1?(ASCL1)	-21	0.000153925	0.318624	0.0183923	13	CCCCCCTGCCGCCCCCCCCCCCTGCCCCCGCCGCCCCGCC	CAGCACCTGCCCC	+
CCCCSCDSCCNCVBCYSCYCCCKSSCCCYGCCBCSCSDSC	??MA1512.1?(KLF11)	-24	0.0002093	0.433251	0.0242945	11	CCCCCCTGCCGCCCCCCCCCCCTGCCCCCGCCGCCCCGCC	GCCACGCCCAC	+
CCCCSCDSCCNCVBCYSCYCCCKSSCCCYGCCBCSCSDSC	??MA1596.1?(ZNF460)	-23	0.00021671	0.448589	0.0244047	16	CCCCCCTGCCGCCCCCCCCCCCTGCCCCCGCCGCCCCGCC	GCCTCAGCCTCCCGAG	+
CCCCSCDSCCNCVBCYSCYCCCKSSCCCYGCCBCSCSDSC	??MA0163.1?(PLAG1)	-15	0.000222263	0.460085	0.0244047	14	CCCCCCTGCCGCCCCCCCCCCCTGCCCCCGCCGCCCCGCC	CCCCCTTGGGCCCC	-
CCCCSCDSCCNCVBCYSCYCCCKSSCCCYGCCBCSCSDSC	??MA1721.1?(ZNF93)	-9	0.000233082	0.48248	0.0249191	16	CCCCCCTGCCGCCCCCCCCCCCTGCCCCCGCCGCCCCGCC	CGCCGCTGCCGCTGCC	-
CCCCSCDSCCNCVBCYSCYCCCKSSCCCYGCCBCSCSDSC	??MA0522.3?(TCF3)	-16	0.000277818	0.575082	0.0289402	11	CCCCCCTGCCGCCCCCCCCCCCTGCCCCCGCCGCCCCGCC	CGCACCTGCCC	+
CCCCSCDSCCNCVBCYSCYCCCKSSCCCYGCCBCSCSDSC	??MA1981.1?(ZNF530)	-13	0.000366603	0.758868	0.0364168	18	CCCCCCTGCCGCCCCCCCCCCCTGCCCCCGCCGCCCCGCC	TCCCGCCCCTTTCCTTTC	-
CCCCSCDSCCNCVBCYSCYCCCKSSCCCYGCCBCSCSDSC	??MA0073.1?(RREB1)	-1	0.00037109	0.768157	0.0364168	20	CCCCCCTGCCGCCCCCCCCCCCTGCCCCCGCCGCCCCGCC	CCCCAAACCACCCCCCCCCC	+
CCCCSCDSCCNCVBCYSCYCCCKSSCCCYGCCBCSCSDSC	??UP00002_1?(Sp4_primary)	-23	0.000378985	0.7845	0.0364168	17	CCCCCCTGCCGCCCCCCCCCCCTGCCCCCGCCGCCCCGCC	GGTCCCGCCCCCTTCTC	+
CCCCSCDSCCNCVBCYSCYCCCKSSCCCYGCCBCSCSDSC	??MA0471.2?(E2F6)	-15	0.000385446	0.797872	0.0364168	13	CCCCCCTGCCGCCCCCCCCCCCTGCCCCCGCCGCCCCGCC	CCTTCCCGCCCCC	-
CCCCSCDSCCNCVBCYSCYCCCKSSCCCYGCCBCSCSDSC	??MA1648.1?(TCF12)	-16	0.000401448	0.830997	0.0365896	11	CCCCCCTGCCGCCCCCCCCCCCTGCCCCCGCCGCCCCGCC	CGCACCTGCCG	+
CCCCSCDSCCNCVBCYSCYCCCKSSCCCYGCCBCSCSDSC	??MA0493.2?(KLF1)	-25	0.000405287	0.838945	0.0365896	9	CCCCCCTGCCGCCCCCCCCCCCTGCCCCCGCCGCCCCGCC	CCCCGCCCC	-
CCCCSCDSCCNCVBCYSCYCCCKSSCCCYGCCBCSCSDSC	??MA1966.1?(TFAP4::ETV1)	-16	0.000442837	0.916673	0.0391105	16	CCCCCCTGCCGCCCCCCCCCCCTGCCCCCGCCGCCCCGCC	CCCACCTGCTTCCGGC	-
CCCCSCDSCCNCVBCYSCYCCCKSSCCCYGCCBCSCSDSC	??MA0146.2?(Zfx)	-21	0.000563036	1.16548	0.0486682	14	CCCCCCTGCCGCCCCCCCCCCCTGCCCCCGCCGCCCCGCC	CAGGCCTCGGCCCC	-
# Tomtom (Motif Comparison Tool): Version 5.5.5 compiled on Dec 6 2023 at 19:32:49
# The format of this file is described at https://meme-suite.org/meme/doc/tomtom-output-format.html.
# tomtom -no-ssc -oc . -verbosity 1 -min-overlap 5 -mi 1 -dist pearson -evalue -thresh 10.0 -time 300 query_motifs db/MOUSE/uniprobe_mouse.meme db/JASPAR/JASPAR2022_CORE_vertebrates_non-redundant_v2.meme db/EUKARYOTE/jolma2013.meme

## Sheet: module 4
Enrichment of transcription factors related to hair follicle development
Query_ID	Target_ID	Optimal_offset	p-value	E-value	q-value	Overlap	Query_consensus	Target_consensus	Orientation
DGSRRGRGAGGGDGRGRGGKCAGGWGSCT	MA0522.3?(TCF3)	-17	2.8e-06	0.00580238	0.0111199	11	TGGAGGAGAGGGAGGGGGGGCAGGTGGCT	GGGCAGGTGCG	-	Note：Only display Q value ≤ 0.05
DGSRRGRGAGGGDGRGRGGKCAGGWGSCT	??UP00021_1?(Zfp281_primary)	-7	7.6e-06	0.0157236	0.0147078	15	TGGAGGAGAGGGAGGGGGGGCAGGTGGCT	GGGGGGGGGGGGGGA	-
DGSRRGRGAGGGDGRGRGGKCAGGWGSCT	??MA1648.1?(TCF12)	-17	1.11e-05	0.0230237	0.0147078	11	TGGAGGAGAGGGAGGGGGGGCAGGTGGCT	CGGCAGGTGCG	-
DGSRRGRGAGGGDGRGRGGKCAGGWGSCT	??MA0103.3?(ZEB1)	-17	1.87e-05	0.0387521	0.0185664	11	TGGAGGAGAGGGAGGGGGGGCAGGTGGCT	GCGCAGGTGGG	-
DGSRRGRGAGGGDGRGRGGKCAGGWGSCT	??UP00022_1?(Zfp740_primary)	-4	4.46e-05	0.0923056	0.0316444	16	TGGAGGAGAGGGAGGGGGGGCAGGTGGCT	CAAGTGGGGGGGGGGG	-
DGSRRGRGAGGGDGRGRGGKCAGGWGSCT	??MA0830.2?(TCF4)	-16	4.79e-05	0.0990729	0.0316444	13	TGGAGGAGAGGGAGGGGGGGCAGGTGGCT	GGGGCAGGTGCCG	-
DGSRRGRGAGGGDGRGRGGKCAGGWGSCT	??MA0528.2?(ZNF263)	-15	7.27e-05	0.150546	0.0412159	12	TGGAGGAGAGGGAGGGGGGGCAGGTGGCT	GGGGGGAGGAGG	+
GGGVNGGGVMRGVGVAGGGGGSAGVDGGG	MA1653.1?(ZNF148)	-17	2.02e-07	0.000418593	0.000827166	12	GGGCAGGGGAGGGGGAGGGGGCAGGGGGG	GGGGGAGGGGGG	-
GGGVNGGGVMRGVGVAGGGGGSAGVDGGG	??MA1981.1?(ZNF530)	-2	1.1e-06	0.00227866	0.00171635	18	GGGCAGGGGAGGGGGAGGGGGCAGGGGGG	GAAAGGAAAGGGGCGGGA	+
GGGVNGGGVMRGVGVAGGGGGSAGVDGGG	??MA1522.1?(MAZ)	-11	1.26e-06	0.00260572	0.00171635	11	GGGCAGGGGAGGGGGAGGGGGCAGGGGGG	GGGGAGGGGCG	-
GGGVNGGGVMRGVGVAGGGGGSAGVDGGG	??MA1630.2?(ZNF281)	-17	1.97e-06	0.00407638	0.00201379	12	GGGCAGGGGAGGGGGAGGGGGCAGGGGGG	GGGGGAGGGGAG	+
GGGVNGGGVMRGVGVAGGGGGSAGVDGGG	??MA1961.1?(PATZ1)	-16	5.92e-06	0.0122641	0.00427437	12	GGGCAGGGGAGGGGGAGGGGGCAGGGGGG	GGGGGGCGGGGG	+
GGGVNGGGVMRGVGVAGGGGGSAGVDGGG	??UP00022_1?(Zfp740_primary)	-13	6.47e-06	0.0133878	0.00427437	16	GGGCAGGGGAGGGGGAGGGGGCAGGGGGG	CAAGTGGGGGGGGGGG	-
GGGVNGGGVMRGVGVAGGGGGSAGVDGGG	??MA0528.2?(ZNF263)	-16	7.31e-06	0.0151415	0.00427437	12	GGGCAGGGGAGGGGGAGGGGGCAGGGGGG	GGGGGGAGGAGG	+
KSCNCCCCSBGCSCTSSSCNGVCNSCHCY	MA0597.2?(THAP1)	-7	2.8e-07	0.000579606	0.00114393	12	GCCACCCCCGGCCCTGCCCAGCCGGCTCC	CCTGCCCTGCGC	-
KSCNCCCCSBGCSCTSSSCNGVCNSCHCY	??MA1961.1?(PATZ1)	-5	2.86e-05	0.0591083	0.0419435	12	GCCACCCCCGGCCCTGCCCAGCCGGCTCC	CCCCCGCCCCCC	-
KSCNCCCCSBGCSCTSSSCNGVCNSCHCY	??MA1522.1?(MAZ)	-8	5.99e-05	0.123914	0.0419435	11	GCCACCCCCGGCCCTGCCCAGCCGGCTCC	CGCCCCTCCCC	+
KSCNCCCCSBGCSCTSSSCNGVCNSCHCY	??MA0742.2?(KLF12)	-5	6.92e-05	0.143245	0.0419435	9	GCCACCCCCGGCCCTGCCCAGCCGGCTCC	CCCCGCCCC	-
KSCNCCCCSBGCSCTSSSCNGVCNSCHCY	??MA1721.1?(ZNF93)	-2	8.59e-05	0.177855	0.0419435	16	GCCACCCCCGGCCCTGCCCAGCCGGCTCC	CGCCGCTGCCGCTGCC	-
KSCNCCCCSBGCSCTSSSCNGVCNSCHCY	??MA1713.1?(ZNF610)	-6	9.08e-05	0.18794	0.0419435	14	GCCACCCCCGGCCCTGCCCAGCCGGCTCC	CCCGCCGCTCCCCC	+
KSCNCCCCSBGCSCTSSSCNGVCNSCHCY	??MA1102.2?(CTCFL)	-1	9.21e-05	0.190647	0.0419435	12	GCCACCCCCGGCCCTGCCCAGCCGGCTCC	GCGCCCCCTGCT	-
KSCNCCCCSBGCSCTSSSCNGVCNSCHCY	??MA0079.5?(SP1)	-5	9.68e-05	0.200376	0.0419435	9	GCCACCCCCGGCCCTGCCCAGCCGGCTCC	CCCCGCCCC	-
KSCNCCCCSBGCSCTSSSCNGVCNSCHCY	??MA0516.3?(SP2)	-5	0.000108048	0.22366	0.0419435	9	GCCACCCCCGGCCCTGCCCAGCCGGCTCC	CCCCGCCCC	-
KSCNCCCCSBGCSCTSSSCNGVCNSCHCY	??MA1511.2?(KLF10)	-5	0.000108048	0.22366	0.0419435	9	GCCACCCCCGGCCCTGCCCAGCCGGCTCC	CCCCGCCCC	-
KSCNCCCCSBGCSCTSSSCNGVCNSCHCY	??MA1712.1?(ZNF454)	-1	0.000112933	0.233771	0.0419435	18	GCCACCCCCGGCCCTGCCCAGCCGGCTCC	AGGCTCCGGGCCCCGGGG	+
KSCNCCCCSBGCSCTSSSCNGVCNSCHCY	??MA1650.1?(ZBTB14)	-11	0.000129943	0.268982	0.0442393	12	GCCACCCCCGGCCCTGCCCAGCCGGCTCC	CCCCGCGCACCC	+
KSCNCCCCSBGCSCTSSSCNGVCNSCHCY	??MA0685.2?(SP4)	-5	0.000149388	0.309233	0.0469472	9	GCCACCCCCGGCCCTGCCCAGCCGGCTCC	CCCCGCCCC	-
KGGGGDRGSAGRGAGNCGGRV	UP00021_1	-1	1.89197e-06	0.00391637	0.00780365	15	GGGGGGGGGAGAGAGACGGGG	GGGGGGGGGGGGGGA	-
KGGGGDRGSAGRGAGNCGGRV	MA1723.1	2	3.92167e-06	0.00811785	0.0080877	21	GGGGGGGGGAGAGAGACGGGG	GGTGGGCAGGGAGGAAGCAGAAGG	+
KGGGGDRGSAGRGAGNCGGRV	MA1981.1	-3	2.17388e-05	0.0449993	0.0298881	18	GGGGGGGGGAGAGAGACGGGG	GAAAGGAAAGGGGCGGGA	+
KGGGGDRGSAGRGAGNCGGRV	MA1630.2	-1	3.28304e-05	0.0679589	0.0325823	12	GGGGGGGGGAGAGAGACGGGG	GGGGGAGGGGAG	+
KGGGGDRGSAGRGAGNCGGRV	MA1653.1	-1	3.94973e-05	0.0817593	0.0325823	12	GGGGGGGGGAGAGAGACGGGG	GGGGGAGGGGGG	-
GGAGCVGCSVGCGVAGBGCAVGGBGCGCC	MA0597.2?(THAP1)	-10	2.21e-06	0.00456873	0.00903253	12	GGAGCCGCGGGCGCAGCGCAGGGGGCGCC	GCGCAGGGCAGG	+
GSSBGGSGMGGAGSVGGGGGSAGVGGGG	MA0528.2?(ZNF263)	-2	2.39e-06	0.00494579	0.00452759	12	GGCGGGGGAGGAGCCGGGGGCAGCGGGG	GGGGGGAGGAGG	+
GSSBGGSGMGGAGSVGGGGGSAGVGGGG	??MA1653.1?(ZNF148)	-16	2.99e-06	0.00618778	0.00452759	12	GGCGGGGGAGGAGCCGGGGGCAGCGGGG	GGGGGAGGGGGG	-
GSSBGGSGMGGAGSVGGGGGSAGVGGGG	??MA1961.1?(PATZ1)	-2	3.34e-06	0.00691213	0.00452759	12	GGCGGGGGAGGAGCCGGGGGCAGCGGGG	GGGGGGCGGGGG	+
GSSBGGSGMGGAGSVGGGGGSAGVGGGG	??MA1966.1?(TFAP4::ETV1)	-12	5.44e-06	0.0112644	0.00553382	16	GGCGGGGGAGGAGCCGGGGGCAGCGGGG	GCCGGAAGCAGGTGGG	+
GSSBGGSGMGGAGSVGGGGGSAGVGGGG	??MA1630.2?(ZNF281)	-16	1.77e-05	0.0365529	0.0143657	12	GGCGGGGGAGGAGCCGGGGGCAGCGGGG	GGGGGAGGGGAG	+
GSSBGGSGMGGAGSVGGGGGSAGVGGGG	??MA1102.2?(CTCFL)	-11	2.15e-05	0.0444563	0.0145599	12	GGCGGGGGAGGAGCCGGGGGCAGCGGGG	AGCAGGGGGCGC	+
GSSBGGSGMGGAGSVGGGGGSAGVGGGG	??MA1965.1?(SP5)	-3	2.97e-05	0.061378	0.0172302	10	GGCGGGGGAGGAGCCGGGGGCAGCGGGG	GGGGGAGGGG	-
GSSBGGSGMGGAGSVGGGGGSAGVGGGG	??MA1713.1?(ZNF610)	-6	4.13e-05	0.0854139	0.0179106	14	GGCGGGGGAGGAGCCGGGGGCAGCGGGG	GGGGGAGCGGCGGG	-
GSSBGGSGMGGAGSVGGGGGSAGVGGGG	??MA1976.1?(ZNF320)	1	4.18e-05	0.0865563	0.0179106	26	GGCGGGGGAGGAGCCGGGGGCAGCGGGG	AGGGGGGCCCGGGGGCCTGTGCGAGTG	+
GSSBGGSGMGGAGSVGGGGGSAGVGGGG	??MA1721.1?(ZNF93)	-12	4.63e-05	0.095773	0.0179106	16	GGCGGGGGAGGAGCCGGGGGCAGCGGGG	GGCAGCGGCAGCGGCG	+
GSSBGGSGMGGAGSVGGGGGSAGVGGGG	??MA1513.1?(KLF15)	-3	4.9e-05	0.101521	0.0179106	11	GGCGGGGGAGGAGCCGGGGGCAGCGGGG	GGGGGCGGGGC	-
GSSBGGSGMGGAGSVGGGGGSAGVGGGG	??MA1522.1?(MAZ)	-17	5.41e-05	0.11195	0.0179106	11	GGCGGGGGAGGAGCCGGGGGCAGCGGGG	GGGGAGGGGCG	-
GSSBGGSGMGGAGSVGGGGGSAGVGGGG	??MA0079.5?(SP1)	-4	5.72e-05	0.118489	0.0179106	9	GGCGGGGGAGGAGCCGGGGGCAGCGGGG	GGGGCGGGG	+
GSSBGGSGMGGAGSVGGGGGSAGVGGGG	??MA0685.2?(SP4)	-4	6.4e-05	0.132377	0.0185807	9	GGCGGGGGAGGAGCCGGGGGCAGCGGGG	GGGGCGGGG	+
GSSBGGSGMGGAGSVGGGGGSAGVGGGG	??MA1945.1?(ETV5::FIGLA)	-12	9.14e-05	0.189174	0.0236062	15	GGCGGGGGAGGAGCCGGGGGCAGCGGGG	GGCGGAAGCAGGTGG	+
GSSBGGSGMGGAGSVGGGGGSAGVGGGG	??MA1627.1?(Wt1)	1	9.29e-05	0.192208	0.0236062	13	GGCGGGGGAGGAGCCGGGGGCAGCGGGG	GTGTGGGGGAGGGG	-
GSSBGGSGMGGAGSVGGGGGSAGVGGGG	??UP00021_1?(Zfp281_primary)	-15	0.000114492	0.236998	0.0265567	13	GGCGGGGGAGGAGCCGGGGGCAGCGGGG	GGGGGGGGGGGGGGA	-
GSSBGGSGMGGAGSVGGGGGSAGVGGGG	??MA0814.2?(TFAP2C)	-4	0.000117517	0.24326	0.0265567	14	GGCGGGGGAGGAGCCGGGGGCAGCGGGG	GGGCCTGAGGCGGG	+
GSSBGGSGMGGAGSVGGGGGSAGVGGGG	??UP00002_1?(Sp4_primary)	-4	0.000147955	0.306267	0.0300246	17	GGCGGGGGAGGAGCCGGGGGCAGCGGGG	GAGAAGGGGGCGGGACC	-
GSSBGGSGMGGAGSVGGGGGSAGVGGGG	??MA0753.2?(ZNF740)	-10	0.000151646	0.313908	0.0300246	13	GGCGGGGGAGGAGCCGGGGGCAGCGGGG	GTGGGGGGGGCGG	-
GSSBGGSGMGGAGSVGGGGGSAGVGGGG	??MA1987.1?(ZNF701)	-7	0.000159759	0.330701	0.0300246	21	GGCGGGGGAGGAGCCGGGGGCAGCGGGG	GAGCACCAAAGGGGGGAAGGG	+
GSSBGGSGMGGAGSVGGGGGSAGVGGGG	??MA1981.1?(ZNF530)	-7	0.000163177	0.337777	0.0300246	18	GGCGGGGGAGGAGCCGGGGGCAGCGGGG	GAAAGGAAAGGGGCGGGA	+
GSSBGGSGMGGAGSVGGGGGSAGVGGGG	??MA0742.2?(KLF12)	-16	0.000169769	0.351421	0.0300246	9	GGCGGGGGAGGAGCCGGGGGCAGCGGGG	GGGGCGGGG	+
GSSBGGSGMGGAGSVGGGGGSAGVGGGG	??MA0516.3?(SP2)	-10	0.000189236	0.391719	0.032073	9	GGCGGGGGAGGAGCCGGGGGCAGCGGGG	GGGGCGGGG	+
GSSBGGSGMGGAGSVGGGGGSAGVGGGG	??MA1723.1?(PRDM9)	0	0.000204438	0.423186	0.0329931	24	GGCGGGGGAGGAGCCGGGGGCAGCGGGG	GGTGGGCAGGGAGGAAGCAGAAGG	+
GSSBGGSGMGGAGSVGGGGGSAGVGGGG	??MA1511.2?(KLF10)	-16	0.000210887	0.436536	0.0329931	9	GGCGGGGGAGGAGCCGGGGGCAGCGGGG	GGGGCGGGG	+
GSSBGGSGMGGAGSVGGGGGSAGVGGGG	??MA0471.2?(E2F6)	-15	0.000308442	0.638474	0.0444716	13	GGCGGGGGAGGAGCCGGGGGCAGCGGGG	GGGGGCGGGAAGG	+
GSSBGGSGMGGAGSVGGGGGSAGVGGGG	??MA0830.2?(TCF4)	-3	0.000308442	0.638474	0.0444716	13	GGCGGGGGAGGAGCCGGGGGCAGCGGGG	GGGGCAGGTGCCG	-
GSSBGGSGMGGAGSVGGGGGSAGVGGGG	??MA0599.1?(KLF5)	-4	0.000317055	0.656304	0.0444716	10	GGCGGGGGAGGAGCCGGGGGCAGCGGGG	GGGGCGGGGC	-
GSSBGGSGMGGAGSVGGGGGSAGVGGGG	??MA0103.3?(ZEB1)	-17	0.000367073	0.759841	0.0497711	11	GGCGGGGGAGGAGCCGGGGGCAGCGGGG	GCGCAGGTGGG	-
# Tomtom (Motif Comparison Tool): Version 5.5.5 compiled on Dec 6 2023 at 19:32:49
# The format of this file is described at https://meme-suite.org/meme/doc/tomtom-output-format.html.
# tomtom -no-ssc -oc . -verbosity 1 -min-overlap 5 -mi 1 -dist pearson -evalue -thresh 10.0 -time 300 query_motifs db/MOUSE/uniprobe_mouse.meme db/JASPAR/JASPAR2022_CORE_vertebrates_non-redundant_v2.meme db/EUKARYOTE/jolma2013.meme

## Sheet: module 7
Enrichment of transcription factors related to hair follicle development
Query_ID	Target_ID	Optimal_offset	p-value	E-value	q-value	Overlap	Query_consensus	Target_consensus	Orientation
GMDGGNRGSGGVGGVGGMGGGGGGGRGGG	MA1961.1?(PATZ1)	-11	1.49e-07	0.000308638	0.00050807	12	GCTGGCGGGGGCGGGGGCGGGGGGGGGGG	GGGGGGCGGGGG	+	Note：Only display Q value ≤ 0.05
GMDGGNRGSGGVGGVGGMGGGGGGGRGGG	??MA1653.1?(ZNF148)	-12	2.49e-07	0.000514984	0.00050807	12	GCTGGCGGGGGCGGGGGCGGGGGGGGGGG	GGGGGAGGGGGG	-
GMDGGNRGSGGVGGVGGMGGGGGGGRGGG	??UP00021_1?(Zfp281_primary)	-15	8.97e-07	0.00185767	0.000969558	14	GCTGGCGGGGGCGGGGGCGGGGGGGGGGG	GGGGGGGGGGGGGGA	-
GMDGGNRGSGGVGGVGGMGGGGGGGRGGG	??MA1630.2?(ZNF281)	-12	9.5e-07	0.0019655	0.000969558	12	GCTGGCGGGGGCGGGGGCGGGGGGGGGGG	GGGGGAGGGGAG	+
GMDGGNRGSGGVGGVGGMGGGGGGGRGGG	??MA1513.1?(KLF15)	-12	2.92e-06	0.00604488	0.00223289	11	GCTGGCGGGGGCGGGGGCGGGGGGGGGGG	GGGGGCGGGGC	-
GMDGGNRGSGGVGGVGGMGGGGGGGRGGG	??MA1522.1?(MAZ)	-18	3.28e-06	0.00678982	0.00223289	11	GCTGGCGGGGGCGGGGGCGGGGGGGGGGG	GGGGAGGGGCG	-
GMDGGNRGSGGVGGVGGMGGGGGGGRGGG	??MA1713.1?(ZNF610)	-12	4.16e-06	0.00860421	0.00242534	14	GCTGGCGGGGGCGGGGGCGGGGGGGGGGG	GGGGGAGCGGCGGG	-
GMDGGNRGSGGVGGVGGMGGGGGGGRGGG	??MA0079.5?(SP1)	-7	6.1e-06	0.0126324	0.00253167	9	GCTGGCGGGGGCGGGGGCGGGGGGGGGGG	GGGGCGGGG	+
GMDGGNRGSGGVGGVGGMGGGGGGGRGGG	??MA1976.1?(ZNF320)	-2	6.21e-06	0.0128616	0.00253167	27	GCTGGCGGGGGCGGGGGCGGGGGGGGGGG	AGGGGGGCCCGGGGGCCTGTGCGAGGG	+
GMDGGNRGSGGVGGVGGMGGGGGGGRGGG	??ZNF740_DBD	-19	6.34e-06	0.0131315	0.00253167	10	GCTGGCGGGGGCGGGGGCGGGGGGGGGGG	GTGGGGGGGG	-
GMDGGNRGSGGVGGVGGMGGGGGGGRGGG	??MA0162.4?(EGR1)	-8	7.74e-06	0.016014	0.00253167	14	GCTGGCGGGGGCGGGGGCGGGGGGGGGGG	GGGCGTGGGCGTGG	-
GMDGGNRGSGGVGGVGGMGGGGGGGRGGG	??ZNF740_full	-19	8.09e-06	0.0167434	0.00253167	10	GCTGGCGGGGGCGGGGGCGGGGGGGGGGG	GTGGGGGGGG	-
GMDGGNRGSGGVGGVGGMGGGGGGGRGGG	??MA0516.3?(SP2)	-13	8.68e-06	0.0179628	0.00253167	9	GCTGGCGGGGGCGGGGGCGGGGGGGGGGG	GGGGCGGGG	+
GMDGGNRGSGGVGGVGGMGGGGGGGRGGG	??MA0685.2?(SP4)	-7	8.68e-06	0.0179628	0.00253167	9	GCTGGCGGGGGCGGGGGCGGGGGGGGGGG	GGGGCGGGG	+
GMDGGNRGSGGVGGVGGMGGGGGGGRGGG	??MA0753.2?(ZNF740)	-16	1.09e-05	0.0225054	0.00281666	13	GCTGGCGGGGGCGGGGGCGGGGGGGGGGG	GTGGGGGGGGCGG	-
GMDGGNRGSGGVGGVGGMGGGGGGGRGGG	??MA0471.2?(E2F6)	-12	1.19e-05	0.0246366	0.00281666	13	GCTGGCGGGGGCGGGGGCGGGGGGGGGGG	GGGGGCGGGAAGG	+
GMDGGNRGSGGVGGVGGMGGGGGGGRGGG	??MA1627.1?(Wt1)	-14	1.19e-05	0.0246718	0.00281666	14	GCTGGCGGGGGCGGGGGCGGGGGGGGGGG	GTGTGGGGGAGGGG	-
GMDGGNRGSGGVGGVGGMGGGGGGGRGGG	??MA0742.2?(KLF12)	-20	1.24e-05	0.0256949	0.00281666	9	GCTGGCGGGGGCGGGGGCGGGGGGGGGGG	GGGGCGGGG	+
GMDGGNRGSGGVGGVGGMGGGGGGGRGGG	??UP00022_1?(Zfp740_primary)	-13	1.54e-05	0.0319674	0.00331982	16	GCTGGCGGGGGCGGGGGCGGGGGGGGGGG	CAAGTGGGGGGGGGGG	-
GMDGGNRGSGGVGGVGGMGGGGGGGRGGG	??MA1721.1?(ZNF93)	-3	1.67e-05	0.0345333	0.00335942	16	GCTGGCGGGGGCGGGGGCGGGGGGGGGGG	GGCAGCGGCAGCGGCG	+
GMDGGNRGSGGVGGVGGMGGGGGGGRGGG	??MA1723.1?(PRDM9)	0	1.73e-05	0.0357539	0.00335942	24	GCTGGCGGGGGCGGGGGCGGGGGGGGGGG	GGTGGGCAGGGAGGAAGCAGAAGG	+
GMDGGNRGSGGVGGVGGMGGGGGGGRGGG	??MA1981.1?(ZNF530)	-4	1.88e-05	0.0388816	0.00348723	18	GCTGGCGGGGGCGGGGGCGGGGGGGGGGG	GAAAGGAAAGGGGCGGGA	+
GMDGGNRGSGGVGGVGGMGGGGGGGRGGG	??MA1511.2?(KLF10)	-20	2.27e-05	0.0469355	0.00392082	9	GCTGGCGGGGGCGGGGGCGGGGGGGGGGG	GGGGCGGGG	+
GMDGGNRGSGGVGGVGGMGGGGGGGRGGG	??MA1965.1?(SP5)	-19	2.3e-05	0.04769	0.00392082	10	GCTGGCGGGGGCGGGGGCGGGGGGGGGGG	GGGGGAGGGG	-
GMDGGNRGSGGVGGVGGMGGGGGGGRGGG	??Zfp740_DBD	-19	3.91e-05	0.0808812	0.00638363	10	GCTGGCGGGGGCGGGGGCGGGGGGGGGGG	GTGGGGGGGG	-
GMDGGNRGSGGVGGVGGMGGGGGGGRGGG	??MA0740.2?(KLF14)	-7	4.16e-05	0.086146	0.00653765	9	GCTGGCGGGGGCGGGGGCGGGGGGGGGGG	GGGGCGGGG	+
GMDGGNRGSGGVGGVGGMGGGGGGGRGGG	??MA1959.1?(KLF7)	-7	6.63e-05	0.137269	0.0100316	9	GCTGGCGGGGGCGGGGGCGGGGGGGGGGG	GGGGCGGGG	+
GMDGGNRGSGGVGGVGGMGGGGGGGRGGG	??MA0039.4?(KLF4)	-12	0.000102901	0.213005	0.0150104	12	GCTGGCGGGGGCGGGGGCGGGGGGGGGGG	GGGGGTGGGGCG	-
GMDGGNRGSGGVGGVGGMGGGGGGGRGGG	??MA0528.2?(ZNF263)	-8	0.000132381	0.274028	0.0186448	12	GCTGGCGGGGGCGGGGGCGGGGGGGGGGG	GGGGGGAGGAGG	+
GMDGGNRGSGGVGGVGGMGGGGGGGRGGG	??MA1650.1?(ZBTB14)	-12	0.000156265	0.32347	0.0212751	12	GCTGGCGGGGGCGGGGGCGGGGGGGGGGG	GGGTGCGCGGGG	-
GMDGGNRGSGGVGGVGGMGGGGGGGRGGG	??MA0073.1?(RREB1)	-7	0.000165636	0.342866	0.0218234	20	GCTGGCGGGGGCGGGGGCGGGGGGGGGGG	GGGGGGGGGGTGGTTTGGGG	-
GMDGGNRGSGGVGGVGGMGGGGGGGRGGG	??MA1564.1?(SP9)	-18	0.000184172	0.381236	0.0235074	11	GCTGGCGGGGGCGGGGGCGGGGGGGGGGG	GGGGGGCGTGGC	-
GMDGGNRGSGGVGGVGGMGGGGGGGRGGG	??UP00002_1?(Sp4_primary)	-7	0.000220288	0.455997	0.0264826	17	GCTGGCGGGGGCGGGGGCGGGGGGGGGGG	GAGAAGGGGGCGGGACC	-
GMDGGNRGSGGVGGVGGMGGGGGGGRGGG	??UP00007_1?(Egr1_primary)	-7	0.00022045	0.456331	0.0264826	14	GCTGGCGGGGGCGGGGGCGGGGGGGGGGG	AATGCGGGGGCGGA	-
GMDGGNRGSGGVGGVGGMGGGGGGGRGGG	??MA0493.2?(KLF1)	-7	0.000234185	0.484762	0.0273288	9	GCTGGCGGGGGCGGGGGCGGGGGGGGGGG	GGGGCGGGG	+
GMDGGNRGSGGVGGVGGMGGGGGGGRGGG	??MA1945.1?(ETV5::FIGLA)	-9	0.000359214	0.743573	0.040217	15	GCTGGCGGGGGCGGGGGCGGGGGGGGGGG	GGCGGAAGCAGGTGG	+
GMDGGNRGSGGVGGVGGMGGGGGGGRGGG	??MA0814.2?(TFAP2C)	-7	0.000364318	0.754138	0.040217	14	GCTGGCGGGGGCGGGGGCGGGGGGGGGGG	GGGCCTGAGGCGGG	+
GMDGGNRGSGGVGGVGGMGGGGGGGRGGG	??SP3_DBD	-12	0.000395436	0.818552	0.0425033	11	GCTGGCGGGGGCGGGGGCGGGGGGGGGGG	GGGGGCGTGGC	-
GMDGGNRGSGGVGGVGGMGGGGGGGRGGG	??MA1102.2?(CTCFL)	-15	0.00044252	0.916017	0.0463446	12	GCTGGCGGGGGCGGGGGCGGGGGGGGGGG	AGCAGGGGGCGC	+
GGGAGGGGSGVGSNG	MA1522.1?(MAZ)	1	9.33e-07	0.00193112	0.00382728	10	GGGAGGGGGGCGGAG	GGGGAGGGGCG	-
GGGAGGGGSGVGSNG	??MA1653.1?(ZNF148)	2	3.26e-06	0.00674027	0.00667924	10	GGGAGGGGGGCGGAG	GGGGGAGGGGGG	-
GGGAGGGGSGVGSNG	??UP00021_1?(Zfp281_primary)	1	1.13e-05	0.0233957	0.0132081	14	GGGAGGGGGGCGGAG	GGGGGGGGGGGGGGA	-
GGGAGGGGSGVGSNG	??MA1630.2?(ZNF281)	2	1.55e-05	0.0321602	0.0132081	10	GGGAGGGGGGCGGAG	GGGGGAGGGGAG	+
GGGAGGGGSGVGSNG	??MA0753.2?(ZNF740)	0	1.61e-05	0.033322	0.0132081	13	GGGAGGGGGGCGGAG	GTGGGGGGGGCGG	-
GGGAGGGGSGVGSNG	??MA0528.2?(ZNF263)	-4	3.14e-05	0.0649465	0.0214528	11	GGGAGGGGGGCGGAG	GGGGGGAGGAGG	+
GGGAGGGGSGVGSNG	??UP00002_1?(Sp4_primary)	0	4.81e-05	0.099665	0.0282179	15	GGGAGGGGGGCGGAG	GAGAAGGGGGCGGGACC	-
GGGAGGGGSGVGSNG	??ZNF740_full	-2	7.79e-05	0.161344	0.0326246	10	GGGAGGGGGGCGGAG	GTGGGGGGGG	-
GGGAGGGGSGVGSNG	??MA1965.1?(SP5)	2	7.79e-05	0.161344	0.0326246	8	GGGAGGGGGGCGGAG	GGGGGAGGGG	-
GGGAGGGGSGVGSNG	??MA1961.1?(PATZ1)	3	8.59e-05	0.17787	0.0326246	9	GGGAGGGGGGCGGAG	GGGGGGCGGGGG	+
GGGAGGGGSGVGSNG	??UP00022_1?(Zfp740_primary)	3	9.21e-05	0.19069	0.0326246	13	GGGAGGGGGGCGGAG	CAAGTGGGGGGGGGGG	-
GGGAGGGGSGVGSNG	??MA0079.5?(SP1)	1	0.000113535	0.235018	0.0326246	8	GGGAGGGGGGCGGAG	GGGGCGGGG	+
GGGAGGGGSGVGSNG	??MA0685.2?(SP4)	1	0.000113535	0.235018	0.0326246	8	GGGAGGGGGGCGGAG	GGGGCGGGG	+
GGGAGGGGSGVGSNG	??MA0039.4?(KLF4)	0	0.000118136	0.244541	0.0326246	12	GGGAGGGGGGCGGAG	GGGGGTGGGGCG	-
GGGAGGGGSGVGSNG	??MA1713.1?(ZNF610)	2	0.000119285	0.24692	0.0326246	12	GGGAGGGGGGCGGAG	GGGGGAGCGGCGGG	-
GGGAGGGGSGVGSNG	??MA0599.1?(KLF5)	1	0.000149502	0.309469	0.0373652	9	GGGAGGGGGGCGGAG	GGGGCGGGGC	-
GGGAGGGGSGVGSNG	??MA1102.2?(CTCFL)	-1	0.000160958	0.333183	0.0373652	12	GGGAGGGGGGCGGAG	AGCAGGGGGCGC	+
GGGAGGGGSGVGSNG	??ZNF740_DBD	-2	0.000163942	0.33936	0.0373652	10	GGGAGGGGGGCGGAG	GTGGGGGGGG	-
GGGAGGGGSGVGSNG	??MA1513.1?(KLF15)	0	0.000183242	0.37931	0.0395658	11	GGGAGGGGGGCGGAG	GGGGGCGGGGC	-
GGGAGGGGSGVGSNG	??MA0516.3?(SP2)	1	0.000244251	0.505599	0.0476117	8	GGGAGGGGGGCGGAG	GGGGCGGGG	+
GGGAGGGGSGVGSNG	??MA0742.2?(KLF12)	1	0.000265387	0.549351	0.0476117	8	GGGAGGGGGGCGGAG	GGGGCGGGG	+
GGGAGGGGSGVGSNG	??MA1981.1?(ZNF530)	3	0.000284409	0.588726	0.0476117	15	GGGAGGGGGGCGGAG	GAAAGGAAAGGGGCGGGA	+
GGGAGGGGSGVGSNG	??UP00033_2?(Zfp410_secondary)	1	0.000299033	0.618999	0.0476117	15	GGGAGGGGGGCGGAG	AATTAGGGGCGGGGTGA	-
GGGAGGGGSGVGSNG	??Zfp740_DBD	-2	0.000302804	0.626804	0.0476117	10	GGGAGGGGGGCGGAG	GTGGGGGGGG	-
GGGAGGGGSGVGSNG	??MA0493.2?(KLF1)	1	0.000313349	0.648632	0.0476117	8	GGGAGGGGGGCGGAG	GGGGCGGGG	+
GGGAGGGGSGVGSNG	??MA0740.2?(KLF14)	1	0.000313349	0.648632	0.0476117	8	GGGAGGGGGGCGGAG	GGGGCGGGG	+
GGGAGGGGSGVGSNG	??MA1511.2?(KLF10)	1	0.000313349	0.648632	0.0476117	8	GGGAGGGGGGCGGAG	GGGGCGGGG	+
GGGAGGGGSGVGSNG	??MA1107.2?(KLF9)	1	0.000339214	0.702173	0.0481746	15	GGGAGGGGGGCGGAG	GGGGTGGGTGTGGCTG	-
GGGAGGGGSGVGSNG	??MA1959.1?(KLF7)	1	0.000340539	0.704915	0.0481746	8	GGGAGGGGGGCGGAG	GGGGCGGGG	+
# Tomtom (Motif Comparison Tool): Version 5.5.5 compiled on Dec 6 2023 at 19:32:49
# The format of this file is described at https://meme-suite.org/meme/doc/tomtom-output-format.html.
# tomtom -no-ssc -oc . -verbosity 1 -min-overlap 5 -mi 1 -dist pearson -evalue -thresh 10.0 -time 300 query_motifs db/MOUSE/uniprobe_mouse.meme db/JASPAR/JASPAR2022_CORE_vertebrates_non-redundant_v2.meme db/EUKARYOTE/jolma2013.meme
