# Supplementary material for: Unlocking the genetic secrets of Dorper sheep: insights into wool shedding and hair follicle development
Source: Front Vet Sci. 2024 Dec 11;11:1489379. doi: 10.3389/fvets.2024.1489379 (PMC11670804; doi:10.3389/fvets.2024.1489379)
Supplement: Supplementary file 1 [file Data_Sheet_1.zip › Appendix Table/Table S12.xlsx]

## Sheet: Sheet1
Table S12 Counts of A and T Pattern Transcripts Among All DETs.
Transcript	S1	S2	S3	N1	N2	N3
NM_001009224.1	26.094	11.746	16.802	39.9767	32.9033	23.9333			A
NM_001009270.1	95.576	47.822	75.82	98.31	94.2433	63.7633			A
NM_001009429.1	67.968	25.7	49.016	57.0467	49.01	38.34			A
NM_001009445.1	421.594	46.602	189.778	355.86	305.603	159.467			A
NM_001009729.1	1.01	0.158	0.882	0.56	0.343333	0.193333			A
NM_001009739.1	1972.7	173.008	786.976	2303.85	1609.9	878.697			A
NM_001009761.1	15.236	1.422	6.314	14.0233	9.48667	5.64333			A
NM_001104933.1	68.162	26.88	52.178	79.44	57.5267	54.1467			A
NM_001114667.1	366.034	65.494	119.168	66.4133	45.3233	13.4167			A
NM_001114761.1	140.742	9.482	60.38	158.747	135.647	65.02			A
NM_001114762.2	23.936	0.128	4.228	22.3833	5.07667	0.893333			A
NM_001114763.2	1365.68	115.092	474.098	1181.68	775.533	432.097			A
NM_001122650.1	2.878	0.49	0.792	1.47333	1.02667	0.62			A
NM_001127277.1	15.412	8.582	14.796	18.5733	16.05	14.23			A
NM_001135220.1	18.616	6.33	13.196	12.7967	11.7833	10.5			A
NM_001142508.1	2.05	0.866	1.812	3.01	2.08333	1.41667			A
NM_001159761.1	149.544	15.562	83.648	82.9933	58.6967	37.8933			A
NM_001161876.1	120.582	58.076	81.764	126.993	114.703	71.28			A
NM_001162545.1	4.67	1.522	3.846	4.39333	3.81667	2.92			A
NM_001199066.1	585.814	56.41	243.664	548.503	443.553	227.423			A
NM_001199067.1	445.958	35.664	164.53	446.683	420.01	152.543			A
NM_001199069.1	554.83	57.294	226.416	517.667	416.717	203.84			A
NM_001199070.1	434.922	40.852	157.584	391.76	374.9	133.213			A
NM_001278560.1	2.206	0.914	1.626	2.16667	1.68	1.44333			A
NM_001280672.1	32.65	14.218	18.832	36.41	31.21	22.48			A
NM_001280716.1	577.144	60.484	309.748	487.827	355.413	287.673			A
NM_001304278.1	9.74	4.15	6.554	8.22	6.73333	5.71			A
NM_001308573.1	19.86	1.832	14.724	22.8967	16.2567	12.7933			A
NM_001348418.1	1.878	1.132	1.04	2.24	2.11667	1.3			A
XM_004001812.4	3.01	0.806	2.184	3.04333	2.63333	1.67333			A
XM_004001979.4	1.202	0.536	1.002	1.14667	0.95	0.676667			A
XM_004002071.4	2.326	1.124	1.936	2.32667	2.13667	1.60667			A
XM_004002244.4	12.424	2.482	8.938	5.55667	5.32	3.61667			A
XM_004002371.4	0.564	0.218	0.324	0.806667	0.586667	0.36			A
XM_004002423.4	19.682	7.094	14.812	19.64	15.8167	10.8			A
XM_004002427.4	268.47	114.694	223.282	278.417	263.74	175.083			A
XM_004002430.4	136.578	51.172	58.638	113.227	106.023	79.37			A
XM_004002490.4	59.528	19.118	28.386	75.7067	59.1933	31.3333			A
XM_004002519.3	1109.27	83.964	412.506	975.387	718.54	396.69			A
XM_004002527.4	232.95	20.17	99.854	156.153	143.083	68.25			A
XM_004002528.3	418.534	146.478	249.788	411.237	320.783	199.17			A
XM_004002529.3	5.754	0.562	1.842	11.4533	8.87667	2.28333			A
XM_004002530.4	54.748	19.518	35.108	37.7467	29.5433	25.4233			A
XM_004002589.3	40.712	13.09	32.022	34.6633	27.55	21.28			A
XM_004002602.4	23.148	10.764	16.88	21.54	20.4333	12.79			A
XM_004002772.2	792.024	60.644	346.248	1060.82	931.21	389.313			A
XM_004002776.4	193.314	19.806	84.746	144.85	146.413	71.5333			A
XM_004002807.3	54.554	27.684	41.264	57.4667	46.29	33.5967			A
XM_004002819.4	8.376	3.474	5.026	9.88333	8.53333	5.08333			A
XM_004002827.4	2.396	1.112	1.404	1.08667	1.03667	1			A
XM_004002876.4	10.048	2.432	4.986	6.63	4.88333	4.71			A
XM_004003025.4	2.862	1.122	2.662	2.76333	2.44333	2.26333			A
XM_004003062.3	9.432	4.762	6.892	12.21	6.84	4.96333			A
XM_004003093.4	2.344	1.118	2.036	2.54	1.64	1.33333			A
XM_004003186.4	1.058	0.472	0.602	0.94	0.646667	0.536667			A
XM_004003198.3	30.34	6.004	13.406	28.71	23.92	11.69			A
XM_004003265.4	105.882	52.084	63.78	107.303	84.8333	67.61			A
XM_004003368.4	5.342	2.16	3.234	6.52	4.72667	3.77333			A
XM_004003498.4	13.232	4.05	8.54	12.3433	9.72667	7.82			A
XM_004004177.4	2.232	0.998	2.078	2.79667	2.35333	1.71			A
XM_004004296.4	40.602	11.89	25.408	29.2833	24.0033	16.81			A
XM_004004338.4	6.736	2.506	3.732	5.99	4.71667	4.04			A
XM_004004374.4	12.468	6.684	9.186	14.4567	12.6167	7.25			A
XM_004004418.4	2.258	0.204	1.596	1.88333	1.15	0.593333			A
XM_004004434.3	1.716	0.56	1.232	1.76667	1.65667	1.19333			A
XM_004004440.4	6.06	2.816	4.406	6.89333	5.36667	5.32333			A
XM_004004503.4	33.41	13.276	18.148	33.0933	24.9767	14.8633			A
XM_004004569.3	129.162	65.074	100.348	137.17	126.41	90.8767			A
XM_004004625.4	4.31	1.152	2.156	3.46	2.78	2.24			A
XM_004004660.4	13.944	7.492	10.06	15.2033	13.8967	9.20667			A
XM_004004665.4	40.484	20.482	28.914	41.44	34.8133	26.3633			A
XM_004004779.4	6.392	2.696	3.672	6.98667	6.28667	4.18333			A
XM_004004888.4	6.616	2.592	4.082	6.60333	4.22667	3.30667			A
XM_004005007.3	29.75	11.68	20.318	26.2733	23.0933	17.1133			A
XM_004005086.4	21.324	10.31	12.51	21.6533	14.5967	12.59			A
XM_004005497.4	1.144	0.642	0.986	1.53	1.45	0.913333			A
XM_004005803.3	89.34	37.392	63.138	104.597	99.0467	59.6967			A
XM_004005841.3	16.536	7.514	10.072	12.6933	10.75	8.41667			A
XM_004005870.4	23.314	9.756	15.17	14.09	12.56	11.5633			A
XM_004005909.3	2.522	1.144	2.408	2.73667	2.43333	1.70667			A
XM_004006045.4	1.698	0.092	0.698	1.07667	0.626667	0.46			A
XM_004006116.4	10.322	5.386	6.616	9.03667	6.68667	4.88			A
XM_004006208.3	3.052	0.898	2.34	3.28	2.36667	1.32333			A
XM_004006322.4	23.56	1.402	9.032	17.5933	11.9367	7.2			A
XM_004006323.4	109.99	9.092	41.176	75.2733	49.8167	31.2433			A
XM_004006329.4	20.01	2.386	7.95	17.8667	15.0433	6.71333			A
XM_004006331.4	33.052	3.678	16.752	17.0633	14.1667	10.0067			A
XM_004006537.4	1.89	0.52	1.494	2.66667	0.92	0.686667			A
XM_004006660.3	3.094	0.736	1.51	3.63	3.17	2.4			A
XM_004006684.4	23.392	11.354	14.02	20.1933	17.13	13.6767			A
XM_004006842.4	173.008	90.016	102.736	124.883	102.583	75.6967			A
XM_004007022.4	0.888	0.302	0.596	1.11	0.836667	0.473333			A
XM_004007747.4	9.16	4.2	6.1	11.7033	8.06333	6.39			A
XM_004007753.3	196.406	94.384	129.444	197.587	171.87	118.967			A
XM_004007929.4	44.102	18.64	27.606	31.2433	21.17	17.35			A
XM_004007996.4	13.028	6.41	9.25	13.5067	11.8367	7.78667			A
XM_004008030.4	0.978	0.226	0.562	0.793333	0.75	0.58			A
XM_004008453.3	35.646	10.502	19.53	47.86	33.3933	23.2633			A
XM_004008529.3	2.926	1.276	2.524	1.97	1.59667	1.42667			A
XM_004008596.4	2.9	1.436	2.488	2.94	2.35333	2.28333			A
XM_004008652.4	0.93	0.386	0.774	1.50667	1.18	1.11667			A
XM_004008661.4	17.51	8.262	10.824	15.3	11.6367	9.71			A
XM_004008662.4	15.042	5.276	10.828	13.56	11.8133	9.09			A
XM_004008696.4	17.206	9.574	15.048	24.0267	17.84	12.2033			A
XM_004008712.4	109.55	54.37	76.234	106.817	91.1233	65.1067			A
XM_004008768.4	32.156	15.232	24.51	29.2233	27.0433	20.1967			A
XM_004008829.3	4.884	1.754	3.858	4.27667	3.75	2.73333			A
XM_004008988.4	31.852	13.526	20.364	20.16	18.6533	13.1933			A
XM_004009585.4	10.982	5.286	8.01	11.7533	10.58	7.84333			A
XM_004009617.4	0.724	0.184	0.472	0.643333	0.516667	0.256667			A
XM_004009627.4	0.6	0.118	0.252	0.443333	0.403333	0.28			A
XM_004009664.4	7.668	2.85	4.208	7.18667	4.33667	3.59667			A
XM_004009686.4	3.226	1.608	2.734	2.49667	2.40667	2.32667			A
XM_004009846.3	27.132	12.834	13.596	26.25	23.04	12.1433			A
XM_004009909.3	1.59	0.648	0.88	1.44667	1.02667	0.93			A
XM_004010333.4	3.824	0.718	2.186	3.11667	2.91333	2.44333			A
XM_004010336.4	66.912	33.36	52.594	73.47	62.2567	48.32			A
XM_004010341.4	13.136	6.766	8.824	14.19	10.05	7.92667			A
XM_004010447.4	3.308	1.6	1.878	2.66333	2.46333	1.84333			A
XM_004010455.4	7.122	2.466	3.54	4.78	4.33333	3.61			A
XM_004010614.4	2.006	0.726	1.052	2.67667	2.43	1.32667			A
XM_004010661.4	4.278	1.59	2.978	3.22667	3.01667	2.45333			A
XM_004010691.3	3.038	1.282	1.676	3.57	2.04	1.79			A
XM_004010720.4	22.074	9.99	17.554	31.2167	22.1833	15.8233			A
XM_004010794.4	16.432	8	10.882	14.8833	12.4333	8.73333			A
XM_004011159.4	294.634	68.29	181.036	279.647	235.047	174.477			A
XM_004011180.4	15.792	1.47	5.724	8.29	7.06667	3.04333			A
XM_004011380.4	59.114	19.56	36.282	51.24	45.04	31.0267			A
XM_004011618.4	3.7	1.808	2.812	4.41667	3.53667	3.25			A
XM_004011721.4	43.59	21.62	31.466	39.7467	33.8933	28.27			A
XM_004011749.4	4.84	2.064	2.866	5.18	3.9	3.64667			A
XM_004011762.4	1.542	0.506	0.834	1.67333	0.986667	0.883333			A
XM_004011763.3	530.176	57.822	201.626	593.727	446.133	190.33			A
XM_004011869.3	17.264	9.094	11.826	21.14	19.1133	13.62			A
XM_004012111.4	36.512	14.21	24.872	34.5033	32.55	20.62			A
XM_004012203.4	16.07	2.592	5.132	11.2333	9.96667	5.59667			A
XM_004012572.4	12.922	5.412	8.93	13.7167	11.64	7.41333			A
XM_004012674.4	21.444	7.746	13.152	24.26	17.6833	12.9067			A
XM_004012781.4	2.32	0.558	1.65	1.77333	1.44667	1.36333			A
XM_004012787.4	23.186	10.802	16.352	21.55	20.0033	12.8933			A
XM_004012860.4	2.176	0.752	1.71	2.01333	1.69667	0.776667			A
XM_004012872.4	16.736	1.656	6.93	12.3067	10.06	6.36			A
XM_004012873.4	171.974	12.284	77.95	191.597	160.517	95.5567			A
XM_004012877.4	28.902	3.164	13.636	19.9767	16.2067	8.15			A
XM_004012898.4	427.386	43.3	170.634	396.76	319.957	149.847			A
XM_004012899.4	69.286	6.988	29.876	50.3633	41.7433	20.5			A
XM_004012999.4	1.438	0.408	0.998	1.92333	1.45333	0.763333			A
XM_004013035.3	25.918	11.468	20.414	26.3933	20.1333	15.5833			A
XM_004013576.4	27.836	9.128	15.106	19.99	12.94	11.34			A
XM_004013603.4	53.424	26.144	37.016	55.7033	48.1733	33.8167			A
XM_004013650.4	12.932	6.154	8.868	11.2667	10.7133	7.85			A
XM_004013689.4	50.14	19.898	35.346	41.0967	34.8367	25.35			A
XM_004013880.4	18.588	9.522	13.978	19.97	17.9233	14.0533			A
XM_004013910.4	4.342	1.444	3.254	5.03	4.09333	2.62			A
XM_004014242.4	7.514	3.702	5.914	6.6	5.8	4.63			A
XM_004014311.4	25.9	12.756	18.36	23.2167	18.3467	14.2967			A
XM_004014389.3	18.218	9.504	13.01	18.6467	14.6767	7.94333			A
XM_004014391.4	24.61	8.356	14.248	20.0233	17.7167	11.1233			A
XM_004014504.3	90.43	41.74	63.024	89.07	76.5967	53.19			A
XM_004014506.3	88.682	36.962	63.712	85.68	77.4133	52.82			A
XM_004014515.4	3.878	1.38	2.704	2.67333	2.27	1.61667			A
XM_004014583.4	1.702	0.744	1.27	0.836667	0.756667	0.516667			A
XM_004014605.4	6.746	2.016	5.312	7.48667	6.12667	3.51			A
XM_004014933.4	10.82	5.862	9.392	12.7033	11	9.21333			A
XM_004014968.4	23.148	8.932	17.986	21.1267	19.3433	16.0733			A
XM_004014986.4	10.82	4.296	7.132	8.08333	7.65667	5.85			A
XM_004014996.3	16.58	3.658	9.73	10.4267	7.30333	6.24333			A
XM_004014998.4	124.438	24.622	74.91	96.09	69.54	52.2967			A
XM_004015023.4	2.936	1.268	2.22	3.15333	2.21	1.51667			A
XM_004015098.4	6.18	2.964	4.076	7.05333	4.74333	3.87667			A
XM_004015198.4	2.494	1.888	2.252	1.80667	1.21333	0.923333			A
XM_004015227.4	6.16	1.792	2.278	7.74	6.20333	4.71333			A
XM_004015233.4	201.912	103.868	166.19	286.763	203.11	184.56			A
XM_004015234.3	375.166	183.072	297.284	394.08	289.66	256.58			A
XM_004016010.4	33.262	10.788	20.05	31.6067	29.4867	20.3			A
XM_004016020.4	1.358	0.702	0.978	1.58333	1.08667	0.95			A
XM_004016067.4	22.2	9.976	15.068	21.9567	17.71	15.33			A
XM_004016328.4	313.836	210.442	250.162	900.353	830.773	631.517			A
XM_004016366.4	3.802	2.01	2.556	5.82	5.15667	2.63667			A
XM_004016367.4	9.15	4.682	5.388	11.2667	9.82	8.13667			A
XM_004016996.4	17.566	7.29	11.546	18.7733	16.8367	12.5667			A
XM_004017006.2	4.84	2.426	3.138	3.77333	3.12333	2.41			A
XM_004017243.3	20.828	11.318	14.058	22.8333	21.2667	15.4133			A
XM_004017331.3	2.692	1.208	2.492	2.51667	1.91667	1.68			A
XM_004017419.4	251.732	104.118	171.666	257.003	189.263	144.583			A
XM_004017564.4	0.224	0.046	0.14	0.196667	0.143333	0.123333			A
XM_004017745.4	2.092	0.55	1.362	2.46333	2.23	1.05			A
XM_004017748.4	3.294	1.624	2.226	2.68333	2.19333	2.10333			A
XM_004017798.4	13.334	6.542	9.006	13.03	10.8767	8.98333			A
XM_004017953.3	35.326	16.888	22.726	32.1667	31.1667	20.56			A
XM_004018430.2	22.85	13.418	16.384	25.0667	18.5167	10.89			A
XM_004018553.4	4.7	2.33	3.384	5.86	4.18	2.98333			A
XM_004018763.4	22.438	12.34	16.884	27.4467	23.7133	17.79			A
XM_004018784.4	61.192	24.58	37.884	52.5667	43.31	29.1833			A
XM_004018825.4	23.594	11.584	17.256	25.1767	20.95	16.8933			A
XM_004018828.3	13.23	3.334	7.842	13.1433	8.50333	6.84333			A
XM_004018998.3	244.122	26.822	124.892	201.003	177.807	94.2833			A
XM_004019025.4	45.184	10.596	27.83	52.4467	39.31	27.5867			A
XM_004019027.4	30.664	12.314	21.644	34.6267	27.6067	19.3267			A
XM_004019029.4	107.042	24.018	62.272	143.597	122.733	82.5967			A
XM_004019030.4	14.948	3.948	10.656	17.17	13.4467	10.3967			A
XM_004019031.4	59.534	15.234	40.404	63.81	55.19	37.6867			A
XM_004019032.4	52.778	16.4	41.036	55.6933	52.8167	34.76			A
XM_004019034.4	61.224	13.458	39.66	59.0367	57.8467	34.9433			A
XM_004019044.4	114.704	26.804	72.492	118.733	109.083	67.4167			A
XM_004019045.4	58.134	11.318	38.994	66.7367	57.3367	36.6067			A
XM_004019046.4	40.328	10.248	28.004	42.5033	37.14	25.8267			A
XM_004019059.4	214.17	64.652	144.53	226.863	201.287	127.683			A
XM_004019065.4	93.086	46.214	69.468	98.4533	93.92	66.04			A
XM_004019072.4	261.648	88.068	173.326	281.323	251.247	153.847			A
XM_004019073.4	216.068	58.23	140.922	205.31	184.573	112.273			A
XM_004019074.4	67.964	15.27	45.062	75.2333	66.5533	40.4467			A
XM_004019075.4	12.808	4.056	10.41	13.2133	8.97333	7.26667			A
XM_004019076.4	22.982	6.612	15.58	23.7	19.2567	14.1933			A
XM_004019082.4	115.578	47.306	82.27	128.56	121.28	75.49			A
XM_004019084.4	59.696	19.494	45.868	57.0033	53.47	33.7667			A
XM_004019086.4	21.502	4.52	14.22	22.4967	20.01	11.56			A
XM_004019130.4	3.418	2.13	3.306	4.57333	4.16	3.01			A
XM_004019318.4	13.33	2.764	9.556	15.5033	14.2167	8.72333			A
XM_004019379.4	25.172	2.594	11.198	20.96	15.4967	8.88333			A
XM_004019394.3	18.192	7.118	12.918	17.6567	15.5833	10.5933			A
XM_004019408.4	6.88	3.584	4.36	8.01333	6.74333	3.94			A
XM_004019429.4	1.772	0.858	1.324	1.77333	1.52333	1.16333			A
XM_004019593.4	15.226	2.916	8.422	7.38667	6.29	3.81667			A
XM_004020010.4	21.426	8.252	13.218	15.15	12.81	11.4767			A
XM_004020017.4	4.934	1.236	3.122	5.45333	4.03333	3.79			A
XM_004020395.3	26.03	10	14.562	27.3567	17.5533	13.89			A
XM_004020493.4	6.112	2.572	5.124	5.84333	5.29333	3.66667			A
XM_004020497.3	5.122	1.712	4.236	5.26	4.73667	3.33333			A
XM_004020542.4	2.462	0.562	1.66	2.56333	2.26	1.48			A
XM_004020720.4	14.964	7.482	11.556	13.9167	13.0867	9.75333			A
XM_004020759.4	0.548	0.272	0.466	0.466667	0.446667	0.33			A
XM_004020789.4	13.458	3.388	7.702	16.0967	11.0067	6.58667			A
XM_004020793.4	7.768	3.042	5.69	7.94	7.78	3.73			A
XM_004020800.4	0.916	0.372	0.51	0.93	0.61	0.543333			A
XM_004020904.4	13.68	5.816	9.752	13.7433	12.4767	9.08			A
XM_004020937.4	21.35	7.85	12.32	34.8333	26.9167	18.2733			A
XM_004021173.4	2.218	0.882	1.72	1.80667	1.65667	1.39			A
XM_004021196.4	1.744	0.728	1.442	2.55667	1.77	1.54333			A
XM_004021357.4	5.618	3.216	4.498	7.23667	6.25333	4.65333			A
XM_004021417.4	1.538	0.42	1.04	1.83667	1.42	0.933333			A
XM_004021508.3	1729.2	686.376	1062.23	1400.27	1374.69	802.183			A
XM_004021543.4	81.958	32.66	45.836	77.3567	59.61	37.2033			A
XM_004021747.4	17.026	5.574	9.346	16.0433	14.0567	7.84667			A
XM_004021968.4	9.598	4.302	6.482	9.96667	8.47333	6.03667			A
XM_004022064.3	41.21	20.416	32.04	40.24	36.5733	26.6833			A
XM_004022183.4	2.062	0.622	1.494	2.03667	1.70667	1.15			A
XM_004022406.4	22.23	9.976	13.902	29.5567	17.2467	16.7333			A
XM_004022459.4	15.104	1.936	3.596	20.4733	5.73333	5.15667			A
XM_004022460.4	15.868	6.676	9.538	22.5467	10.4233	11.8467			A
XM_004022475.4	5.228	2.306	3.382	5.44	4.19667	3.13667			A
XM_004022778.3	24.396	11.578	17.774	23.38	21.8967	14.7033			A
XM_004022909.3	267.758	98.526	171.03	246.423	224.15	156.997			A
XM_004023070.4	1.918	0.544	1.188	1.87667	1.83667	1.39667			A
XM_004023155.4	4.344	0.344	1.652	0.476667	0.34	0.176667			A
XM_004023347.4	1.792	0.952	1.58	2.19667	1.93333	1.19333			A
XM_004023384.4	17.632	6.188	9.878	13.1567	11.1233	7.41333			A
XM_004023410.4	6.206	2.56	5.324	5.80667	4.56667	3.84333			A
XM_012095289.3	2.65	1.072	2.046	2.94667	1.83667	1.62			A
XM_012095350.3	0.296	0.054	0.114	0.25	0.176667	0.106667			A
XM_012095633.2	508.326	204.238	303.198	548.573	367.457	257.303			A
XM_012096212.1	3.552	0.562	3.09	4.32	2.96	2.12			A
XM_012097046.3	4.734	2.16	3.276	4.75667	3.1	2.85333			A
XM_012097270.3	2.548	0.29	0.99	3.49	2.73333	1.16333			A
XM_012098800.3	8.364	4.022	5.444	9.99333	7.62333	4.75			A
XM_012098882.3	4.302	1.714	3.248	4.22	3.63667	2.68333			A
XM_012098977.3	14.004	3.124	7.562	7.69333	5.6	4.59667			A
XM_012099452.2	28.194	14.546	22.208	34.6267	27.2933	22.91			A
XM_012099503.2	2.012	0.982	1.844	2.43333	1.98333	1.61667			A
XM_012100182.2	2.498	0.754	1.174	2.73333	1.91333	0.87			A
XM_012100416.3	8.052	3.188	5.224	6.84667	6.31	5.1			A
XM_012101017.3	0.812	0.188	0.444	1.10333	0.593333	0.376667			A
XM_012101084.3	161.722	40.132	108.332	172.507	150.203	96.67			A
XM_012101125.3	0.558	0.2	0.478	0.633333	0.286667	0.233333			A
XM_012101128.3	34.108	14.566	31.966	41.24	38.8167	26.5			A
XM_012101129.3	10.266	3.794	7.752	11.0133	9.75	7.32333			A
XM_012101130.2	10.916	5.102	7.478	11.0867	8.76333	4.36667			A
XM_012101131.3	53.142	18.054	37.1	56.22	52.4333	34.2333			A
XM_012101133.3	101.104	42.514	80.098	108.677	105.377	73.7367			A
XM_012101134.3	8.896	2.65	7.898	9.66667	8.49667	5.87667			A
XM_012101237.3	3.83	1.81	2.29	4.19	2.96333	1.54333			A
XM_012101418.3	12.792	5.436	9.15	13.55	12.01	8.55333			A
XM_012101642.3	2.85	0.634	1.646	1.01	0.88	0.53			A
XM_012101646.3	14.672	6.722	9.736	13.6533	10.8567	6.45333			A
XM_012102992.3	0.85	0.29	0.474	1.96	1.28333	0.92			A
XM_012103337.3	56.808	28.574	33.63	60.3033	44.3733	31.0467			A
XM_012103954.3	0.95	0.136	0.506	0.813333	0.786667	0.423333			A
XM_012103989.2	2.752	0.64	1.518	2.40667	2.1	1.71333			A
XM_012105001.3	8.262	1.252	5.792	8.85333	8.07333	6.26667			A
XM_012110932.3	1.23	0.542	0.982	1.05333	0.72	0.613333			A
XM_012117171.3	6.024	3.072	4.466	8.96667	7.13667	6.11			A
XM_012117428.2	10.65	7.834	8.346	4.63667	3.96667	2.55667			A
XM_012123744.3	1.118	0.4	0.796	2.06	0.863333	0.523333			A
XM_012125908.3	2.458	0.968	2.004	3.28	3.03667	2.52			A
XM_012125926.3	6.924	3.258	4.29	6.81	4.89667	4.2			A
XM_012141053.3	29.344	1.408	13.138	24.8067	23.84	12.7833			A
XM_012168282.3	8.012	2.08	4.478	3.70333	3.29667	2.54			A
XM_012169508.3	14.068	6.782	9.038	14.2767	11.8167	8.52667			A
XM_012173694.3	0.714	0.466	0.606	1.20333	0.79	0.493333			A
XM_012174217.3	180.224	38.548	102.61	162.52	113.283	88.3033			A
XM_012174304.2	1.682	0.822	1.636	2.37	1.38667	1.20667			A
XM_012174391.3	25.582	7.938	18	22.86	18.3533	14.14			A
XM_012174875.3	2.572	1.18	1.788	2.42667	1.89667	1.36333			A
XM_012176039.3	65.188	24.54	39.03	86.9433	73.2133	50.2767			A
XM_012177196.2	2.024	0.728	1.496	2.25333	1.27667	0.77			A
XM_012177246.3	2.61	0.82	2.25	3.36	2.8	2.67			A
XM_012177249.3	3.002	1.15	1.866	2.24667	1.93333	1.09			A
XM_012177564.2	221.942	87.982	147.608	213.76	186.67	125.617			A
XM_012177639.3	9.166	4.2	6.678	8.56	7.91667	5.38667			A
XM_012177835.3	3.728	1.292	2.09	3.31	2.40667	1.92667			A
XM_012177840.3	1.944	0.652	1.138	1.89667	1.30667	0.946667			A
XM_012179539.3	1.792	0.416	0.854	1.98667	1.27333	0.876667			A
XM_012179584.3	0.554	0.194	0.4	0.753333	0.4	0.246667			A
XM_012179698.3	83.828	27.956	46.674	81.0833	75.2033	44.59			A
XM_012179956.3	1.85	0.906	1.644	1.78	1.45	1.12			A
XM_012180232.3	55.128	27.232	39.934	50.76	48.72	38.2333			A
XM_012180574.3	62.196	5.72	32.738	69.67	38.8333	25.1167			A
XM_012181220.3	16.054	1.994	7.17	23.4833	17.39	9.6			A
XM_012181230.3	7.704	3.48	6.186	7.62667	7.17333	4.49667			A
XM_012181297.3	4.748	1.788	2.78	3.89333	2.67333	1.73667			A
XM_012182958.3	4.958	1.62	2.67	5.44333	3.61667	2.66			A
XM_012184709.3	12.404	2.95	9.146	11.03	9.52333	7.07333			A
XM_012185228.3	58.46	26.398	41.014	57.36	47.33	35.0333			A
XM_012185429.3	46.15	22.412	33.028	47.4833	38.61	29.5767			A
XM_012186026.2	9.994	4.32	7.836	15.9967	11.4233	7.81			A
XM_012186068.3	28.968	10.144	21.844	29.0967	25.67	18.5433			A
XM_012186079.3	27.344	2.116	9.18	23.11	19.18	7.24333			A
XM_012186603.3	0.62	0.114	0.206	0.5	0.383333	0.17			A
XM_012187004.3	1.766	0.474	0.976	1.20333	1.00667	0.43			A
XM_012187005.3	21.744	7.986	19.014	15.8633	11.94	7.11333			A
XM_012187218.3	1.344	0.424	0.698	1.50667	1.43	0.25			A
XM_012188064.3	2.014	0.824	1.74	1.92	1.57667	1.33667			A
XM_012188191.3	5.252	1.868	2.664	4.18	3.42333	2.49			A
XM_012188863.3	1.024	0.468	0.626	1.08667	0.766667	0.663333			A
XM_012189121.3	13.258	4.92	7.102	11.85	10.5133	6.64			A
XM_012189781.3	14.758	4.914	8.068	8.41	6.98667	4.3			A
XM_012190148.3	64.432	1.422	33.616	66.62	31.6	11.99			A
XM_012190355.3	6.554	1.618	3.946	6.29	5.87667	4.46333			A
XM_012190368.3	51.664	22.656	36.368	48.2233	40.2333	29.22			A
XM_012190680.3	1.98	0.518	1.42	1.62333	1.32	0.99			A
XM_015091895.2	14.332	3.012	6.492	10.4533	9.44333	5.57			A
XM_015092072.2	0.866	0.496	0.75	0.856667	0.733333	0.36			A
XM_015092139.2	21.434	12.232	19.134	27.85	23.7967	20.27			A
XM_015092612.2	21.44	7.03	10.552	8.02667	6.51667	5.05667			A
XM_015092735.2	12.588	8.282	9.698	15.5367	11.1433	7.06			A
XM_015093108.2	7.818	3.902	5.562	7.44333	6.47333	4.94333			A
XM_015093462.2	18.738	10.82	13.704	23.8833	22.1933	15.2967			A
XM_015093523.2	36.28	5.91	14.262	18.6267	15.81	7.10667			A
XM_015093618.2	19.48	4.812	13.446	11.6633	9.63	8.35333			A
XM_015093679.2	48.272	16.6	35.786	44.3633	42.69	31.1567			A
XM_015094199.2	13.586	4.628	8.462	15.1467	11.71	8.49			A
XM_015094220.2	49.662	27.414	32.068	62.3	41.5867	29.3367			A
XM_015094244.2	23.882	11.568	15.992	22.34	19.2633	14.3133			A
XM_015094610.2	17.702	1.956	10.152	16.21	12.6933	9.39667			A
XM_015094650.2	314.246	29.562	145.03	260.757	229.39	111.59			A
XM_015094745.2	18.048	4.716	9.528	12.0633	9.24333	5.75667			A
XM_015095211.2	12.66	4.644	9.884	9.45	7.34667	7.00333			A
XM_015097221.2	0.164	0.06	0.124	0.153333	0.106667	0.0866667			A
XM_015097286.2	18.54	9.526	15.306	12.9067	9.95667	8.94667			A
XM_015097524.2	81.986	37.528	53.928	72.5467	68.3433	45.3733			A
XM_015097989.2	20.118	9.43	14.48	19.74	17.8067	12.6467			A
XM_015098228.2	6.158	1.52	2.028	7.47	5.20667	2.46333			A
XM_015098775.2	78.078	9.144	40.076	79.9833	63.2767	35.9633			A
XM_015098800.2	2.458	0.738	1.946	2.48667	1.72667	1.36			A
XM_015098961.2	2.178	0.962	1.872	3.27	2.09333	1.5			A
XM_015098980.2	4	2.066	3.052	5.49667	3.15333	2.62667			A
XM_015099326.2	0.518	0.134	0.48	0.47	0.366667	0.186667			A
XM_015099894.2	0.356	0.064	0.172	0.21	0.113333	0.0766667			A
XM_015101042.2	5.492	2.582	4.336	6.16333	3.96667	3.57333			A
XM_015101923.2	13.88	5.118	7.03	10.5167	7.86	6.11667			A
XM_015102079.2	36.402	17.072	25.908	28.9267	26.9267	19.4367			A
XM_015102080.2	54.984	21.452	35.264	70.3533	56.22	38.23			A
XM_015102081.2	5.366	2.006	3.452	4.65333	2.94667	2.41333			A
XM_015103138.2	4.2	0.912	2.622	2.36667	1.43667	1.00333			A
XM_015103331.2	10.446	3.944	6.908	9.96333	8.46667	6.26333			A
XM_015103489.2	115.784	53.66	73.138	100.323	87.5333	52.8333			A
XM_015104252.2	59.09	31.024	41.33	65.39	57.2333	36.3333			A
XM_015104401.2	0.512	0.106	0.288	0.526667	0.446667	0.276667			A
XM_015104411.2	29.486	14.374	20.948	29.2267	24.5533	17.3			A
XM_015104508.2	3.894	3.366	3.686	4.74	3.61	2.00667			A
XM_015104590.2	15.952	7.34	9.274	17.4267	12.8067	9.56667			A
XM_015104633.2	22.846	8.056	14.05	22.4433	21.2167	13.13			A
XM_015105023.2	31.658	15.252	19.714	33.8933	31.99	19.6667			A
XM_015105123.2	4.076	1.886	3.12	4.02667	3.23333	3.03667			A
XM_027956256.1	13.228	6.37	9.5	12.55	10.06	9.72667			A
XM_027956398.1	18.792	7.16	12.664	18.8667	15.5633	11.5267			A
XM_027956417.1	19.148	8.754	15.32	20.9333	17.7267	13.1067			A
XM_027956420.1	0.89	0.344	0.612	0.84	0.34	0.27			A
XM_027956638.1	4.27	1.58	3.376	3.84	2.34667	1.98333			A
XM_027956695.1	1.08	0.418	0.602	0.56	0.366667	0.246667			A
XM_027957102.1	7.976	3.564	5.114	6.27	5.41	3.23333			A
XM_027957157.1	7.33	3.324	5.54	4.92	3.83667	2.92333			A
XM_027957204.1	58.738	7.362	32.678	41.8333	33.5	29.1033			A
XM_027957256.1	2.378	0.806	1.32	1.63667	1.36667	0.896667			A
XM_027957422.1	1.452	0.424	0.88	1.65333	1.05	0.47			A
XM_027957632.1	1.518	0.604	1.166	1.55333	1.39667	0.36			A
XM_027958150.1	0.634	0.242	0.366	0.446667	0.38	0.356667			A
XM_027958389.1	2.804	1.104	1.554	3.19	2.71667	2.67667			A
XM_027958469.1	2.83	0.366	1.978	6.31333	3.04333	1.91			A
XM_027958588.1	26.162	9.668	19.952	28.2333	26.1333	18.67			A
XM_027958664.1	8.522	4.34	6.41	9.04333	7.68333	5.49667			A
XM_027958665.1	3.77	1.55	2.48	2.73667	2.44333	1.65333			A
XM_027958682.1	57.266	22.362	34.708	61.0367	46.4867	31.2333			A
XM_027958786.1	4.924	2.386	2.84	3.98	3.40333	2.35			A
XM_027958787.1	3.242	0.498	1.048	1.06667	0.606667	0.226667			A
XM_027959069.1	41.814	12.592	29.374	42.0333	38.2833	26.9167			A
XM_027959076.1	39.264	10.226	28.096	49.21	45.65	32.38			A
XM_027959082.1	79.032	38.162	62.056	86.3667	79.0933	55.86			A
XM_027959086.1	13.33	2.764	9.556	15.5033	14.2167	8.72333			A
XM_027959087.1	13.33	2.764	9.556	15.5033	14.2167	8.72333			A
XM_027959091.1	126.558	62.082	95.936	153.563	142.423	94.4933			A
XM_027959093.1	14.324	4.07	7.548	12.73	11.3833	6.29			A
XM_027959096.1	76.846	19.208	51.84	82.8	72.22	51.0567			A
XM_027959098.1	70.134	18.086	41.824	77.2033	64.6467	40.6			A
XM_027959099.1	80.964	27.244	58.7	91.3867	83.0533	53.22			A
XM_027959281.1	60.896	33.828	47.32	70.1	65.09	46.36			A
XM_027959527.1	13.53	6.514	8.156	9.84333	9.67667	7.34667			A
XM_027959803.1	2.688	0.652	0.892	0.496667	0.213333	0.17			A
XM_027959935.1	3.248	1.51	2.628	3.84667	2.5	2.12667			A
XM_027959944.1	41.944	17.178	28.254	37.7933	30.4867	25.2967			A
XM_027960249.1	2.286	0.648	1.174	1.45667	1.37	1.34333			A
XM_027960450.1	1.812	0.572	1.594	2.50333	1.97	1.10333			A
XM_027960693.1	0.596	0.084	0.358	0.616667	0.446667	0.28			A
XM_027960719.1	0.618	0.172	0.412	0.746667	0.563333	0.16			A
XM_027960744.1	30.338	13.552	18.042	22.3367	16.56	14.9867			A
XM_027960800.1	0.478	0.13	0.344	0.423333	0.373333	0.293333			A
XM_027960803.1	37.484	24.51	34.762	62.3267	57.6967	48.7267			A
XM_027960818.1	16.408	3.126	9.484	9.52	8.48667	5.85333			A
XM_027960837.1	20.9	1.838	7.574	18.4633	13.4033	6.01			A
XM_027960869.1	4.364	3.682	3.904	4.77333	4.09667	2.19			A
XM_027961162.1	7.442	3.656	5.46	8.51667	7.61333	5.36667			A
XM_027961179.1	13.94	8.584	11.892	6.40667	5.18333	2.69			A
XM_027961183.1	12.882	6.118	9.214	11.31	9.22667	8.11333			A
XM_027961369.1	12.124	3.528	8.316	11.69	8.76	6.88333			A
XM_027961866.1	32.48	12.516	21.476	29.5	24.6867	18.9733			A
XM_027961934.1	18.632	6.714	9.786	17.22	12.4833	9.10667			A
XM_027962110.1	1.568	0.572	1.072	1.53	1.25667	0.963333			A
XM_027962134.1	3.294	0.826	2.562	3.22333	2.55	2.04333			A
XM_027962251.1	0.736	0.428	0.708	0.923333	0.856667	0.816667			A
XM_027962297.1	7.498	3.392	6.02	7.16	6.23	5.02333			A
XM_027962331.1	5.728	0.892	2.646	8.29	5.06333	3.74667			A
XM_027962439.1	5.89	2.88	5.064	5.66667	5.17333	2.68			A
XM_027962449.1	0.724	0.292	0.668	0.513333	0.5	0.49			A
XM_027962613.1	78.104	15.398	30.838	165.387	121.887	39.7433			A
XM_027962673.1	7.6	1.614	3.934	4.97667	4.40333	3.28333			A
XM_027962674.1	4.41	1.248	2.792	4.84	3.15667	2.00667			A
XM_027963019.1	3.764	1.762	2.35	3.91333	1.96667	1.41			A
XM_027963053.1	0.616	0.132	0.414	0.526667	0.363333	0.196667			A
XM_027963084.1	6.19	3.076	4.76	6.54333	5.99	4.24333			A
XM_027963100.1	0.864	0.408	0.706	0.846667	0.71	0.596667			A
XM_027963202.1	0.312	0.06	0.184	0.273333	0.243333	0.15			A
XM_027963368.1	2.108	0.96	1.498	2.57	1.81667	1.32			A
XM_027963396.1	2.302	1.186	1.848	3.28333	2.57333	2.3			A
XM_027963526.1	14.118	6.012	10.258	11.39	10.1267	6.66333			A
XM_027963810.1	1.756	1.562	1.63	4.82333	2.35333	2.09			A
XM_027963904.1	2.296	0.212	1.452	2.66333	1.98667	1.35			A
XM_027963998.1	4.43	0.408	1.942	1	0.93	0.626667			A
XM_027964006.1	2.858	0.734	1.562	1.57	1.13667	0.983333			A
XM_027964134.1	11.76	3.118	6.272	9.78	8.11	6.01333			A
XM_027964150.1	1.192	0.53	1.11	1.23667	1.15333	0.956667			A
XM_027964168.1	5.86	3.178	4.802	6.60667	5.95667	4.81			A
XM_027964266.1	18.224	10.292	14.502	43.1067	32.0333	26.1567			A
XM_027964331.1	0.44	0.392	0.418	0.633333	0.5	0.133333			A
XM_027964414.1	1.522	0.648	1.266	1.60333	1.43	0.766667			A
XM_027964491.1	6.37	3.09	4.33	6.88667	4.8	3.81			A
XM_027964502.1	0.25	0.106	0.138	0.24	0.186667	0.12			A
XM_027964846.1	0.422	0.164	0.208	0.476667	0.4	0.316667			A
XM_027964972.1	97.634	37.98	64.434	98.3233	91.77	62.9333			A
XM_027964994.1	2.592	1.256	1.92	3.53667	2.93667	2.16333			A
XM_027965048.1	3.63	1.43	1.682	3.61667	2.43333	1.61333			A
XM_027965051.1	6.662	0.43	3.728	6.66	5.15333	1.93667			A
XM_027965322.1	4.282	1.692	3.09	4.48333	3.40667	2.28			A
XM_027965566.1	24.986	10.056	15.984	21.92	15.93	14.2967			A
XM_027965574.1	0.128	0.054	0.11	0.246667	0.223333	0.12			A
XM_027965630.1	1.93	0.81	1.304	1.69333	1.43667	0.973333			A
XM_027965664.1	4.712	0.36	1.886	4.68333	3.34	2.26			A
XM_027965846.1	182.122	14.598	70.61	151.127	134.763	54.2533			A
XM_027965847.1	65.554	4.464	21.336	56.2833	47.6767	17.64			A
XM_027966531.1	3.868	0.724	2.484	3.45667	3.04333	1.83			A
XM_027966660.1	20.804	9.9	13.708	21.4267	18.5167	14.6333			A
XM_027966737.1	3.346	2.534	2.682	3.79	3.29333	1.63667			A
XM_027966796.1	5.798	2.134	3.754	5.37667	3.98667	3.23			A
XM_027966798.1	2.22	1.074	1.614	3.06667	2.28333	2.11			A
XM_027967016.1	14.854	6.742	12.158	17.4833	12.7767	9.26333			A
XM_027967106.1	6.342	2.244	4.078	5.62	5.44	3.73			A
XM_027967279.1	59.004	6.476	23.602	5.73333	2.11333	0.703333			A
XM_027967280.1	72.042	8.392	21.948	6.66	1.87333	1.01			A
XM_027967281.1	46.326	3.686	17.722	2.98333	1.19	0.803333			A
XM_027967282.1	191.096	23.166	84.908	53.1967	37.98	25.1733			A
XM_027967283.1	74.87	6.508	32.128	72.1433	62.13	27.5767			A
XM_027967284.1	520.774	45.186	216.978	395.757	332.96	167.643			A
XM_027967309.1	0.286	0.126	0.196	0.343333	0.32	0.163333			A
XM_027967338.1	32.306	16.57	25.182	41.6567	34.7	25.7433			A
XM_027967507.1	2.518	0.368	1.738	2.15333	1.96333	1.18			A
XM_027967644.1	5.738	2.946	3.566	6.24	4.98	4.25667			A
XM_027967777.1	5.138	2.86	3.98	5.92667	5.50667	4.12333			A
XM_027967778.1	6.058	2.512	2.9	5.30333	3.72333	3.24			A
XM_027967922.1	21.112	7.73	14.524	19.9333	16.39	11.8633			A
XM_027968167.1	65.12	28.744	42.434	69.8033	59.46	41.5433			A
XM_027968601.1	1.71	0.418	1.118	0.86	0.72	0.666667			A
XM_027968626.1	6.466	2.094	4.32	5.57333	4.63	3.77			A
XM_027968664.1	25.264	11.568	19.386	28.91	26	22.95			A
XM_027968665.1	65.404	27.518	55.32	61.27	53.6867	39.3133			A
XM_027968745.1	40.208	16.488	22.402	41.6367	33.9367	24.6633			A
XM_027968795.1	2.832	0.558	1.994	1.90333	1.40333	1.20667			A
XM_027968860.1	3.85	1.746	2.09	3.16333	2.64	2.21			A
XM_027969282.1	7.548	0.444	1.398	9.33333	5.67333	0.606667			A
XM_027969482.1	0.44	0.148	0.214	0.546667	0.466667	0.373333			A
XM_027969496.1	3.684	0.178	1.674	3.23333	3.07333	0.83			A
XM_027969497.1	6.112	2.34	3.782	6.44	4.44667	2.66333			A
XM_027969671.1	2.322	1.004	1.912	2.51	2.14333	1.41			A
XM_027969784.1	4.68	1.828	3.322	3.93	3.62667	3.35			A
XM_027969914.1	10.27	4.224	6.38	13.8267	11.37	8.42			A
XM_027970043.1	25.908	10.846	16.712	26.37	22.38	13.8367			A
XM_027970071.1	15.762	7.258	8.634	16.13	11.11	7.22333			A
XM_027970172.1	131.154	63.242	88.546	106.207	93.5533	61.4233			A
XM_027970478.1	7.782	3.746	6.238	8.08	7.57333	4.22667			A
XM_027970508.1	2.034	0.744	1.058	2.26	1.86333	1.28			A
XM_027970525.1	8.174	3.51	6.118	6.73667	5.6	4.83667			A
XM_027970740.1	3.162	1.514	1.642	2.53667	2.06	1.69333			A
XM_027970780.1	5.204	2.156	4.454	5.45333	4.52667	3.29667			A
XM_027970895.1	8.072	2.86	6.214	8.44	7.16	4.87			A
XM_027971026.1	8.244	2.77	6.23	8.22667	8.03667	5.33667			A
XM_027971034.1	21.818	8.444	14.512	26.1333	20.4167	16.2267			A
XM_027971127.1	3.29	1.538	3.034	3.14667	2.43333	2.24			A
XM_027971146.1	34.09	16.136	21.264	34.7833	33.2667	18.72			A
XM_027971179.1	10.99	1.762	5.246	8.9	8.65667	6.38667			A
XM_027971294.1	1.048	0.262	0.988	1.16667	0.47	0.216667			A
XM_027971309.1	1.15	0.518	0.944	1.38667	1.26333	0.963333			A
XM_027971389.1	16.544	0.806	4.446	5.78	4.89333	1.63333			A
XM_027971529.1	2.238	0.712	1.096	2.73333	1.80333	1.27333			A
XM_027971692.1	4.282	1.304	2.912	4.38	3.57	2.33667			A
XM_027972356.1	1.388	0.81	0.94	2.29	1.78667	0.56			A
XM_027972623.1	19.424	8.974	13.246	17.62	14.4733	11.8833			A
XM_027972630.1	47.604	20.81	37.812	37.8267	33.9933	28.6233			A
XM_027972663.1	3.204	0.69	1.552	2.38333	1.39667	1.16			A
XM_027972664.1	0.552	0.186	0.296	0.256667	0.103333	0.09			A
XM_027972988.1	53.012	13.206	24.944	22.7033	18.94	12.3267			A
XM_027972994.1	3.288	0.38	1.742	3.41333	2.51667	2.05			A
XM_027973030.1	0.878	0.074	0.378	0.23	0.0833333	0.07			A
XM_027973201.1	31.542	13.73	20.962	26.5033	19.04	16.66			A
XM_027973204.1	103.484	56.538	78.618	119.597	105.847	76.12			A
XM_027973251.1	54.246	25.74	48.392	54.13	35.64	32.5367			A
XM_027973330.1	1.258	0.624	1.124	1.16667	0.986667	0.793333			A
XM_027973644.1	39.364	22.1	29.858	46.5533	40.6167	31.9667			A
XM_027973652.1	21.986	8.362	15.376	21.2333	17.73	16.01			A
XM_027973666.1	1.526	0.598	1.088	1.23333	0.93	0.823333			A
XM_027973697.1	5.518	1.366	2.058	5.20667	3.73667	2.13667			A
XM_027973698.1	71.366	23.326	37.86	65.2333	53.2233	33.0967			A
XM_027973756.1	30.858	4.822	13.406	28.6467	15.74	11.9433			A
XM_027973823.1	2.284	0.342	1.286	2.78333	2.43	1.87333			A
XM_027973928.1	6.688	0.438	2.866	7.62	5.51	3.04			A
XM_027973943.1	59.192	29.448	47.94	60.2467	50.0533	38.35			A
XM_027974024.1	10.24	3.294	5.744	10.0933	9.72	7.53667			A
XM_027974049.1	15.652	3.982	8.28	16.6833	13.4033	9.64			A
XM_027974137.1	104.53	28.602	68.548	113.103	100.44	64.69			A
XM_027974231.1	2.008	0.684	1.392	1.95	1.42	1.21333			A
XM_027974572.1	18.948	2.386	10.928	18.5833	13.9733	11.4833			A
XM_027974573.1	574.388	54.572	203.882	484.1	400.94	164.32			A
XM_027974613.1	16.022	5.82	9.286	12.04	11.4967	7.39			A
XM_027974743.1	66.518	27.518	42.796	60.2667	50.6833	31.4467			A
XM_027974912.1	3.372	0.926	1.758	3.17667	2.3	1.97667			A
XM_027974913.1	2.668	0.836	1.444	2.76667	1.77	1.51333			A
XM_027975212.1	74.992	5.886	25.806	22.72	10.64	6.71333			A
XM_027975229.1	11.74	4.596	8.624	9.31667	7.55333	7.12667			A
XM_027975298.1	7.606	2.938	6.714	8.44667	7.56333	4.03667			A
XM_027975308.1	50.338	7.402	18.914	32.6567	28.2133	13.25			A
XM_027975326.1	2.226	0.29	1.086	0.536667	0.38	0.286667			A
XM_027975448.1	81.84	8.802	40.606	48.8333	34.1233	19.1267			A
XM_027975584.1	0.562	0.31	0.392	1.07333	0.96	0.506667			A
XM_027975585.1	1.72	0.518	1.31	1.63	1.37333	1.02			A
XM_027975969.1	50.298	14.352	30.24	46.74	39.67	30.4033			A
XM_027976002.1	1.38	0.596	1.266	1.30667	1.18667	1.07333			A
XM_027976250.1	0.936	0.276	0.466	0.826667	0.406667	0.0466667			A
XM_027976334.1	0.942	0.454	0.816	0.863333	0.686667	0.52			A
XM_027976651.1	21.37	8.592	12.564	22.3267	18.4033	12.8133			A
XM_027976654.1	1.184	0.536	0.714	1.24667	0.87	0.823333			A
XM_027976905.1	27.198	3.622	13.258	20.4133	14.0667	11.1333			A
XM_027976938.1	5.96	1.348	3.366	8.16667	6.19	3.96667			A
XM_027977442.1	0.95	0.428	0.76	0.796667	0.783333	0.736667			A
XM_027977517.1	4.134	2.108	3.006	5.56	4.25	3.74333			A
XM_027977571.1	131.614	27.888	67.712	89.31	57.2033	42.9967			A
XM_027977590.1	2.772	0.384	1.254	3.72667	3.32333	0.896667			A
XM_027977683.1	175.634	69.926	124.716	201.857	195.82	123.967			A
XM_027978210.1	7.544	3.398	5.542	8.51	7.64667	4.87667			A
XM_027978233.1	2.72	1.696	2.086	3.71333	2.5	1.13667			A
XM_027978611.1	3.442	0.808	1.68	3.46667	2.79667	1.79333			A
XM_027978705.1	0.45	0.17	0.228	0.536667	0.47	0.236667			A
XM_027978806.1	1.374	0.686	0.924	0.893333	0.78	0.686667			A
XM_027978878.1	0.916	0.426	0.906	0.556667	0.5	0.436667			A
XM_027979334.1	44.316	19.44	35.204	45.6933	34.9933	32.25			A
XM_027979335.1	6.342	2.922	5.29	6.62333	5.45	5.07			A
XM_027979806.1	3.2	1.062	2.766	3.99	3.05667	1.69667			A
XM_027979980.1	5.328	1.038	2.79	6.17	3.56	2.29			A
XM_027979982.1	9.44	5.018	6.736	11.7667	10.57	7.02667			A
XM_027979998.1	17.284	3.902	9.958	14.2	13.5267	9.72333			A
XM_027980005.1	7.976	3.212	5.336	6.87	6.22	5.66			A
XM_027980034.1	1.21	0.298	0.582	1.14667	0.693333	0.55			A
XM_027980056.1	3.716	0.844	1.866	4.62333	3.45	2.82			A
XM_027980064.1	1.48	0.674	0.846	1.57	0.823333	0.553333			A
XR_001024822.3	10.456	3.416	5.934	3.52667	2.94	2.32			A
XR_001038982.3	2.828	1.304	2.256	2.57333	2.34333	1.75667			A
XR_003586274.1	4.26	2.588	3.878	6.09667	5.34333	4.09			A
XR_003590695.1	3.11	0.534	1.816	3.03333	1.95	1.46667			A
XR_003591602.1	4	2.034	2.88	4.24	3.38667	3.24667			A
NM_001009402.2	0.274	0.872	0.582	0.526667	0.556667	0.643333			T
NM_001135926.1	0.336	0.716	0.532	0.35	0.416667	0.75			T
NM_001139449.1	1.108	3.072	2.394	1.20667	1.88667	2.74333			T
NM_001246262.1	0.842	2.26	1.298	1.25667	1.37333	1.44			T
XM_004001807.4	0.286	0.748	0.52	0.3	0.39	0.596667			T
XM_004002159.3	31.914	73.638	65.244	32.03	36.44	64.0167			T
XM_004003967.3	0.832	2.114	1.444	0.776667	1.22	1.63667			T
XM_004003987.4	0.852	1.732	1.088	0.393333	0.946667	1.24667			T
XM_004004166.3	0.4	1.208	0.902	0.453333	0.853333	0.976667			T
XM_004004349.4	0.542	1.512	1.018	0.64	0.94	1.03			T
XM_004004390.3	0.99	2.308	1.244	1.12667	1.34333	1.90333			T
XM_004004422.4	1.352	3.63	1.992	1.44	1.55333	2.34333			T
XM_004004974.4	0.812	1.712	1.152	0.673333	1	1.35333			T
XM_004005617.4	3.626	8.062	6.118	3.66667	4.32667	6.90667			T
XM_004006050.4	0.274	0.882	0.526	0.333333	0.516667	0.65			T
XM_004006132.4	0.346	0.814	0.522	0.246667	0.386667	0.663333			T
XM_004006435.4	0.138	0.46	0.226	0.216667	0.343333	0.413333			T
XM_004007756.4	5.506	11.782	10.44	6.05333	7.59667	9.92667			T
XM_004007943.3	0.054	0.224	0.08	0.0466667	0.103333	0.166667			T
XM_004009765.4	1.334	2.808	2.092	1.18667	1.48667	2.09			T
XM_004010171.4	0.246	0.578	0.342	0.11	0.263333	0.443333			T
XM_004010265.4	1.706	4.444	2.534	1.83667	2.27667	2.45333			T
XM_004011167.4	0.354	0.768	0.496	0.393333	0.5	0.666667			T
XM_004011672.4	0.194	0.41	0.224	0.223333	0.26	0.323333			T
XM_004012659.3	0.588	1.636	1.054	0.85	1.06667	1.34			T
XM_004012805.4	0.14	0.414	0.246	0.11	0.19	0.353333			T
XM_004012813.3	0.342	0.756	0.58	0.29	0.473333	0.76			T
XM_004014913.4	0.384	1.138	0.58	0.433333	0.476667	0.656667			T
XM_004015280.4	0.33	1.09	0.508	0.283333	0.586667	0.866667			T
XM_004017032.4	0.522	1.124	0.736	0.353333	0.563333	0.903333			T
XM_004017206.4	1.536	3.266	2.322	1.52333	2.18333	2.86333			T
XM_004018519.4	2.746	7.418	3.564	2.74333	2.96333	3.78667			T
XM_004019352.3	0.334	0.72	0.564	0.343333	0.393333	0.686667			T
XM_004020045.4	0.894	2.296	1.054	1.02	1.11	1.14333			T
XM_004020133.3	0.198	0.462	0.432	0.213333	0.24	0.356667			T
XM_004020150.3	0.846	1.744	1.348	0.743333	0.803333	1.26333			T
XM_004020915.4	0.924	2.022	1.564	0.95	1.07333	1.75667			T
XM_004020975.4	2.004	4.43	2.902	1.87667	2.4	3.32			T
XM_004021574.3	3.422	7.464	4.974	3.08333	4.25	5.39667			T
XM_004021962.3	0.524	1.924	0.732	0.413333	0.886667	0.936667			T
XM_004022181.4	1.754	3.542	1.84	1.19	1.54333	2.21333			T
XM_004023073.3	0.116	0.312	0.202	0.126667	0.16	0.243333			T
XM_012095622.3	0.686	1.72	1.062	0.73	0.806667	1.30333			T
XM_012095689.2	0.096	0.28	0.204	0.116667	0.0833333	0.256667			T
XM_012095803.3	1.002	2.946	2.3	0.99	1.2	2.58			T
XM_012095907.2	0.464	1.156	0.858	0.63	0.87	0.956667			T
XM_012095960.3	0.38	1.32	0.802	0.33	0.346667	0.373333			T
XM_012097013.3	0.388	1.022	0.682	0.476667	0.726667	0.846667			T
XM_012097252.3	0.132	0.366	0.156	0.106667	0.193333	0.226667			T
XM_012097592.3	0.504	1.088	0.932	0.34	0.496667	0.893333			T
XM_012098709.3	0.44	1.022	0.7	0.313333	0.68	0.813333			T
XM_012100126.3	5.076	9.908	7.446	3.23	4.83667	8.56333			T
XM_012102831.3	2.342	3.04	2.862	1.65667	2.89	3.75			T
XM_012104542.3	1.692	4.028	2.778	1.47667	1.81667	2.45			T
XM_012104955.3	1.248	2.652	1.664	0.986667	1.38	1.77667			T
XM_012105311.3	0.404	0.928	0.452	0.33	0.503333	0.696667			T
XM_012105396.3	0.954	2.128	1.058	0.68	0.99	1.26333			T
XM_012107258.3	0.296	0.748	0.33	0.0666667	0.186667	0.233333			T
XM_012112383.3	1.12	2.884	2.156	0.976667	1.44	2.21333			T
XM_012129879.3	0.63	0.976	0.916	0.4	0.593333	1.21333			T
XM_012135930.3	0.776	1.818	1.56	0.843333	1.02333	1.14333			T
XM_012151753.3	1.484	3.912	2.292	1.76667	2.39	2.80333			T
XM_012162474.3	0.65	1.412	0.966	0.683333	0.86	1.19333			T
XM_012165628.3	0.886	1.858	0.916	0.96	1.03333	1.12			T
XM_012166008.3	0.268	0.628	0.478	0.303333	0.363333	0.516667			T
XM_012173773.2	0.888	1.804	1.682	0.556667	0.663333	1.06333			T
XM_012173813.3	0.904	2.082	1.476	0.986667	1.20667	1.37667			T
XM_012175504.3	0.6	1.36	0.984	0.603333	0.696667	0.99			T
XM_012176693.2	0.532	1.278	0.892	0.63	0.686667	0.936667			T
XM_012177152.3	0.738	3.346	1.128	0.74	1.05333	1.60333			T
XM_012177256.2	0.038	0.16	0.11	0.0933333	0.126667	0.13			T
XM_012177586.2	0.886	1.216	1.104	0.746667	1.24	1.72667			T
XM_012179315.3	1.586	4.298	2.588	1.85667	2.37333	3.09			T
XM_012179355.3	7.326	15.212	8.666	6.98	9.03667	11.1267			T
XM_012179446.3	0.758	1.85	1.242	0.766667	0.926667	1.29333			T
XM_012181488.3	2.066	5.152	2.378	2.05333	2.37667	3.36333			T
XM_012184544.3	14.944	36.054	25.01	11.1333	17.5967	26.0933			T
XM_012186467.3	1.564	3.498	2.434	1.62333	2.37333	3.22333			T
XM_012186468.3	0.866	2.064	1.95	0.95	1.17333	1.95			T
XM_012186960.3	1.214	2.976	1.498	1.04667	1.38333	1.85333			T
XM_012188543.3	0.182	0.44	0.252	0.22	0.286667	0.316667			T
XM_012188680.3	2.06	4.16	2.614	1.73667	1.79	2.63667			T
XM_012188719.2	1.696	3.872	3.112	1.07333	1.53	2.41			T
XM_012188776.3	0.934	2.356	1.806	0.806667	1.06667	1.22			T
XM_012188968.3	0.726	1.676	1.132	0.5	0.583333	0.873333			T
XM_012189754.3	0.308	0.802	0.412	0.253333	0.326667	0.456667			T
XM_015091726.2	0.47	2.496	1.034	0.31	0.726667	1.74667			T
XM_015092376.2	1.286	2.348	1.718	1.16	1.6	2.31333			T
XM_015093559.2	1.558	3.4	2.202	1.90667	2.54667	3.12			T
XM_015094158.2	1.242	2.728	1.866	1.12333	1.63667	1.90333			T
XM_015094164.2	0.998	3.616	2.616	1.38667	2.12667	2.76333			T
XM_015094168.2	1.704	3.68	2.86	1.58667	2.11	2.73333			T
XM_015094183.2	0.12	1.136	0.714	0.283333	0.576667	0.98			T
XM_015094381.2	38.4	86.412	41.904	43.2067	47.1667	50.3233			T
XM_015095205.2	0.518	1.136	0.728	0.54	0.733333	0.95			T
XM_015095224.2	0.384	0.872	0.754	0.39	0.543333	0.963333			T
XM_015095775.2	0.606	1.406	1.324	0.756667	0.986667	1.13			T
XM_015095779.2	1.536	3.36	2.228	1.46	1.98667	2.59667			T
XM_015095955.2	1.402	3.694	1.95	1.28	2.04333	2.40333			T
XM_015096102.2	0.732	1.684	1.16	0.74	0.853333	1.49333			T
XM_015096519.2	1.336	1.792	1.388	0.98	0.786667	2.22			T
XM_015097930.2	1.234	2.526	1.36	0.693333	1.01667	1.63333			T
XM_015098445.2	2.212	5.004	3.206	2.42667	2.77667	3.31333			T
XM_015098671.2	0.664	1.408	1.122	0.56	0.67	1.08667			T
XM_015098718.2	0.904	2.03	1.236	0.68	0.886667	1.18333			T
XM_015098837.2	0.434	1.564	0.944	0.336667	0.616667	1.01333			T
XM_015099939.2	0.572	1.192	1.076	0.503333	0.576667	1.13667			T
XM_015100188.2	0.12	0.86	0.486	0.13	0.183333	0.52			T
XM_015100757.2	4.37	9.444	6.384	4.52333	5.26333	6.80333			T
XM_015101259.2	0.256	0.748	0.464	0.326667	0.41	0.47			T
XM_015101514.2	0.044	0.134	0.074	0.0866667	0.106667	0.153333			T
XM_015101517.2	2.862	6.376	3.878	3.34	3.94667	5.06			T
XM_015101904.2	1.34	2.902	1.91	1.18	1.32	2.09333			T
XM_015102359.2	0.324	0.458	0.378	0.24	0.396667	0.543333			T
XM_015102717.2	1.062	2.52	1.324	1.09667	1.48333	2.19667			T
XM_015102891.2	0.602	1.346	1.064	0.59	0.983333	1.58			T
XM_015103136.2	0.174	0.496	0.326	0.156667	0.223333	0.303333			T
XM_015104011.2	1.034	2.18	1.576	0.89	1.27333	2.03667			T
XM_015104076.2	1.056	2.406	2.294	1.14333	1.65667	1.99333			T
XM_015104653.2	0.468	1.164	0.612	0.55	0.673333	0.8			T
XM_015104883.2	0.804	1.458	0.974	0.673333	0.976667	1.35333			T
XM_027956380.1	0.632	2.098	0.718	0.363333	0.996667	1.19333			T
XM_027956433.1	0.138	0.416	0.3	0.173333	0.25	0.273333			T
XM_027956458.1	0.23	0.548	0.32	0.223333	0.36	0.5			T
XM_027956540.1	0.304	0.542	0.458	0.253333	0.41	0.66			T
XM_027956560.1	0.458	1.058	0.624	0.566667	0.703333	0.76			T
XM_027956573.1	0.106	0.324	0.21	0.0633333	0.12	0.243333			T
XM_027956581.1	0.304	0.812	0.504	0.12	0.43	0.646667			T
XM_027956606.1	0.48	1.052	0.63	0.303333	0.563333	0.596667			T
XM_027956649.1	0.214	0.398	0.282	0.303333	0.363333	0.57			T
XM_027956654.1	0.172	0.564	0.378	0.13	0.25	0.353333			T
XM_027956681.1	1.416	3.408	1.77	1.44667	1.77	2.13667			T
XM_027956802.1	0.454	0.794	0.58	0.18	0.21	0.363333			T
XM_027956844.1	0.624	1.394	1.266	0.343333	0.526667	1.11			T
XM_027956876.1	2.158	4.76	3.468	2.97333	3.10667	3.85333			T
XM_027956942.1	0.264	0.806	0.368	0.273333	0.53	0.643333			T
XM_027956971.1	1.188	2.31	1.916	0.923333	1.26	2.37667			T
XM_027957063.1	8.162	19.546	10.142	8.16333	8.83	9.89333			T
XM_027957113.1	0.558	1.228	0.582	0.673333	0.86	0.906667			T
XM_027957147.1	0.64	1.854	1.268	0.756667	0.846667	1.23			T
XM_027957238.1	0.42	1.048	0.426	0.393333	0.546667	0.756667			T
XM_027957260.1	0.26	0.606	0.388	0.323333	0.38	0.54			T
XM_027957344.1	0.546	1.462	0.84	0.503333	0.763333	0.883333			T
XM_027957345.1	0.54	1.212	0.874	0.776667	1.06333	1.3			T
XM_027957369.1	0.958	2.352	1.522	0.82	1.04667	1.46667			T
XM_027957370.1	4.934	10.374	5.574	5.19667	6.05	7.64667			T
XM_027957611.1	0.754	1.284	1.058	0.563333	0.816667	1.13667			T
XM_027957624.1	2.968	4.956	3.534	1.79	2.92	3.96333			T
XM_027957673.1	0.874	4.11	3.318	1.67	1.92333	3.68333			T
XM_027957674.1	0.488	0.778	0.712	0.313333	0.73	1.18667			T
XM_027957787.1	3.266	7.412	6.076	3.03333	4.47333	6.02667			T
XM_027958040.1	0.508	1.29	0.984	0.5	0.776667	0.9			T
XM_027958326.1	0.95	2.382	1.572	0.633333	1.36333	1.59667			T
XM_027958614.1	1.838	3.104	2.492	0.95	1.24333	1.59			T
XM_027958742.1	8.762	23.082	12.84	9.79333	11.37	13.91			T
XM_027958905.1	1.386	3.476	2.73	2.04333	2.56	3.14667			T
XM_027959142.1	0.192	0.43	0.3	0.163333	0.29	0.283333			T
XM_027959148.1	1.068	2.962	1.964	0.93	1.70333	1.6			T
XM_027959271.1	0.188	0.552	0.326	0.176667	0.22	0.286667			T
XM_027959296.1	0.988	1.636	1.346	0.803333	0.883333	1.91			T
XM_027959333.1	0.264	0.934	0.802	0.553333	0.743333	0.883333			T
XM_027959577.1	1.142	2.588	2.052	1.31333	1.41667	2.05			T
XM_027959606.1	0.416	0.896	0.788	0.373333	0.64	0.85			T
XM_027959735.1	0.262	0.948	0.662	0.436667	0.483333	0.63			T
XM_027959769.1	0.552	0.822	0.654	0.436667	0.546667	1.02			T
XM_027960083.1	0.144	0.36	0.282	0.163333	0.24	0.33			T
XM_027960255.1	0.416	1.66	0.94	0.383333	0.613333	0.826667			T
XM_027960327.1	0.984	2.752	1.652	1.20333	1.57667	1.69333			T
XM_027960704.1	0.262	0.478	0.346	0.21	0.233333	0.586667			T
XM_027960748.1	1.18	2.836	1.564	1.33333	1.43667	1.84333			T
XM_027960759.1	1.438	3.962	2.692	1.61	2.54333	3.05333			T
XM_027960795.1	0.242	0.942	0.646	0.25	0.463333	0.62			T
XM_027960834.1	0.03	0.072	0.046	0.02	0.0366667	0.0633333			T
XM_027960942.1	0.584	1.578	1.126	0.65	0.846667	1.23667			T
XM_027960976.1	0.838	2.606	1.884	0.71	1.53	2.01667			T
XM_027961066.1	0.554	1.618	1.01	0.656667	1.22333	1.42			T
XM_027961073.1	0.172	0.662	0.336	0.1	0.233333	0.706667			T
XM_027961121.1	0.584	1.43	0.838	0.356667	1	1.33667			T
XM_027961154.1	0.328	0.816	0.422	0.343333	0.573333	0.65			T
XM_027961208.1	0.662	1.418	0.908	0.77	1.12	1.25333			T
XM_027961243.1	0.212	0.634	0.3	0.0833333	0.183333	0.326667			T
XM_027961250.1	0.058	0.33	0.168	0.08	0.156667	0.32			T
XM_027961263.1	0.32	0.808	0.586	0.416667	0.556667	0.77			T
XM_027961326.1	1.756	3.648	2.736	1.48	1.93	3.34667			T
XM_027961425.1	0.26	0.372	0.334	0.103333	0.11	0.136667			T
XM_027961443.1	2.166	4.598	3.268	1.92	2.69667	3.17333			T
XM_027961486.1	7.574	18.018	12.046	7.83667	9.19	12.1467			T
XM_027961820.1	0.16	0.568	0.258	0.126667	0.246667	0.48			T
XM_027961939.1	0.52	1.202	1.12	0.24	0.373333	0.963333			T
XM_027962079.1	0.44	1.2	0.942	0.736667	0.973333	1.16			T
XM_027962227.1	0.398	0.724	0.612	0.16	0.193333	0.28			T
XM_027962325.1	0.038	0.108	0.05	0.03	0.04	0.0833333			T
XM_027962663.1	0.086	0.214	0.168	0.0866667	0.136667	0.233333			T
XM_027962735.1	0.794	1.862	1.058	0.74	0.853333	1.42			T
XM_027962975.1	0.928	2.252	1.344	1.03	1.41	1.63			T
XM_027963023.1	0.45	1.778	0.534	0.51	0.66	0.69			T
XM_027963105.1	0.124	0.436	0.224	0.13	0.163333	0.246667			T
XM_027963260.1	4.52	10.442	6.364	6.47333	6.88	8.19667			T
XM_027963277.1	3.646	7.774	5.18	3.25333	3.82667	6.44			T
XM_027963281.1	0.568	1.366	0.848	0.453333	0.573333	0.786667			T
XM_027963283.1	0.04	0.192	0.142	0.0266667	0.07	0.11			T
XM_027964141.1	0.378	0.98	0.764	0.183333	0.416667	0.953333			T
XM_027964239.1	0.252	1.206	0.404	0.36	0.416667	0.88			T
XM_027964242.1	1.762	3.72	2.066	1.48333	1.70333	1.99333			T
XM_027964245.1	1.09	3.166	1.896	1.29	1.54667	2.05667			T
XM_027964344.1	2.502	8.122	3.002	3.02	3.06333	4.65667			T
XM_027964477.1	0.834	1.828	1.518	1.14	1.41	1.71			T
XM_027964529.1	4.782	9.112	6.906	3.32	5.94	8.03			T
XM_027964564.1	0.95	2.096	0.968	0.973333	1.21333	1.45333			T
XM_027964600.1	3.09	8.242	5.134	2.7	4.38	5.69			T
XM_027964705.1	0.31	0.736	0.51	0.303333	0.423333	0.526667			T
XM_027964733.1	0.52	1.53	0.664	0.696667	0.816667	0.886667			T
XM_027964804.1	0.45	0.756	0.522	0.286667	0.313333	0.516667			T
XM_027965175.1	1.294	3.096	1.47	1.42667	1.62333	1.79			T
XM_027965196.1	0.544	1.776	1.48	0.536667	0.923333	1.16			T
XM_027965441.1	0.772	1.718	1.082	0.78	0.903333	1.58667			T
XM_027965547.1	9.066	15.612	14.122	6.78333	9.71667	13.21			T
XM_027965678.1	1.284	3.75	1.518	1.55333	1.87	1.96667			T
XM_027965931.1	0.198	0.426	0.248	0.163333	0.183333	0.196667			T
XM_027966032.1	0.214	0.538	0.344	0.256667	0.36	0.376667			T
XM_027966084.1	16.174	34.136	20.156	18.15	22.17	23.74			T
XM_027966209.1	0.154	0.434	0.344	0.133333	0.356667	0.413333			T
XM_027966220.1	1.498	2.89	1.594	1.34	0.866667	2.06			T
XM_027966269.1	2.75	5.724	4.436	2.12667	2.6	4.13667			T
XM_027966281.1	0.4	0.906	0.51	0.476667	0.586667	0.75			T
XM_027966337.1	0.836	1.564	1.354	0.88	1.73667	2.66333			T
XM_027966361.1	8.464	22.036	11.466	9.18667	11.9233	15.4			T
XM_027966481.1	0.37	0.904	0.686	0.21	0.406667	0.936667			T
XM_027966514.1	1.33	4.976	1.82	1.68333	2.43333	2.92667			T
XM_027966564.1	0.128	0.472	0.322	0.133333	0.276667	0.436667			T
XM_027966673.1	0.164	0.414	0.212	0.123333	0.253333	0.283333			T
XM_027966790.1	0.198	1.556	0.568	0.283333	0.323333	0.493333			T
XM_027966880.1	1.036	3.386	1.872	1.41667	1.81333	2.31			T
XM_027966890.1	19.514	44.022	26.836	20.0067	23.4433	27.0367			T
XM_027967102.1	0.172	0.496	0.344	0.153333	0.306667	0.343333			T
XM_027967232.1	0.672	1.63	1.31	0.806667	1.13667	1.19333			T
XM_027967244.1	1.672	2.854	2.116	0.783333	1.1	1.32			T
XM_027967298.1	0.468	1.392	0.81	0.333333	0.546667	0.986667			T
XM_027967314.1	0.43	0.942	0.556	0.446667	0.566667	0.71			T
XM_027967391.1	0.138	0.382	0.184	0.14	0.19	0.26			T
XM_027967406.1	2.43	4.8	3.868	1.84667	2.87333	5.18667			T
XM_027967424.1	0.124	0.384	0.262	0.156667	0.203333	0.31			T
XM_027967568.1	4.246	10.104	6.514	3.71333	5.18333	6.85			T
XM_027967581.1	1.164	2.576	1.588	1.89667	2.05	2.82333			T
XM_027967608.1	0.216	0.464	0.238	0.173333	0.223333	0.26			T
XM_027967736.1	0.932	1.852	1.292	0.543333	1.39667	1.82			T
XM_027967831.1	2.106	5.102	4.502	3.41667	3.77	5.25			T
XM_027967887.1	0.432	1.044	0.526	0.413333	0.486667	0.55			T
XM_027967891.1	0.19	0.574	0.356	0.23	0.256667	0.29			T
XM_027967893.1	0.07	0.18	0.09	0.0866667	0.14	0.18			T
XM_027967983.1	6.638	13.236	11.752	5.92333	7.74	15.4367			T
XM_027968097.1	0.532	1.322	0.93	0.62	0.75	1.41			T
XM_027968121.1	1.22	2.552	1.52	1.37	1.57333	2.01			T
XM_027968368.1	0.458	1.006	0.672	0.43	0.646667	0.78			T
XM_027968545.1	0.326	0.882	0.474	0.38	0.43	0.503333			T
XM_027968620.1	0.402	1.114	0.748	0.53	0.733333	1.02			T
XM_027968746.1	0.088	0.19	0.146	0.136667	0.186667	0.24			T
XM_027968875.1	0.314	1.012	0.386	0.28	0.31	0.37			T
XM_027969015.1	0.546	0.96	0.798	0.293333	0.74	1.01			T
XM_027969042.1	1.104	1.974	1.3	1.05	1.21667	2.35			T
XM_027969087.1	0.18	0.58	0.306	0.176667	0.29	0.453333			T
XM_027969188.1	0.438	1.316	0.796	0.736667	0.76	0.9			T
XM_027969392.1	0.266	1.84	0.964	0.556667	1.00667	1.60333			T
XM_027969700.1	0.472	1.314	0.804	0.633333	0.886667	1.04333			T
XM_027969783.1	0.762	1.652	1.144	0.69	1.04	1.11333			T
XM_027969797.1	0.378	0.952	0.504	0.383333	0.586667	0.68			T
XM_027969826.1	0.61	2.964	1.218	1.47667	1.94333	2.06333			T
XM_027970626.1	0.09	0.224	0.146	0.1	0.16	0.24			T
XM_027970726.1	0.088	0.304	0.236	0.0466667	0.17	0.203333			T
XM_027970812.1	0.482	1.144	0.642	0.666667	0.72	0.79			T
XM_027971302.1	0.288	0.7	0.408	0.28	0.466667	0.566667			T
XM_027971456.1	0.538	1.132	0.546	0.323333	0.536667	0.953333			T
XM_027971463.1	0.584	1.332	0.792	0.53	0.713333	0.78			T
XM_027971520.1	2.148	5.392	3.58	2.36667	2.84	3.42			T
XM_027971553.1	0.354	1.256	0.566	0.486667	0.56	0.59			T
XM_027971583.1	1.78	6.046	3.644	2.80333	3.56333	3.74			T
XM_027971584.1	0.986	1.746	1.428	0.993333	1.14333	2.14667			T
XM_027971640.1	0.184	0.464	0.406	0.27	0.306667	0.373333			T
XM_027971675.1	0.31	1.422	0.982	0.163333	0.71	0.88			T
XM_027971803.1	0.104	0.412	0.194	0.0566667	0.113333	0.14			T
XM_027971817.1	0.228	0.374	0.308	0.55	0.743333	0.843333			T
XM_027972073.1	0.892	2.052	1.488	0.9	0.963333	1.30333			T
XM_027972114.1	0.394	0.706	0.446	0.213333	0.276667	0.516667			T
XM_027972140.1	0.276	0.97	0.318	0.203333	0.283333	0.356667			T
XM_027972276.1	6.634	15.052	6.838	4.91667	6.64333	7.64333			T
XM_027972434.1	0.024	0.088	0.048	0.03	0.0466667	0.0566667			T
XM_027972463.1	1.142	2.852	1.59	1.46	1.94333	2.36667			T
XM_027972469.1	1.628	3.552	2.334	1.65333	1.87	2.55333			T
XM_027972488.1	0.448	0.982	0.586	0.523333	0.603333	0.673333			T
XM_027972652.1	0.44	1.17	0.78	0.373333	0.636667	0.746667			T
XM_027972660.1	0.372	0.802	0.568	0.553333	0.613333	0.663333			T
XM_027972822.1	0.51	1.642	0.878	0.323333	0.743333	1.13			T
XM_027972831.1	0.398	1.318	1.044	0.44	0.693333	1.25			T
XM_027972836.1	0.276	0.668	0.442	0.356667	0.41	0.51			T
XM_027972996.1	0.692	1.518	1.302	0.67	0.776667	0.92			T
XM_027973400.1	0.652	2.85	1.688	1.14333	1.27	1.62333			T
XM_027973537.1	0.51	1.096	0.826	0.493333	0.6	0.783333			T
XM_027973664.1	1.536	3.212	2.146	1.58667	1.81333	2.15			T
XM_027973682.1	1.738	6.786	3.814	1.62	2.07667	3.57333			T
XM_027973818.1	0.058	0.2	0.062	0.0533333	0.06	0.11			T
XM_027973829.1	8.714	21.532	11.654	10.1633	11.3733	16.3333			T
XM_027973966.1	0.562	1.126	0.84	0.436667	0.733333	1.18			T
XM_027973990.1	0.302	0.72	0.42	0.306667	0.413333	0.48			T
XM_027974002.1	0.324	0.702	0.55	0.236667	0.276667	0.486667			T
XM_027974086.1	1.932	4.508	3.688	1.51	2.47	5.63			T
XM_027974247.1	0.85	2.696	1.152	1.17667	1.42667	1.5			T
XM_027974334.1	0.232	0.792	0.402	0.16	0.29	0.543333			T
XM_027974354.1	0.554	1.356	0.648	0.58	0.74	0.97			T
XM_027974474.1	0.238	0.712	0.282	0.153333	0.206667	0.303333			T
XM_027974505.1	0.298	0.806	0.45	0.283333	0.363333	0.396667			T
XM_027974664.1	2.188	4.742	2.752	2.63	3.37667	4.43			T
XM_027974685.1	0.506	1.106	0.788	0.496667	0.573333	0.936667			T
XM_027974911.1	2.258	4.328	3.048	1.66333	1.89333	1.95			T
XM_027974967.1	0.406	1.014	0.57	0.533333	0.64	0.833333			T
XM_027974969.1	0.574	1.346	0.986	0.473333	0.83	1.17333			T
XM_027974995.1	0.892	1.876	1.212	0.913333	1.12	1.70667			T
XM_027975131.1	0.566	1.102	0.906	0.54	0.753333	1.04667			T
XM_027975231.1	1.646	4.076	2.652	1.86333	2.23333	2.85333			T
XM_027975237.1	0.924	2.142	1.3	0.886667	1.34333	1.45333			T
XM_027975255.1	0.456	0.962	0.706	0.373333	0.546667	0.91			T
XM_027975303.1	0.986	2.232	1.336	1.02	1.26333	1.52667			T
XM_027975489.1	0.956	2.122	1.378	0.706667	0.983333	1.38333			T
XM_027975554.1	0.254	0.642	0.456	0.416667	0.433333	0.563333			T
XM_027975665.1	2.586	4.018	3.59	1.67	2.84333	3.59667			T
XM_027975878.1	0.47	1.288	1.132	0.0466667	0.38	1.05			T
XM_027976038.1	2.968	6.454	4.426	3.10333	3.82667	6.26333			T
XM_027976039.1	0.23	0.516	0.314	0.163333	0.256667	0.423333			T
XM_027976348.1	0.182	0.45	0.36	0.276667	0.41	0.506667			T
XM_027976552.1	0.64	1.626	0.784	0.79	0.95	1.00667			T
XM_027976692.1	0.608	1.686	1.15	0.513333	0.903333	1.32			T
XM_027976693.1	1.012	3.184	1.424	1.35	1.83333	2.20333			T
XM_027976697.1	1.986	5.828	2.694	1.91333	2.21333	3.54667			T
XM_027976698.1	0.352	1.068	0.684	0.33	0.556667	0.87			T
XM_027976754.1	1.12	3.388	2.23	1.16667	1.49667	1.83667			T
XM_027976836.1	8.55	20.52	11.552	8.09333	8.92	12.28			T
XM_027976862.1	0.388	0.77	0.446	0.356667	0.46	0.676667			T
XM_027976989.1	0.1	0.232	0.198	0.0666667	0.113333	0.21			T
XM_027977010.1	0.608	0.822	0.712	0.2	0.43	2.09667			T
XM_027977204.1	0.854	2.368	1.636	1.08667	1.35	2.15667			T
XM_027977729.1	0.62	2.274	1.482	0.7	1.05333	1.21			T
XM_027978060.1	0.516	1.252	0.85	0.463333	0.85	0.946667			T
XM_027978087.1	1.584	3.866	2.176	1.31333	1.92	2.38333			T
XM_027978175.1	0.29	1.296	0.654	0.37	0.553333	0.66			T
XM_027978208.1	0.796	1.86	0.968	0.56	0.716667	0.98			T
XM_027978246.1	0.084	0.176	0.112	0.05	0.0733333	0.0866667			T
XM_027978622.1	1.634	3.552	2.88	1.41	1.94	3.19			T
XM_027978822.1	4.65	13.688	8.154	4.48333	5.31667	9.35			T
XM_027978825.1	3.964	9.004	7.434	3.8	4.36333	9.3			T
XM_027979178.1	0.842	1.788	1.37	1.15667	1.23667	1.48333			T
XM_027979320.1	1.512	2.396	1.886	0.6	1.19333	1.84667			T
XM_027979369.1	0.336	0.814	0.568	0.48	0.51	0.576667			T
XM_027979403.1	0.444	0.98	0.694	0.4	0.546667	0.76			T
XM_027979425.1	2.03	4.656	3.092	2.12	2.56667	3.19333			T
XM_027979478.1	1.04	3.364	3.018	0.9	1.30333	2.05333			T
XM_027979652.1	0.158	0.512	0.366	0.206667	0.28	0.443333			T
XM_027979774.1	0.178	0.548	0.282	0.236667	0.353333	0.386667			T
XM_027979915.1	1.512	3.5	2.044	1.54	2.11667	2.80667			T
XM_027979965.1	0.356	1.948	1.068	0.37	0.933333	1.26			T
XM_027979995.1	0.31	0.992	0.59	0.523333	0.596667	0.786667			T
XM_027980017.1	0.2	0.53	0.476	0.246667	0.373333	0.476667			T
XR_001021938.2	0.106	0.34	0.29	0.113333	0.22	0.256667			T
XR_001022641.3	0.09	0.712	0.22	0.193333	0.316667	0.5			T
XR_001023998.3	0.334	0.836	0.628	0.286667	0.373333	0.726667			T
XR_001025355.3	0.394	1.19	0.596	0.676667	0.826667	1.15333			T
XR_001042631.3	0.384	0.84	0.522	0.373333	0.453333	0.71			T
XR_001044238.2	0.402	1.016	0.54	0.433333	0.456667	0.583333			T
XR_001433962.2	1.034	2.402	1.15	1.26333	1.38667	1.94667			T
XR_001434709.2	0.292	0.758	0.416	0.2	0.283333	0.363333			T
XR_003585590.1	0.212	0.534	0.384	0.22	0.383333	0.436667			T
XR_003585967.1	0.9	1.986	1.14	0.896667	1.04667	1.20333			T
XR_003586242.1	0.76	1.876	1.572	0.83	1.05667	1.32333			T
XR_003586318.1	0.028	0.112	0.066	0.0433333	0.06	0.08			T
XR_003586393.1	1.202	3.528	1.682	1.16333	2.11667	2.66667			T
XR_003586484.1	0.274	1.282	0.412	0.266667	0.306667	0.346667			T
XR_003586588.1	0.228	0.588	0.322	0.253333	0.346667	0.403333			T
XR_003586602.1	0.248	0.872	0.512	0.18	0.283333	0.57			T
XR_003586824.1	0.492	1.28	0.872	0.48	0.75	0.943333			T
XR_003587507.1	0.4	1.214	0.732	0.37	0.476667	0.636667			T
XR_003588254.1	0.338	0.574	0.486	0.133333	0.276667	0.34			T
XR_003588293.1	0.332	1.106	0.57	0.27	0.493333	0.553333			T
XR_003588656.1	0.442	0.918	0.614	0.333333	0.466667	0.793333			T
XR_003588782.1	0.264	1.294	0.69	0.343333	0.503333	0.633333			T
XR_003588953.1	0.13	0.59	0.144	0.16	0.29	0.32			T
XR_003589367.1	0.216	0.542	0.382	0.21	0.25	0.343333			T
XR_003589422.1	0.638	1.608	1.252	0.373333	0.846667	1.61333			T
XR_003589462.1	6.238	13.074	7.006	6.71	8.39	9.33333			T
XR_003589627.1	0.276	0.606	0.428	0.353333	0.406667	0.593333			T
XR_003590185.1	0.2	0.476	0.276	0.21	0.246667	0.303333			T
XR_003590503.1	0.164	0.352	0.198	0.103333	0.203333	0.283333			T
XR_003590504.1	0.178	0.478	0.266	0.246667	0.316667	0.426667			T
XR_003590528.1	0.746	2.114	0.94	0.386667	0.546667	0.75			T
XR_003590529.1	0.5	1.116	0.534	0.486667	0.566667	0.963333			T
XR_003590618.1	0.428	1.122	0.658	0.536667	0.706667	1.07667			T
XR_003590708.1	0.268	0.662	0.424	0.226667	0.36	0.44			T
XR_003591038.1	0.39	1.08	0.706	0.403333	0.533333	0.83			T
XR_003591260.1	0.646	0.866	0.804	0.353333	0.553333	0.92			T
XR_003591381.1	1.234	3.196	1.7	1.44	1.62	2.67333			T
XR_003591389.1	0.064	0.224	0.174	0.03	0.07	0.146667			T
XR_003591447.1	0.652	1.774	1.056	0.756667	0.95	1.19			T
XR_003591812.1	0.124	0.508	0.13	0.216667	0.23	0.363333			T
