# Supplementary material for: Unlocking the genetic secrets of Dorper sheep: insights into wool shedding and hair follicle development
Source: Front Vet Sci. 2024 Dec 11;11:1489379. doi: 10.3389/fvets.2024.1489379 (PMC11670804; doi:10.3389/fvets.2024.1489379)
Supplement: Supplementary file 1 [file Data_Sheet_1.zip › Appendix Table/Table S13.xlsx]

## Sheet: Guide
Table S13 Expression and Normalization Values of KRTs Transcripts.
Guide
1	21 KRT transcripts expressed
2	KRT mean expression

## Sheet: 21 KRT transcripts expressed
id	Gene_symbol	Shed1.1_fpkm	Shed1.2_fpkm	Shed1.3_fpkm	Shed1.4_fpkm	Shed1.5_fpkm	Shed2.1_fpkm	Shed2.2_fpkm	Shed2.3_fpkm	Shed2.4_fpkm	Shed2.5_fpkm	Shed3.1_fpkm	Shed3.2_fpkm	Shed3.3_fpkm	Shed3.4_fpkm	Shed3.5_fpkm	Unsh1.1_fpkm	Unsh1.2_fpkm	Unsh1.3_fpkm	Unsh2.1_fpkm	Unsh2.2_fpkm	Unsh3.1_fpkm	Unsh3.2_fpkm	Unsh3.3_fpkm
NM_001009445.1	Krt31	527.92	439.61	322.32	307.59	510.53	136.76	0.1	11.01	53.83	31.31	460.29	106.37	161.82	173.11	47.3	472.67	272.47	322.44	240.05	381.02	198.29	189.4	90.71
NM_001009739.1	KRT25	1940.25	2279.11	1852.74	1592.29	2199.11	279.22	0.58	123.98	322.18	139.08	1047.38	416	1237.64	799.78	434.08	3210.34	1889.95	1811.25	1545.24	1938.67	1433.35	731.56	471.18
NM_001114761.1	KRT35	139.18	145.78	154.3	106.39	158.06	20.19	0.02	6.43	12.12	8.65	85.57	32.6	99.83	62.59	21.31	187.82	99.7	188.72	133.14	135.7	86.73	58.59	49.74
NM_001114763.2	KRT27	1590.27	1615.42	1007.02	1078.71	1536.98	207.92	1.59	55.69	211.27	98.99	820.46	258.92	601.68	436.33	253.1	1556.56	859.86	1128.61	656.91	843.14	678.29	338.66	279.34
NM_001199066.1	KRT81	684.61	564.1	392.91	538.28	749.17	125.47	0.04	16.35	89.37	50.82	525.59	141.37	256.71	227.06	67.59	705.42	395.88	544.21	347.71	481.22	325.84	211.61	144.82
NM_001199070.1	KRT31	477.98	469.35	349.01	365.6	512.67	81.22	0.05	13.18	79.75	30.06	292.78	86.58	218.81	146.47	43.28	443.94	410.91	320.43	200.79	566.13	159.9	151.85	87.89
NM_001280716.1	KRT71	693.08	662.24	326.43	525.55	678.42	149.69	0.54	22.15	76.28	53.76	687.21	205.37	182.53	288.45	185.18	618.56	350.61	494.31	370.2	446.76	457.44	253.29	152.29
XM_004006322.4	KRT73	23.62	27.9	19.7	19.51	27.07	2.15	0	0.89	3	0.97	15.46	5.31	10.8	8.93	4.66	20.37	11.7	20.71	9.51	14.07	9.58	6.94	5.08
XM_004006323.4	KRT72	132.97	116.76	87.96	94.21	118.05	19.45	0.13	2.82	13.37	9.69	91.25	17.34	45.32	35.88	16.09	92.36	50.44	83.02	40.86	57.46	44.08	28.38	21.27
XM_004006324.4	KRT74	21.07	19.36	18.37	10.47	0.5	5.96	0	0.79	2.43	0	16.97	4.1	12.18	7.44	0	17.38	0.13	8.26	6.6	0.79	5.69	0	2.66
XM_004012872.4	KRT26	18.23	17.04	20.09	9.65	18.67	2.7	0	1.29	2.47	1.82	10.85	3.23	11.47	6.42	2.68	16.91	6.13	13.88	6.28	11.51	8.13	7.36	3.59
XM_004012873.4	KRT28	182.12	215.67	142.3	126.57	193.21	27.77	0.02	7.68	16.71	9.24	114.55	39.8	108.31	92.52	34.57	263.95	141.13	169.71	178.49	159.36	155.11	82.54	49.02
XM_004012877.4	KRT40	29.06	30.02	35.16	16.47	33.8	6.61	0.25	1.24	4.29	3.43	32.98	6.39	18.8	6.79	3.22	26.36	15.42	18.15	11.39	19.62	12.5	6.64	5.31
XM_004012898.4	KRT33A	447.56	425.75	390.57	365.07	507.98	74.63	0	14.97	79.95	46.95	347.34	81.63	259.62	120.59	43.99	517.79	295.92	376.57	245.29	349.09	228.32	122.1	99.12
XM_004012899.4	KRT32	73.91	54.96	95.39	53	69.17	13.53	0.07	3.13	10.92	7.29	57.69	11.46	49.94	22.78	7.51	64.96	27.73	58.4	28.77	42.62	29.68	16.36	15.46
XM_012186079.3	KRT39	30.73	31.9	22.71	16.23	35.15	4.01	0.04	0.61	4.37	1.55	18.18	4.22	15.92	5.9	1.68	29.84	13.85	25.64	12.96	20.33	11.64	4.89	5.2
XM_015094650.2	KRT85	356.94	357.48	246.92	227.28	382.61	74.19	0	8.32	40.69	24.61	303.61	89.09	144.82	144.04	43.59	327.77	151.44	303.06	245.59	229.49	142.1	114.21	78.46
XM_027967282.1	KRT75	179.46	298.96	134.29	200.28	142.49	34.32	3.03	4.59	43.14	30.75	303.47	43.28	30.71	27.84	19.24	52.2	53.06	54.33	29.67	54.72	31.23	29.35	14.94
XM_027967283.1	KRT83	78.4	94.43	73.17	54.04	74.31	14.7	0.05	3.5	7.65	6.64	52.61	19.31	43.54	31.53	13.65	79.59	57.18	79.66	50.74	69.34	35.97	26.49	20.27
XM_027967284.1	KRT83	582.29	577.15	366.96	446.13	631.34	105.5	0.09	11.69	74.16	34.49	495.42	133.11	206.87	198.87	50.62	504.98	282.33	399.96	278.08	388.62	225.46	172.24	105.23
XM_027973928.1	KRT35	6.79	6.7	6.41	5.91	7.63	0.84	0.04	0.12	0.24	0.95	3.55	1.66	4.83	3.24	1.05	8.74	5.5	8.62	4.9	5.88	4.46	3.09	1.57

## Sheet: KRT mean expression
sample	KRT
S1-1	1.106
S1-2	1.12284
S1-3	0.905853
S1-4	0.786483
S1-5	1.07882
N1-1	1.08679
N1-2	0.587729
N1-3	0.860651
S2-1	0.196447
S2-2	0.00181215
S2-3	0.0379445
S2-4	0.140777
S2-5	0.0831474
N2-1	0.565521
N2-2	0.741827
N2-3	0.681432
S3-1	0.847582
S3-2	0.227878
S3-3	0.54098
S3-4	0.377027
S3-5	0.14143
N3-1	0.506942
N3-2	0.319043
N3-3	0.22327
