# Supplementary material for: Unlocking the genetic secrets of Dorper sheep: insights into wool shedding and hair follicle development
Source: Front Vet Sci. 2024 Dec 11;11:1489379. doi: 10.3389/fvets.2024.1489379 (PMC11670804; doi:10.3389/fvets.2024.1489379)
Supplement: Supplementary file 1 [file Data_Sheet_1.zip › Appendix Table/Table S14.xlsx]

## Sheet: Guide
Table S14 GO and KEGG Enrichment Analysis of Three Key Modules.
Guide
1	Red-BP trems
2	Green-BP trems
3	Turquoise-BP trems
4	Red-KEGG
5	Green-KEGG
6	Turquoise-KEGG

## Sheet: Red-BP trems
GO ID	Description	out (258)	All (12601)	pvalue	p.adjust	Genes
GO:1901564	organonitrogen compound metabolic process	45	1013	5.4521e-07	0.00103535	ncbi_100303604;ncbi_101101880;ncbi_101102025;ncbi_101102280;ncbi_101102469;ncbi_101102474;ncbi_101102912;ncbi_101103232;ncbi_101104496;ncbi_101105496;ncbi_101106433;ncbi_101106822;ncbi_101108059;ncbi_101108542;ncbi_101109361;ncbi_101109822;ncbi_101111328;ncbi_101112491;ncbi_101112853;ncbi_101113488;ncbi_101113884;ncbi_101113987;ncbi_101113992;ncbi_101114394;ncbi_101114460;ncbi_101114544;ncbi_1011…
GO:0019752	carboxylic acid metabolic process	27	482	2.06374e-06	0.00195952	ncbi_100189620;ncbi_101101880;ncbi_101102469;ncbi_101106714;ncbi_101106822;ncbi_101108059;ncbi_101109049;ncbi_101109822;ncbi_101110905;ncbi_101110965;ncbi_101111328;ncbi_101113992;ncbi_101114126;ncbi_101114460;ncbi_101114561;ncbi_101116121;ncbi_101117173;ncbi_101118274;ncbi_101118706;ncbi_101120073;ncbi_101122363;ncbi_443005;ncbi_443089;ncbi_443093;ncbi_443249;ncbi_443318;ncbi_654404
GO:0043436	oxoacid metabolic process	27	498	3.81359e-06	0.002414	ncbi_100189620;ncbi_101101880;ncbi_101102469;ncbi_101106714;ncbi_101106822;ncbi_101108059;ncbi_101109049;ncbi_101109822;ncbi_101110905;ncbi_101110965;ncbi_101111328;ncbi_101113992;ncbi_101114126;ncbi_101114460;ncbi_101114561;ncbi_101116121;ncbi_101117173;ncbi_101118274;ncbi_101118706;ncbi_101120073;ncbi_101122363;ncbi_443005;ncbi_443089;ncbi_443093;ncbi_443249;ncbi_443318;ncbi_654404
GO:0006082	organic acid metabolic process	27	508	5.5136e-06	0.00261758	ncbi_100189620;ncbi_101101880;ncbi_101102469;ncbi_101106714;ncbi_101106822;ncbi_101108059;ncbi_101109049;ncbi_101109822;ncbi_101110905;ncbi_101110965;ncbi_101111328;ncbi_101113992;ncbi_101114126;ncbi_101114460;ncbi_101114561;ncbi_101116121;ncbi_101117173;ncbi_101118274;ncbi_101118706;ncbi_101120073;ncbi_101122363;ncbi_443005;ncbi_443089;ncbi_443093;ncbi_443249;ncbi_443318;ncbi_654404
GO:0010038	response to metal ion	11	108	1.27989e-05	0.00486101	ncbi_100137067;ncbi_100307048;ncbi_101105789;ncbi_101106433;ncbi_101108147;ncbi_101108542;ncbi_101114544;ncbi_101117184;ncbi_101117691;ncbi_101117955;ncbi_101119747
GO:0006575	cellular modified amino acid metabolic process	9	81	3.96597e-05	0.0118396	ncbi_101102280;ncbi_101102474;ncbi_101102912;ncbi_101104496;ncbi_101108059;ncbi_101109361;ncbi_101114544;ncbi_101118391;ncbi_443093
GO:0010035	response to inorganic substance	11	123	4.36425e-05	0.0118396	ncbi_100137067;ncbi_100307048;ncbi_101105789;ncbi_101106433;ncbi_101108147;ncbi_101108542;ncbi_101114544;ncbi_101117184;ncbi_101117691;ncbi_101117955;ncbi_101119747
GO:1901605	alpha-amino acid metabolic process	11	126	5.45122e-05	0.0129398	ncbi_101101880;ncbi_101102469;ncbi_101106822;ncbi_101108059;ncbi_101109822;ncbi_101111328;ncbi_101113992;ncbi_101118706;ncbi_101120073;ncbi_101122363;ncbi_443093
GO:0060429	epithelium development	23	455	6.13724e-05	0.0129496	ncbi_100125613;ncbi_101102686;ncbi_101103024;ncbi_101103028;ncbi_101104604;ncbi_101108056;ncbi_101108147;ncbi_101109372;ncbi_101111652;ncbi_101112193;ncbi_101113884;ncbi_101116141;ncbi_101119169;ncbi_101119747;ncbi_101120551;ncbi_101120714;ncbi_101120745;ncbi_101121017;ncbi_443032;ncbi_443083;ncbi_443277;ncbi_443318;ncbi_443371
GO:0050891	multicellular organismal water homeostasis	5	22	6.85188e-05	0.0130117	ncbi_101103024;ncbi_101108147;ncbi_101119747;ncbi_443032;ncbi_780477
GO:0010043	response to zinc ion	3	5	8.23001e-05	0.014208	ncbi_101117184;ncbi_101117691;ncbi_101117955
GO:0098609	cell-cell adhesion	21	424	0.000171219	0.0270955	ncbi_100125613;ncbi_101103028;ncbi_101106961;ncbi_101108056;ncbi_101111126;ncbi_101111652;ncbi_101113656;ncbi_101113884;ncbi_101114854;ncbi_101114873;ncbi_101114887;ncbi_101115247;ncbi_101115748;ncbi_101116192;ncbi_101119169;ncbi_101119747;ncbi_101120475;ncbi_101121705;ncbi_443277;ncbi_443318;ncbi_780477
GO:0030104	water homeostasis	5	27	0.000193188	0.0280871	ncbi_101103024;ncbi_101108147;ncbi_101119747;ncbi_443032;ncbi_780477
GO:0098742	cell-cell adhesion via plasma-membrane adhesion molecules	10	123	0.000214436	0.0280871	ncbi_100125613;ncbi_101106961;ncbi_101111652;ncbi_101114873;ncbi_101115247;ncbi_101115748;ncbi_101116192;ncbi_101119747;ncbi_101121705;ncbi_780477
GO:0030855	epithelial cell differentiation	16	281	0.000221857	0.0280871	ncbi_101102686;ncbi_101104604;ncbi_101108147;ncbi_101109372;ncbi_101112193;ncbi_101116141;ncbi_101119169;ncbi_101119747;ncbi_101120551;ncbi_101120745;ncbi_101121017;ncbi_443032;ncbi_443083;ncbi_443277;ncbi_443318;ncbi_443371
GO:0033561	regulation of water loss via skin	4	17	0.000331154	0.0385474	ncbi_101103024;ncbi_101108147;ncbi_443032;ncbi_780477
GO:0044281	small molecule metabolic process	39	1081	0.000346002	0.0385474	ncbi_100189620;ncbi_101101880;ncbi_101102025;ncbi_101102469;ncbi_101102625;ncbi_101106433;ncbi_101106714;ncbi_101106822;ncbi_101108059;ncbi_101109049;ncbi_101109822;ncbi_101110013;ncbi_101110905;ncbi_101110965;ncbi_101111328;ncbi_101112491;ncbi_101113488;ncbi_101113992;ncbi_101114126;ncbi_101114460;ncbi_101114561;ncbi_101116121;ncbi_101117173;ncbi_101118274;ncbi_101118706;ncbi_101119093;ncbi_1011…
GO:0034622	cellular macromolecular complex assembly	18	354	0.000365378	0.0385474	ncbi_100302357;ncbi_100303606;ncbi_101101968;ncbi_101103028;ncbi_101103906;ncbi_101103918;ncbi_101104440;ncbi_101108836;ncbi_101109608;ncbi_101111736;ncbi_101113488;ncbi_101114887;ncbi_101117758;ncbi_101118221;ncbi_101120326;ncbi_101122475;ncbi_105613048;ncbi_114113987
GO:0006520	cellular amino acid metabolic process	12	185	0.000426928	0.0426704	ncbi_101101880;ncbi_101102469;ncbi_101106822;ncbi_101108059;ncbi_101109822;ncbi_101111328;ncbi_101113992;ncbi_101114460;ncbi_101118706;ncbi_101120073;ncbi_101122363;ncbi_443093
GO:1903825	organic acid transmembrane transport	4	19	0.000522196	0.0495825	ncbi_101106433;ncbi_101113480;ncbi_443249;ncbi_443452
GO:0050673	epithelial cell proliferation	10	140	0.000605603	0.0537024	ncbi_100125613;ncbi_100307048;ncbi_101103028;ncbi_101106433;ncbi_101111652;ncbi_101112193;ncbi_101121705;ncbi_443032;ncbi_443083;ncbi_443277
GO:0006749	glutathione metabolic process	3	9	0.000650424	0.0537024	ncbi_101102474;ncbi_101102912;ncbi_101114544
GO:1990267	response to transition metal nanoparticle	3	9	0.000650424	0.0537024	ncbi_101117184;ncbi_101117691;ncbi_101117955
GO:0006790	sulfur compound metabolic process	9	119	0.000749607	0.0549251	ncbi_101102474;ncbi_101102912;ncbi_101111328;ncbi_101113992;ncbi_101114126;ncbi_101114544;ncbi_101114836;ncbi_101118274;ncbi_654404
GO:0009066	aspartate family amino acid metabolic process	4	21	0.000780781	0.0549251	ncbi_101111328;ncbi_101113992;ncbi_101120073;ncbi_443093
GO:0098656	anion transmembrane transport	4	21	0.000780781	0.0549251	ncbi_101106433;ncbi_101113480;ncbi_443249;ncbi_443452
GO:0010608	posttranscriptional regulation of gene expression	14	255	0.000780925	0.0549251	ncbi_100303604;ncbi_101106433;ncbi_101110581;ncbi_101111736;ncbi_101114394;ncbi_101114460;ncbi_101114887;ncbi_101115037;ncbi_101115462;ncbi_101117758;ncbi_101118785;ncbi_101122352;ncbi_443005;ncbi_494441
GO:0015988	energy coupled proton transmembrane transport, against electrochemical gradient	4	23	0.00111863	0.0732512	ncbi_101102025;ncbi_101119886;ncbi_443542;ncbi_494439
GO:1902600	hydrogen ion transmembrane transport	4	23	0.00111863	0.0732512	ncbi_101102025;ncbi_101119886;ncbi_443542;ncbi_494439
GO:0007155	cell adhesion	26	672	0.00135717	0.0859089	ncbi_100125613;ncbi_101103028;ncbi_101104604;ncbi_101106433;ncbi_101106961;ncbi_101108056;ncbi_101111126;ncbi_101111652;ncbi_101113147;ncbi_101113656;ncbi_101113884;ncbi_101114854;ncbi_101114873;ncbi_101114887;ncbi_101115247;ncbi_101115748;ncbi_101116141;ncbi_101116192;ncbi_101116580;ncbi_101119169;ncbi_101119747;ncbi_101120475;ncbi_101121705;ncbi_443277;ncbi_443318;ncbi_780477
GO:0086002	cardiac muscle cell action potential involved in contraction	3	12	0.00162759	0.0965876	ncbi_101107818;ncbi_101116192;ncbi_101119169
GO:0086003	cardiac muscle cell contraction	3	12	0.00162759	0.0965876	ncbi_101107818;ncbi_101116192;ncbi_101119169
GO:0006887	exocytosis	7	85	0.0017639	0.101504	ncbi_100302063;ncbi_100307048;ncbi_101103024;ncbi_101106433;ncbi_101119886;ncbi_105613048;ncbi_114108651
GO:0055114	oxidation-reduction process	9	135	0.00182654	0.102018	ncbi_101102279;ncbi_101106714;ncbi_101110095;ncbi_101113488;ncbi_101116121;ncbi_101117173;ncbi_101120960;ncbi_443318;ncbi_654404
GO:0019395	fatty acid oxidation	3	13	0.00208404	0.106962	ncbi_101106714;ncbi_101116121;ncbi_101117173
GO:0034440	lipid oxidation	3	13	0.00208404	0.106962	ncbi_101106714;ncbi_101116121;ncbi_101117173
GO:0071604	transforming growth factor beta production	3	13	0.00208404	0.106962	ncbi_101106433;ncbi_101111652;ncbi_101117542
GO:0009064	glutamine family amino acid metabolic process	5	45	0.00216665	0.108276	ncbi_101111328;ncbi_101118706;ncbi_101120073;ncbi_101122363;ncbi_443093
GO:0003333	amino acid transmembrane transport	3	14	0.00261254	0.12721	ncbi_101113480;ncbi_443249;ncbi_443452
GO:0034110	regulation of homotypic cell-cell adhesion	9	146	0.00311059	0.144425	ncbi_101103028;ncbi_101108056;ncbi_101111126;ncbi_101113884;ncbi_101114854;ncbi_101114887;ncbi_101120475;ncbi_443277;ncbi_443318
GO:0006779	porphyrin-containing compound biosynthetic process	3	15	0.00321663	0.144425	ncbi_101108542;ncbi_101112853;ncbi_101115046
GO:0033014	tetrapyrrole biosynthetic process	3	15	0.00321663	0.144425	ncbi_101108542;ncbi_101112853;ncbi_101115046
GO:0012501	programmed cell death	35	1061	0.00328504	0.144425	ncbi_100125613;ncbi_100145866;ncbi_101102474;ncbi_101102937;ncbi_101103024;ncbi_101104604;ncbi_101106433;ncbi_101107431;ncbi_101107709;ncbi_101108056;ncbi_101108774;ncbi_101108836;ncbi_101111099;ncbi_101112491;ncbi_101112686;ncbi_101113017;ncbi_101113147;ncbi_101113656;ncbi_101113825;ncbi_101113884;ncbi_101114460;ncbi_101115456;ncbi_101115844;ncbi_101117560;ncbi_101117691;ncbi_101119169;ncbi_1011…
GO:0070663	regulation of leukocyte proliferation	8	121	0.00340785	0.144425	ncbi_101103028;ncbi_101114854;ncbi_101114887;ncbi_101120475;ncbi_101121017;ncbi_443277;ncbi_443318;ncbi_443371
GO:0043623	cellular protein complex assembly	12	236	0.00343963	0.144425	ncbi_100302357;ncbi_100303606;ncbi_101101968;ncbi_101103028;ncbi_101103906;ncbi_101108836;ncbi_101109608;ncbi_101113488;ncbi_101120326;ncbi_101122475;ncbi_105613048;ncbi_114113987
GO:0022610	biological adhesion	28	795	0.00349844	0.144425	ncbi_100125613;ncbi_101103028;ncbi_101103371;ncbi_101104604;ncbi_101106433;ncbi_101106961;ncbi_101108056;ncbi_101111126;ncbi_101111652;ncbi_101113147;ncbi_101113656;ncbi_101113884;ncbi_101114854;ncbi_101114873;ncbi_101114887;ncbi_101115247;ncbi_101115748;ncbi_101116141;ncbi_101116192;ncbi_101116580;ncbi_101119169;ncbi_101119747;ncbi_101120475;ncbi_101121705;ncbi_443277;ncbi_443318;ncbi_443371;ncb…
GO:0022407	regulation of cell-cell adhesion	10	179	0.00380645	0.152262	ncbi_101103028;ncbi_101108056;ncbi_101111126;ncbi_101113656;ncbi_101113884;ncbi_101114854;ncbi_101114887;ncbi_101120475;ncbi_443277;ncbi_443318
GO:0009888	tissue development	29	840	0.00394484	0.152262	ncbi_100125613;ncbi_100303604;ncbi_101102686;ncbi_101103024;ncbi_101103028;ncbi_101104604;ncbi_101106433;ncbi_101108056;ncbi_101108147;ncbi_101109372;ncbi_101111652;ncbi_101112193;ncbi_101113825;ncbi_101113884;ncbi_101116141;ncbi_101117548;ncbi_101119169;ncbi_101119747;ncbi_101120551;ncbi_101120714;ncbi_101120745;ncbi_101121017;ncbi_101122510;ncbi_101123330;ncbi_443032;ncbi_443083;ncbi_443277;ncb…
GO:0009067	aspartate family amino acid biosynthetic process	2	5	0.00400901	0.152262	ncbi_101113992;ncbi_101120073
GO:0032905	transforming growth factor beta1 production	2	5	0.00400901	0.152262	ncbi_101106433;ncbi_101117542
GO:1901566	organonitrogen compound biosynthetic process	22	582	0.0041694	0.153838	ncbi_100303604;ncbi_101103232;ncbi_101106433;ncbi_101108542;ncbi_101112853;ncbi_101113488;ncbi_101113992;ncbi_101114394;ncbi_101114460;ncbi_101114836;ncbi_101115037;ncbi_101115046;ncbi_101117758;ncbi_101118785;ncbi_101120073;ncbi_101121731;ncbi_101123232;ncbi_105601858;ncbi_443005;ncbi_443318;ncbi_443542;ncbi_494441
GO:0098602	single organism cell adhesion	16	372	0.00421251	0.153838	ncbi_101103028;ncbi_101108056;ncbi_101111126;ncbi_101111652;ncbi_101113147;ncbi_101113656;ncbi_101113884;ncbi_101114854;ncbi_101114887;ncbi_101116192;ncbi_101119169;ncbi_101119747;ncbi_101120475;ncbi_101121705;ncbi_443277;ncbi_443318
GO:0043603	cellular amide metabolic process	18	444	0.00457904	0.164024	ncbi_100303604;ncbi_101102474;ncbi_101102912;ncbi_101103232;ncbi_101105496;ncbi_101106433;ncbi_101113987;ncbi_101114394;ncbi_101114460;ncbi_101114544;ncbi_101115037;ncbi_101117758;ncbi_101118785;ncbi_101120073;ncbi_101123232;ncbi_105601858;ncbi_443005;ncbi_494441
GO:0060048	cardiac muscle contraction	3	17	0.0046642	0.164024	ncbi_101107818;ncbi_101116192;ncbi_101119169
GO:0006405	RNA export from nucleus	5	55	0.00522918	0.17572	ncbi_101106216;ncbi_101107431;ncbi_101107818;ncbi_101115844;ncbi_101118221
GO:0008152	metabolic process	181	7867	0.00528362	0.17572	ncbi_100125613;ncbi_100137067;ncbi_100145866;ncbi_100145867;ncbi_100169937;ncbi_100189620;ncbi_100194428;ncbi_100216463;ncbi_100303604;ncbi_100305131;ncbi_101101880;ncbi_101101983;ncbi_101102025;ncbi_101102279;ncbi_101102280;ncbi_101102409;ncbi_101102469;ncbi_101102474;ncbi_101102625;ncbi_101102686;ncbi_101102884;ncbi_101102912;ncbi_101102920;ncbi_101103028;ncbi_101103093;ncbi_101103232;ncbi_1011…
GO:0030155	regulation of cell adhesion	13	282	0.00542681	0.17572	ncbi_101103028;ncbi_101106433;ncbi_101108056;ncbi_101111126;ncbi_101113656;ncbi_101113884;ncbi_101114854;ncbi_101114887;ncbi_101116580;ncbi_101119747;ncbi_101120475;ncbi_443277;ncbi_443318
GO:0022612	gland morphogenesis	3	18	0.00551324	0.17572	ncbi_101113884;ncbi_443277;ncbi_443318
GO:0086001	cardiac muscle cell action potential	3	18	0.00551324	0.17572	ncbi_101107818;ncbi_101116192;ncbi_101119169
GO:0008544	epidermis development	6	79	0.00555198	0.17572	ncbi_101103024;ncbi_101108147;ncbi_101111652;ncbi_101119169;ncbi_443032;ncbi_443083
GO:0051168	nuclear export	5	56	0.00564797	0.175828	ncbi_101106216;ncbi_101107431;ncbi_101107818;ncbi_101115844;ncbi_101118221
GO:0034109	homotypic cell-cell adhesion	11	221	0.00586422	0.176027	ncbi_101103028;ncbi_101108056;ncbi_101111126;ncbi_101113884;ncbi_101114854;ncbi_101114887;ncbi_101116192;ncbi_101120475;ncbi_101121705;ncbi_443277;ncbi_443318
GO:0035336	long-chain fatty-acyl-CoA metabolic process	2	6	0.00593247	0.176027	ncbi_101118274;ncbi_654404
GO:0043403	skeletal muscle tissue regeneration	2	6	0.00593247	0.176027	ncbi_101120745;ncbi_443318
GO:0007009	plasma membrane organization	6	81	0.00626742	0.180331	ncbi_100302063;ncbi_101103028;ncbi_101105287;ncbi_101119747;ncbi_114115278;ncbi_114117869
GO:0022618	ribonucleoprotein complex assembly	6	81	0.00626742	0.180331	ncbi_101103918;ncbi_101104440;ncbi_101111736;ncbi_101114887;ncbi_101117758;ncbi_101118221
GO:0010256	endomembrane system organization	7	108	0.00671114	0.190216	ncbi_100302063;ncbi_101103028;ncbi_101105287;ncbi_101119146;ncbi_101119747;ncbi_114115278;ncbi_114117869
GO:0006629	lipid metabolic process	24	683	0.00691843	0.193207	ncbi_101102625;ncbi_101104440;ncbi_101105496;ncbi_101106714;ncbi_101106810;ncbi_101108059;ncbi_101109049;ncbi_101109361;ncbi_101110013;ncbi_101110367;ncbi_101110905;ncbi_101113987;ncbi_101114126;ncbi_101114692;ncbi_101115415;ncbi_101116121;ncbi_101117173;ncbi_101118274;ncbi_101119093;ncbi_101119146;ncbi_101120960;ncbi_101122543;ncbi_114115278;ncbi_654404
GO:0070661	leukocyte proliferation	8	137	0.00716984	0.197326	ncbi_101103028;ncbi_101114854;ncbi_101114887;ncbi_101120475;ncbi_101121017;ncbi_443277;ncbi_443318;ncbi_443371
GO:0008219	cell death	35	1117	0.0073242	0.198695	ncbi_100125613;ncbi_100145866;ncbi_101102474;ncbi_101102937;ncbi_101103024;ncbi_101104604;ncbi_101106433;ncbi_101107431;ncbi_101107709;ncbi_101108056;ncbi_101108774;ncbi_101108836;ncbi_101111099;ncbi_101112491;ncbi_101112686;ncbi_101113017;ncbi_101113147;ncbi_101113656;ncbi_101113825;ncbi_101113884;ncbi_101114460;ncbi_101115456;ncbi_101115844;ncbi_101117560;ncbi_101117691;ncbi_101119169;ncbi_1011…
GO:0050670	regulation of lymphocyte proliferation	7	111	0.00776555	0.207701	ncbi_101103028;ncbi_101114854;ncbi_101114887;ncbi_101120475;ncbi_101121017;ncbi_443277;ncbi_443318
GO:0042129	regulation of T cell proliferation	6	85	0.00789602	0.208258	ncbi_101103028;ncbi_101114854;ncbi_101114887;ncbi_101120475;ncbi_443277;ncbi_443318
GO:0050954	sensory perception of mechanical stimulus	6	86	0.00834667	0.214668	ncbi_101102269;ncbi_101102280;ncbi_101117548;ncbi_101118368;ncbi_101119747;ncbi_443345
GO:0071704	organic substance metabolic process	161	6921	0.00844399	0.214668	ncbi_100125613;ncbi_100137067;ncbi_100145867;ncbi_100169937;ncbi_100189620;ncbi_100194428;ncbi_100216463;ncbi_100303604;ncbi_100305131;ncbi_101101880;ncbi_101101983;ncbi_101102025;ncbi_101102280;ncbi_101102409;ncbi_101102469;ncbi_101102474;ncbi_101102625;ncbi_101102686;ncbi_101102884;ncbi_101102912;ncbi_101102920;ncbi_101103028;ncbi_101103232;ncbi_101103324;ncbi_101103861;ncbi_101104058;ncbi_1011…
GO:0030258	lipid modification	3	21	0.00858929	0.214668	ncbi_101106714;ncbi_101116121;ncbi_101117173
GO:0016265	death	35	1129	0.00859123	0.214668	ncbi_100125613;ncbi_100145866;ncbi_101102474;ncbi_101102937;ncbi_101103024;ncbi_101104604;ncbi_101106433;ncbi_101107431;ncbi_101107709;ncbi_101108056;ncbi_101108774;ncbi_101108836;ncbi_101111099;ncbi_101112491;ncbi_101112686;ncbi_101113017;ncbi_101113147;ncbi_101113656;ncbi_101113825;ncbi_101113884;ncbi_101114460;ncbi_101115456;ncbi_101115844;ncbi_101117560;ncbi_101117691;ncbi_101119169;ncbi_1011…
GO:0043066	negative regulation of apoptotic process	10	203	0.00904368	0.223038	ncbi_101106433;ncbi_101108056;ncbi_101108774;ncbi_101113017;ncbi_101113884;ncbi_101114460;ncbi_101117691;ncbi_443032;ncbi_443277;ncbi_443318
GO:0051186	cofactor metabolic process	8	143	0.00918717	0.223672	ncbi_101106822;ncbi_101108542;ncbi_101112853;ncbi_101114126;ncbi_101115046;ncbi_101118274;ncbi_443318;ncbi_654404
GO:0009069	serine family amino acid metabolic process	3	22	0.00979722	0.232847	ncbi_101101880;ncbi_101102469;ncbi_101111328
GO:0071826	ribonucleoprotein complex subunit organization	6	89	0.00980926	0.232847	ncbi_101103918;ncbi_101104440;ncbi_101111736;ncbi_101114887;ncbi_101117758;ncbi_101118221
GO:0032944	regulation of mononuclear cell proliferation	7	118	0.0106959	0.249392	ncbi_101103028;ncbi_101114854;ncbi_101114887;ncbi_101120475;ncbi_101121017;ncbi_443277;ncbi_443318
GO:0065003	macromolecular complex assembly	25	748	0.0107689	0.249392	ncbi_100189620;ncbi_100302357;ncbi_100303606;ncbi_101101968;ncbi_101102801;ncbi_101103028;ncbi_101103906;ncbi_101103918;ncbi_101104440;ncbi_101105503;ncbi_101106822;ncbi_101108056;ncbi_101108836;ncbi_101109608;ncbi_101111736;ncbi_101113488;ncbi_101114887;ncbi_101117758;ncbi_101118221;ncbi_101118793;ncbi_101119747;ncbi_101120326;ncbi_101122475;ncbi_105613048;ncbi_114113987
GO:0001909	leukocyte mediated cytotoxicity	4	43	0.0113307	0.259241	ncbi_100303606;ncbi_101109608;ncbi_101111126;ncbi_101112686
GO:0043069	negative regulation of programmed cell death	10	211	0.0116641	0.263296	ncbi_101106433;ncbi_101108056;ncbi_101108774;ncbi_101113017;ncbi_101113884;ncbi_101114460;ncbi_101117691;ncbi_443032;ncbi_443277;ncbi_443318
GO:0042098	T cell proliferation	6	93	0.0120318	0.263296	ncbi_101103028;ncbi_101114854;ncbi_101114887;ncbi_101120475;ncbi_443277;ncbi_443318
GO:0050863	regulation of T cell activation	7	121	0.0121706	0.263296	ncbi_101103028;ncbi_101111126;ncbi_101114854;ncbi_101114887;ncbi_101120475;ncbi_443277;ncbi_443318
GO:1903037	regulation of leukocyte cell-cell adhesion	7	121	0.0121706	0.263296	ncbi_101103028;ncbi_101111126;ncbi_101114854;ncbi_101114887;ncbi_101120475;ncbi_443277;ncbi_443318
GO:0006518	peptide metabolic process	15	382	0.0122012	0.263296	ncbi_100303604;ncbi_101102474;ncbi_101102912;ncbi_101103232;ncbi_101106433;ncbi_101114394;ncbi_101114460;ncbi_101114544;ncbi_101115037;ncbi_101117758;ncbi_101118785;ncbi_101123232;ncbi_105601858;ncbi_443005;ncbi_494441
GO:0046651	lymphocyte proliferation	7	122	0.0126933	0.268864	ncbi_101103028;ncbi_101114854;ncbi_101114887;ncbi_101120475;ncbi_101121017;ncbi_443277;ncbi_443318
GO:0016337	single organismal cell-cell adhesion	13	314	0.0127424	0.268864	ncbi_101103028;ncbi_101108056;ncbi_101111126;ncbi_101113656;ncbi_101113884;ncbi_101114854;ncbi_101114887;ncbi_101116192;ncbi_101119169;ncbi_101120475;ncbi_101121705;ncbi_443277;ncbi_443318
GO:0002066	columnar/cuboidal epithelial cell development	3	25	0.0139888	0.285643	ncbi_101119747;ncbi_101120551;ncbi_101121017
GO:0006778	porphyrin-containing compound metabolic process	3	25	0.0139888	0.285643	ncbi_101108542;ncbi_101112853;ncbi_101115046
GO:0033119	negative regulation of RNA splicing	3	25	0.0139888	0.285643	ncbi_101115844;ncbi_101117560;ncbi_101118221
GO:0042303	molting cycle	4	46	0.014288	0.288647	ncbi_100303604;ncbi_101108147;ncbi_101111652;ncbi_101114460
GO:0015992	proton transport	5	72	0.0159112	0.298055	ncbi_101102025;ncbi_101113488;ncbi_101119886;ncbi_443542;ncbi_494439
GO:0006417	regulation of translation	8	159	0.0166189	0.298055	ncbi_100303604;ncbi_101106433;ncbi_101114460;ncbi_101115037;ncbi_101117758;ncbi_101118785;ncbi_443005;ncbi_494441
GO:0015909	long-chain fatty acid transport	2	10	0.016861	0.298055	ncbi_101106433;ncbi_101110905
GO:0001838	embryonic epithelial tube formation	3	27	0.0172661	0.298055	ncbi_101108056;ncbi_101112193;ncbi_101120714
GO:0033013	tetrapyrrole metabolic process	3	27	0.0172661	0.298055	ncbi_101108542;ncbi_101112853;ncbi_101115046
GO:0050678	regulation of epithelial cell proliferation	6	101	0.0174982	0.298055	ncbi_100125613;ncbi_100307048;ncbi_101106433;ncbi_101111652;ncbi_101121705;ncbi_443032
GO:0006913	nucleocytoplasmic transport	10	225	0.0175818	0.298055	ncbi_101104604;ncbi_101106216;ncbi_101107431;ncbi_101107818;ncbi_101110406;ncbi_101115844;ncbi_101118221;ncbi_101119747;ncbi_443032;ncbi_443318
GO:0060548	negative regulation of cell death	10	226	0.0180763	0.298055	ncbi_101106433;ncbi_101108056;ncbi_101108774;ncbi_101113017;ncbi_101113884;ncbi_101114460;ncbi_101117691;ncbi_443032;ncbi_443277;ncbi_443318
GO:0009056	catabolic process	28	904	0.0183733	0.298055	ncbi_100145866;ncbi_100169937;ncbi_100305131;ncbi_101103232;ncbi_101104058;ncbi_101104604;ncbi_101105833;ncbi_101106714;ncbi_101109822;ncbi_101109924;ncbi_101110299;ncbi_101110479;ncbi_101112491;ncbi_101113884;ncbi_101114887;ncbi_101115415;ncbi_101115462;ncbi_101115844;ncbi_101116578;ncbi_101117150;ncbi_101117173;ncbi_101120711;ncbi_101120791;ncbi_101122259;ncbi_101122352;ncbi_101122714;ncbi_1056…
GO:0044710	single-organism metabolic process	70	2714	0.0183782	0.298055	ncbi_100189620;ncbi_101101880;ncbi_101102025;ncbi_101102279;ncbi_101102280;ncbi_101102409;ncbi_101102469;ncbi_101102625;ncbi_101103093;ncbi_101104440;ncbi_101104604;ncbi_101105496;ncbi_101106433;ncbi_101106714;ncbi_101106810;ncbi_101106822;ncbi_101108056;ncbi_101108059;ncbi_101108542;ncbi_101109049;ncbi_101109361;ncbi_101109822;ncbi_101110013;ncbi_101110095;ncbi_101110367;ncbi_101110905;ncbi_1011…
GO:0044255	cellular lipid metabolic process	17	476	0.0186569	0.298055	ncbi_101102625;ncbi_101105496;ncbi_101106714;ncbi_101106810;ncbi_101108059;ncbi_101109049;ncbi_101109361;ncbi_101110905;ncbi_101113987;ncbi_101114692;ncbi_101115415;ncbi_101116121;ncbi_101117173;ncbi_101118274;ncbi_101119093;ncbi_101119146;ncbi_654404
GO:0032943	mononuclear cell proliferation	7	132	0.0188398	0.298055	ncbi_101103028;ncbi_101114854;ncbi_101114887;ncbi_101120475;ncbi_101121017;ncbi_443277;ncbi_443318
GO:0006865	amino acid transport	4	50	0.0189308	0.298055	ncbi_101109361;ncbi_101113480;ncbi_443249;ncbi_443452
GO:0051169	nuclear transport	10	229	0.0196211	0.298055	ncbi_101104604;ncbi_101106216;ncbi_101107431;ncbi_101107818;ncbi_101110406;ncbi_101115844;ncbi_101118221;ncbi_101119747;ncbi_443032;ncbi_443318
GO:0070486	leukocyte aggregation	9	197	0.0202104	0.298055	ncbi_101103028;ncbi_101111126;ncbi_101113884;ncbi_101114854;ncbi_101114887;ncbi_101120475;ncbi_101121705;ncbi_443277;ncbi_443318
GO:0006635	fatty acid beta-oxidation	2	11	0.0203324	0.298055	ncbi_101106714;ncbi_101117173
GO:0010226	response to lithium ion	2	11	0.0203324	0.298055	ncbi_100137067;ncbi_101119747
GO:0035337	fatty-acyl-CoA metabolic process	2	11	0.0203324	0.298055	ncbi_101118274;ncbi_654404
GO:0060512	prostate gland morphogenesis	2	11	0.0203324	0.298055	ncbi_101113884;ncbi_443318
GO:0060740	prostate gland epithelium morphogenesis	2	11	0.0203324	0.298055	ncbi_101113884;ncbi_443318
GO:0002276	basophil activation involved in immune response	1	1	0.0204746	0.298055	ncbi_101115415
GO:0006529	asparagine biosynthetic process	1	1	0.0204746	0.298055	ncbi_101120073
GO:0010752	regulation of cGMP-mediated signaling	1	1	0.0204746	0.298055	ncbi_101106433
GO:0019934	cGMP-mediated signaling	1	1	0.0204746	0.298055	ncbi_101106433
GO:0034113	heterotypic cell-cell adhesion	1	1	0.0204746	0.298055	ncbi_101119169
GO:0036017	response to erythropoietin	1	1	0.0204746	0.298055	ncbi_101117955
GO:0045575	basophil activation	1	1	0.0204746	0.298055	ncbi_101115415
GO:0046687	response to chromate	1	1	0.0204746	0.298055	ncbi_101117691
GO:0048536	spleen development	1	1	0.0204746	0.298055	ncbi_101113825
GO:0048817	negative regulation of hair follicle maturation	1	1	0.0204746	0.298055	ncbi_101111652
GO:0051728	cell cycle switching, mitotic to meiotic cell cycle	1	1	0.0204746	0.298055	ncbi_101102686
GO:0051799	negative regulation of hair follicle development	1	1	0.0204746	0.298055	ncbi_101111652
GO:0060184	cell cycle switching	1	1	0.0204746	0.298055	ncbi_101102686
GO:0086004	regulation of cardiac muscle cell contraction	1	1	0.0204746	0.298055	ncbi_101119169
GO:0098909	regulation of cardiac muscle cell action potential involved in regulation of contraction	1	1	0.0204746	0.298055	ncbi_101119169
GO:0016579	protein deubiquitination	3	29	0.0209354	0.298055	ncbi_101114561;ncbi_101114991;ncbi_101122063
GO:0043462	regulation of ATPase activity	3	29	0.0209354	0.298055	ncbi_101106216;ncbi_105613048;ncbi_114117869
GO:0070252	actin-mediated cell contraction	3	29	0.0209354	0.298055	ncbi_101107818;ncbi_101116192;ncbi_101119169
GO:0072175	epithelial tube formation	3	29	0.0209354	0.298055	ncbi_101108056;ncbi_101112193;ncbi_101120714
GO:0046942	carboxylic acid transport	7	135	0.0210318	0.298055	ncbi_101106433;ncbi_101109361;ncbi_101110905;ncbi_101113480;ncbi_101122352;ncbi_443249;ncbi_443452
GO:0001906	cell killing	4	52	0.0215639	0.302575	ncbi_100303606;ncbi_101109608;ncbi_101111126;ncbi_101112686
GO:0032787	monocarboxylic acid metabolic process	11	267	0.0217416	0.302575	ncbi_101106714;ncbi_101109049;ncbi_101110905;ncbi_101110965;ncbi_101114126;ncbi_101116121;ncbi_101117173;ncbi_101118274;ncbi_443005;ncbi_443089;ncbi_443318
GO:0034220	ion transmembrane transport	10	233	0.0218288	0.302575	ncbi_100145866;ncbi_101102025;ncbi_101106433;ncbi_101113480;ncbi_101119886;ncbi_114117869;ncbi_443249;ncbi_443452;ncbi_443542;ncbi_494439
GO:0048729	tissue morphogenesis	11	268	0.0222763	0.306542	ncbi_100303604;ncbi_101103028;ncbi_101104604;ncbi_101108056;ncbi_101108147;ncbi_101112193;ncbi_101113884;ncbi_101117548;ncbi_101119169;ncbi_101120714;ncbi_443318
GO:0001508	action potential	3	30	0.0229177	0.313099	ncbi_101107818;ncbi_101116192;ncbi_101119169
GO:0034248	regulation of cellular amide metabolic process	8	170	0.023769	0.315279	ncbi_100303604;ncbi_101106433;ncbi_101114460;ncbi_101115037;ncbi_101117758;ncbi_101118785;ncbi_443005;ncbi_494441
GO:0021952	central nervous system projection neuron axonogenesis	2	12	0.0240734	0.315279	ncbi_101106961;ncbi_101119146
GO:0035637	multicellular organismal signaling	2	12	0.0240734	0.315279	ncbi_101116192;ncbi_101119169
GO:0043647	inositol phosphate metabolic process	2	12	0.0240734	0.315279	ncbi_101120714;ncbi_114115278
GO:0061337	cardiac conduction	2	12	0.0240734	0.315279	ncbi_101116192;ncbi_101119169
GO:0086065	cell communication involved in cardiac conduction	2	12	0.0240734	0.315279	ncbi_101116192;ncbi_101119169
GO:0015849	organic acid transport	7	140	0.0250692	0.326072	ncbi_101106433;ncbi_101109361;ncbi_101110905;ncbi_101113480;ncbi_101122352;ncbi_443249;ncbi_443452
GO:0002065	columnar/cuboidal epithelial cell differentiation	4	55	0.0259149	0.334778	ncbi_101119747;ncbi_101120551;ncbi_101121017;ncbi_443371
GO:0044248	cellular catabolic process	24	771	0.0266388	0.341804	ncbi_100145866;ncbi_100169937;ncbi_100305131;ncbi_101103232;ncbi_101104058;ncbi_101104604;ncbi_101106714;ncbi_101109822;ncbi_101109924;ncbi_101110299;ncbi_101110479;ncbi_101112491;ncbi_101114887;ncbi_101115415;ncbi_101115462;ncbi_101115844;ncbi_101116578;ncbi_101117150;ncbi_101117173;ncbi_101120711;ncbi_101122352;ncbi_101122714;ncbi_105601858;ncbi_443318
GO:0031099	regeneration	3	32	0.0271778	0.34638	ncbi_101120745;ncbi_105601858;ncbi_443318
GO:0030850	prostate gland development	2	13	0.0280715	0.350654	ncbi_101113884;ncbi_443318
GO:0042634	regulation of hair cycle	2	13	0.0280715	0.350654	ncbi_100303604;ncbi_101111652
GO:0002694	regulation of leukocyte activation	9	209	0.0282517	0.350654	ncbi_101103028;ncbi_101106433;ncbi_101111126;ncbi_101114854;ncbi_101114887;ncbi_101120475;ncbi_101121017;ncbi_443277;ncbi_443318
GO:0007159	leukocyte cell-cell adhesion	9	209	0.0282517	0.350654	ncbi_101103028;ncbi_101111126;ncbi_101113884;ncbi_101114854;ncbi_101114887;ncbi_101120475;ncbi_101121705;ncbi_443277;ncbi_443318
GO:0050658	RNA transport	5	84	0.0288784	0.353807	ncbi_101106216;ncbi_101107431;ncbi_101107818;ncbi_101115844;ncbi_101118221
GO:0051236	establishment of RNA localization	5	84	0.0288784	0.353807	ncbi_101106216;ncbi_101107431;ncbi_101107818;ncbi_101115844;ncbi_101118221
GO:0051188	cofactor biosynthetic process	4	57	0.0290878	0.354088	ncbi_101106822;ncbi_101108542;ncbi_101112853;ncbi_101115046
GO:0000375	RNA splicing, via transesterification reactions	6	114	0.0296548	0.354517	ncbi_100145867;ncbi_101104440;ncbi_101115037;ncbi_101115844;ncbi_101117560;ncbi_101118221
GO:0000377	RNA splicing, via transesterification reactions with bulged adenosine as nucleophile	6	114	0.0296548	0.354517	ncbi_100145867;ncbi_101104440;ncbi_101115037;ncbi_101115844;ncbi_101117560;ncbi_101118221
GO:0051129	negative regulation of cellular component organization	9	211	0.0297833	0.354517	ncbi_101101968;ncbi_101103371;ncbi_101104604;ncbi_101107431;ncbi_101108056;ncbi_101115961;ncbi_101122063;ncbi_105613048;ncbi_443318
GO:0019637	organophosphate metabolic process	16	465	0.0298698	0.354517	ncbi_101102025;ncbi_101102625;ncbi_101106433;ncbi_101108059;ncbi_101109049;ncbi_101112491;ncbi_101113488;ncbi_101115415;ncbi_101119093;ncbi_101119146;ncbi_101120714;ncbi_101121731;ncbi_114115278;ncbi_443318;ncbi_443542;ncbi_494439
GO:0072331	signal transduction by p53 class mediator	5	86	0.0315381	0.370831	ncbi_101102409;ncbi_101102937;ncbi_101108836;ncbi_101112491;ncbi_101113884
GO:0043604	amide biosynthetic process	13	356	0.0317897	0.370831	ncbi_100303604;ncbi_101103232;ncbi_101106433;ncbi_101114394;ncbi_101114460;ncbi_101115037;ncbi_101117758;ncbi_101118785;ncbi_101120073;ncbi_101123232;ncbi_105601858;ncbi_443005;ncbi_494441
GO:0030048	actin filament-based movement	3	34	0.0318302	0.370831	ncbi_101107818;ncbi_101116192;ncbi_101119169
GO:0044237	cellular metabolic process	141	6146	0.0324808	0.376103	ncbi_100125613;ncbi_100137067;ncbi_100145866;ncbi_100145867;ncbi_100169937;ncbi_100189620;ncbi_100194428;ncbi_100216463;ncbi_100303604;ncbi_100305131;ncbi_101101880;ncbi_101101983;ncbi_101102025;ncbi_101102280;ncbi_101102409;ncbi_101102469;ncbi_101102474;ncbi_101102625;ncbi_101102686;ncbi_101102884;ncbi_101102912;ncbi_101102920;ncbi_101103028;ncbi_101103232;ncbi_101103324;ncbi_101103771;ncbi_1011…
GO:0048732	gland development	5	87	0.0329237	0.376639	ncbi_100125613;ncbi_101112193;ncbi_101113884;ncbi_443277;ncbi_443318
GO:0050657	nucleic acid transport	5	87	0.0329237	0.376639	ncbi_101106216;ncbi_101107431;ncbi_101107818;ncbi_101115844;ncbi_101118221
GO:0006820	anion transport	11	286	0.03363	0.378723	ncbi_100145866;ncbi_101106433;ncbi_101109361;ncbi_101110905;ncbi_101111236;ncbi_101113480;ncbi_101118480;ncbi_101122352;ncbi_101122572;ncbi_443249;ncbi_443452
GO:0055085	transmembrane transport	10	251	0.0340343	0.378723	ncbi_100145866;ncbi_101102025;ncbi_101106433;ncbi_101113480;ncbi_101119886;ncbi_114117869;ncbi_443249;ncbi_443452;ncbi_443542;ncbi_494439
GO:0061024	membrane organization	15	435	0.0342595	0.378723	ncbi_100302063;ncbi_101103028;ncbi_101103232;ncbi_101104604;ncbi_101105287;ncbi_101105503;ncbi_101106433;ncbi_101107818;ncbi_101112193;ncbi_101113842;ncbi_101113932;ncbi_101119146;ncbi_101119747;ncbi_114115278;ncbi_114117869
GO:0048871	multicellular organismal homeostasis	6	118	0.0342884	0.378723	ncbi_101103024;ncbi_101108147;ncbi_101113825;ncbi_101119747;ncbi_443032;ncbi_780477
GO:0016331	morphogenesis of embryonic epithelium	3	35	0.0343025	0.378723	ncbi_101108056;ncbi_101112193;ncbi_101120714
GO:0030888	regulation of B cell proliferation	3	35	0.0343025	0.378723	ncbi_101114854;ncbi_101114887;ncbi_101121017
GO:0051249	regulation of lymphocyte activation	8	185	0.0366659	0.395586	ncbi_101103028;ncbi_101111126;ncbi_101114854;ncbi_101114887;ncbi_101120475;ncbi_101121017;ncbi_443277;ncbi_443318
GO:0042246	tissue regeneration	2	15	0.0367913	0.395586	ncbi_101120745;ncbi_443318
GO:0006637	acyl-CoA metabolic process	3	36	0.0368714	0.395586	ncbi_101114126;ncbi_101118274;ncbi_654404
GO:0035383	thioester metabolic process	3	36	0.0368714	0.395586	ncbi_101114126;ncbi_101118274;ncbi_654404
GO:0042100	B cell proliferation	3	36	0.0368714	0.395586	ncbi_101114854;ncbi_101114887;ncbi_101121017
GO:0042981	regulation of apoptotic process	23	756	0.0370822	0.395613	ncbi_100125613;ncbi_101104604;ncbi_101106433;ncbi_101108056;ncbi_101108774;ncbi_101108836;ncbi_101111099;ncbi_101113017;ncbi_101113656;ncbi_101113825;ncbi_101113884;ncbi_101114460;ncbi_101115844;ncbi_101117560;ncbi_101117691;ncbi_101119747;ncbi_101120073;ncbi_101122510;ncbi_114117267;ncbi_443032;ncbi_443277;ncbi_443318;ncbi_443371
GO:0006403	RNA localization	5	91	0.0388419	0.396749	ncbi_101106216;ncbi_101107431;ncbi_101107818;ncbi_101115844;ncbi_101118221
GO:0098660	inorganic ion transmembrane transport	5	91	0.0388419	0.396749	ncbi_101102025;ncbi_101119886;ncbi_114117869;ncbi_443542;ncbi_494439
GO:0098662	inorganic cation transmembrane transport	5	91	0.0388419	0.396749	ncbi_101102025;ncbi_101119886;ncbi_114117869;ncbi_443542;ncbi_494439
GO:0009611	response to wounding	8	188	0.0397188	0.396749	ncbi_100307048;ncbi_101106433;ncbi_101111647;ncbi_101113884;ncbi_101115961;ncbi_101119169;ncbi_101120745;ncbi_443318
GO:0050865	regulation of cell activation	9	223	0.0402054	0.396749	ncbi_101103028;ncbi_101106433;ncbi_101111126;ncbi_101114854;ncbi_101114887;ncbi_101120475;ncbi_101121017;ncbi_443277;ncbi_443318
GO:0022613	ribonucleoprotein complex biogenesis	7	155	0.0402842	0.396749	ncbi_101103918;ncbi_101104440;ncbi_101111736;ncbi_101114887;ncbi_101117758;ncbi_101118221;ncbi_101119047
GO:0006083	acetate metabolic process	1	2	0.0405315	0.396749	ncbi_101114126
GO:0006103	2-oxoglutarate metabolic process	1	2	0.0405315	0.396749	ncbi_443093
GO:0018119	peptidyl-cysteine S-nitrosylation	1	2	0.0405315	0.396749	ncbi_443005
GO:0033183	negative regulation of histone ubiquitination	1	2	0.0405315	0.396749	ncbi_101122063
GO:0042636	negative regulation of hair cycle	1	2	0.0405315	0.396749	ncbi_101111652
GO:0048260	positive regulation of receptor-mediated endocytosis	1	2	0.0405315	0.396749	ncbi_101104604
GO:0051447	negative regulation of meiotic cell cycle	1	2	0.0405315	0.396749	ncbi_101102686
GO:0072575	epithelial cell proliferation involved in liver morphogenesis	1	2	0.0405315	0.396749	ncbi_443277
GO:0072576	liver morphogenesis	1	2	0.0405315	0.396749	ncbi_443277
GO:1903115	regulation of actin filament-based movement	1	2	0.0405315	0.396749	ncbi_101119169
GO:0006687	glycosphingolipid metabolic process	2	16	0.0414901	0.40405	ncbi_101105496;ncbi_101113987
GO:0043067	regulation of programmed cell death	23	766	0.0420115	0.405144	ncbi_100125613;ncbi_101104604;ncbi_101106433;ncbi_101108056;ncbi_101108774;ncbi_101108836;ncbi_101111099;ncbi_101113017;ncbi_101113656;ncbi_101113825;ncbi_101113884;ncbi_101114460;ncbi_101115844;ncbi_101117560;ncbi_101117691;ncbi_101119747;ncbi_101120073;ncbi_101122510;ncbi_114117267;ncbi_443032;ncbi_443277;ncbi_443318;ncbi_443371
GO:0098655	cation transmembrane transport	5	93	0.0420291	0.405144	ncbi_101102025;ncbi_101119886;ncbi_114117869;ncbi_443542;ncbi_494439
GO:0046824	positive regulation of nucleocytoplasmic transport	3	38	0.0422962	0.405659	ncbi_101104604;ncbi_101119747;ncbi_443032
GO:0042110	T cell activation	8	192	0.0440473	0.416149	ncbi_101103028;ncbi_101111126;ncbi_101114854;ncbi_101114887;ncbi_101120475;ncbi_101121705;ncbi_443277;ncbi_443318
GO:0070489	T cell aggregation	8	192	0.0440473	0.416149	ncbi_101103028;ncbi_101111126;ncbi_101114854;ncbi_101114887;ncbi_101120475;ncbi_101121705;ncbi_443277;ncbi_443318
GO:0071593	lymphocyte aggregation	8	192	0.0440473	0.416149	ncbi_101103028;ncbi_101111126;ncbi_101114854;ncbi_101114887;ncbi_101120475;ncbi_101121705;ncbi_443277;ncbi_443318
GO:0009167	purine ribonucleoside monophosphate metabolic process	3	39	0.0451503	0.424458	ncbi_101121731;ncbi_443318;ncbi_443542
GO:0048523	negative regulation of cellular process	41	1539	0.0457785	0.426571	ncbi_100125613;ncbi_100137067;ncbi_100216463;ncbi_101101968;ncbi_101102686;ncbi_101102884;ncbi_101102920;ncbi_101103028;ncbi_101103371;ncbi_101104440;ncbi_101104604;ncbi_101105234;ncbi_101106433;ncbi_101107431;ncbi_101108056;ncbi_101108774;ncbi_101110581;ncbi_101111099;ncbi_101112193;ncbi_101113017;ncbi_101113884;ncbi_101114460;ncbi_101114692;ncbi_101114854;ncbi_101114887;ncbi_101115844;ncbi_1011…
GO:0006461	protein complex assembly	19	611	0.046049	0.426571	ncbi_100189620;ncbi_100302357;ncbi_100303606;ncbi_101101968;ncbi_101102801;ncbi_101103028;ncbi_101103906;ncbi_101105503;ncbi_101106822;ncbi_101108056;ncbi_101108836;ncbi_101109608;ncbi_101113488;ncbi_101118793;ncbi_101119747;ncbi_101120326;ncbi_101122475;ncbi_105613048;ncbi_114113987
GO:0070271	protein complex biogenesis	19	611	0.046049	0.426571	ncbi_100189620;ncbi_100302357;ncbi_100303606;ncbi_101101968;ncbi_101102801;ncbi_101103028;ncbi_101103906;ncbi_101105503;ncbi_101106822;ncbi_101108056;ncbi_101108836;ncbi_101109608;ncbi_101113488;ncbi_101118793;ncbi_101119747;ncbi_101120326;ncbi_101122475;ncbi_105613048;ncbi_114113987
GO:0001763	morphogenesis of a branching structure	5	96	0.0470982	0.434172	ncbi_101103028;ncbi_101112193;ncbi_101113884;ncbi_101119747;ncbi_443318
GO:0006163	purine nucleotide metabolic process	7	161	0.0477601	0.43676	ncbi_101102025;ncbi_101112491;ncbi_101113488;ncbi_101121731;ncbi_443318;ncbi_443542;ncbi_494439
GO:0008154	actin polymerization or depolymerization	6	128	0.0478389	0.43676	ncbi_101101968;ncbi_101103028;ncbi_101107431;ncbi_101108836;ncbi_101111608;ncbi_105613048
GO:0009126	purine nucleoside monophosphate metabolic process	3	40	0.0480977	0.437022	ncbi_101121731;ncbi_443318;ncbi_443542
GO:0042060	wound healing	5	97	0.0488651	0.44188	ncbi_101106433;ncbi_101111647;ncbi_101113884;ncbi_101120745;ncbi_443318
GO:0006818	hydrogen transport	5	98	0.0506707	0.455913	ncbi_101102025;ncbi_101113488;ncbi_101119886;ncbi_443542;ncbi_494439
GO:0032368	regulation of lipid transport	3	41	0.0511372	0.455913	ncbi_101106433;ncbi_101112193;ncbi_114115278
GO:0042633	hair cycle	3	41	0.0511372	0.455913	ncbi_100303604;ncbi_101111652;ncbi_101114460
GO:0048519	negative regulation of biological process	48	1869	0.0542503	0.468943	ncbi_100125613;ncbi_100137067;ncbi_100216463;ncbi_101101968;ncbi_101102686;ncbi_101102884;ncbi_101102920;ncbi_101103028;ncbi_101103371;ncbi_101104440;ncbi_101104604;ncbi_101105234;ncbi_101106433;ncbi_101107431;ncbi_101108056;ncbi_101108774;ncbi_101110406;ncbi_101110581;ncbi_101111099;ncbi_101111126;ncbi_101111652;ncbi_101112193;ncbi_101113017;ncbi_101113884;ncbi_101114460;ncbi_101114692;ncbi_1011…
GO:0007043	cell-cell junction assembly	3	42	0.0542677	0.468943	ncbi_101103028;ncbi_101118304;ncbi_101119747
GO:0006412	translation	12	349	0.0556514	0.468943	ncbi_100303604;ncbi_101103232;ncbi_101106433;ncbi_101114394;ncbi_101114460;ncbi_101115037;ncbi_101117758;ncbi_101118785;ncbi_101123232;ncbi_105601858;ncbi_443005;ncbi_494441
GO:0006901	vesicle coating	2	19	0.0568125	0.468943	ncbi_101104604;ncbi_101113932
GO:0009161	ribonucleoside monophosphate metabolic process	3	43	0.0574879	0.468943	ncbi_101121731;ncbi_443318;ncbi_443542
GO:0043648	dicarboxylic acid metabolic process	3	43	0.0574879	0.468943	ncbi_100189620;ncbi_101109822;ncbi_443093
GO:0043043	peptide biosynthetic process	12	352	0.0586049	0.468943	ncbi_100303604;ncbi_101103232;ncbi_101106433;ncbi_101114394;ncbi_101114460;ncbi_101115037;ncbi_101117758;ncbi_101118785;ncbi_101123232;ncbi_105601858;ncbi_443005;ncbi_494441
GO:0016053	organic acid biosynthetic process	4	72	0.0599737	0.468943	ncbi_101109049;ncbi_101113992;ncbi_101118274;ncbi_101120073
GO:0046394	carboxylic acid biosynthetic process	4	72	0.0599737	0.468943	ncbi_101109049;ncbi_101113992;ncbi_101118274;ncbi_101120073
GO:0050878	regulation of body fluid levels	9	241	0.0600741	0.468943	ncbi_100307048;ncbi_101103024;ncbi_101106433;ncbi_101108147;ncbi_101111647;ncbi_101119747;ncbi_443032;ncbi_443249;ncbi_780477
GO:0000101	sulfur amino acid transport	1	3	0.0601793	0.468943	ncbi_101113480
GO:0002578	negative regulation of antigen processing and presentation	1	3	0.0601793	0.468943	ncbi_101106433
GO:0006531	aspartate metabolic process	1	3	0.0601793	0.468943	ncbi_443093
GO:0006563	L-serine metabolic process	1	3	0.0601793	0.468943	ncbi_101111328
GO:0006678	glucosylceramide metabolic process	1	3	0.0601793	0.468943	ncbi_101113987
GO:0006730	one-carbon metabolic process	1	3	0.0601793	0.468943	ncbi_101101880
GO:0006998	nuclear envelope organization	1	3	0.0601793	0.468943	ncbi_101119146
GO:0010746	regulation of plasma membrane long-chain fatty acid transport	1	3	0.0601793	0.468943	ncbi_101106433
GO:0015911	plasma membrane long-chain fatty acid transport	1	3	0.0601793	0.468943	ncbi_101106433
GO:0032906	transforming growth factor beta2 production	1	3	0.0601793	0.468943	ncbi_101111652
GO:0032909	regulation of transforming growth factor beta2 production	1	3	0.0601793	0.468943	ncbi_101111652
GO:0033182	regulation of histone ubiquitination	1	3	0.0601793	0.468943	ncbi_101122063
GO:0034285	response to disaccharide	1	3	0.0601793	0.468943	ncbi_101109049
GO:0036015	response to interleukin-3	1	3	0.0601793	0.468943	ncbi_101117955
GO:0042160	lipoprotein modification	1	3	0.0601793	0.468943	ncbi_101120960
GO:0042161	lipoprotein oxidation	1	3	0.0601793	0.468943	ncbi_101120960
GO:0045022	early endosome to late endosome transport	1	3	0.0601793	0.468943	ncbi_101104604
GO:0050919	negative chemotaxis	1	3	0.0601793	0.468943	ncbi_100125613
GO:0071941	nitrogen cycle metabolic process	1	3	0.0601793	0.468943	ncbi_101103093
GO:1902001	fatty acid transmembrane transport	1	3	0.0601793	0.468943	ncbi_101106433
GO:0072521	purine-containing compound metabolic process	7	170	0.0605396	0.468943	ncbi_101102025;ncbi_101112491;ncbi_101113488;ncbi_101121731;ncbi_443318;ncbi_443542;ncbi_494439
GO:0034112	positive regulation of homotypic cell-cell adhesion	3	44	0.0607967	0.468943	ncbi_101108056;ncbi_101113884;ncbi_443318
GO:0010941	regulation of cell death	23	798	0.0610365	0.468943	ncbi_100125613;ncbi_101104604;ncbi_101106433;ncbi_101108056;ncbi_101108774;ncbi_101108836;ncbi_101111099;ncbi_101113017;ncbi_101113656;ncbi_101113825;ncbi_101113884;ncbi_101114460;ncbi_101115844;ncbi_101117560;ncbi_101117691;ncbi_101119747;ncbi_101120073;ncbi_101122510;ncbi_114117267;ncbi_443032;ncbi_443277;ncbi_443318;ncbi_443371
GO:0002275	myeloid cell activation involved in immune response	2	20	0.0622946	0.468943	ncbi_101103771;ncbi_101115415
GO:0002753	cytoplasmic pattern recognition receptor signaling pathway	2	20	0.0622946	0.468943	ncbi_101108056;ncbi_101111736
GO:0010837	regulation of keratinocyte proliferation	2	20	0.0622946	0.468943	ncbi_101111652;ncbi_443032
GO:0034341	response to interferon-gamma	2	20	0.0622946	0.468943	ncbi_101115037;ncbi_443005
GO:0043616	keratinocyte proliferation	2	20	0.0622946	0.468943	ncbi_101111652;ncbi_443032
GO:0009913	epidermal cell differentiation	4	73	0.0624763	0.468943	ncbi_101108147;ncbi_101119169;ncbi_443032;ncbi_443083
GO:0045216	cell-cell junction organization	4	73	0.0624763	0.468943	ncbi_101103028;ncbi_101118304;ncbi_101119169;ncbi_101119747
GO:0015711	organic anion transport	7	172	0.0636389	0.473923	ncbi_101106433;ncbi_101109361;ncbi_101110905;ncbi_101113480;ncbi_101122352;ncbi_443249;ncbi_443452
GO:0045860	positive regulation of protein kinase activity	7	172	0.0636389	0.473923	ncbi_101103028;ncbi_101104604;ncbi_101106433;ncbi_101108056;ncbi_101110905;ncbi_101119095;ncbi_101120745
GO:0006090	pyruvate metabolic process	3	45	0.0641927	0.476179	ncbi_443005;ncbi_443089;ncbi_443318
GO:0022607	cellular component assembly	30	1101	0.0648668	0.479022	ncbi_100189620;ncbi_100302063;ncbi_100302357;ncbi_100303606;ncbi_101101968;ncbi_101102801;ncbi_101103028;ncbi_101103906;ncbi_101103918;ncbi_101104440;ncbi_101105234;ncbi_101105503;ncbi_101106822;ncbi_101108056;ncbi_101108499;ncbi_101108836;ncbi_101109608;ncbi_101111736;ncbi_101113488;ncbi_101113656;ncbi_101114887;ncbi_101117758;ncbi_101118221;ncbi_101118304;ncbi_101118793;ncbi_101119747;ncbi_1011…
GO:0031324	negative regulation of cellular metabolic process	18	597	0.0650804	0.479022	ncbi_100137067;ncbi_100216463;ncbi_101102884;ncbi_101102920;ncbi_101104440;ncbi_101110581;ncbi_101114692;ncbi_101114854;ncbi_101115844;ncbi_101116141;ncbi_101117173;ncbi_101117560;ncbi_101118221;ncbi_101119146;ncbi_101120745;ncbi_101122063;ncbi_101122352;ncbi_443318
GO:0006807	nitrogen compound metabolic process	81	3410	0.0667637	0.483269	ncbi_100137067;ncbi_100145867;ncbi_100303604;ncbi_101101880;ncbi_101101983;ncbi_101102025;ncbi_101102280;ncbi_101102409;ncbi_101102469;ncbi_101102474;ncbi_101102686;ncbi_101102912;ncbi_101103093;ncbi_101103232;ncbi_101104440;ncbi_101104496;ncbi_101104604;ncbi_101105234;ncbi_101105496;ncbi_101106433;ncbi_101106822;ncbi_101108056;ncbi_101108059;ncbi_101108542;ncbi_101108836;ncbi_101109361;ncbi_1011…
GO:0009887	organ morphogenesis	14	439	0.0676693	0.483269	ncbi_101103028;ncbi_101104496;ncbi_101104604;ncbi_101109372;ncbi_101112193;ncbi_101113656;ncbi_101113884;ncbi_101117548;ncbi_101118368;ncbi_101119146;ncbi_101119169;ncbi_101122510;ncbi_443277;ncbi_443318
GO:0070646	protein modification by small protein removal	3	46	0.0676744	0.483269	ncbi_101114561;ncbi_101114991;ncbi_101122063
GO:0015807	L-amino acid transport	2	21	0.0679477	0.483269	ncbi_101109361;ncbi_101113480
GO:0030835	negative regulation of actin filament depolymerization	2	21	0.0679477	0.483269	ncbi_101101968;ncbi_101107431
GO:0043242	negative regulation of protein complex disassembly	2	21	0.0679477	0.483269	ncbi_101101968;ncbi_101107431
GO:0045103	intermediate filament-based process	2	21	0.0679477	0.483269	ncbi_100303604;ncbi_101119169
GO:0045104	intermediate filament cytoskeleton organization	2	21	0.0679477	0.483269	ncbi_100303604;ncbi_101119169
GO:1901880	negative regulation of protein depolymerization	2	21	0.0679477	0.483269	ncbi_101101968;ncbi_101107431
GO:0008380	RNA splicing	6	141	0.0698068	0.4928	ncbi_100145867;ncbi_101104440;ncbi_101115037;ncbi_101115844;ncbi_101117560;ncbi_101118221
GO:0060627	regulation of vesicle-mediated transport	6	141	0.0698068	0.4928	ncbi_101104604;ncbi_101109081;ncbi_101115961;ncbi_101117560;ncbi_101119886;ncbi_114108651
GO:0030203	glycosaminoglycan metabolic process	3	47	0.0712404	0.501058	ncbi_101113884;ncbi_101114836;ncbi_443318
GO:0034097	response to cytokine	10	288	0.0725753	0.503019	ncbi_100125613;ncbi_101104058;ncbi_101106433;ncbi_101111736;ncbi_101115037;ncbi_101117955;ncbi_101119146;ncbi_101120326;ncbi_443005;ncbi_443083
GO:0071407	cellular response to organic cyclic compound	5	109	0.0730854	0.503019	ncbi_101104604;ncbi_101112193;ncbi_101118656;ncbi_101119747;ncbi_443318
GO:0030029	actin filament-based process	12	366	0.0737683	0.503019	ncbi_100216463;ncbi_101101968;ncbi_101103028;ncbi_101107431;ncbi_101107818;ncbi_101108836;ncbi_101111608;ncbi_101115961;ncbi_101116192;ncbi_101117542;ncbi_101119169;ncbi_105613048
GO:0009894	regulation of catabolic process	10	289	0.0738913	0.503019	ncbi_100145866;ncbi_100305131;ncbi_101104058;ncbi_101104604;ncbi_101105833;ncbi_101115415;ncbi_101120791;ncbi_101122259;ncbi_101122352;ncbi_443318
GO:0006508	proteolysis	19	649	0.0743259	0.503019	ncbi_100125613;ncbi_100169937;ncbi_100305131;ncbi_101102920;ncbi_101104058;ncbi_101106433;ncbi_101109924;ncbi_101110479;ncbi_101112193;ncbi_101112686;ncbi_101113147;ncbi_101114561;ncbi_101114991;ncbi_101116141;ncbi_101116578;ncbi_101117150;ncbi_101118793;ncbi_101122063;ncbi_101122714
GO:0008064	regulation of actin polymerization or depolymerization	5	110	0.0753536	0.503019	ncbi_101101968;ncbi_101103028;ncbi_101107431;ncbi_101108836;ncbi_105613048
GO:0030832	regulation of actin filament length	5	110	0.0753536	0.503019	ncbi_101101968;ncbi_101103028;ncbi_101107431;ncbi_101108836;ncbi_105613048
GO:0019218	regulation of steroid metabolic process	3	49	0.0786195	0.503019	ncbi_101104440;ncbi_101117173;ncbi_114115278
GO:0033674	positive regulation of kinase activity	7	181	0.0787637	0.503019	ncbi_101103028;ncbi_101104604;ncbi_101106433;ncbi_101108056;ncbi_101110905;ncbi_101119095;ncbi_101120745
GO:0001911	negative regulation of leukocyte mediated cytotoxicity	1	4	0.0794263	0.503019	ncbi_101111126
GO:0002634	regulation of germinal center formation	1	4	0.0794263	0.503019	ncbi_101114887
GO:0006528	asparagine metabolic process	1	4	0.0794263	0.503019	ncbi_101120073
GO:0006555	methionine metabolic process	1	4	0.0794263	0.503019	ncbi_101113992
GO:0006658	phosphatidylserine metabolic process	1	4	0.0794263	0.503019	ncbi_101108059
GO:0009086	methionine biosynthetic process	1	4	0.0794263	0.503019	ncbi_101113992
GO:0017014	protein nitrosylation	1	4	0.0794263	0.503019	ncbi_443005
GO:0030318	melanocyte differentiation	1	4	0.0794263	0.503019	ncbi_443371
GO:0045634	regulation of melanocyte differentiation	1	4	0.0794263	0.503019	ncbi_443371
GO:0045922	negative regulation of fatty acid metabolic process	1	4	0.0794263	0.503019	ncbi_101117173
GO:0048819	regulation of hair follicle maturation	1	4	0.0794263	0.503019	ncbi_101111652
GO:0048820	hair follicle maturation	1	4	0.0794263	0.503019	ncbi_101111652
GO:0050932	regulation of pigment cell differentiation	1	4	0.0794263	0.503019	ncbi_443371
GO:0051642	centrosome localization	1	4	0.0794263	0.503019	ncbi_101119146
GO:0051797	regulation of hair follicle development	1	4	0.0794263	0.503019	ncbi_101111652
GO:0071265	L-methionine biosynthetic process	1	4	0.0794263	0.503019	ncbi_101113992
GO:0071267	L-methionine salvage	1	4	0.0794263	0.503019	ncbi_101113992
GO:0098900	regulation of action potential	1	4	0.0794263	0.503019	ncbi_101119169
GO:0098901	regulation of cardiac muscle cell action potential	1	4	0.0794263	0.503019	ncbi_101119169
GO:0015908	fatty acid transport	2	23	0.0797308	0.503019	ncbi_101106433;ncbi_101110905
GO:0021955	central nervous system neuron axonogenesis	2	23	0.0797308	0.503019	ncbi_101106961;ncbi_101119146
GO:0033144	negative regulation of intracellular steroid hormone receptor signaling pathway	2	23	0.0797308	0.503019	ncbi_101104604;ncbi_443318
GO:0015931	nucleobase-containing compound transport	5	112	0.0800036	0.503069	ncbi_101106216;ncbi_101107431;ncbi_101107818;ncbi_101115844;ncbi_101118221
GO:0051234	establishment of localization	67	2795	0.0819074	0.513341	ncbi_100137067;ncbi_100145866;ncbi_100302063;ncbi_100303606;ncbi_100307048;ncbi_101102025;ncbi_101102280;ncbi_101102625;ncbi_101103024;ncbi_101103028;ncbi_101103232;ncbi_101104604;ncbi_101105287;ncbi_101105503;ncbi_101106022;ncbi_101106216;ncbi_101106339;ncbi_101106433;ncbi_101106810;ncbi_101107107;ncbi_101107431;ncbi_101107818;ncbi_101109081;ncbi_101109361;ncbi_101109494;ncbi_101110406;ncbi_1011…
GO:0006643	membrane lipid metabolic process	4	81	0.0844213	0.516545	ncbi_101105496;ncbi_101109361;ncbi_101113987;ncbi_101114692
GO:0043491	protein kinase B signaling	4	81	0.0844213	0.516545	ncbi_101103028;ncbi_101106433;ncbi_114117267;ncbi_443318
GO:0051896	regulation of protein kinase B signaling	4	81	0.0844213	0.516545	ncbi_101103028;ncbi_101106433;ncbi_114117267;ncbi_443318
GO:0006885	regulation of pH	2	24	0.085843	0.516545	ncbi_101119886;ncbi_494439
GO:0031638	zymogen activation	2	24	0.085843	0.516545	ncbi_101106433;ncbi_101113147
GO:0032374	regulation of cholesterol transport	2	24	0.085843	0.516545	ncbi_101112193;ncbi_114115278
GO:0043487	regulation of RNA stability	3	51	0.0863175	0.516545	ncbi_101114887;ncbi_101115037;ncbi_101115462
GO:0045444	fat cell differentiation	3	51	0.0863175	0.516545	ncbi_100137067;ncbi_101113656;ncbi_443277
GO:0051648	vesicle localization	3	51	0.0863175	0.516545	ncbi_101108896;ncbi_101119146;ncbi_105613048
GO:1903651	positive regulation of cytoplasmic transport	3	51	0.0863175	0.516545	ncbi_101104604;ncbi_101119747;ncbi_443032
GO:0006869	lipid transport	5	115	0.0872599	0.516545	ncbi_101106433;ncbi_101110905;ncbi_101112193;ncbi_114115278;ncbi_443093
GO:0007162	negative regulation of cell adhesion	4	82	0.0873985	0.516545	ncbi_101106433;ncbi_101114854;ncbi_101114887;ncbi_101119747
GO:0061138	morphogenesis of a branching epithelium	4	82	0.0873985	0.516545	ncbi_101103028;ncbi_101112193;ncbi_101113884;ncbi_443318
GO:1901575	organic substance catabolic process	20	706	0.0881911	0.516545	ncbi_100169937;ncbi_100305131;ncbi_101103232;ncbi_101104058;ncbi_101106714;ncbi_101109822;ncbi_101109924;ncbi_101110299;ncbi_101110479;ncbi_101112491;ncbi_101113884;ncbi_101114887;ncbi_101115462;ncbi_101115844;ncbi_101116578;ncbi_101117150;ncbi_101117173;ncbi_101122714;ncbi_105601858;ncbi_443318
GO:0015672	monovalent inorganic cation transport	7	187	0.0899161	0.516545	ncbi_101102025;ncbi_101103028;ncbi_101113488;ncbi_101119886;ncbi_114117869;ncbi_443542;ncbi_494439
GO:0009150	purine ribonucleotide metabolic process	6	151	0.0900883	0.516545	ncbi_101102025;ncbi_101113488;ncbi_101121731;ncbi_443318;ncbi_443542;ncbi_494439
GO:0046916	cellular transition metal ion homeostasis	3	52	0.090282	0.516545	ncbi_101113825;ncbi_101117955;ncbi_494439
GO:0001934	positive regulation of protein phosphorylation	12	380	0.0912587	0.516545	ncbi_101103028;ncbi_101104604;ncbi_101106433;ncbi_101108056;ncbi_101110905;ncbi_101113884;ncbi_101119095;ncbi_101119886;ncbi_101120745;ncbi_105613048;ncbi_443318;ncbi_443371
GO:0006900	membrane budding	2	25	0.0920912	0.516545	ncbi_101104604;ncbi_101113932
GO:0032371	regulation of sterol transport	2	25	0.0920912	0.516545	ncbi_101112193;ncbi_114115278
GO:0045682	regulation of epidermis development	2	25	0.0920912	0.516545	ncbi_101103024;ncbi_101111652
GO:0030522	intracellular receptor signaling pathway	5	117	0.0922824	0.516545	ncbi_101104604;ncbi_101108056;ncbi_101111736;ncbi_101118656;ncbi_443318
GO:0001959	regulation of cytokine-mediated signaling pathway	3	53	0.0943213	0.516545	ncbi_100125613;ncbi_101111736;ncbi_101119146
GO:0060759	regulation of response to cytokine stimulus	3	53	0.0943213	0.516545	ncbi_100125613;ncbi_101111736;ncbi_101119146
GO:0006732	coenzyme metabolic process	5	118	0.0948485	0.516545	ncbi_101106822;ncbi_101114126;ncbi_101118274;ncbi_443318;ncbi_654404
GO:0031349	positive regulation of defense response	6	154	0.0967374	0.516545	ncbi_100137067;ncbi_100194428;ncbi_101102269;ncbi_101108056;ncbi_101111736;ncbi_101114854
GO:0002443	leukocyte mediated immunity	5	119	0.0974509	0.516545	ncbi_100303606;ncbi_101108056;ncbi_101109608;ncbi_101111126;ncbi_101112686
GO:0044283	small molecule biosynthetic process	5	119	0.0974509	0.516545	ncbi_101102625;ncbi_101109049;ncbi_101113992;ncbi_101118274;ncbi_101120073
GO:0060562	epithelial tube morphogenesis	5	119	0.0974509	0.516545	ncbi_101103028;ncbi_101108056;ncbi_101112193;ncbi_101113884;ncbi_101120714
GO:0001889	liver development	1	5	0.0982807	0.516545	ncbi_443277
GO:0002577	regulation of antigen processing and presentation	1	5	0.0982807	0.516545	ncbi_101106433
GO:0006522	alanine metabolic process	1	5	0.0982807	0.516545	ncbi_101109822
GO:0006524	alanine catabolic process	1	5	0.0982807	0.516545	ncbi_101109822
GO:0006677	glycosylceramide metabolic process	1	5	0.0982807	0.516545	ncbi_101113987
GO:0006911	phagocytosis, engulfment	1	5	0.0982807	0.516545	ncbi_101106433
GO:0009078	pyruvate family amino acid metabolic process	1	5	0.0982807	0.516545	ncbi_101109822
GO:0009080	pyruvate family amino acid catabolic process	1	5	0.0982807	0.516545	ncbi_101109822
GO:0019062	virion attachment to host cell	1	5	0.0982807	0.516545	ncbi_101103371
GO:0021930	cerebellar granule cell precursor proliferation	1	5	0.0982807	0.516545	ncbi_443318
GO:0021936	regulation of cerebellar granule cell precursor proliferation	1	5	0.0982807	0.516545	ncbi_443318
GO:0032376	positive regulation of cholesterol transport	1	5	0.0982807	0.516545	ncbi_114115278
GO:0035437	maintenance of protein localization in endoplasmic reticulum	1	5	0.0982807	0.516545	ncbi_101117150
GO:0043102	amino acid salvage	1	5	0.0982807	0.516545	ncbi_101113992
GO:0044650	adhesion of symbiont to host cell	1	5	0.0982807	0.516545	ncbi_101103371
GO:0048070	regulation of developmental pigmentation	1	5	0.0982807	0.516545	ncbi_443371
GO:0050850	positive regulation of calcium-mediated signaling	1	5	0.0982807	0.516545	ncbi_443318
GO:0060605	tube lumen cavitation	1	5	0.0982807	0.516545	ncbi_101119747
GO:0061008	hepaticobiliary system development	1	5	0.0982807	0.516545	ncbi_443277
GO:0071569	protein ufmylation	1	5	0.0982807	0.516545	ncbi_101118656
GO:0072111	cell proliferation involved in kidney development	1	5	0.0982807	0.516545	ncbi_101112193
GO:1902307	positive regulation of sodium ion transmembrane transport	1	5	0.0982807	0.516545	ncbi_114117869
GO:1902414	protein localization to cell junction	1	5	0.0982807	0.516545	ncbi_101119169
GO:1903959	regulation of anion transmembrane transport	1	5	0.0982807	0.516545	ncbi_101106433
GO:2000177	regulation of neural precursor cell proliferation	1	5	0.0982807	0.516545	ncbi_443318
GO:0046578	regulation of Ras protein signal transduction	3	54	0.0984337	0.516545	ncbi_101105287;ncbi_443318;ncbi_443371
GO:0048754	branching morphogenesis of an epithelial tube	3	54	0.0984337	0.516545	ncbi_101103028;ncbi_101112193;ncbi_101113884
GO:0001676	long-chain fatty acid metabolic process	2	26	0.0984673	0.516545	ncbi_101109049;ncbi_101118274
GO:0006024	glycosaminoglycan biosynthetic process	2	26	0.0984673	0.516545	ncbi_101114836;ncbi_443318
GO:1901607	alpha-amino acid biosynthetic process	2	26	0.0984673	0.516545	ncbi_101113992;ncbi_101120073
GO:0046822	regulation of nucleocytoplasmic transport	5	121	0.102763	0.532286	ncbi_101104604;ncbi_101110406;ncbi_101119747;ncbi_443032;ncbi_443318
GO:0071396	cellular response to lipid	4	87	0.103029	0.532286	ncbi_101104604;ncbi_101112193;ncbi_101118656;ncbi_443318
GO:0009259	ribonucleotide metabolic process	6	157	0.103642	0.532286	ncbi_101102025;ncbi_101113488;ncbi_101121731;ncbi_443318;ncbi_443542;ncbi_494439
GO:0042307	positive regulation of protein import into nucleus	2	27	0.104963	0.532286	ncbi_101104604;ncbi_101119747
GO:0070665	positive regulation of leukocyte proliferation	2	27	0.104963	0.532286	ncbi_443318;ncbi_443371
GO:0072350	tricarboxylic acid metabolic process	2	27	0.104963	0.532286	ncbi_101110965;ncbi_654404
GO:0090316	positive regulation of intracellular protein transport	2	27	0.104963	0.532286	ncbi_101104604;ncbi_101119747
GO:1900182	positive regulation of protein localization to nucleus	2	27	0.104963	0.532286	ncbi_101104604;ncbi_101119747
GO:1903829	positive regulation of cellular protein localization	2	27	0.104963	0.532286	ncbi_101104604;ncbi_101119747
GO:1904591	positive regulation of protein import	2	27	0.104963	0.532286	ncbi_101104604;ncbi_101119747
GO:0044802	single-organism membrane organization	12	390	0.105196	0.532286	ncbi_100302063;ncbi_101103028;ncbi_101103232;ncbi_101105287;ncbi_101105503;ncbi_101107818;ncbi_101112193;ncbi_101113842;ncbi_101119146;ncbi_101119747;ncbi_114115278;ncbi_114117869
GO:0042113	B cell activation	4	88	0.106299	0.532286	ncbi_101111126;ncbi_101114854;ncbi_101114887;ncbi_101121017
GO:0008630	intrinsic apoptotic signaling pathway in response to DNA damage	3	56	0.106871	0.532286	ncbi_101113884;ncbi_101117560;ncbi_114117267
GO:0009123	nucleoside monophosphate metabolic process	3	56	0.106871	0.532286	ncbi_101121731;ncbi_443318;ncbi_443542
GO:0022409	positive regulation of cell-cell adhesion	3	56	0.106871	0.532286	ncbi_101108056;ncbi_101113884;ncbi_443318
GO:0043484	regulation of RNA splicing	3	56	0.106871	0.532286	ncbi_101115844;ncbi_101117560;ncbi_101118221
GO:0019693	ribose phosphate metabolic process	6	159	0.108384	0.532286	ncbi_101102025;ncbi_101113488;ncbi_101121731;ncbi_443318;ncbi_443542;ncbi_494439
GO:0045321	leukocyte activation	12	393	0.109612	0.532286	ncbi_101103028;ncbi_101103771;ncbi_101106433;ncbi_101111126;ncbi_101114854;ncbi_101114887;ncbi_101115415;ncbi_101120475;ncbi_101121017;ncbi_101121705;ncbi_443277;ncbi_443318
GO:0042326	negative regulation of phosphorylation	6	160	0.110797	0.532286	ncbi_100137067;ncbi_100216463;ncbi_101102884;ncbi_101110581;ncbi_101119146;ncbi_443318
GO:0006665	sphingolipid metabolic process	3	57	0.111192	0.532286	ncbi_101105496;ncbi_101113987;ncbi_101114692
GO:0006353	DNA-templated transcription, termination	2	28	0.111572	0.532286	ncbi_101115844;ncbi_101118221
GO:0006664	glycolipid metabolic process	2	28	0.111572	0.532286	ncbi_101105496;ncbi_101113987
GO:0006672	ceramide metabolic process	2	28	0.111572	0.532286	ncbi_101105496;ncbi_101113987
GO:1903509	liposaccharide metabolic process	2	28	0.111572	0.532286	ncbi_101105496;ncbi_101113987
GO:0044085	cellular component biogenesis	31	1210	0.112874	0.532286	ncbi_100189620;ncbi_100302063;ncbi_100302357;ncbi_100303606;ncbi_101101968;ncbi_101102801;ncbi_101103028;ncbi_101103906;ncbi_101103918;ncbi_101104440;ncbi_101105234;ncbi_101105503;ncbi_101106822;ncbi_101108056;ncbi_101108499;ncbi_101108836;ncbi_101109608;ncbi_101111736;ncbi_101113488;ncbi_101113656;ncbi_101114887;ncbi_101117758;ncbi_101118221;ncbi_101118304;ncbi_101118793;ncbi_101119047;ncbi_1011…
GO:0030041	actin filament polymerization	4	90	0.11298	0.532286	ncbi_101101968;ncbi_101103028;ncbi_101108836;ncbi_105613048
GO:0030833	regulation of actin filament polymerization	4	90	0.11298	0.532286	ncbi_101101968;ncbi_101103028;ncbi_101108836;ncbi_105613048
GO:0046486	glycerolipid metabolic process	6	161	0.113237	0.532286	ncbi_101102625;ncbi_101108059;ncbi_101115415;ncbi_101118274;ncbi_101119146;ncbi_654404
GO:0000278	mitotic cell cycle	11	355	0.113325	0.532286	ncbi_101102686;ncbi_101103028;ncbi_101103906;ncbi_101110299;ncbi_101112193;ncbi_101119095;ncbi_101119146;ncbi_101120073;ncbi_101120745;ncbi_101122714;ncbi_443318
GO:0034655	nucleobase-containing compound catabolic process	8	237	0.11422	0.532286	ncbi_101103232;ncbi_101110299;ncbi_101112491;ncbi_101114887;ncbi_101115462;ncbi_101115844;ncbi_105601858;ncbi_443318
GO:0048738	cardiac muscle tissue development	3	58	0.11558	0.532286	ncbi_101117548;ncbi_101119169;ncbi_101122510
GO:0051056	regulation of small GTPase mediated signal transduction	3	58	0.11558	0.532286	ncbi_101105287;ncbi_443318;ncbi_443371
GO:0006644	phospholipid metabolic process	6	162	0.115705	0.532286	ncbi_101102625;ncbi_101108059;ncbi_101109049;ncbi_101115415;ncbi_101119093;ncbi_101119146
GO:0032271	regulation of protein polymerization	4	91	0.116388	0.532286	ncbi_101101968;ncbi_101103028;ncbi_101108836;ncbi_105613048
GO:0035148	tube formation	4	91	0.116388	0.532286	ncbi_101108056;ncbi_101112193;ncbi_101119747;ncbi_101120714
GO:0000245	spliceosomal complex assembly	1	6	0.11675	0.532286	ncbi_101104440
GO:0001942	hair follicle development	1	6	0.11675	0.532286	ncbi_101111652
GO:0002467	germinal center formation	1	6	0.11675	0.532286	ncbi_101114887
GO:0006376	mRNA splice site selection	1	6	0.11675	0.532286	ncbi_101104440
GO:0006558	L-phenylalanine metabolic process	1	6	0.11675	0.532286	ncbi_101106822
GO:0006700	C21-steroid hormone biosynthetic process	1	6	0.11675	0.532286	ncbi_114115278
GO:0010870	positive regulation of receptor biosynthetic process	1	6	0.11675	0.532286	ncbi_101117560
GO:0018149	peptide cross-linking	1	6	0.11675	0.532286	ncbi_443011
GO:0030520	intracellular estrogen receptor signaling pathway	1	6	0.11675	0.532286	ncbi_101118656
GO:0031342	negative regulation of cell killing	1	6	0.11675	0.532286	ncbi_101111126
GO:0036315	cellular response to sterol	1	6	0.11675	0.532286	ncbi_101112193
GO:0039528	cytoplasmic pattern recognition receptor signaling pathway in response to virus	1	6	0.11675	0.532286	ncbi_101111736
GO:0044406	adhesion of symbiont to host	1	6	0.11675	0.532286	ncbi_101103371
GO:0055117	regulation of cardiac muscle contraction	1	6	0.11675	0.532286	ncbi_101119169
GO:0060442	branching involved in prostate gland morphogenesis	1	6	0.11675	0.532286	ncbi_443318
GO:0098586	cellular response to virus	1	6	0.11675	0.532286	ncbi_101111736
GO:1901381	positive regulation of potassium ion transmembrane transport	1	6	0.11675	0.532286	ncbi_114117869
GO:1902221	erythrose 4-phosphate/phosphoenolpyruvate family amino acid metabolic process	1	6	0.11675	0.532286	ncbi_101106822
GO:0051253	negative regulation of RNA metabolic process	6	163	0.118199	0.532286	ncbi_101104440;ncbi_101114854;ncbi_101115844;ncbi_101117560;ncbi_101118221;ncbi_101120745
GO:0002027	regulation of heart rate	2	29	0.118286	0.532286	ncbi_101116192;ncbi_101119169
GO:0009144	purine nucleoside triphosphate metabolic process	2	29	0.118286	0.532286	ncbi_443318;ncbi_443542
GO:0009166	nucleotide catabolic process	2	29	0.118286	0.532286	ncbi_101112491;ncbi_443318
GO:0009168	purine ribonucleoside monophosphate biosynthetic process	2	29	0.118286	0.532286	ncbi_101121731;ncbi_443542
GO:0009205	purine ribonucleoside triphosphate metabolic process	2	29	0.118286	0.532286	ncbi_443318;ncbi_443542
GO:0046034	ATP metabolic process	2	29	0.118286	0.532286	ncbi_443318;ncbi_443542
GO:0006091	generation of precursor metabolites and energy	5	127	0.119538	0.535069	ncbi_101106714;ncbi_101110095;ncbi_101113488;ncbi_443318;ncbi_654404
GO:0044249	cellular biosynthetic process	67	2864	0.119913	0.535069	ncbi_100137067;ncbi_100194428;ncbi_100303604;ncbi_101101983;ncbi_101102409;ncbi_101102686;ncbi_101103232;ncbi_101104440;ncbi_101104604;ncbi_101105234;ncbi_101106216;ncbi_101106433;ncbi_101106822;ncbi_101108056;ncbi_101108542;ncbi_101108836;ncbi_101109049;ncbi_101109372;ncbi_101111099;ncbi_101111652;ncbi_101112491;ncbi_101112853;ncbi_101113488;ncbi_101113656;ncbi_101113825;ncbi_101113992;ncbi_1011…
GO:0030856	regulation of epithelial cell differentiation	3	59	0.120031	0.535069	ncbi_101120745;ncbi_443032;ncbi_443371
GO:0050905	neuromuscular process	3	59	0.120031	0.535069	ncbi_101105496;ncbi_101114460;ncbi_101119146
GO:0032535	regulation of cellular component size	6	164	0.12072	0.536252	ncbi_101101968;ncbi_101103028;ncbi_101107431;ncbi_101108836;ncbi_101111126;ncbi_105613048
GO:0009755	hormone-mediated signaling pathway	5	128	0.122452	0.536252	ncbi_101104440;ncbi_101104604;ncbi_101110905;ncbi_101118656;ncbi_443318
GO:0008283	cell proliferation	26	1000	0.122879	0.536252	ncbi_100125613;ncbi_100216463;ncbi_100307048;ncbi_101102409;ncbi_101103028;ncbi_101104440;ncbi_101105729;ncbi_101106433;ncbi_101110367;ncbi_101111652;ncbi_101112193;ncbi_101114854;ncbi_101114887;ncbi_101115961;ncbi_101119146;ncbi_101119747;ncbi_101120475;ncbi_101120745;ncbi_101121017;ncbi_101121705;ncbi_101122714;ncbi_443032;ncbi_443083;ncbi_443277;ncbi_443318;ncbi_443371
GO:0009127	purine nucleoside monophosphate biosynthetic process	2	30	0.125098	0.536252	ncbi_101121731;ncbi_443542
GO:0045333	cellular respiration	2	30	0.125098	0.536252	ncbi_101110095;ncbi_101113488
GO:0008285	negative regulation of cell proliferation	5	129	0.1254	0.536252	ncbi_101103028;ncbi_101104440;ncbi_101112193;ncbi_101114887;ncbi_101119747
GO:0046700	heterocycle catabolic process	8	243	0.126572	0.536252	ncbi_101103232;ncbi_101110299;ncbi_101112491;ncbi_101114887;ncbi_101115462;ncbi_101115844;ncbi_105601858;ncbi_443318
GO:0009058	biosynthetic process	70	3016	0.12733	0.536252	ncbi_100137067;ncbi_100194428;ncbi_100303604;ncbi_101101983;ncbi_101102409;ncbi_101102625;ncbi_101102686;ncbi_101103093;ncbi_101103232;ncbi_101104440;ncbi_101104604;ncbi_101105234;ncbi_101106216;ncbi_101106433;ncbi_101106822;ncbi_101108056;ncbi_101108241;ncbi_101108542;ncbi_101108836;ncbi_101109049;ncbi_101109372;ncbi_101111099;ncbi_101111652;ncbi_101112491;ncbi_101112853;ncbi_101113488;ncbi_1011…
GO:0009653	anatomical structure morphogenesis	38	1541	0.127868	0.536252	ncbi_100125613;ncbi_100302063;ncbi_100303604;ncbi_100307048;ncbi_101102269;ncbi_101103024;ncbi_101103028;ncbi_101104496;ncbi_101104604;ncbi_101105234;ncbi_101105287;ncbi_101106433;ncbi_101106810;ncbi_101106961;ncbi_101107431;ncbi_101108056;ncbi_101108147;ncbi_101108499;ncbi_101109372;ncbi_101112193;ncbi_101113017;ncbi_101113656;ncbi_101113884;ncbi_101114887;ncbi_101114991;ncbi_101117548;ncbi_1011…
GO:0035239	tube morphogenesis	7	205	0.128378	0.536252	ncbi_101103028;ncbi_101108056;ncbi_101112193;ncbi_101113884;ncbi_101119747;ncbi_101120714;ncbi_443318
GO:0007264	small GTPase mediated signal transduction	5	130	0.12838	0.536252	ncbi_100194428;ncbi_100302063;ncbi_101105287;ncbi_443318;ncbi_443371
GO:0044270	cellular nitrogen compound catabolic process	8	244	0.128696	0.536252	ncbi_101103232;ncbi_101110299;ncbi_101112491;ncbi_101114887;ncbi_101115462;ncbi_101115844;ncbi_105601858;ncbi_443318
GO:0051246	regulation of protein metabolic process	32	1274	0.130427	0.536252	ncbi_100125613;ncbi_100137067;ncbi_100216463;ncbi_100303604;ncbi_100305131;ncbi_101102884;ncbi_101102920;ncbi_101103028;ncbi_101104604;ncbi_101106433;ncbi_101108056;ncbi_101110905;ncbi_101112686;ncbi_101113147;ncbi_101113884;ncbi_101114460;ncbi_101114854;ncbi_101115037;ncbi_101116141;ncbi_101117758;ncbi_101118785;ncbi_101119095;ncbi_101119146;ncbi_101119886;ncbi_101120718;ncbi_101120745;ncbi_1011…
GO:0051258	protein polymerization	4	95	0.130462	0.536252	ncbi_101101968;ncbi_101103028;ncbi_101108836;ncbi_105613048
GO:1901135	carbohydrate derivative metabolic process	13	448	0.130916	0.536252	ncbi_101102025;ncbi_101105496;ncbi_101106433;ncbi_101108059;ncbi_101113488;ncbi_101113884;ncbi_101113987;ncbi_101114836;ncbi_101117548;ncbi_101121731;ncbi_443318;ncbi_443542;ncbi_494439
GO:0009057	macromolecule catabolic process	15	532	0.131198	0.536252	ncbi_100169937;ncbi_100305131;ncbi_101103232;ncbi_101104058;ncbi_101109924;ncbi_101110299;ncbi_101110479;ncbi_101113884;ncbi_101114887;ncbi_101115462;ncbi_101115844;ncbi_101116578;ncbi_101117150;ncbi_101122714;ncbi_105601858
GO:0006458	'de novo' protein folding	2	31	0.132001	0.536252	ncbi_101109608;ncbi_101122475
GO:0030834	regulation of actin filament depolymerization	2	31	0.132001	0.536252	ncbi_101101968;ncbi_101107431
GO:1901879	regulation of protein depolymerization	2	31	0.132001	0.536252	ncbi_101101968;ncbi_101107431
GO:0044265	cellular macromolecule catabolic process	14	491	0.132788	0.536252	ncbi_100169937;ncbi_100305131;ncbi_101103232;ncbi_101104058;ncbi_101109924;ncbi_101110299;ncbi_101110479;ncbi_101114887;ncbi_101115462;ncbi_101115844;ncbi_101116578;ncbi_101117150;ncbi_101122714;ncbi_105601858
GO:0019439	aromatic compound catabolic process	8	246	0.133	0.536252	ncbi_101103232;ncbi_101110299;ncbi_101112491;ncbi_101114887;ncbi_101115462;ncbi_101115844;ncbi_105601858;ncbi_443318
GO:0032268	regulation of cellular protein metabolic process	31	1232	0.133008	0.536252	ncbi_100125613;ncbi_100137067;ncbi_100216463;ncbi_100303604;ncbi_100305131;ncbi_101102884;ncbi_101102920;ncbi_101103028;ncbi_101104604;ncbi_101106433;ncbi_101108056;ncbi_101110905;ncbi_101112686;ncbi_101113884;ncbi_101114460;ncbi_101114854;ncbi_101115037;ncbi_101116141;ncbi_101117758;ncbi_101118785;ncbi_101119095;ncbi_101119146;ncbi_101119886;ncbi_101120718;ncbi_101120745;ncbi_101122063;ncbi_1056…
GO:0050864	regulation of B cell activation	3	62	0.133754	0.536252	ncbi_101114854;ncbi_101114887;ncbi_101121017
GO:0006915	apoptotic process	24	923	0.134409	0.536252	ncbi_100125613;ncbi_101102474;ncbi_101104604;ncbi_101106433;ncbi_101108056;ncbi_101108774;ncbi_101108836;ncbi_101111099;ncbi_101113017;ncbi_101113656;ncbi_101113825;ncbi_101113884;ncbi_101114460;ncbi_101115844;ncbi_101117560;ncbi_101117691;ncbi_101119747;ncbi_101120073;ncbi_101122510;ncbi_114117267;ncbi_443032;ncbi_443277;ncbi_443318;ncbi_443371
GO:0001101	response to acid chemical	5	132	0.134437	0.536252	ncbi_100307048;ncbi_101112193;ncbi_101114460;ncbi_101119747;ncbi_443277
GO:0010876	lipid localization	5	132	0.134437	0.536252	ncbi_101106433;ncbi_101110905;ncbi_101112193;ncbi_114115278;ncbi_443093
GO:0000097	sulfur amino acid biosynthetic process	1	7	0.134843	0.536252	ncbi_101113992
GO:0001919	regulation of receptor recycling	1	7	0.134843	0.536252	ncbi_101104604
GO:0006144	purine nucleobase metabolic process	1	7	0.134843	0.536252	ncbi_101121731
GO:0010765	positive regulation of sodium ion transport	1	7	0.134843	0.536252	ncbi_114117869
GO:0016079	synaptic vesicle exocytosis	1	7	0.134843	0.536252	ncbi_105613048
GO:0030194	positive regulation of blood coagulation	1	7	0.134843	0.536252	ncbi_101106433
GO:0031397	negative regulation of protein ubiquitination	1	7	0.134843	0.536252	ncbi_101122063
GO:0032373	positive regulation of sterol transport	1	7	0.134843	0.536252	ncbi_114115278
GO:0032957	inositol trisphosphate metabolic process	1	7	0.134843	0.536252	ncbi_114115278
GO:0033273	response to vitamin	1	7	0.134843	0.536252	ncbi_101109049
GO:0038061	NIK/NF-kappaB signaling	1	7	0.134843	0.536252	ncbi_101114887
GO:0043094	cellular metabolic compound salvage	1	7	0.134843	0.536252	ncbi_101113992
GO:0045683	negative regulation of epidermis development	1	7	0.134843	0.536252	ncbi_101111652
GO:0050820	positive regulation of coagulation	1	7	0.134843	0.536252	ncbi_101106433
GO:0051446	positive regulation of meiotic cell cycle	1	7	0.134843	0.536252	ncbi_101102686
GO:0070189	kynurenine metabolic process	1	7	0.134843	0.536252	ncbi_443093
GO:0071436	sodium ion export	1	7	0.134843	0.536252	ncbi_114117869
GO:0090303	positive regulation of wound healing	1	7	0.134843	0.536252	ncbi_101106433
GO:0097306	cellular response to alcohol	1	7	0.134843	0.536252	ncbi_101112193
GO:0098773	skin epidermis development	1	7	0.134843	0.536252	ncbi_101111652
GO:0099504	synaptic vesicle cycle	1	7	0.134843	0.536252	ncbi_105613048
GO:1900048	positive regulation of hemostasis	1	7	0.134843	0.536252	ncbi_101106433
GO:1901222	regulation of NIK/NF-kappaB signaling	1	7	0.134843	0.536252	ncbi_101114887
GO:1903321	negative regulation of protein modification by small protein conjugation or removal	1	7	0.134843	0.536252	ncbi_101122063
GO:2000191	regulation of fatty acid transport	1	7	0.134843	0.536252	ncbi_101106433
GO:0001775	cell activation	14	494	0.137367	0.536252	ncbi_100307048;ncbi_101103028;ncbi_101103771;ncbi_101106433;ncbi_101111126;ncbi_101111647;ncbi_101114854;ncbi_101114887;ncbi_101115415;ncbi_101120475;ncbi_101121017;ncbi_101121705;ncbi_443277;ncbi_443318
GO:0008652	cellular amino acid biosynthetic process	2	32	0.138989	0.536252	ncbi_101113992;ncbi_101120073
GO:0008654	phospholipid biosynthetic process	2	32	0.138989	0.536252	ncbi_101115415;ncbi_101119093
GO:0022404	molting cycle process	2	32	0.138989	0.536252	ncbi_101111652;ncbi_101114460
GO:0022405	hair cycle process	2	32	0.138989	0.536252	ncbi_101111652;ncbi_101114460
GO:0030042	actin filament depolymerization	2	32	0.138989	0.536252	ncbi_101101968;ncbi_101107431
GO:0045087	innate immune response	5	134	0.140619	0.536252	ncbi_101108056;ncbi_101111736;ncbi_101114854;ncbi_101115037;ncbi_443005
GO:0006793	phosphorus metabolic process	42	1738	0.140838	0.536252	ncbi_100137067;ncbi_100194428;ncbi_100216463;ncbi_100305131;ncbi_101102025;ncbi_101102625;ncbi_101102884;ncbi_101103028;ncbi_101104604;ncbi_101106433;ncbi_101107709;ncbi_101108056;ncbi_101108059;ncbi_101109049;ncbi_101110581;ncbi_101110905;ncbi_101112491;ncbi_101113488;ncbi_101113656;ncbi_101113884;ncbi_101114126;ncbi_101114832;ncbi_101115415;ncbi_101118274;ncbi_101118833;ncbi_101119093;ncbi_1011…
GO:1901361	organic cyclic compound catabolic process	8	250	0.141826	0.536252	ncbi_101103232;ncbi_101110299;ncbi_101112491;ncbi_101114887;ncbi_101115462;ncbi_101115844;ncbi_105601858;ncbi_443318
GO:0042127	regulation of cell proliferation	18	668	0.142243	0.536252	ncbi_100125613;ncbi_100307048;ncbi_101103028;ncbi_101104440;ncbi_101105729;ncbi_101106433;ncbi_101111652;ncbi_101112193;ncbi_101114854;ncbi_101114887;ncbi_101119747;ncbi_101120475;ncbi_101121017;ncbi_101121705;ncbi_443032;ncbi_443277;ncbi_443318;ncbi_443371
GO:0016482	cytoplasmic transport	11	372	0.142528	0.536252	ncbi_101104604;ncbi_101106216;ncbi_101107431;ncbi_101107818;ncbi_101110406;ncbi_101115844;ncbi_101118221;ncbi_101119747;ncbi_101122632;ncbi_443032;ncbi_443318
GO:0002009	morphogenesis of an epithelium	7	211	0.142791	0.536252	ncbi_101103028;ncbi_101104604;ncbi_101108056;ncbi_101112193;ncbi_101113884;ncbi_101120714;ncbi_443318
GO:0097305	response to alcohol	3	64	0.143191	0.536252	ncbi_100307048;ncbi_101112193;ncbi_443093
GO:0048584	positive regulation of response to stimulus	17	626	0.143718	0.536252	ncbi_100137067;ncbi_100194428;ncbi_101102269;ncbi_101104604;ncbi_101106433;ncbi_101108056;ncbi_101111652;ncbi_101111736;ncbi_101112686;ncbi_101113147;ncbi_101113884;ncbi_101114854;ncbi_101114887;ncbi_101114991;ncbi_101119886;ncbi_101120960;ncbi_443318
GO:0048608	reproductive structure development	5	135	0.143757	0.536252	ncbi_101113884;ncbi_101121017;ncbi_443277;ncbi_443318;ncbi_443371
GO:0061458	reproductive system development	5	135	0.143757	0.536252	ncbi_101113884;ncbi_101121017;ncbi_443277;ncbi_443318;ncbi_443371
GO:0006950	response to stress	41	1696	0.144003	0.536252	ncbi_100137067;ncbi_100145866;ncbi_100194428;ncbi_100307048;ncbi_101102269;ncbi_101103771;ncbi_101106433;ncbi_101106714;ncbi_101107709;ncbi_101108056;ncbi_101108147;ncbi_101109049;ncbi_101111647;ncbi_101111736;ncbi_101113147;ncbi_101113884;ncbi_101114460;ncbi_101114854;ncbi_101115037;ncbi_101115462;ncbi_101115673;ncbi_101115961;ncbi_101116192;ncbi_101117150;ncbi_101117560;ncbi_101118019;ncbi_1011…
GO:0006631	fatty acid metabolic process	6	173	0.14458	0.536252	ncbi_101106714;ncbi_101109049;ncbi_101110905;ncbi_101116121;ncbi_101117173;ncbi_101118274
GO:0043254	regulation of protein complex assembly	6	173	0.14458	0.536252	ncbi_101101968;ncbi_101103028;ncbi_101108056;ncbi_101108836;ncbi_101118793;ncbi_105613048
GO:0051347	positive regulation of transferase activity	7	212	0.145266	0.536252	ncbi_101103028;ncbi_101104604;ncbi_101106433;ncbi_101108056;ncbi_101110905;ncbi_101119095;ncbi_101120745
GO:0006812	cation transport	15	542	0.146047	0.536252	ncbi_100145866;ncbi_101102025;ncbi_101102625;ncbi_101103028;ncbi_101106339;ncbi_101113480;ncbi_101113488;ncbi_101113825;ncbi_101118480;ncbi_101119886;ncbi_101122572;ncbi_114117869;ncbi_443452;ncbi_443542;ncbi_494439
GO:0006813	potassium ion transport	2	33	0.146056	0.536252	ncbi_101103028;ncbi_114117869
GO:0008203	cholesterol metabolic process	2	33	0.146056	0.536252	ncbi_101110013;ncbi_101119093
GO:0008637	apoptotic mitochondrial changes	2	33	0.146056	0.536252	ncbi_101102474;ncbi_443032
GO:0009156	ribonucleoside monophosphate biosynthetic process	2	33	0.146056	0.536252	ncbi_101121731;ncbi_443542
GO:0017157	regulation of exocytosis	2	33	0.146056	0.536252	ncbi_101119886;ncbi_114108651
GO:0097006	regulation of plasma lipoprotein particle levels	2	33	0.146056	0.536252	ncbi_101117560;ncbi_101120960
GO:1901292	nucleoside phosphate catabolic process	2	33	0.146056	0.536252	ncbi_101112491;ncbi_443318
GO:1902229	regulation of intrinsic apoptotic signaling pathway in response to DNA damage	2	33	0.146056	0.536252	ncbi_101113884;ncbi_101117560
GO:1902652	secondary alcohol metabolic process	2	33	0.146056	0.536252	ncbi_101110013;ncbi_101119093
GO:0006941	striated muscle contraction	3	65	0.147991	0.536252	ncbi_101107818;ncbi_101116192;ncbi_101119169
GO:0007179	transforming growth factor beta receptor signaling pathway	3	65	0.147991	0.536252	ncbi_101104604;ncbi_101106433;ncbi_101122352
GO:0017015	regulation of transforming growth factor beta receptor signaling pathway	3	65	0.147991	0.536252	ncbi_101104604;ncbi_101106433;ncbi_101122352
GO:0071559	response to transforming growth factor beta	3	65	0.147991	0.536252	ncbi_101104604;ncbi_101106433;ncbi_101122352
GO:0071560	cellular response to transforming growth factor beta stimulus	3	65	0.147991	0.536252	ncbi_101104604;ncbi_101106433;ncbi_101122352
GO:1903844	regulation of cellular response to transforming growth factor beta stimulus	3	65	0.147991	0.536252	ncbi_101104604;ncbi_101106433;ncbi_101122352
GO:1902531	regulation of intracellular signal transduction	19	716	0.148563	0.536252	ncbi_100305131;ncbi_101102409;ncbi_101103028;ncbi_101103771;ncbi_101104604;ncbi_101105287;ncbi_101106433;ncbi_101108056;ncbi_101113884;ncbi_101114774;ncbi_101114854;ncbi_101114887;ncbi_101117560;ncbi_101119146;ncbi_101119886;ncbi_101120745;ncbi_114117267;ncbi_443318;ncbi_443371
GO:0015980	energy derivation by oxidation of organic compounds	4	100	0.148986	0.536252	ncbi_101110095;ncbi_101113488;ncbi_443318;ncbi_654404
GO:0031329	regulation of cellular catabolic process	7	214	0.150279	0.536252	ncbi_100145866;ncbi_100305131;ncbi_101104058;ncbi_101104604;ncbi_101115415;ncbi_101122352;ncbi_443318
GO:0000060	protein import into nucleus, translocation	1	8	0.152567	0.536252	ncbi_443318
GO:0001953	negative regulation of cell-matrix adhesion	1	8	0.152567	0.536252	ncbi_101106433
GO:0002088	lens development in camera-type eye	1	8	0.152567	0.536252	ncbi_106991578
GO:0006826	iron ion transport	1	8	0.152567	0.536252	ncbi_101113825
GO:0010755	regulation of plasminogen activation	1	8	0.152567	0.536252	ncbi_101106433
GO:0010812	negative regulation of cell-substrate adhesion	1	8	0.152567	0.536252	ncbi_101106433
GO:0018198	peptidyl-cysteine modification	1	8	0.152567	0.536252	ncbi_443005
GO:0021534	cell proliferation in hindbrain	1	8	0.152567	0.536252	ncbi_443318
GO:0021924	cell proliferation in external granule layer	1	8	0.152567	0.536252	ncbi_443318
GO:0030497	fatty acid elongation	1	8	0.152567	0.536252	ncbi_101118274
GO:0031639	plasminogen activation	1	8	0.152567	0.536252	ncbi_101106433
GO:0033158	regulation of protein import into nucleus, translocation	1	8	0.152567	0.536252	ncbi_443318
GO:0034103	regulation of tissue remodeling	1	8	0.152567	0.536252	ncbi_101108241
GO:0042446	hormone biosynthetic process	1	8	0.152567	0.536252	ncbi_114115278
GO:0051095	regulation of helicase activity	1	8	0.152567	0.536252	ncbi_101106216
GO:0051220	cytoplasmic sequestering of protein	1	8	0.152567	0.536252	ncbi_101117150
GO:0061687	detoxification of inorganic compound	1	8	0.152567	0.536252	ncbi_101117691
GO:2000243	positive regulation of reproductive process	1	8	0.152567	0.536252	ncbi_101102686
GO:0051050	positive regulation of transport	7	215	0.152815	0.536252	ncbi_101104604;ncbi_101117560;ncbi_101119747;ncbi_114115278;ncbi_114117869;ncbi_443032;ncbi_443318
GO:0006022	aminoglycan metabolic process	3	66	0.152842	0.536252	ncbi_101113884;ncbi_101114836;ncbi_443318
GO:0032970	regulation of actin filament-based process	6	176	0.152982	0.536252	ncbi_101101968;ncbi_101103028;ncbi_101107431;ncbi_101108836;ncbi_101119169;ncbi_105613048
GO:0015718	monocarboxylic acid transport	2	34	0.153195	0.536252	ncbi_101106433;ncbi_101110905
GO:1901796	regulation of signal transduction by p53 class mediator	2	34	0.153195	0.536252	ncbi_101102409;ncbi_101113884
GO:0051270	regulation of cellular component movement	10	337	0.154508	0.536252	ncbi_100307048;ncbi_101103371;ncbi_101104604;ncbi_101106433;ncbi_101108147;ncbi_101115961;ncbi_101119169;ncbi_101120960;ncbi_105613048;ncbi_443318
GO:0045859	regulation of protein kinase activity	9	298	0.158839	0.536252	ncbi_100216463;ncbi_101103028;ncbi_101104604;ncbi_101106433;ncbi_101108056;ncbi_101110905;ncbi_101119095;ncbi_101120745;ncbi_443371
GO:0033554	cellular response to stress	19	724	0.159547	0.536252	ncbi_101106433;ncbi_101107709;ncbi_101108056;ncbi_101109049;ncbi_101113884;ncbi_101115462;ncbi_101116192;ncbi_101117150;ncbi_101117560;ncbi_101118019;ncbi_101118656;ncbi_101119146;ncbi_101120073;ncbi_101120745;ncbi_101122063;ncbi_101122714;ncbi_114117267;ncbi_443032;ncbi_443277
GO:0044763	single-organism cellular process	171	7955	0.160079	0.536252	ncbi_100125613;ncbi_100137067;ncbi_100145866;ncbi_100189620;ncbi_100194428;ncbi_100216463;ncbi_100302063;ncbi_100302357;ncbi_100303604;ncbi_100303606;ncbi_100305131;ncbi_100307048;ncbi_101101880;ncbi_101101968;ncbi_101102025;ncbi_101102269;ncbi_101102409;ncbi_101102469;ncbi_101102474;ncbi_101102625;ncbi_101102686;ncbi_101102884;ncbi_101102937;ncbi_101103024;ncbi_101103028;ncbi_101103232;ncbi_1011…
GO:0034111	negative regulation of homotypic cell-cell adhesion	2	35	0.160401	0.536252	ncbi_101114854;ncbi_101114887
GO:0043200	response to amino acid	2	35	0.160401	0.536252	ncbi_101119747;ncbi_443277
GO:0046434	organophosphate catabolic process	2	35	0.160401	0.536252	ncbi_101112491;ncbi_443318
GO:0055008	cardiac muscle tissue morphogenesis	2	35	0.160401	0.536252	ncbi_101117548;ncbi_101119169
GO:0065008	regulation of biological quality	38	1578	0.16159	0.536252	ncbi_100137067;ncbi_100169937;ncbi_100307048;ncbi_101101968;ncbi_101102280;ncbi_101103024;ncbi_101103028;ncbi_101104496;ncbi_101105496;ncbi_101106433;ncbi_101107431;ncbi_101107818;ncbi_101108147;ncbi_101108836;ncbi_101111126;ncbi_101111236;ncbi_101111647;ncbi_101112193;ncbi_101113825;ncbi_101114887;ncbi_101115037;ncbi_101115462;ncbi_101116192;ncbi_101117150;ncbi_101117691;ncbi_101117955;ncbi_1011…
GO:0043583	ear development	3	68	0.162692	0.536252	ncbi_100307048;ncbi_106991578;ncbi_443318
GO:2001020	regulation of response to DNA damage stimulus	3	68	0.162692	0.536252	ncbi_101113884;ncbi_101115462;ncbi_101117560
GO:0015698	inorganic anion transport	4	104	0.164489	0.536252	ncbi_101111236;ncbi_101113480;ncbi_101118480;ncbi_101122572
GO:0006810	transport	58	2507	0.165181	0.536252	ncbi_100145866;ncbi_100302063;ncbi_100303606;ncbi_100307048;ncbi_101102025;ncbi_101102280;ncbi_101102625;ncbi_101103024;ncbi_101103028;ncbi_101103232;ncbi_101104604;ncbi_101106022;ncbi_101106216;ncbi_101106339;ncbi_101106433;ncbi_101107431;ncbi_101107818;ncbi_101109081;ncbi_101109361;ncbi_101109494;ncbi_101110406;ncbi_101110905;ncbi_101111236;ncbi_101112193;ncbi_101113480;ncbi_101113488;ncbi_1011…
GO:0044711	single-organism biosynthetic process	13	469	0.166178	0.536252	ncbi_101102625;ncbi_101109049;ncbi_101113488;ncbi_101113992;ncbi_101114836;ncbi_101115415;ncbi_101118274;ncbi_101119093;ncbi_101120073;ncbi_101121731;ncbi_114115278;ncbi_443318;ncbi_443542
GO:0070887	cellular response to chemical stimulus	18	685	0.166315	0.536252	ncbi_100125613;ncbi_101104440;ncbi_101104604;ncbi_101106433;ncbi_101110905;ncbi_101111736;ncbi_101112193;ncbi_101113884;ncbi_101117955;ncbi_101118656;ncbi_101119146;ncbi_101119747;ncbi_101120745;ncbi_101120960;ncbi_101121705;ncbi_101122352;ncbi_443083;ncbi_443318
GO:0006633	fatty acid biosynthetic process	2	36	0.167667	0.536252	ncbi_101109049;ncbi_101118274
GO:0021954	central nervous system neuron development	2	36	0.167667	0.536252	ncbi_101106961;ncbi_101119146
GO:0033143	regulation of intracellular steroid hormone receptor signaling pathway	2	36	0.167667	0.536252	ncbi_101104604;ncbi_443318
GO:0034614	cellular response to reactive oxygen species	2	36	0.167667	0.536252	ncbi_101106433;ncbi_101120745
GO:0051261	protein depolymerization	2	36	0.167667	0.536252	ncbi_101101968;ncbi_101107431
GO:0016050	vesicle organization	3	69	0.167688	0.536252	ncbi_100302063;ncbi_101104604;ncbi_101113932
GO:0032388	positive regulation of intracellular transport	3	69	0.167688	0.536252	ncbi_101104604;ncbi_101119747;ncbi_443032
GO:0071310	cellular response to organic substance	15	556	0.168323	0.536252	ncbi_100125613;ncbi_101104440;ncbi_101104604;ncbi_101106433;ncbi_101110905;ncbi_101111736;ncbi_101112193;ncbi_101113884;ncbi_101117955;ncbi_101118656;ncbi_101119146;ncbi_101119747;ncbi_101122352;ncbi_443083;ncbi_443318
GO:0042327	positive regulation of phosphorylation	12	428	0.168893	0.536252	ncbi_101103028;ncbi_101104604;ncbi_101106433;ncbi_101108056;ncbi_101110905;ncbi_101113884;ncbi_101119095;ncbi_101119886;ncbi_101120745;ncbi_105613048;ncbi_443318;ncbi_443371
GO:0010631	epithelial cell migration	5	143	0.169904	0.536252	ncbi_100307048;ncbi_101106433;ncbi_101108147;ncbi_101122352;ncbi_105613048
GO:0090132	epithelium migration	5	143	0.169904	0.536252	ncbi_100307048;ncbi_101106433;ncbi_101108147;ncbi_101122352;ncbi_105613048
GO:0001573	ganglioside metabolic process	1	9	0.169928	0.536252	ncbi_101105496
GO:0002279	mast cell activation involved in immune response	1	9	0.169928	0.536252	ncbi_101103771
GO:0006096	glycolytic process	1	9	0.169928	0.536252	ncbi_443318
GO:0006110	regulation of glycolytic process	1	9	0.169928	0.536252	ncbi_443318
GO:0006757	ATP generation from ADP	1	9	0.169928	0.536252	ncbi_443318
GO:0009179	purine ribonucleoside diphosphate metabolic process	1	9	0.169928	0.536252	ncbi_443318
GO:0009185	ribonucleoside diphosphate metabolic process	1	9	0.169928	0.536252	ncbi_443318
GO:0010749	regulation of nitric oxide mediated signal transduction	1	9	0.169928	0.536252	ncbi_101106433
GO:0010761	fibroblast migration	1	9	0.169928	0.536252	ncbi_101106433
GO:0010762	regulation of fibroblast migration	1	9	0.169928	0.536252	ncbi_101106433
GO:0018195	peptidyl-arginine modification	1	9	0.169928	0.536252	ncbi_443369
GO:0033599	regulation of mammary gland epithelial cell proliferation	1	9	0.169928	0.536252	ncbi_100125613
GO:0034123	positive regulation of toll-like receptor signaling pathway	1	9	0.169928	0.536252	ncbi_101114854
GO:0040001	establishment of mitotic spindle localization	1	9	0.169928	0.536252	ncbi_101119146
GO:0040023	establishment of nucleus localization	1	9	0.169928	0.536252	ncbi_101119146
GO:0042130	negative regulation of T cell proliferation	1	9	0.169928	0.536252	ncbi_101114887
GO:0042475	odontogenesis of dentin-containing tooth	1	9	0.169928	0.536252	ncbi_101113656
GO:0042537	benzene-containing compound metabolic process	1	9	0.169928	0.536252	ncbi_443093
GO:0042635	positive regulation of hair cycle	1	9	0.169928	0.536252	ncbi_100303604
GO:0042771	intrinsic apoptotic signaling pathway in response to DNA damage by p53 class mediator	1	9	0.169928	0.536252	ncbi_101113884
GO:0043268	positive regulation of potassium ion transport	1	9	0.169928	0.536252	ncbi_114117869
GO:0045576	mast cell activation	1	9	0.169928	0.536252	ncbi_101103771
GO:0045851	pH reduction	1	9	0.169928	0.536252	ncbi_494439
GO:0046031	ADP metabolic process	1	9	0.169928	0.536252	ncbi_443318
GO:0050672	negative regulation of lymphocyte proliferation	1	9	0.169928	0.536252	ncbi_101114887
GO:0051452	intracellular pH reduction	1	9	0.169928	0.536252	ncbi_494439
GO:0060071	Wnt signaling pathway, planar cell polarity pathway	1	9	0.169928	0.536252	ncbi_101104604
GO:0070972	protein localization to endoplasmic reticulum	1	9	0.169928	0.536252	ncbi_101117150
GO:0071634	regulation of transforming growth factor beta production	1	9	0.169928	0.536252	ncbi_101111652
GO:0072332	intrinsic apoptotic signaling pathway by p53 class mediator	1	9	0.169928	0.536252	ncbi_101113884
GO:0090175	regulation of establishment of planar polarity	1	9	0.169928	0.536252	ncbi_101104604
GO:1901379	regulation of potassium ion transmembrane transport	1	9	0.169928	0.536252	ncbi_114117869
GO:1902165	regulation of intrinsic apoptotic signaling pathway in response to DNA damage by p53 class mediator	1	9	0.169928	0.536252	ncbi_101113884
GO:1902253	regulation of intrinsic apoptotic signaling pathway by p53 class mediator	1	9	0.169928	0.536252	ncbi_101113884
GO:1903578	regulation of ATP metabolic process	1	9	0.169928	0.536252	ncbi_443318
GO:2000242	negative regulation of reproductive process	1	9	0.169928	0.536252	ncbi_101102686
GO:0048812	neuron projection morphogenesis	9	303	0.169997	0.536252	ncbi_100125613;ncbi_100302063;ncbi_101105287;ncbi_101106961;ncbi_101107431;ncbi_101113017;ncbi_101119146;ncbi_101120475;ncbi_101122854
GO:0035295	tube development	10	345	0.171119	0.538897	ncbi_100307048;ncbi_101103028;ncbi_101108056;ncbi_101111328;ncbi_101112193;ncbi_101113656;ncbi_101113884;ncbi_101119747;ncbi_101120714;ncbi_443318
GO:0009892	negative regulation of metabolic process	20	777	0.172334	0.541825	ncbi_100137067;ncbi_100216463;ncbi_101102884;ncbi_101102920;ncbi_101104440;ncbi_101110581;ncbi_101114692;ncbi_101114854;ncbi_101115844;ncbi_101116141;ncbi_101117173;ncbi_101117560;ncbi_101118221;ncbi_101119146;ncbi_101120745;ncbi_101121876;ncbi_101122063;ncbi_101122352;ncbi_105607745;ncbi_443318
GO:0050920	regulation of chemotaxis	3	70	0.172727	0.542164	ncbi_100125613;ncbi_101106433;ncbi_101120960
GO:0090130	tissue migration	5	144	0.173297	0.543055	ncbi_100307048;ncbi_101106433;ncbi_101108147;ncbi_101122352;ncbi_105613048
GO:0006023	aminoglycan biosynthetic process	2	37	0.174989	0.543632	ncbi_101114836;ncbi_443318
GO:0009199	ribonucleoside triphosphate metabolic process	2	37	0.174989	0.543632	ncbi_443318;ncbi_443542
GO:0031333	negative regulation of protein complex assembly	2	37	0.174989	0.543632	ncbi_101101968;ncbi_101108056
GO:0043244	regulation of protein complex disassembly	2	37	0.174989	0.543632	ncbi_101101968;ncbi_101107431
GO:0072330	monocarboxylic acid biosynthetic process	2	37	0.174989	0.543632	ncbi_101109049;ncbi_101118274
GO:0035556	intracellular signal transduction	28	1137	0.175789	0.543632	ncbi_100194428;ncbi_100302063;ncbi_100305131;ncbi_101102409;ncbi_101102937;ncbi_101103028;ncbi_101103771;ncbi_101104604;ncbi_101105287;ncbi_101106433;ncbi_101108056;ncbi_101108836;ncbi_101111736;ncbi_101112491;ncbi_101113147;ncbi_101113884;ncbi_101114774;ncbi_101114854;ncbi_101114887;ncbi_101117560;ncbi_101119146;ncbi_101119886;ncbi_101120590;ncbi_101120745;ncbi_101122714;ncbi_114117267;ncbi_4433…
GO:0006650	glycerophospholipid metabolic process	4	107	0.176482	0.543632	ncbi_101102625;ncbi_101108059;ncbi_101115415;ncbi_101119146
GO:0019221	cytokine-mediated signaling pathway	5	145	0.176716	0.543632	ncbi_100125613;ncbi_101111736;ncbi_101117955;ncbi_101119146;ncbi_443083
GO:0051179	localization	81	3607	0.177054	0.543632	ncbi_100137067;ncbi_100145866;ncbi_100302063;ncbi_100303606;ncbi_100307048;ncbi_101102025;ncbi_101102280;ncbi_101102625;ncbi_101103024;ncbi_101103028;ncbi_101103232;ncbi_101103371;ncbi_101104604;ncbi_101105234;ncbi_101105287;ncbi_101105496;ncbi_101105503;ncbi_101106022;ncbi_101106216;ncbi_101106339;ncbi_101106433;ncbi_101106810;ncbi_101107107;ncbi_101107431;ncbi_101107818;ncbi_101108147;ncbi_1011…
GO:0002263	cell activation involved in immune response	3	71	0.17781	0.543632	ncbi_101103771;ncbi_101114887;ncbi_101115415
GO:0002366	leukocyte activation involved in immune response	3	71	0.17781	0.543632	ncbi_101103771;ncbi_101114887;ncbi_101115415
GO:0045785	positive regulation of cell adhesion	3	71	0.17781	0.543632	ncbi_101108056;ncbi_101113884;ncbi_443318
GO:0006811	ion transport	21	826	0.17902	0.543632	ncbi_100145866;ncbi_101102025;ncbi_101102625;ncbi_101103028;ncbi_101106339;ncbi_101106433;ncbi_101109361;ncbi_101110905;ncbi_101111236;ncbi_101113480;ncbi_101113488;ncbi_101113825;ncbi_101118480;ncbi_101119886;ncbi_101122352;ncbi_101122572;ncbi_114117869;ncbi_443249;ncbi_443452;ncbi_443542;ncbi_494439
GO:0031400	negative regulation of protein modification process	6	185	0.179434	0.543632	ncbi_100137067;ncbi_100216463;ncbi_101102884;ncbi_101119146;ncbi_101122063;ncbi_443318
GO:0002064	epithelial cell development	4	108	0.180545	0.543632	ncbi_101119747;ncbi_101120551;ncbi_101121017;ncbi_443032
GO:0010717	regulation of epithelial to mesenchymal transition	2	38	0.182361	0.543632	ncbi_101104604;ncbi_101120745
GO:0030301	cholesterol transport	2	38	0.182361	0.543632	ncbi_101112193;ncbi_114115278
GO:0043406	positive regulation of MAP kinase activity	2	38	0.182361	0.543632	ncbi_101104604;ncbi_101108056
GO:0010563	negative regulation of phosphorus metabolic process	6	186	0.182481	0.543632	ncbi_100137067;ncbi_100216463;ncbi_101102884;ncbi_101110581;ncbi_101119146;ncbi_443318
GO:0045936	negative regulation of phosphate metabolic process	6	186	0.182481	0.543632	ncbi_100137067;ncbi_100216463;ncbi_101102884;ncbi_101110581;ncbi_101119146;ncbi_443318
GO:1901701	cellular response to oxygen-containing compound	3	72	0.182933	0.543632	ncbi_101106433;ncbi_101112193;ncbi_101120745
GO:0007010	cytoskeleton organization	16	609	0.184199	0.543632	ncbi_100216463;ncbi_100303604;ncbi_101101968;ncbi_101103028;ncbi_101103906;ncbi_101107431;ncbi_101108147;ncbi_101108836;ncbi_101111608;ncbi_101115961;ncbi_101117542;ncbi_101119146;ncbi_101119169;ncbi_101123327;ncbi_101123330;ncbi_105613048
GO:0034330	cell junction organization	4	109	0.184638	0.543632	ncbi_101103028;ncbi_101118304;ncbi_101119169;ncbi_101119747
GO:0043405	regulation of MAP kinase activity	4	109	0.184638	0.543632	ncbi_101104604;ncbi_101108056;ncbi_101120745;ncbi_443371
GO:0009967	positive regulation of signal transduction	10	352	0.186324	0.543632	ncbi_101104604;ncbi_101108056;ncbi_101111652;ncbi_101111736;ncbi_101112686;ncbi_101113884;ncbi_101114854;ncbi_101114991;ncbi_101119886;ncbi_443318
GO:0001881	receptor recycling	1	10	0.186936	0.543632	ncbi_101104604
GO:0006165	nucleoside diphosphate phosphorylation	1	10	0.186936	0.543632	ncbi_443318
GO:0006188	IMP biosynthetic process	1	10	0.186936	0.543632	ncbi_101121731
GO:0007263	nitric oxide mediated signal transduction	1	10	0.186936	0.543632	ncbi_101106433
GO:0009135	purine nucleoside diphosphate metabolic process	1	10	0.186936	0.543632	ncbi_443318
GO:0010656	negative regulation of muscle cell apoptotic process	1	10	0.186936	0.543632	ncbi_443318
GO:0010869	regulation of receptor biosynthetic process	1	10	0.186936	0.543632	ncbi_101117560
GO:0032370	positive regulation of lipid transport	1	10	0.186936	0.543632	ncbi_114115278
GO:0032400	melanosome localization	1	10	0.186936	0.543632	ncbi_101108896
GO:0032760	positive regulation of tumor necrosis factor production	1	10	0.186936	0.543632	ncbi_101106433
GO:0032770	positive regulation of monooxygenase activity	1	10	0.186936	0.543632	ncbi_101111652
GO:0033598	mammary gland epithelial cell proliferation	1	10	0.186936	0.543632	ncbi_100125613
GO:0043588	skin development	1	10	0.186936	0.543632	ncbi_101111652
GO:0046040	IMP metabolic process	1	10	0.186936	0.543632	ncbi_101121731
GO:0046939	nucleotide phosphorylation	1	10	0.186936	0.543632	ncbi_443318
GO:0051291	protein heterooligomerization	1	10	0.186936	0.543632	ncbi_101102801
GO:0051453	regulation of intracellular pH	1	10	0.186936	0.543632	ncbi_494439
GO:0052646	alditol phosphate metabolic process	1	10	0.186936	0.543632	ncbi_101108059
GO:0060563	neuroepithelial cell differentiation	1	10	0.186936	0.543632	ncbi_443371
GO:0098754	detoxification	1	10	0.186936	0.543632	ncbi_101117691
GO:1902305	regulation of sodium ion transmembrane transport	1	10	0.186936	0.543632	ncbi_114117869
GO:1903557	positive regulation of tumor necrosis factor superfamily cytokine production	1	10	0.186936	0.543632	ncbi_101106433
GO:0002690	positive regulation of leukocyte chemotaxis	2	39	0.189778	0.548536	ncbi_101106433;ncbi_101120960
GO:0006354	DNA-templated transcription, elongation	2	39	0.189778	0.548536	ncbi_101101983;ncbi_101104604
GO:0009636	response to toxic substance	2	39	0.189778	0.548536	ncbi_101108542;ncbi_101117691
GO:0045807	positive regulation of endocytosis	2	39	0.189778	0.548536	ncbi_101104604;ncbi_101117560
GO:0010033	response to organic substance	28	1149	0.190468	0.549363	ncbi_100125613;ncbi_100302063;ncbi_100307048;ncbi_101104058;ncbi_101104440;ncbi_101104604;ncbi_101106433;ncbi_101108542;ncbi_101109049;ncbi_101110299;ncbi_101110905;ncbi_101111736;ncbi_101112193;ncbi_101113884;ncbi_101114460;ncbi_101114854;ncbi_101115037;ncbi_101117955;ncbi_101118656;ncbi_101119146;ncbi_101119747;ncbi_101120326;ncbi_101122352;ncbi_443005;ncbi_443083;ncbi_443093;ncbi_443277;ncbi_4…
GO:0001933	negative regulation of protein phosphorylation	5	149	0.190643	0.549363	ncbi_100137067;ncbi_100216463;ncbi_101102884;ncbi_101119146;ncbi_443318
GO:0046395	carboxylic acid catabolic process	3	74	0.193295	0.555322	ncbi_101106714;ncbi_101109822;ncbi_101117173
GO:0055076	transition metal ion homeostasis	3	74	0.193295	0.555322	ncbi_101113825;ncbi_101117955;ncbi_494439
GO:0071705	nitrogen compound transport	9	314	0.19578	0.555396	ncbi_101106216;ncbi_101107431;ncbi_101107818;ncbi_101109361;ncbi_101113480;ncbi_101115844;ncbi_101118221;ncbi_443249;ncbi_443452
GO:0016192	vesicle-mediated transport	15	572	0.195801	0.555396	ncbi_100302063;ncbi_100307048;ncbi_101103024;ncbi_101104604;ncbi_101106022;ncbi_101106433;ncbi_101109081;ncbi_101113932;ncbi_101115961;ncbi_101117560;ncbi_101119886;ncbi_101120711;ncbi_101123327;ncbi_105613048;ncbi_114108651
GO:0044403	symbiosis, encompassing mutualism through parasitism	11	399	0.19619	0.555396	ncbi_100145866;ncbi_101103232;ncbi_101103371;ncbi_101115037;ncbi_101117560;ncbi_101118785;ncbi_101119093;ncbi_101122572;ncbi_101122714;ncbi_105601858;ncbi_494439
GO:0006641	triglyceride metabolic process	2	40	0.197235	0.555396	ncbi_101118274;ncbi_654404
GO:0009062	fatty acid catabolic process	2	40	0.197235	0.555396	ncbi_101106714;ncbi_101117173
GO:0046128	purine ribonucleoside metabolic process	2	40	0.197235	0.555396	ncbi_443318;ncbi_443542
GO:0009117	nucleotide metabolic process	8	273	0.197844	0.555396	ncbi_101102025;ncbi_101106433;ncbi_101112491;ncbi_101113488;ncbi_101121731;ncbi_443318;ncbi_443542;ncbi_494439
GO:0043408	regulation of MAPK cascade	8	273	0.197844	0.555396	ncbi_101104604;ncbi_101108056;ncbi_101113884;ncbi_101119146;ncbi_101119886;ncbi_101120745;ncbi_443318;ncbi_443371
GO:1902578	single-organism localization	46	1984	0.198155	0.555396	ncbi_100145866;ncbi_100302063;ncbi_100303606;ncbi_100307048;ncbi_101102025;ncbi_101102280;ncbi_101102625;ncbi_101103024;ncbi_101103028;ncbi_101103232;ncbi_101104604;ncbi_101105287;ncbi_101105503;ncbi_101106339;ncbi_101106433;ncbi_101107431;ncbi_101109361;ncbi_101109494;ncbi_101110905;ncbi_101111236;ncbi_101112193;ncbi_101113480;ncbi_101113488;ncbi_101113825;ncbi_101113842;ncbi_101113932;ncbi_1011…
GO:0044419	interspecies interaction between organisms	11	400	0.198335	0.555396	ncbi_100145866;ncbi_101103232;ncbi_101103371;ncbi_101115037;ncbi_101117560;ncbi_101118785;ncbi_101119093;ncbi_101122572;ncbi_101122714;ncbi_105601858;ncbi_494439
GO:0030518	intracellular steroid hormone receptor signaling pathway	3	75	0.198531	0.555396	ncbi_101104604;ncbi_101118656;ncbi_443318
GO:0034329	cell junction assembly	3	75	0.198531	0.555396	ncbi_101103028;ncbi_101118304;ncbi_101119747
GO:0043401	steroid hormone mediated signaling pathway	3	75	0.198531	0.555396	ncbi_101104604;ncbi_101118656;ncbi_443318
GO:0044238	primary metabolic process	131	6046	0.199021	0.555396	ncbi_100125613;ncbi_100137067;ncbi_100145867;ncbi_100169937;ncbi_100194428;ncbi_100216463;ncbi_100303604;ncbi_100305131;ncbi_101101880;ncbi_101101983;ncbi_101102025;ncbi_101102409;ncbi_101102469;ncbi_101102625;ncbi_101102686;ncbi_101102884;ncbi_101102912;ncbi_101102920;ncbi_101103028;ncbi_101103232;ncbi_101103324;ncbi_101103861;ncbi_101104058;ncbi_101104440;ncbi_101104604;ncbi_101105234;ncbi_1011…
GO:0032956	regulation of actin cytoskeleton organization	5	152	0.201337	0.555396	ncbi_101101968;ncbi_101103028;ncbi_101107431;ncbi_101108836;ncbi_105613048
GO:0071345	cellular response to cytokine stimulus	5	152	0.201337	0.555396	ncbi_100125613;ncbi_101111736;ncbi_101117955;ncbi_101119146;ncbi_443083
GO:0016043	cellular component organization	76	3401	0.202007	0.555396	ncbi_100125613;ncbi_100189620;ncbi_100216463;ncbi_100302063;ncbi_100302357;ncbi_100303604;ncbi_100303606;ncbi_100307048;ncbi_101101968;ncbi_101102269;ncbi_101102409;ncbi_101102474;ncbi_101102686;ncbi_101102801;ncbi_101103028;ncbi_101103232;ncbi_101103371;ncbi_101103906;ncbi_101103918;ncbi_101104440;ncbi_101104604;ncbi_101105234;ncbi_101105287;ncbi_101105503;ncbi_101106433;ncbi_101106822;ncbi_1011…
GO:0010605	negative regulation of macromolecule metabolic process	15	576	0.20299	0.555396	ncbi_100137067;ncbi_100216463;ncbi_101102884;ncbi_101102920;ncbi_101104440;ncbi_101114854;ncbi_101115844;ncbi_101116141;ncbi_101117560;ncbi_101118221;ncbi_101119146;ncbi_101120745;ncbi_101122063;ncbi_105607745;ncbi_443318
GO:0001736	establishment of planar polarity	1	11	0.203596	0.555396	ncbi_101104604
GO:0002832	negative regulation of response to biotic stimulus	1	11	0.203596	0.555396	ncbi_101121017
GO:0006027	glycosaminoglycan catabolic process	1	11	0.203596	0.555396	ncbi_101113884
GO:0006448	regulation of translational elongation	1	11	0.203596	0.555396	ncbi_101114460
GO:0006596	polyamine biosynthetic process	1	11	0.203596	0.555396	ncbi_101113992
GO:0007164	establishment of tissue polarity	1	11	0.203596	0.555396	ncbi_101104604
GO:0007530	sex determination	1	11	0.203596	0.555396	ncbi_101104440
GO:0009309	amine biosynthetic process	1	11	0.203596	0.555396	ncbi_101113992
GO:0014072	response to isoquinoline alkaloid	1	11	0.203596	0.555396	ncbi_101110299
GO:0030811	regulation of nucleotide catabolic process	1	11	0.203596	0.555396	ncbi_443318
GO:0032800	receptor biosynthetic process	1	11	0.203596	0.555396	ncbi_101117560
GO:0032945	negative regulation of mononuclear cell proliferation	1	11	0.203596	0.555396	ncbi_101114887
GO:0042401	cellular biogenic amine biosynthetic process	1	11	0.203596	0.555396	ncbi_101113992
GO:0045577	regulation of B cell differentiation	1	11	0.203596	0.555396	ncbi_101121017
GO:0002221	pattern recognition receptor signaling pathway	3	76	0.2038	0.555396	ncbi_101108056;ncbi_101111736;ncbi_101114854
GO:0016054	organic acid catabolic process	3	76	0.2038	0.555396	ncbi_101106714;ncbi_101109822;ncbi_101117173
GO:0050795	regulation of behavior	3	76	0.2038	0.555396	ncbi_100125613;ncbi_101106433;ncbi_101120960
GO:0034968	histone lysine methylation	2	41	0.204727	0.555396	ncbi_101102409;ncbi_101120745
GO:0072329	monocarboxylic acid catabolic process	2	41	0.204727	0.555396	ncbi_101106714;ncbi_101117173
GO:2000736	regulation of stem cell differentiation	2	41	0.204727	0.555396	ncbi_101104604;ncbi_101120745
GO:0051641	cellular localization	32	1343	0.204727	0.555396	ncbi_100302063;ncbi_100303606;ncbi_100307048;ncbi_101103024;ncbi_101103232;ncbi_101104604;ncbi_101105287;ncbi_101105503;ncbi_101106216;ncbi_101106433;ncbi_101107431;ncbi_101107818;ncbi_101108896;ncbi_101110406;ncbi_101112193;ncbi_101113842;ncbi_101113932;ncbi_101115844;ncbi_101116450;ncbi_101117150;ncbi_101118221;ncbi_101119146;ncbi_101119747;ncbi_101119886;ncbi_101120745;ncbi_101122352;ncbi_1011…
GO:0010498	proteasomal protein catabolic process	4	114	0.205544	0.556815	ncbi_100169937;ncbi_100305131;ncbi_101110479;ncbi_101117150
GO:0008610	lipid biosynthetic process	5	154	0.208578	0.563427	ncbi_101109049;ncbi_101115415;ncbi_101118274;ncbi_101119093;ncbi_114115278
GO:0044712	single-organism catabolic process	5	154	0.208578	0.563427	ncbi_101106714;ncbi_101109822;ncbi_101112491;ncbi_101117173;ncbi_443318
GO:0001816	cytokine production	10	363	0.211397	0.566895	ncbi_100194428;ncbi_101103028;ncbi_101106433;ncbi_101108056;ncbi_101111652;ncbi_101111736;ncbi_101114854;ncbi_101117542;ncbi_101119095;ncbi_443277
GO:0002698	negative regulation of immune effector process	2	42	0.21225	0.566895	ncbi_101111126;ncbi_101114887
GO:0009124	nucleoside monophosphate biosynthetic process	2	42	0.21225	0.566895	ncbi_101121731;ncbi_443542
GO:0009743	response to carbohydrate	2	42	0.21225	0.566895	ncbi_101106433;ncbi_101109049
GO:0051222	positive regulation of protein transport	2	42	0.21225	0.566895	ncbi_101104604;ncbi_101119747
GO:0055067	monovalent inorganic cation homeostasis	2	42	0.21225	0.566895	ncbi_101119886;ncbi_494439
GO:0061351	neural precursor cell proliferation	2	42	0.21225	0.566895	ncbi_101119146;ncbi_443318
GO:1904951	positive regulation of establishment of protein localization	2	42	0.21225	0.566895	ncbi_101104604;ncbi_101119747
GO:0030036	actin cytoskeleton organization	9	321	0.213011	0.568129	ncbi_100216463;ncbi_101101968;ncbi_101103028;ncbi_101107431;ncbi_101108836;ncbi_101111608;ncbi_101115961;ncbi_101117542;ncbi_105613048
GO:0060047	heart contraction	3	78	0.214434	0.571122	ncbi_101107818;ncbi_101116192;ncbi_101119169
GO:0032270	positive regulation of cellular protein metabolic process	14	539	0.21602	0.571302	ncbi_100125613;ncbi_101103028;ncbi_101104604;ncbi_101106433;ncbi_101108056;ncbi_101110905;ncbi_101112686;ncbi_101113884;ncbi_101119095;ncbi_101119886;ncbi_101120745;ncbi_105613048;ncbi_443318;ncbi_443371
GO:0033036	macromolecule localization	34	1446	0.218101	0.571302	ncbi_100302063;ncbi_101103028;ncbi_101103232;ncbi_101104604;ncbi_101105234;ncbi_101105287;ncbi_101105503;ncbi_101106216;ncbi_101106433;ncbi_101107431;ncbi_101107818;ncbi_101110905;ncbi_101112193;ncbi_101113842;ncbi_101114351;ncbi_101115844;ncbi_101116450;ncbi_101117133;ncbi_101117150;ncbi_101118221;ncbi_101119146;ncbi_101119169;ncbi_101119250;ncbi_101119747;ncbi_101120590;ncbi_101120711;ncbi_1011…
GO:1902105	regulation of leukocyte differentiation	4	117	0.218406	0.571302	ncbi_101111126;ncbi_101121017;ncbi_443277;ncbi_443371
GO:0071840	cellular component organization or biogenesis	77	3469	0.219188	0.571302	ncbi_100125613;ncbi_100189620;ncbi_100216463;ncbi_100302063;ncbi_100302357;ncbi_100303604;ncbi_100303606;ncbi_100307048;ncbi_101101968;ncbi_101102269;ncbi_101102409;ncbi_101102474;ncbi_101102686;ncbi_101102801;ncbi_101103028;ncbi_101103232;ncbi_101103371;ncbi_101103906;ncbi_101103918;ncbi_101104440;ncbi_101104604;ncbi_101105234;ncbi_101105287;ncbi_101105503;ncbi_101106433;ncbi_101106822;ncbi_1011…
GO:0071383	cellular response to steroid hormone stimulus	3	79	0.219795	0.571302	ncbi_101104604;ncbi_101118656;ncbi_443318
GO:0042278	purine nucleoside metabolic process	2	43	0.219799	0.571302	ncbi_443318;ncbi_443542
GO:0043112	receptor metabolic process	2	43	0.219799	0.571302	ncbi_101104604;ncbi_101117560
GO:0006544	glycine metabolic process	1	12	0.219917	0.571302	ncbi_101102469
GO:0007229	integrin-mediated signaling pathway	1	12	0.219917	0.571302	ncbi_101104604
GO:0017004	cytochrome complex assembly	1	12	0.219917	0.571302	ncbi_101113488
GO:0034367	macromolecular complex remodeling	1	12	0.219917	0.571302	ncbi_101120960
GO:0034368	protein-lipid complex remodeling	1	12	0.219917	0.571302	ncbi_101120960
GO:0034369	plasma lipoprotein particle remodeling	1	12	0.219917	0.571302	ncbi_101120960
GO:0045123	cellular extravasation	1	12	0.219917	0.571302	ncbi_101121705
GO:0051353	positive regulation of oxidoreductase activity	1	12	0.219917	0.571302	ncbi_101111652
GO:0051445	regulation of meiotic cell cycle	1	12	0.219917	0.571302	ncbi_101102686
GO:0060688	regulation of morphogenesis of a branching structure	1	12	0.219917	0.571302	ncbi_101119747
GO:0070664	negative regulation of leukocyte proliferation	1	12	0.219917	0.571302	ncbi_101114887
GO:0045934	negative regulation of nucleobase-containing compound metabolic process	6	198	0.22057	0.572216	ncbi_101104440;ncbi_101114854;ncbi_101115844;ncbi_101117560;ncbi_101118221;ncbi_101120745
GO:0014070	response to organic cyclic compound	9	325	0.223122	0.57726	ncbi_100307048;ncbi_101104604;ncbi_101106433;ncbi_101110299;ncbi_101112193;ncbi_101114854;ncbi_101118656;ncbi_101119747;ncbi_443318
GO:0030334	regulation of cell migration	9	325	0.223122	0.57726	ncbi_100307048;ncbi_101103371;ncbi_101104604;ncbi_101106433;ncbi_101108147;ncbi_101115961;ncbi_101120960;ncbi_105613048;ncbi_443318
GO:0051247	positive regulation of protein metabolic process	14	543	0.223839	0.577594	ncbi_100125613;ncbi_101103028;ncbi_101104604;ncbi_101106433;ncbi_101108056;ncbi_101110905;ncbi_101112686;ncbi_101113884;ncbi_101119095;ncbi_101119886;ncbi_101120745;ncbi_105613048;ncbi_443318;ncbi_443371
GO:0001667	ameboidal-type cell migration	6	199	0.22386	0.577594	ncbi_100307048;ncbi_101106433;ncbi_101108147;ncbi_101122352;ncbi_105613048;ncbi_443371
GO:0051302	regulation of cell division	3	80	0.225183	0.580222	ncbi_101122352;ncbi_443032;ncbi_443318
GO:0048878	chemical homeostasis	14	544	0.225812	0.581053	ncbi_100137067;ncbi_101103024;ncbi_101108147;ncbi_101112193;ncbi_101113825;ncbi_101117691;ncbi_101117955;ncbi_101119747;ncbi_101119886;ncbi_114117869;ncbi_443032;ncbi_443318;ncbi_494439;ncbi_780477
GO:0044271	cellular nitrogen compound biosynthetic process	49	2152	0.226658	0.581363	ncbi_100137067;ncbi_100303604;ncbi_101101983;ncbi_101102409;ncbi_101102686;ncbi_101103232;ncbi_101104440;ncbi_101104604;ncbi_101105234;ncbi_101106433;ncbi_101106822;ncbi_101108056;ncbi_101108542;ncbi_101108836;ncbi_101109372;ncbi_101111099;ncbi_101112853;ncbi_101113488;ncbi_101113656;ncbi_101113825;ncbi_101113992;ncbi_101114394;ncbi_101114460;ncbi_101114854;ncbi_101115037;ncbi_101115046;ncbi_1011…
GO:0023056	positive regulation of signaling	10	370	0.228046	0.581363	ncbi_101104604;ncbi_101108056;ncbi_101111652;ncbi_101111736;ncbi_101112686;ncbi_101113884;ncbi_101114854;ncbi_101114991;ncbi_101119886;ncbi_443318
GO:0006402	mRNA catabolic process	5	160	0.230789	0.581363	ncbi_101103232;ncbi_101110299;ncbi_101114887;ncbi_101115844;ncbi_105601858
GO:0071900	regulation of protein serine/threonine kinase activity	5	160	0.230789	0.581363	ncbi_100216463;ncbi_101104604;ncbi_101108056;ncbi_101120745;ncbi_443371
GO:0010467	gene expression	70	3151	0.232837	0.581363	ncbi_100137067;ncbi_100145867;ncbi_100194428;ncbi_100303604;ncbi_101101983;ncbi_101102409;ncbi_101102686;ncbi_101103232;ncbi_101104440;ncbi_101104604;ncbi_101105234;ncbi_101106216;ncbi_101106433;ncbi_101106822;ncbi_101107283;ncbi_101107431;ncbi_101107610;ncbi_101108056;ncbi_101108836;ncbi_101109049;ncbi_101109372;ncbi_101109714;ncbi_101110581;ncbi_101111099;ncbi_101111126;ncbi_101111328;ncbi_1011…
GO:0015918	sterol transport	2	45	0.23496	0.581363	ncbi_101112193;ncbi_114115278
GO:0038034	signal transduction in absence of ligand	2	45	0.23496	0.581363	ncbi_443318;ncbi_443371
GO:0042493	response to drug	2	45	0.23496	0.581363	ncbi_101110581;ncbi_101117955
GO:0060415	muscle tissue morphogenesis	2	45	0.23496	0.581363	ncbi_101117548;ncbi_101119169
GO:0006906	vesicle fusion	1	13	0.235904	0.581363	ncbi_100302063
GO:0009072	aromatic amino acid family metabolic process	1	13	0.235904	0.581363	ncbi_101106822
GO:0009118	regulation of nucleoside metabolic process	1	13	0.235904	0.581363	ncbi_443318
GO:0009620	response to fungus	1	13	0.235904	0.581363	ncbi_101103771
GO:0010874	regulation of cholesterol efflux	1	13	0.235904	0.581363	ncbi_101112193
GO:0010984	regulation of lipoprotein particle clearance	1	13	0.235904	0.581363	ncbi_101117560
GO:0014821	phasic smooth muscle contraction	1	13	0.235904	0.581363	ncbi_101103028
GO:0014910	regulation of smooth muscle cell migration	1	13	0.235904	0.581363	ncbi_443318
GO:0032890	regulation of organic acid transport	1	13	0.235904	0.581363	ncbi_101106433
GO:0033081	regulation of T cell differentiation in thymus	1	13	0.235904	0.581363	ncbi_101111126
GO:0033344	cholesterol efflux	1	13	0.235904	0.581363	ncbi_101112193
GO:0034394	protein localization to cell surface	1	13	0.235904	0.581363	ncbi_101119747
GO:0036230	granulocyte activation	1	13	0.235904	0.581363	ncbi_101115415
GO:0048521	negative regulation of behavior	1	13	0.235904	0.581363	ncbi_100125613
GO:0050679	positive regulation of epithelial cell proliferation	1	13	0.235904	0.581363	ncbi_101121705
GO:0050922	negative regulation of chemotaxis	1	13	0.235904	0.581363	ncbi_100125613
GO:0051875	pigment granule localization	1	13	0.235904	0.581363	ncbi_101108896
GO:0055010	ventricular cardiac muscle tissue morphogenesis	1	13	0.235904	0.581363	ncbi_101119169
GO:0060479	lung cell differentiation	1	13	0.235904	0.581363	ncbi_443318
GO:0060487	lung epithelial cell differentiation	1	13	0.235904	0.581363	ncbi_443318
GO:0090174	organelle membrane fusion	1	13	0.235904	0.581363	ncbi_100302063
GO:2000398	regulation of thymocyte aggregation	1	13	0.235904	0.581363	ncbi_101111126
GO:2000145	regulation of cell motility	9	330	0.236014	0.581363	ncbi_100307048;ncbi_101103371;ncbi_101104604;ncbi_101106433;ncbi_101108147;ncbi_101115961;ncbi_101120960;ncbi_105613048;ncbi_443318
GO:0006260	DNA replication	3	82	0.236035	0.581363	ncbi_101122554;ncbi_443318;ncbi_443371
GO:0006928	movement of cell or subcellular component	24	1001	0.237255	0.58361	ncbi_100125613;ncbi_100307048;ncbi_101103371;ncbi_101104604;ncbi_101106433;ncbi_101107431;ncbi_101107818;ncbi_101108147;ncbi_101108836;ncbi_101113017;ncbi_101114991;ncbi_101115961;ncbi_101116192;ncbi_101119146;ncbi_101119169;ncbi_101119747;ncbi_101120475;ncbi_101120960;ncbi_101121705;ncbi_101122352;ncbi_101122475;ncbi_105613048;ncbi_443318;ncbi_443371
GO:0044767	single-organism developmental process	70	3157	0.23838	0.585619	ncbi_100125613;ncbi_100137067;ncbi_100145866;ncbi_100216463;ncbi_100302063;ncbi_100303604;ncbi_100307048;ncbi_101102269;ncbi_101102686;ncbi_101103024;ncbi_101103028;ncbi_101104496;ncbi_101104604;ncbi_101105234;ncbi_101105287;ncbi_101106433;ncbi_101106810;ncbi_101106961;ncbi_101107125;ncbi_101107431;ncbi_101108056;ncbi_101108147;ncbi_101108241;ncbi_101108499;ncbi_101109049;ncbi_101109361;ncbi_1011…
GO:0010639	negative regulation of organelle organization	4	122	0.2403	0.589572	ncbi_101101968;ncbi_101107431;ncbi_101122063;ncbi_443318
GO:0006066	alcohol metabolic process	5	163	0.242143	0.592417	ncbi_101102625;ncbi_101110013;ncbi_101119093;ncbi_101120714;ncbi_114115278
GO:0019751	polyol metabolic process	2	46	0.242564	0.592417	ncbi_101120714;ncbi_114115278
GO:0022408	negative regulation of cell-cell adhesion	2	46	0.242564	0.592417	ncbi_101114854;ncbi_101114887
GO:0040012	regulation of locomotion	10	376	0.242707	0.592417	ncbi_100125613;ncbi_100307048;ncbi_101103371;ncbi_101104604;ncbi_101106433;ncbi_101108147;ncbi_101115961;ncbi_101120960;ncbi_105613048;ncbi_443318
GO:0007015	actin filament organization	6	205	0.243928	0.593505	ncbi_101101968;ncbi_101103028;ncbi_101107431;ncbi_101108836;ncbi_101111608;ncbi_105613048
GO:0032502	developmental process	74	3356	0.246078	0.593505	ncbi_100125613;ncbi_100137067;ncbi_100145866;ncbi_100216463;ncbi_100302063;ncbi_100303604;ncbi_100307048;ncbi_101102269;ncbi_101102686;ncbi_101103024;ncbi_101103028;ncbi_101104440;ncbi_101104496;ncbi_101104604;ncbi_101105234;ncbi_101105287;ncbi_101106433;ncbi_101106810;ncbi_101106961;ncbi_101107125;ncbi_101107431;ncbi_101108056;ncbi_101108147;ncbi_101108241;ncbi_101108499;ncbi_101109049;ncbi_1011…
GO:0043549	regulation of kinase activity	9	334	0.246518	0.593505	ncbi_100216463;ncbi_101103028;ncbi_101104604;ncbi_101106433;ncbi_101108056;ncbi_101110905;ncbi_101119095;ncbi_101120745;ncbi_443371
GO:0001819	positive regulation of cytokine production	6	206	0.247324	0.593505	ncbi_100194428;ncbi_101106433;ncbi_101108056;ncbi_101111736;ncbi_101119095;ncbi_443277
GO:0090066	regulation of anatomical structure size	6	206	0.247324	0.593505	ncbi_101101968;ncbi_101103028;ncbi_101107431;ncbi_101108836;ncbi_101111126;ncbi_105613048
GO:0048513	animal organ development	33	1423	0.247515	0.593505	ncbi_100125613;ncbi_100307048;ncbi_101102686;ncbi_101103028;ncbi_101104496;ncbi_101104604;ncbi_101105234;ncbi_101106433;ncbi_101109372;ncbi_101110367;ncbi_101111126;ncbi_101111652;ncbi_101112193;ncbi_101113656;ncbi_101113825;ncbi_101113884;ncbi_101114460;ncbi_101114873;ncbi_101114887;ncbi_101115961;ncbi_101117548;ncbi_101118368;ncbi_101119146;ncbi_101119169;ncbi_101120745;ncbi_101121017;ncbi_1011…
GO:1901700	response to oxygen-containing compound	11	422	0.248003	0.593505	ncbi_100302063;ncbi_100307048;ncbi_101106433;ncbi_101109049;ncbi_101112193;ncbi_101117691;ncbi_101119747;ncbi_101120745;ncbi_443093;ncbi_443277;ncbi_443318
GO:0008202	steroid metabolic process	5	165	0.249796	0.593505	ncbi_101104440;ncbi_101110013;ncbi_101117173;ncbi_101119093;ncbi_114115278
GO:0006753	nucleoside phosphate metabolic process	8	292	0.249911	0.593505	ncbi_101102025;ncbi_101106433;ncbi_101112491;ncbi_101113488;ncbi_101121731;ncbi_443318;ncbi_443542;ncbi_494439
GO:0051603	proteolysis involved in cellular protein catabolic process	8	292	0.249911	0.593505	ncbi_100169937;ncbi_100305131;ncbi_101104058;ncbi_101109924;ncbi_101110479;ncbi_101116578;ncbi_101117150;ncbi_101122714
GO:0001936	regulation of endothelial cell proliferation	2	47	0.250179	0.593505	ncbi_100307048;ncbi_101106433
GO:0002711	positive regulation of T cell mediated immunity	1	14	0.251564	0.593505	ncbi_101108056
GO:0005978	glycogen biosynthetic process	1	14	0.251564	0.593505	ncbi_443318
GO:0005979	regulation of glycogen biosynthetic process	1	14	0.251564	0.593505	ncbi_443318
GO:0006026	aminoglycan catabolic process	1	14	0.251564	0.593505	ncbi_101113884
GO:0006195	purine nucleotide catabolic process	1	14	0.251564	0.593505	ncbi_101112491
GO:0008207	C21-steroid hormone metabolic process	1	14	0.251564	0.593505	ncbi_114115278
GO:0032786	positive regulation of DNA-templated transcription, elongation	1	14	0.251564	0.593505	ncbi_101104604
GO:0051196	regulation of coenzyme metabolic process	1	14	0.251564	0.593505	ncbi_443318
GO:0061180	mammary gland epithelium development	1	14	0.251564	0.593505	ncbi_100125613
GO:0016485	protein processing	3	85	0.252477	0.593505	ncbi_101106433;ncbi_101112686;ncbi_101113147
GO:0051604	protein maturation	3	85	0.252477	0.593505	ncbi_101106433;ncbi_101112686;ncbi_101113147
GO:0016071	mRNA metabolic process	7	250	0.252615	0.593505	ncbi_101103232;ncbi_101104440;ncbi_101110299;ncbi_101114887;ncbi_101115844;ncbi_101118221;ncbi_105601858
GO:1901576	organic substance biosynthetic process	65	2935	0.253657	0.593505	ncbi_100137067;ncbi_100194428;ncbi_100303604;ncbi_101101983;ncbi_101102409;ncbi_101102625;ncbi_101102686;ncbi_101103232;ncbi_101104440;ncbi_101104604;ncbi_101105234;ncbi_101106216;ncbi_101106433;ncbi_101106822;ncbi_101108056;ncbi_101108241;ncbi_101108542;ncbi_101108836;ncbi_101109049;ncbi_101109372;ncbi_101111099;ncbi_101112491;ncbi_101112853;ncbi_101113488;ncbi_101113656;ncbi_101113825;ncbi_1011…
GO:0002252	immune effector process	9	337	0.254501	0.593505	ncbi_100303606;ncbi_101103771;ncbi_101108056;ncbi_101109608;ncbi_101111126;ncbi_101111736;ncbi_101112686;ncbi_101114887;ncbi_101115415
GO:0044257	cellular protein catabolic process	8	294	0.25564	0.593505	ncbi_100169937;ncbi_100305131;ncbi_101104058;ncbi_101109924;ncbi_101110479;ncbi_101116578;ncbi_101117150;ncbi_101122714
GO:0006796	phosphate-containing compound metabolic process	39	1710	0.256776	0.593505	ncbi_100137067;ncbi_100194428;ncbi_100216463;ncbi_100305131;ncbi_101102025;ncbi_101102625;ncbi_101102884;ncbi_101103028;ncbi_101104604;ncbi_101106433;ncbi_101107709;ncbi_101108056;ncbi_101108059;ncbi_101109049;ncbi_101110581;ncbi_101110905;ncbi_101112491;ncbi_101113488;ncbi_101113656;ncbi_101113884;ncbi_101114832;ncbi_101115415;ncbi_101118833;ncbi_101119093;ncbi_101119095;ncbi_101119146;ncbi_1011…
GO:0046649	lymphocyte activation	9	338	0.257181	0.593505	ncbi_101103028;ncbi_101111126;ncbi_101114854;ncbi_101114887;ncbi_101120475;ncbi_101121017;ncbi_101121705;ncbi_443277;ncbi_443318
GO:0006401	RNA catabolic process	5	167	0.25751	0.593505	ncbi_101103232;ncbi_101110299;ncbi_101114887;ncbi_101115844;ncbi_105601858
GO:0034599	cellular response to oxidative stress	2	48	0.2578	0.593505	ncbi_101106433;ncbi_101120745
GO:0035966	response to topologically incorrect protein	2	48	0.2578	0.593505	ncbi_101106433;ncbi_101114460
GO:0043473	pigmentation	2	48	0.2578	0.593505	ncbi_101108896;ncbi_443371
GO:0048644	muscle organ morphogenesis	2	48	0.2578	0.593505	ncbi_101117548;ncbi_101119169
GO:0071902	positive regulation of protein serine/threonine kinase activity	2	48	0.2578	0.593505	ncbi_101104604;ncbi_101108056
GO:0043933	macromolecular complex subunit organization	33	1431	0.258101	0.593505	ncbi_100189620;ncbi_100302357;ncbi_100303606;ncbi_101101968;ncbi_101102409;ncbi_101102801;ncbi_101103028;ncbi_101103232;ncbi_101103906;ncbi_101103918;ncbi_101104440;ncbi_101105503;ncbi_101106822;ncbi_101107431;ncbi_101107610;ncbi_101108056;ncbi_101108836;ncbi_101109608;ncbi_101111608;ncbi_101111736;ncbi_101113488;ncbi_101114887;ncbi_101117758;ncbi_101118221;ncbi_101118793;ncbi_101119747;ncbi_1011…
GO:0071822	protein complex subunit organization	23	969	0.25868	0.593505	ncbi_100189620;ncbi_100302357;ncbi_100303606;ncbi_101101968;ncbi_101102801;ncbi_101103028;ncbi_101103232;ncbi_101103906;ncbi_101105503;ncbi_101106822;ncbi_101107431;ncbi_101107610;ncbi_101108056;ncbi_101108836;ncbi_101109608;ncbi_101111608;ncbi_101113488;ncbi_101118793;ncbi_101119747;ncbi_101120326;ncbi_101122475;ncbi_105613048;ncbi_114113987
GO:0031401	positive regulation of protein modification process	12	471	0.259031	0.593505	ncbi_101103028;ncbi_101104604;ncbi_101106433;ncbi_101108056;ncbi_101110905;ncbi_101113884;ncbi_101119095;ncbi_101119886;ncbi_101120745;ncbi_105613048;ncbi_443318;ncbi_443371
GO:0007049	cell cycle	20	832	0.259159	0.593505	ncbi_100303606;ncbi_101102686;ncbi_101102937;ncbi_101103028;ncbi_101103906;ncbi_101106433;ncbi_101108836;ncbi_101109608;ncbi_101110299;ncbi_101111328;ncbi_101112193;ncbi_101119095;ncbi_101119146;ncbi_101120073;ncbi_101120745;ncbi_101122352;ncbi_101122714;ncbi_443032;ncbi_443083;ncbi_443318
GO:0010647	positive regulation of cell communication	10	383	0.26023	0.593505	ncbi_101104604;ncbi_101108056;ncbi_101111652;ncbi_101111736;ncbi_101112686;ncbi_101113884;ncbi_101114854;ncbi_101114991;ncbi_101119886;ncbi_443318
GO:0019222	regulation of metabolic process	88	4043	0.260853	0.593505	ncbi_100125613;ncbi_100137067;ncbi_100145866;ncbi_100194428;ncbi_100216463;ncbi_100303604;ncbi_100305131;ncbi_101102409;ncbi_101102686;ncbi_101102884;ncbi_101102920;ncbi_101103028;ncbi_101104058;ncbi_101104440;ncbi_101104604;ncbi_101105234;ncbi_101105496;ncbi_101105833;ncbi_101106216;ncbi_101106433;ncbi_101106822;ncbi_101107283;ncbi_101108056;ncbi_101108241;ncbi_101108836;ncbi_101109049;ncbi_1011…
GO:0006936	muscle contraction	4	127	0.262674	0.593505	ncbi_101103028;ncbi_101107818;ncbi_101116192;ncbi_101119169
GO:0097191	extrinsic apoptotic signaling pathway	4	127	0.262674	0.593505	ncbi_101104604;ncbi_101106433;ncbi_101113656;ncbi_443318
GO:0003015	heart process	3	87	0.26353	0.593505	ncbi_101107818;ncbi_101116192;ncbi_101119169
GO:0048568	embryonic organ development	5	169	0.265281	0.593505	ncbi_101103028;ncbi_101110367;ncbi_101117548;ncbi_101118368;ncbi_101121017
GO:0002687	positive regulation of leukocyte migration	2	49	0.265425	0.593505	ncbi_101106433;ncbi_101120960
GO:0002688	regulation of leukocyte chemotaxis	2	49	0.265425	0.593505	ncbi_101106433;ncbi_101120960
GO:0048771	tissue remodeling	2	49	0.265425	0.593505	ncbi_101108241;ncbi_443318
GO:2001242	regulation of intrinsic apoptotic signaling pathway	2	49	0.265425	0.593505	ncbi_101113884;ncbi_101117560
GO:0000096	sulfur amino acid metabolic process	1	15	0.266905	0.593505	ncbi_101113992
GO:0001890	placenta development	1	15	0.266905	0.593505	ncbi_101121017
GO:0001892	embryonic placenta development	1	15	0.266905	0.593505	ncbi_101121017
GO:0007269	neurotransmitter secretion	1	15	0.266905	0.593505	ncbi_105613048
GO:0007584	response to nutrient	1	15	0.266905	0.593505	ncbi_101109049
GO:0009267	cellular response to starvation	1	15	0.266905	0.593505	ncbi_101120073
GO:0014855	striated muscle cell proliferation	1	15	0.266905	0.593505	ncbi_100216463
GO:0035510	DNA dealkylation	1	15	0.266905	0.593505	ncbi_101115462
GO:0035725	sodium ion transmembrane transport	1	15	0.266905	0.593505	ncbi_114117869
GO:0042506	tyrosine phosphorylation of Stat5 protein	1	15	0.266905	0.593505	ncbi_443318
GO:0042522	regulation of tyrosine phosphorylation of Stat5 protein	1	15	0.266905	0.593505	ncbi_443318
GO:0043470	regulation of carbohydrate catabolic process	1	15	0.266905	0.593505	ncbi_443318
GO:0043471	regulation of cellular carbohydrate catabolic process	1	15	0.266905	0.593505	ncbi_443318
GO:0045806	negative regulation of endocytosis	1	15	0.266905	0.593505	ncbi_101115961
GO:0051148	negative regulation of muscle cell differentiation	1	15	0.266905	0.593505	ncbi_101120745
GO:0051193	regulation of cofactor metabolic process	1	15	0.266905	0.593505	ncbi_443318
GO:0055013	cardiac muscle cell development	1	15	0.266905	0.593505	ncbi_101122510
GO:0060706	cell differentiation involved in embryonic placenta development	1	15	0.266905	0.593505	ncbi_101121017
GO:0070873	regulation of glycogen metabolic process	1	15	0.266905	0.593505	ncbi_443318
GO:0071695	anatomical structure maturation	1	15	0.266905	0.593505	ncbi_101111652
GO:0071804	cellular potassium ion transport	1	15	0.266905	0.593505	ncbi_114117869
GO:0071805	potassium ion transmembrane transport	1	15	0.266905	0.593505	ncbi_114117869
GO:0071825	protein-lipid complex subunit organization	1	15	0.266905	0.593505	ncbi_101120960
GO:0071827	plasma lipoprotein particle organization	1	15	0.266905	0.593505	ncbi_101120960
GO:0072523	purine-containing compound catabolic process	1	15	0.266905	0.593505	ncbi_101112491
GO:0099531	presynaptic process involved in synaptic transmission	1	15	0.266905	0.593505	ncbi_105613048
GO:1903036	positive regulation of response to wounding	1	15	0.266905	0.593505	ncbi_101106433
GO:1904064	positive regulation of cation transmembrane transport	1	15	0.266905	0.593505	ncbi_114117869
GO:0010562	positive regulation of phosphorus metabolic process	12	475	0.268199	0.594507	ncbi_101103028;ncbi_101104604;ncbi_101106433;ncbi_101108056;ncbi_101110905;ncbi_101113884;ncbi_101119095;ncbi_101119886;ncbi_101120745;ncbi_105613048;ncbi_443318;ncbi_443371
GO:0045937	positive regulation of phosphate metabolic process	12	475	0.268199	0.594507	ncbi_101103028;ncbi_101104604;ncbi_101106433;ncbi_101108056;ncbi_101110905;ncbi_101113884;ncbi_101119095;ncbi_101119886;ncbi_101120745;ncbi_105613048;ncbi_443318;ncbi_443371
GO:0097190	apoptotic signaling pathway	7	255	0.268295	0.594507	ncbi_101104604;ncbi_101106433;ncbi_101113656;ncbi_101113884;ncbi_101117560;ncbi_114117267;ncbi_443318
GO:0030100	regulation of endocytosis	3	88	0.269079	0.595093	ncbi_101104604;ncbi_101115961;ncbi_101117560
GO:0044772	mitotic cell cycle phase transition	5	170	0.269186	0.595093	ncbi_101103906;ncbi_101110299;ncbi_101119146;ncbi_101120745;ncbi_101122714
GO:0000398	mRNA splicing, via spliceosome	2	50	0.273049	0.599542	ncbi_101104440;ncbi_101115844
GO:0009119	ribonucleoside metabolic process	2	50	0.273049	0.599542	ncbi_443318;ncbi_443542
GO:0043409	negative regulation of MAPK cascade	2	50	0.273049	0.599542	ncbi_101119146;ncbi_443318
GO:0000165	MAPK cascade	8	300	0.273067	0.599542	ncbi_101104604;ncbi_101108056;ncbi_101113884;ncbi_101119146;ncbi_101119886;ncbi_101120745;ncbi_443318;ncbi_443371
GO:0023014	signal transduction by protein phosphorylation	8	300	0.273067	0.599542	ncbi_101104604;ncbi_101108056;ncbi_101113884;ncbi_101119146;ncbi_101119886;ncbi_101120745;ncbi_443318;ncbi_443371
GO:0060485	mesenchyme development	3	89	0.274642	0.599542	ncbi_101104604;ncbi_101106433;ncbi_101120745
GO:1902533	positive regulation of intracellular signal transduction	5	172	0.277035	0.599542	ncbi_101104604;ncbi_101108056;ncbi_101113884;ncbi_101119886;ncbi_443318
GO:1903649	regulation of cytoplasmic transport	5	172	0.277035	0.599542	ncbi_101104604;ncbi_101110406;ncbi_101119747;ncbi_443032;ncbi_443318
GO:0090150	establishment of protein localization to membrane	6	215	0.278462	0.599542	ncbi_101103232;ncbi_101105287;ncbi_101105503;ncbi_101112193;ncbi_101113842;ncbi_101119747
GO:0001837	epithelial to mesenchymal transition	2	51	0.280671	0.599542	ncbi_101104604;ncbi_101120745
GO:0001935	endothelial cell proliferation	2	51	0.280671	0.599542	ncbi_100307048;ncbi_101106433
GO:0048520	positive regulation of behavior	2	51	0.280671	0.599542	ncbi_101106433;ncbi_101120960
GO:0050921	positive regulation of chemotaxis	2	51	0.280671	0.599542	ncbi_101106433;ncbi_101120960
GO:0051301	cell division	4	131	0.280849	0.599542	ncbi_101119146;ncbi_101122352;ncbi_443032;ncbi_443318
GO:0048545	response to steroid hormone	5	173	0.280977	0.599542	ncbi_100307048;ncbi_101104604;ncbi_101106433;ncbi_101118656;ncbi_443318
GO:0042592	homeostatic process	19	799	0.281783	0.599542	ncbi_100137067;ncbi_101103024;ncbi_101104496;ncbi_101108147;ncbi_101111126;ncbi_101111236;ncbi_101112193;ncbi_101113825;ncbi_101114887;ncbi_101115462;ncbi_101117691;ncbi_101117955;ncbi_101119747;ncbi_101119886;ncbi_114117869;ncbi_443032;ncbi_443318;ncbi_494439;ncbi_780477
GO:0001961	positive regulation of cytokine-mediated signaling pathway	1	16	0.281933	0.599542	ncbi_101111736
GO:0003229	ventricular cardiac muscle tissue development	1	16	0.281933	0.599542	ncbi_101119169
GO:0006084	acetyl-CoA metabolic process	1	16	0.281933	0.599542	ncbi_101114126
GO:0006302	double-strand break repair	1	16	0.281933	0.599542	ncbi_101122063
GO:0010823	negative regulation of mitochondrion organization	1	16	0.281933	0.599542	ncbi_443318
GO:0016197	endosomal transport	1	16	0.281933	0.599542	ncbi_101104604
GO:0030004	cellular monovalent inorganic cation homeostasis	1	16	0.281933	0.599542	ncbi_494439
GO:0030641	regulation of cellular pH	1	16	0.281933	0.599542	ncbi_494439
GO:0030857	negative regulation of epithelial cell differentiation	1	16	0.281933	0.599542	ncbi_101120745
GO:0031532	actin cytoskeleton reorganization	1	16	0.281933	0.599542	ncbi_101117542
GO:0032873	negative regulation of stress-activated MAPK cascade	1	16	0.281933	0.599542	ncbi_101119146
GO:0036314	response to sterol	1	16	0.281933	0.599542	ncbi_101112193
GO:0042594	response to starvation	1	16	0.281933	0.599542	ncbi_101120073
GO:0044275	cellular carbohydrate catabolic process	1	16	0.281933	0.599542	ncbi_443318
GO:0050868	negative regulation of T cell activation	1	16	0.281933	0.599542	ncbi_101114887
GO:0060760	positive regulation of response to cytokine stimulus	1	16	0.281933	0.599542	ncbi_101111736
GO:0070303	negative regulation of stress-activated protein kinase signaling cascade	1	16	0.281933	0.599542	ncbi_101119146
GO:1903038	negative regulation of leukocyte cell-cell adhesion	1	16	0.281933	0.599542	ncbi_101114887
GO:0030163	protein catabolic process	8	304	0.284868	0.605106	ncbi_100169937;ncbi_100305131;ncbi_101104058;ncbi_101109924;ncbi_101110479;ncbi_101116578;ncbi_101117150;ncbi_101122714
GO:0044282	small molecule catabolic process	3	91	0.285802	0.60629	ncbi_101106714;ncbi_101109822;ncbi_101117173
GO:0001932	regulation of protein phosphorylation	16	664	0.286064	0.60629	ncbi_100137067;ncbi_100216463;ncbi_101102884;ncbi_101103028;ncbi_101104604;ncbi_101106433;ncbi_101108056;ncbi_101110905;ncbi_101113884;ncbi_101119095;ncbi_101119146;ncbi_101119886;ncbi_101120745;ncbi_105613048;ncbi_443318;ncbi_443371
GO:0019941	modification-dependent protein catabolic process	7	261	0.28745	0.607708	ncbi_100169937;ncbi_101104058;ncbi_101109924;ncbi_101110479;ncbi_101116578;ncbi_101117150;ncbi_101122714
GO:0009141	nucleoside triphosphate metabolic process	2	52	0.288287	0.607708	ncbi_443318;ncbi_443542
GO:0044242	cellular lipid catabolic process	2	52	0.288287	0.607708	ncbi_101106714;ncbi_101117173
GO:0043632	modification-dependent macromolecule catabolic process	7	262	0.290675	0.607708	ncbi_100169937;ncbi_101104058;ncbi_101109924;ncbi_101110479;ncbi_101116578;ncbi_101117150;ncbi_101122714
GO:1901565	organonitrogen compound catabolic process	3	92	0.291396	0.607708	ncbi_101109822;ncbi_101112491;ncbi_101113884
GO:0032870	cellular response to hormone stimulus	5	176	0.292868	0.607708	ncbi_101104440;ncbi_101104604;ncbi_101110905;ncbi_101118656;ncbi_443318
GO:0044770	cell cycle phase transition	5	176	0.292868	0.607708	ncbi_101103906;ncbi_101110299;ncbi_101119146;ncbi_101120745;ncbi_101122714
GO:0043085	positive regulation of catalytic activity	9	352	0.295591	0.607708	ncbi_100125613;ncbi_101103028;ncbi_101104604;ncbi_101106433;ncbi_101108056;ncbi_101110905;ncbi_101111652;ncbi_101119095;ncbi_101120745
GO:0044093	positive regulation of molecular function	13	532	0.295644	0.607708	ncbi_100125613;ncbi_101103028;ncbi_101104604;ncbi_101106433;ncbi_101108056;ncbi_101108836;ncbi_101110905;ncbi_101111652;ncbi_101119095;ncbi_101120745;ncbi_114117869;ncbi_443277;ncbi_443318
GO:0042157	lipoprotein metabolic process	2	53	0.295893	0.607708	ncbi_101117089;ncbi_101120960
GO:0071702	organic substance transport	27	1178	0.296324	0.607708	ncbi_100302063;ncbi_101103232;ncbi_101104604;ncbi_101106216;ncbi_101106433;ncbi_101107431;ncbi_101107818;ncbi_101109361;ncbi_101110905;ncbi_101112193;ncbi_101113480;ncbi_101114351;ncbi_101115844;ncbi_101116450;ncbi_101117133;ncbi_101118221;ncbi_101119146;ncbi_101119747;ncbi_101122352;ncbi_101122632;ncbi_114108651;ncbi_114115278;ncbi_443093;ncbi_443249;ncbi_443318;ncbi_443452;ncbi_494439
GO:0002704	negative regulation of leukocyte mediated immunity	1	17	0.296654	0.607708	ncbi_101111126
GO:0006986	response to unfolded protein	1	17	0.296654	0.607708	ncbi_101114460
GO:0009648	photoperiodism	1	17	0.296654	0.607708	ncbi_100169937
GO:0010324	membrane invagination	1	17	0.296654	0.607708	ncbi_101106433
GO:0010660	regulation of muscle cell apoptotic process	1	17	0.296654	0.607708	ncbi_443318
GO:0014909	smooth muscle cell migration	1	17	0.296654	0.607708	ncbi_443318
GO:0033002	muscle cell proliferation	1	17	0.296654	0.607708	ncbi_100216463
GO:0033077	T cell differentiation in thymus	1	17	0.296654	0.607708	ncbi_101111126
GO:0035567	non-canonical Wnt signaling pathway	1	17	0.296654	0.607708	ncbi_101104604
GO:0042093	T-helper cell differentiation	1	17	0.296654	0.607708	ncbi_101114887
GO:0043489	RNA stabilization	1	17	0.296654	0.607708	ncbi_101115037
GO:0048255	mRNA stabilization	1	17	0.296654	0.607708	ncbi_101115037
GO:0048278	vesicle docking	1	17	0.296654	0.607708	ncbi_100302063
GO:0051293	establishment of spindle localization	1	17	0.296654	0.607708	ncbi_101119146
GO:0051653	spindle localization	1	17	0.296654	0.607708	ncbi_101119146
GO:0051693	actin filament capping	1	17	0.296654	0.607708	ncbi_101101968
GO:0060428	lung epithelium development	1	17	0.296654	0.607708	ncbi_443318
GO:0070670	response to interleukin-4	1	17	0.296654	0.607708	ncbi_101120326
GO:0071594	thymocyte aggregation	1	17	0.296654	0.607708	ncbi_101111126
GO:0072595	maintenance of protein localization in organelle	1	17	0.296654	0.607708	ncbi_101117150
GO:0001655	urogenital system development	3	93	0.296998	0.607757	ncbi_101112193;ncbi_101113884;ncbi_443318
GO:0048856	anatomical structure development	63	2883	0.298308	0.609781	ncbi_100125613;ncbi_100302063;ncbi_100303604;ncbi_100307048;ncbi_101102269;ncbi_101102686;ncbi_101103024;ncbi_101103028;ncbi_101104496;ncbi_101104604;ncbi_101105234;ncbi_101105287;ncbi_101106433;ncbi_101106810;ncbi_101106961;ncbi_101107431;ncbi_101108056;ncbi_101108147;ncbi_101108499;ncbi_101109361;ncbi_101109372;ncbi_101110367;ncbi_101111099;ncbi_101111126;ncbi_101111328;ncbi_101111647;ncbi_1011…
GO:0051640	organelle localization	4	135	0.299214	0.610319	ncbi_101108896;ncbi_101119146;ncbi_101122854;ncbi_105613048
GO:1903706	regulation of hemopoiesis	4	135	0.299214	0.610319	ncbi_101111126;ncbi_101121017;ncbi_443277;ncbi_443371
GO:0006952	defense response	15	625	0.299811	0.61088	ncbi_100137067;ncbi_100145866;ncbi_100194428;ncbi_101102269;ncbi_101103771;ncbi_101106433;ncbi_101108056;ncbi_101108147;ncbi_101111736;ncbi_101113147;ncbi_101114854;ncbi_101115037;ncbi_101119095;ncbi_443005;ncbi_443277
GO:0042325	regulation of phosphorylation	18	766	0.30623	0.613426	ncbi_100137067;ncbi_100216463;ncbi_101102884;ncbi_101103028;ncbi_101104604;ncbi_101106433;ncbi_101108056;ncbi_101110581;ncbi_101110905;ncbi_101113656;ncbi_101113884;ncbi_101119095;ncbi_101119146;ncbi_101119886;ncbi_101120745;ncbi_105613048;ncbi_443318;ncbi_443371
GO:0051172	negative regulation of nitrogen compound metabolic process	6	223	0.306859	0.613426	ncbi_101104440;ncbi_101114854;ncbi_101115844;ncbi_101117560;ncbi_101118221;ncbi_101120745
GO:0007265	Ras protein signal transduction	3	95	0.308219	0.613426	ncbi_101105287;ncbi_443318;ncbi_443371
GO:0019058	viral life cycle	3	95	0.308219	0.613426	ncbi_101103371;ncbi_101118785;ncbi_101122572
GO:0043161	proteasome-mediated ubiquitin-dependent protein catabolic process	3	95	0.308219	0.613426	ncbi_100169937;ncbi_101110479;ncbi_101117150
GO:2001233	regulation of apoptotic signaling pathway	3	95	0.308219	0.613426	ncbi_101106433;ncbi_101113884;ncbi_101117560
GO:0009725	response to hormone	9	357	0.309659	0.613426	ncbi_100302063;ncbi_100307048;ncbi_101104440;ncbi_101104604;ncbi_101106433;ncbi_101109049;ncbi_101110905;ncbi_101118656;ncbi_443318
GO:0000087	mitotic M phase	2	55	0.311068	0.613426	ncbi_101110299;ncbi_101119146
GO:0006275	regulation of DNA replication	2	55	0.311068	0.613426	ncbi_443318;ncbi_443371
GO:0098763	mitotic cell cycle phase	2	55	0.311068	0.613426	ncbi_101110299;ncbi_101119146
GO:0002709	regulation of T cell mediated immunity	1	18	0.311074	0.613426	ncbi_101108056
GO:0006406	mRNA export from nucleus	1	18	0.311074	0.613426	ncbi_101107431
GO:0009250	glucan biosynthetic process	1	18	0.311074	0.613426	ncbi_443318
GO:0010596	negative regulation of endothelial cell migration	1	18	0.311074	0.613426	ncbi_101106433
GO:0010633	negative regulation of epithelial cell migration	1	18	0.311074	0.613426	ncbi_101106433
GO:0010962	regulation of glucan biosynthetic process	1	18	0.311074	0.613426	ncbi_443318
GO:0030858	positive regulation of epithelial cell differentiation	1	18	0.311074	0.613426	ncbi_443032
GO:0030879	mammary gland development	1	18	0.311074	0.613426	ncbi_100125613
GO:0031669	cellular response to nutrient levels	1	18	0.311074	0.613426	ncbi_101120073
GO:0032885	regulation of polysaccharide biosynthetic process	1	18	0.311074	0.613426	ncbi_443318
GO:0034121	regulation of toll-like receptor signaling pathway	1	18	0.311074	0.613426	ncbi_101114854
GO:0034754	cellular hormone metabolic process	1	18	0.311074	0.613426	ncbi_114115278
GO:0044272	sulfur compound biosynthetic process	1	18	0.311074	0.613426	ncbi_101113992
GO:0044801	single-organism membrane fusion	1	18	0.311074	0.613426	ncbi_100302063
GO:0045833	negative regulation of lipid metabolic process	1	18	0.311074	0.613426	ncbi_101117173
GO:0048259	regulation of receptor-mediated endocytosis	1	18	0.311074	0.613426	ncbi_101104604
GO:0051028	mRNA transport	1	18	0.311074	0.613426	ncbi_101107431
GO:0055006	cardiac cell development	1	18	0.311074	0.613426	ncbi_101122510
GO:0060343	trabecula formation	1	18	0.311074	0.613426	ncbi_101122510
GO:0071427	mRNA-containing ribonucleoprotein complex export from nucleus	1	18	0.311074	0.613426	ncbi_101107431
GO:2000241	regulation of reproductive process	1	18	0.311074	0.613426	ncbi_101102686
GO:0044765	single-organism transport	42	1898	0.315814	0.621891	ncbi_100145866;ncbi_100302063;ncbi_100303606;ncbi_100307048;ncbi_101102025;ncbi_101102280;ncbi_101102625;ncbi_101103024;ncbi_101103028;ncbi_101103232;ncbi_101104604;ncbi_101106339;ncbi_101106433;ncbi_101107431;ncbi_101109361;ncbi_101109494;ncbi_101110905;ncbi_101111236;ncbi_101112193;ncbi_101113480;ncbi_101113488;ncbi_101113825;ncbi_101113932;ncbi_101116450;ncbi_101118480;ncbi_101119146;ncbi_1011…
GO:0018022	peptidyl-lysine methylation	2	56	0.318631	0.621891	ncbi_101102409;ncbi_101120745
GO:0030162	regulation of proteolysis	7	271	0.320043	0.621891	ncbi_100125613;ncbi_100305131;ncbi_101102920;ncbi_101106433;ncbi_101112686;ncbi_101113147;ncbi_101116141
GO:0003006	developmental process involved in reproduction	8	316	0.321002	0.621891	ncbi_101103028;ncbi_101104440;ncbi_101113884;ncbi_101119146;ncbi_101121017;ncbi_443277;ncbi_443318;ncbi_443371
GO:0051649	establishment of localization in cell	25	1101	0.322869	0.621891	ncbi_100302063;ncbi_100303606;ncbi_100307048;ncbi_101103024;ncbi_101103232;ncbi_101104604;ncbi_101106216;ncbi_101106433;ncbi_101107431;ncbi_101107818;ncbi_101110406;ncbi_101112193;ncbi_101113932;ncbi_101115844;ncbi_101116450;ncbi_101118221;ncbi_101119146;ncbi_101119747;ncbi_101119886;ncbi_101122352;ncbi_101122632;ncbi_105613048;ncbi_114108651;ncbi_443032;ncbi_443318
GO:0010243	response to organonitrogen compound	6	228	0.324864	0.621891	ncbi_100302063;ncbi_101109049;ncbi_101110299;ncbi_101119747;ncbi_443277;ncbi_443318
GO:0030178	negative regulation of Wnt signaling pathway	3	98	0.325077	0.621891	ncbi_101104604;ncbi_101105234;ncbi_101119747
GO:0001960	negative regulation of cytokine-mediated signaling pathway	1	19	0.3252	0.621891	ncbi_100125613
GO:0002209	behavioral defense response	1	19	0.3252	0.621891	ncbi_100145866
GO:0002260	lymphocyte homeostasis	1	19	0.3252	0.621891	ncbi_101114887
GO:0006754	ATP biosynthetic process	1	19	0.3252	0.621891	ncbi_443542
GO:0009145	purine nucleoside triphosphate biosynthetic process	1	19	0.3252	0.621891	ncbi_443542
GO:0009206	purine ribonucleoside triphosphate biosynthetic process	1	19	0.3252	0.621891	ncbi_443542
GO:0010595	positive regulation of endothelial cell migration	1	19	0.3252	0.621891	ncbi_101106433
GO:0010611	regulation of cardiac muscle hypertrophy	1	19	0.3252	0.621891	ncbi_443318
GO:0010657	muscle cell apoptotic process	1	19	0.3252	0.621891	ncbi_443318
GO:0014743	regulation of muscle hypertrophy	1	19	0.3252	0.621891	ncbi_443318
GO:0019217	regulation of fatty acid metabolic process	1	19	0.3252	0.621891	ncbi_101117173
GO:0031668	cellular response to extracellular stimulus	1	19	0.3252	0.621891	ncbi_101120073
GO:0032881	regulation of polysaccharide metabolic process	1	19	0.3252	0.621891	ncbi_443318
GO:0044070	regulation of anion transport	1	19	0.3252	0.621891	ncbi_101106433
GO:0044724	single-organism carbohydrate catabolic process	1	19	0.3252	0.621891	ncbi_443318
GO:0046823	negative regulation of nucleocytoplasmic transport	1	19	0.3252	0.621891	ncbi_101110406
GO:0051250	negative regulation of lymphocyte activation	1	19	0.3252	0.621891	ncbi_101114887
GO:0060761	negative regulation of response to cytokine stimulus	1	19	0.3252	0.621891	ncbi_100125613
GO:0071166	ribonucleoprotein complex localization	1	19	0.3252	0.621891	ncbi_101107431
GO:0071426	ribonucleoprotein complex export from nucleus	1	19	0.3252	0.621891	ncbi_101107431
GO:0071496	cellular response to external stimulus	1	19	0.3252	0.621891	ncbi_101120073
GO:0072348	sulfur compound transport	1	19	0.3252	0.621891	ncbi_101113480
GO:0009987	cellular process	217	10438	0.326043	0.621891	ncbi_100125613;ncbi_100137067;ncbi_100145866;ncbi_100145867;ncbi_100169937;ncbi_100189620;ncbi_100194428;ncbi_100216463;ncbi_100302063;ncbi_100302357;ncbi_100303604;ncbi_100303606;ncbi_100305131;ncbi_100307048;ncbi_101101880;ncbi_101101968;ncbi_101101983;ncbi_101102025;ncbi_101102269;ncbi_101102280;ncbi_101102409;ncbi_101102444;ncbi_101102469;ncbi_101102474;ncbi_101102625;ncbi_101102686;ncbi_1011…
GO:0000279	M phase	2	57	0.326174	0.621891	ncbi_101110299;ncbi_101119146
GO:0002274	myeloid leukocyte activation	2	57	0.326174	0.621891	ncbi_101103771;ncbi_101115415
GO:0035051	cardiocyte differentiation	2	57	0.326174	0.621891	ncbi_101105234;ncbi_101122510
GO:0070647	protein modification by small protein conjugation or removal	12	500	0.327689	0.624057	ncbi_100169937;ncbi_101104058;ncbi_101109924;ncbi_101110581;ncbi_101114561;ncbi_101114854;ncbi_101114991;ncbi_101116578;ncbi_101117150;ncbi_101118656;ncbi_101122063;ncbi_101122714
GO:0007275	multicellular organism development	51	2336	0.327967	0.624057	ncbi_100125613;ncbi_100302063;ncbi_100307048;ncbi_101102686;ncbi_101103024;ncbi_101103028;ncbi_101104496;ncbi_101104604;ncbi_101105234;ncbi_101105287;ncbi_101106433;ncbi_101106810;ncbi_101106961;ncbi_101107431;ncbi_101108056;ncbi_101109361;ncbi_101109372;ncbi_101110367;ncbi_101111126;ncbi_101111328;ncbi_101111647;ncbi_101111652;ncbi_101112193;ncbi_101113017;ncbi_101113656;ncbi_101113825;ncbi_1011…
GO:0030595	leukocyte chemotaxis	3	99	0.330698	0.627996	ncbi_101106433;ncbi_101120960;ncbi_101121705
GO:0031647	regulation of protein stability	3	99	0.330698	0.627996	ncbi_100169937;ncbi_114117869;ncbi_443005
GO:0010629	negative regulation of gene expression	6	230	0.332109	0.630045	ncbi_101114854;ncbi_101115844;ncbi_101117560;ncbi_101118221;ncbi_101120745;ncbi_105607745
GO:0048869	cellular developmental process	48	2197	0.333055	0.630366	ncbi_100125613;ncbi_100137067;ncbi_100145866;ncbi_100302063;ncbi_101102269;ncbi_101102686;ncbi_101103024;ncbi_101104604;ncbi_101105234;ncbi_101105287;ncbi_101106961;ncbi_101107125;ncbi_101107431;ncbi_101108147;ncbi_101108241;ncbi_101108499;ncbi_101109049;ncbi_101109372;ncbi_101111099;ncbi_101111126;ncbi_101111328;ncbi_101112193;ncbi_101113017;ncbi_101113656;ncbi_101113987;ncbi_101114887;ncbi_1011…
GO:0055086	nucleobase-containing small molecule metabolic process	8	320	0.333244	0.630366	ncbi_101102025;ncbi_101106433;ncbi_101112491;ncbi_101113488;ncbi_101121731;ncbi_443318;ncbi_443542;ncbi_494439
GO:0044707	single-multicellular organism process	68	3155	0.333274	0.630366	ncbi_100125613;ncbi_100145866;ncbi_100194428;ncbi_100302063;ncbi_100303604;ncbi_100307048;ncbi_101102686;ncbi_101103024;ncbi_101103028;ncbi_101104496;ncbi_101104604;ncbi_101105234;ncbi_101105287;ncbi_101106433;ncbi_101106810;ncbi_101106961;ncbi_101107431;ncbi_101108056;ncbi_101108147;ncbi_101108241;ncbi_101109361;ncbi_101109372;ncbi_101110367;ncbi_101111126;ncbi_101111328;ncbi_101111647;ncbi_1011…
GO:0045619	regulation of lymphocyte differentiation	2	58	0.333695	0.630534	ncbi_101111126;ncbi_101121017
GO:0016477	cell migration	15	643	0.33854	0.634942	ncbi_100307048;ncbi_101103371;ncbi_101104604;ncbi_101106433;ncbi_101108147;ncbi_101115961;ncbi_101119146;ncbi_101119747;ncbi_101120960;ncbi_101121705;ncbi_101122352;ncbi_101122475;ncbi_105613048;ncbi_443318;ncbi_443371
GO:0002294	CD4-positive, alpha-beta T cell differentiation involved in immune response	1	20	0.339037	0.634942	ncbi_101114887
GO:0003300	cardiac muscle hypertrophy	1	20	0.339037	0.634942	ncbi_443318
GO:0006414	translational elongation	1	20	0.339037	0.634942	ncbi_101114460
GO:0006942	regulation of striated muscle contraction	1	20	0.339037	0.634942	ncbi_101119169
GO:0009311	oligosaccharide metabolic process	1	20	0.339037	0.634942	ncbi_101105496
GO:0042102	positive regulation of T cell proliferation	1	20	0.339037	0.634942	ncbi_443318
GO:0050671	positive regulation of lymphocyte proliferation	1	20	0.339037	0.634942	ncbi_443318
GO:1903650	negative regulation of cytoplasmic transport	1	20	0.339037	0.634942	ncbi_101110406
GO:0002683	negative regulation of immune system process	4	144	0.34097	0.637642	ncbi_101106433;ncbi_101111126;ncbi_101114887;ncbi_443371
GO:0048731	system development	46	2108	0.34115	0.637642	ncbi_100125613;ncbi_100302063;ncbi_100307048;ncbi_101102686;ncbi_101103028;ncbi_101104496;ncbi_101104604;ncbi_101105234;ncbi_101105287;ncbi_101106433;ncbi_101106961;ncbi_101107431;ncbi_101109361;ncbi_101109372;ncbi_101110367;ncbi_101111126;ncbi_101111328;ncbi_101111647;ncbi_101111652;ncbi_101112193;ncbi_101113017;ncbi_101113656;ncbi_101113825;ncbi_101113884;ncbi_101113987;ncbi_101114460;ncbi_1011…
GO:0032147	activation of protein kinase activity	3	101	0.341936	0.638482	ncbi_101104604;ncbi_101106433;ncbi_101108056
GO:0040008	regulation of growth	8	323	0.342477	0.638864	ncbi_100303604;ncbi_101112193;ncbi_101117184;ncbi_101117691;ncbi_101117955;ncbi_101119146;ncbi_443032;ncbi_443318
GO:0030154	cell differentiation	42	1920	0.344729	0.641771	ncbi_100125613;ncbi_100137067;ncbi_100145866;ncbi_100302063;ncbi_101102686;ncbi_101103024;ncbi_101104604;ncbi_101105234;ncbi_101105287;ncbi_101106961;ncbi_101107431;ncbi_101108147;ncbi_101108241;ncbi_101109049;ncbi_101109372;ncbi_101111099;ncbi_101111126;ncbi_101111328;ncbi_101112193;ncbi_101113017;ncbi_101113656;ncbi_101113987;ncbi_101114887;ncbi_101116141;ncbi_101117173;ncbi_101117548;ncbi_1011…
GO:0060537	muscle tissue development	5	189	0.345223	0.641771	ncbi_101103028;ncbi_101117548;ncbi_101119169;ncbi_101122510;ncbi_101123330
GO:0035108	limb morphogenesis	3	102	0.34755	0.641771	ncbi_101106810;ncbi_101112193;ncbi_101122392
GO:0060173	limb development	3	102	0.34755	0.641771	ncbi_101106810;ncbi_101112193;ncbi_101122392
GO:0048666	neuron development	11	462	0.347616	0.641771	ncbi_100125613;ncbi_100302063;ncbi_101105287;ncbi_101106961;ncbi_101107431;ncbi_101113017;ncbi_101113987;ncbi_101119146;ncbi_101120475;ncbi_101121017;ncbi_101122854
GO:0032269	negative regulation of cellular protein metabolic process	8	325	0.348653	0.641771	ncbi_100137067;ncbi_100216463;ncbi_101102884;ncbi_101102920;ncbi_101116141;ncbi_101119146;ncbi_101122063;ncbi_443318
GO:0010770	positive regulation of cell morphogenesis involved in differentiation	2	60	0.348663	0.641771	ncbi_100125613;ncbi_101104604
GO:0000187	activation of MAPK activity	1	21	0.352591	0.641771	ncbi_101104604
GO:0002287	alpha-beta T cell activation involved in immune response	1	21	0.352591	0.641771	ncbi_101114887
GO:0002292	T cell differentiation involved in immune response	1	21	0.352591	0.641771	ncbi_101114887
GO:0002293	alpha-beta T cell differentiation involved in immune response	1	21	0.352591	0.641771	ncbi_101114887
GO:0002756	MyD88-independent toll-like receptor signaling pathway	1	21	0.352591	0.641771	ncbi_101108056
GO:0008088	axo-dendritic transport	1	21	0.352591	0.641771	ncbi_101119146
GO:0022904	respiratory electron transport chain	1	21	0.352591	0.641771	ncbi_101110095
GO:0031345	negative regulation of cell projection organization	1	21	0.352591	0.641771	ncbi_105613048
GO:0048284	organelle fusion	1	21	0.352591	0.641771	ncbi_100302063
GO:0051647	nucleus localization	1	21	0.352591	0.641771	ncbi_101119146
GO:0061383	trabecula morphogenesis	1	21	0.352591	0.641771	ncbi_101122510
GO:0070613	regulation of protein processing	1	21	0.352591	0.641771	ncbi_101106433
GO:1901606	alpha-amino acid catabolic process	1	21	0.352591	0.641771	ncbi_101109822
GO:1903317	regulation of protein maturation	1	21	0.352591	0.641771	ncbi_101106433
GO:0051338	regulation of transferase activity	9	372	0.352676	0.641771	ncbi_100216463;ncbi_101103028;ncbi_101104604;ncbi_101106433;ncbi_101108056;ncbi_101110905;ncbi_101119095;ncbi_101120745;ncbi_443371
GO:0006164	purine nucleotide biosynthetic process	3	103	0.35316	0.641771	ncbi_101113488;ncbi_101121731;ncbi_443542
GO:0006397	mRNA processing	3	103	0.35316	0.641771	ncbi_101104440;ncbi_101115844;ncbi_101118221
GO:0009152	purine ribonucleotide biosynthetic process	3	103	0.35316	0.641771	ncbi_101113488;ncbi_101121731;ncbi_443542
GO:0010632	regulation of epithelial cell migration	3	103	0.35316	0.641771	ncbi_100307048;ncbi_101106433;ncbi_105613048
GO:0042391	regulation of membrane potential	3	103	0.35316	0.641771	ncbi_101107818;ncbi_101116192;ncbi_101119169
GO:0060255	regulation of macromolecule metabolic process	71	3318	0.353587	0.641933	ncbi_100125613;ncbi_100137067;ncbi_100194428;ncbi_100216463;ncbi_100303604;ncbi_100305131;ncbi_101102409;ncbi_101102686;ncbi_101102884;ncbi_101102920;ncbi_101103028;ncbi_101104440;ncbi_101104604;ncbi_101105234;ncbi_101106216;ncbi_101106433;ncbi_101106822;ncbi_101107283;ncbi_101108056;ncbi_101108241;ncbi_101108836;ncbi_101109049;ncbi_101109372;ncbi_101109714;ncbi_101110581;ncbi_101110905;ncbi_1011…
GO:0002822	regulation of adaptive immune response based on somatic recombination of immune receptors built from immunoglobulin superfamily domains	2	61	0.356105	0.644041	ncbi_101108056;ncbi_101114887
GO:0006457	protein folding	2	61	0.356105	0.644041	ncbi_101109608;ncbi_101122475
GO:0009116	nucleoside metabolic process	2	61	0.356105	0.644041	ncbi_443318;ncbi_443542
GO:0010506	regulation of autophagy	2	61	0.356105	0.644041	ncbi_100145866;ncbi_101115415
GO:0032940	secretion by cell	7	282	0.356579	0.644285	ncbi_100302063;ncbi_100307048;ncbi_101103024;ncbi_101106433;ncbi_101119886;ncbi_105613048;ncbi_114108651
GO:0002218	activation of innate immune response	3	104	0.358764	0.645111	ncbi_101108056;ncbi_101111736;ncbi_101114854
GO:0002758	innate immune response-activating signal transduction	3	104	0.358764	0.645111	ncbi_101108056;ncbi_101111736;ncbi_101114854
GO:0043434	response to peptide hormone	3	104	0.358764	0.645111	ncbi_100302063;ncbi_101109049;ncbi_443318
GO:0060326	cell chemotaxis	3	104	0.358764	0.645111	ncbi_101106433;ncbi_101120960;ncbi_101121705
GO:0000956	nuclear-transcribed mRNA catabolic process	4	148	0.359615	0.645111	ncbi_101103232;ncbi_101110299;ncbi_101115844;ncbi_105601858
GO:0016042	lipid catabolic process	2	62	0.363516	0.645111	ncbi_101106714;ncbi_101117173
GO:0040013	negative regulation of locomotion	2	62	0.363516	0.645111	ncbi_100125613;ncbi_101106433
GO:0055002	striated muscle cell development	2	62	0.363516	0.645111	ncbi_101122510;ncbi_443318
GO:1901657	glycosyl compound metabolic process	2	62	0.363516	0.645111	ncbi_443318;ncbi_443542
GO:0022411	cellular component disassembly	6	239	0.364923	0.645111	ncbi_101101968;ncbi_101103232;ncbi_101105287;ncbi_101107431;ncbi_101107610;ncbi_101119169
GO:0072657	protein localization to membrane	6	239	0.364923	0.645111	ncbi_101103232;ncbi_101105287;ncbi_101105503;ncbi_101112193;ncbi_101113842;ncbi_101119747
GO:0002456	T cell mediated immunity	1	22	0.365869	0.645111	ncbi_101108056
GO:0006836	neurotransmitter transport	1	22	0.365869	0.645111	ncbi_105613048
GO:0008585	female gonad development	1	22	0.365869	0.645111	ncbi_443277
GO:0010828	positive regulation of glucose transport	1	22	0.365869	0.645111	ncbi_443318
GO:0031057	negative regulation of histone modification	1	22	0.365869	0.645111	ncbi_101122063
GO:0032387	negative regulation of intracellular transport	1	22	0.365869	0.645111	ncbi_101110406
GO:0032465	regulation of cytokinesis	1	22	0.365869	0.645111	ncbi_101122352
GO:0043266	regulation of potassium ion transport	1	22	0.365869	0.645111	ncbi_114117869
GO:0043516	regulation of DNA damage response, signal transduction by p53 class mediator	1	22	0.365869	0.645111	ncbi_101113884
GO:0046165	alcohol biosynthetic process	1	22	0.365869	0.645111	ncbi_101102625
GO:0046545	development of primary female sexual characteristics	1	22	0.365869	0.645111	ncbi_443277
GO:0048489	synaptic vesicle transport	1	22	0.365869	0.645111	ncbi_105613048
GO:0055007	cardiac muscle cell differentiation	1	22	0.365869	0.645111	ncbi_101122510
GO:0061025	membrane fusion	1	22	0.365869	0.645111	ncbi_100302063
GO:0097480	establishment of synaptic vesicle localization	1	22	0.365869	0.645111	ncbi_105613048
GO:0072522	purine-containing compound biosynthetic process	3	106	0.369951	0.651116	ncbi_101113488;ncbi_101121731;ncbi_443542
GO:0051248	negative regulation of protein metabolic process	8	332	0.370375	0.651116	ncbi_100137067;ncbi_100216463;ncbi_101102884;ncbi_101102920;ncbi_101116141;ncbi_101119146;ncbi_101122063;ncbi_443318
GO:0006304	DNA modification	2	63	0.370896	0.651116	ncbi_101115462;ncbi_101120745
GO:0046907	intracellular transport	19	846	0.371525	0.651116	ncbi_100303606;ncbi_101103232;ncbi_101104604;ncbi_101106216;ncbi_101107431;ncbi_101107818;ncbi_101110406;ncbi_101112193;ncbi_101113932;ncbi_101115844;ncbi_101116450;ncbi_101118221;ncbi_101119146;ncbi_101119747;ncbi_101122352;ncbi_101122632;ncbi_105613048;ncbi_443032;ncbi_443318
GO:0048589	developmental growth	4	151	0.373594	0.651116	ncbi_100125613;ncbi_101112193;ncbi_101120745;ncbi_443318
GO:0018193	peptidyl-amino acid modification	7	288	0.376687	0.651116	ncbi_101102409;ncbi_101108056;ncbi_101118793;ncbi_101120745;ncbi_443005;ncbi_443318;ncbi_443369
GO:0010468	regulation of gene expression	53	2472	0.377213	0.651116	ncbi_100137067;ncbi_100194428;ncbi_100303604;ncbi_101102409;ncbi_101102686;ncbi_101104440;ncbi_101104604;ncbi_101105234;ncbi_101106216;ncbi_101106433;ncbi_101106822;ncbi_101107283;ncbi_101108056;ncbi_101108836;ncbi_101109049;ncbi_101109372;ncbi_101109714;ncbi_101110581;ncbi_101111099;ncbi_101111621;ncbi_101111736;ncbi_101112491;ncbi_101113656;ncbi_101113825;ncbi_101114394;ncbi_101114460;ncbi_1011…
GO:0007178	transmembrane receptor protein serine/threonine kinase signaling pathway	5	197	0.377783	0.651116	ncbi_101104604;ncbi_101106433;ncbi_101108056;ncbi_101122352;ncbi_106991420
GO:0002224	toll-like receptor signaling pathway	2	64	0.378241	0.651116	ncbi_101108056;ncbi_101114854
GO:0002761	regulation of myeloid leukocyte differentiation	2	64	0.378241	0.651116	ncbi_443277;ncbi_443371
GO:0006639	acylglycerol metabolic process	2	64	0.378241	0.651116	ncbi_101118274;ncbi_654404
GO:0000122	negative regulation of transcription from RNA polymerase II promoter	1	23	0.378875	0.651116	ncbi_101120745
GO:0000271	polysaccharide biosynthetic process	1	23	0.378875	0.651116	ncbi_443318
GO:0006282	regulation of DNA repair	1	23	0.378875	0.651116	ncbi_101115462
GO:0008033	tRNA processing	1	23	0.378875	0.651116	ncbi_101114460
GO:0009112	nucleobase metabolic process	1	23	0.378875	0.651116	ncbi_101121731
GO:0010634	positive regulation of epithelial cell migration	1	23	0.378875	0.651116	ncbi_101106433
GO:0016574	histone ubiquitination	1	23	0.378875	0.651116	ncbi_101122063
GO:0019935	cyclic-nucleotide-mediated signaling	1	23	0.378875	0.651116	ncbi_101106433
GO:0032635	interleukin-6 production	1	23	0.378875	0.651116	ncbi_443277
GO:0032675	regulation of interleukin-6 production	1	23	0.378875	0.651116	ncbi_443277
GO:0033059	cellular pigmentation	1	23	0.378875	0.651116	ncbi_101108896
GO:0033692	cellular polysaccharide biosynthetic process	1	23	0.378875	0.651116	ncbi_443318
GO:0034637	cellular carbohydrate biosynthetic process	1	23	0.378875	0.651116	ncbi_443318
GO:0042451	purine nucleoside biosynthetic process	1	23	0.378875	0.651116	ncbi_443542
GO:0043279	response to alkaloid	1	23	0.378875	0.651116	ncbi_101110299
GO:0046129	purine ribonucleoside biosynthetic process	1	23	0.378875	0.651116	ncbi_443542
GO:0048024	regulation of mRNA splicing, via spliceosome	1	23	0.378875	0.651116	ncbi_101115844
GO:0051239	regulation of multicellular organismal process	26	1182	0.379813	0.652137	ncbi_100125613;ncbi_100194428;ncbi_100303604;ncbi_100307048;ncbi_101103024;ncbi_101104604;ncbi_101106433;ncbi_101108056;ncbi_101108241;ncbi_101111126;ncbi_101111652;ncbi_101111736;ncbi_101112193;ncbi_101116192;ncbi_101117560;ncbi_101119095;ncbi_101119146;ncbi_101119169;ncbi_101119747;ncbi_101120745;ncbi_101121017;ncbi_105613048;ncbi_443032;ncbi_443277;ncbi_443318;ncbi_443371
GO:0042306	regulation of protein import into nucleus	3	108	0.381103	0.652583	ncbi_101104604;ncbi_101119747;ncbi_443318
GO:1900180	regulation of protein localization to nucleus	3	108	0.381103	0.652583	ncbi_101104604;ncbi_101119747;ncbi_443318
GO:1904589	regulation of protein import	3	108	0.381103	0.652583	ncbi_101104604;ncbi_101119747;ncbi_443318
GO:0002685	regulation of leukocyte migration	2	65	0.385551	0.656646	ncbi_101106433;ncbi_101120960
GO:0006638	neutral lipid metabolic process	2	65	0.385551	0.656646	ncbi_101118274;ncbi_654404
GO:0007596	blood coagulation	2	65	0.385551	0.656646	ncbi_101106433;ncbi_101111647
GO:0010594	regulation of endothelial cell migration	2	65	0.385551	0.656646	ncbi_100307048;ncbi_101106433
GO:0032103	positive regulation of response to external stimulus	2	65	0.385551	0.656646	ncbi_101106433;ncbi_101120960
GO:1902532	negative regulation of intracellular signal transduction	2	65	0.385551	0.656646	ncbi_101119146;ncbi_443318
GO:0009260	ribonucleotide biosynthetic process	3	109	0.386663	0.656774	ncbi_101113488;ncbi_101121731;ncbi_443542
GO:0034765	regulation of ion transmembrane transport	3	109	0.386663	0.656774	ncbi_100145866;ncbi_101106433;ncbi_114117869
GO:1903533	regulation of protein targeting	3	109	0.386663	0.656774	ncbi_101104604;ncbi_101119747;ncbi_443318
GO:0044708	single-organism behavior	5	200	0.389999	0.657242	ncbi_100145866;ncbi_101105496;ncbi_101106433;ncbi_101113017;ncbi_101119146
GO:0000578	embryonic axis specification	1	24	0.391616	0.657242	ncbi_101112193
GO:0006101	citrate metabolic process	1	24	0.391616	0.657242	ncbi_101110965
GO:0006493	protein O-linked glycosylation	1	24	0.391616	0.657242	ncbi_101106433
GO:0006595	polyamine metabolic process	1	24	0.391616	0.657242	ncbi_101113992
GO:0009132	nucleoside diphosphate metabolic process	1	24	0.391616	0.657242	ncbi_443318
GO:0030837	negative regulation of actin filament polymerization	1	24	0.391616	0.657242	ncbi_101101968
GO:0032272	negative regulation of protein polymerization	1	24	0.391616	0.657242	ncbi_101101968
GO:0032784	regulation of DNA-templated transcription, elongation	1	24	0.391616	0.657242	ncbi_101104604
GO:0034381	plasma lipoprotein particle clearance	1	24	0.391616	0.657242	ncbi_101117560
GO:0045930	negative regulation of mitotic cell cycle	1	24	0.391616	0.657242	ncbi_101102686
GO:0071901	negative regulation of protein serine/threonine kinase activity	1	24	0.391616	0.657242	ncbi_100216463
GO:1901617	organic hydroxy compound biosynthetic process	1	24	0.391616	0.657242	ncbi_101102625
GO:0007346	regulation of mitotic cell cycle	4	155	0.392195	0.657242	ncbi_101102686;ncbi_101119146;ncbi_101120073;ncbi_443318
GO:0046390	ribose phosphate biosynthetic process	3	110	0.392212	0.657242	ncbi_101113488;ncbi_101121731;ncbi_443542
GO:0051494	negative regulation of cytoskeleton organization	2	66	0.392823	0.657242	ncbi_101101968;ncbi_101107431
GO:0055001	muscle cell development	2	66	0.392823	0.657242	ncbi_101122510;ncbi_443318
GO:0051493	regulation of cytoskeleton organization	5	201	0.394068	0.658746	ncbi_101101968;ncbi_101103028;ncbi_101107431;ncbi_101108836;ncbi_105613048
GO:0009790	embryo development	12	528	0.397328	0.662675	ncbi_101103028;ncbi_101104604;ncbi_101106810;ncbi_101108056;ncbi_101110367;ncbi_101112193;ncbi_101117548;ncbi_101118368;ncbi_101119747;ncbi_101120475;ncbi_101120714;ncbi_101121017
GO:0009719	response to endogenous stimulus	14	623	0.399054	0.662675	ncbi_100302063;ncbi_100307048;ncbi_101104440;ncbi_101104604;ncbi_101106433;ncbi_101109049;ncbi_101110299;ncbi_101110905;ncbi_101118656;ncbi_101119747;ncbi_101122352;ncbi_101122510;ncbi_443277;ncbi_443318
GO:0014031	mesenchymal cell development	2	67	0.400056	0.662675	ncbi_101104604;ncbi_101120745
GO:0016125	sterol metabolic process	2	67	0.400056	0.662675	ncbi_101110013;ncbi_101119093
GO:0042476	odontogenesis	2	67	0.400056	0.662675	ncbi_101109372;ncbi_101113656
GO:0048864	stem cell development	2	67	0.400056	0.662675	ncbi_101104604;ncbi_101120745
GO:0009966	regulation of signal transduction	29	1338	0.401314	0.662675	ncbi_100125613;ncbi_100305131;ncbi_101102409;ncbi_101103028;ncbi_101103771;ncbi_101104604;ncbi_101105234;ncbi_101105287;ncbi_101106433;ncbi_101108056;ncbi_101111652;ncbi_101111736;ncbi_101112193;ncbi_101112686;ncbi_101113884;ncbi_101114774;ncbi_101114854;ncbi_101114887;ncbi_101114991;ncbi_101117560;ncbi_101119095;ncbi_101119146;ncbi_101119747;ncbi_101119886;ncbi_101120745;ncbi_101122352;ncbi_1141…
GO:0043122	regulation of I-kappaB kinase/NF-kappaB signaling	4	157	0.401468	0.662675	ncbi_101103771;ncbi_101108056;ncbi_101114774;ncbi_101114854
GO:0043410	positive regulation of MAPK cascade	4	157	0.401468	0.662675	ncbi_101104604;ncbi_101108056;ncbi_101113884;ncbi_101119886
GO:0002757	immune response-activating signal transduction	5	203	0.4022	0.662675	ncbi_101108056;ncbi_101111736;ncbi_101113147;ncbi_101114854;ncbi_101114887
GO:0003012	muscle system process	5	203	0.4022	0.662675	ncbi_101103028;ncbi_101107818;ncbi_101116192;ncbi_101119169;ncbi_443318
GO:0080135	regulation of cellular response to stress	5	203	0.4022	0.662675	ncbi_101108056;ncbi_101113884;ncbi_101115462;ncbi_101117560;ncbi_101119146
GO:0045184	establishment of protein localization	18	814	0.402345	0.662675	ncbi_100302063;ncbi_101103232;ncbi_101104604;ncbi_101105287;ncbi_101105503;ncbi_101107818;ncbi_101112193;ncbi_101113842;ncbi_101114351;ncbi_101116450;ncbi_101117133;ncbi_101119146;ncbi_101119747;ncbi_101122352;ncbi_101122632;ncbi_114108651;ncbi_443318;ncbi_494439
GO:0035107	appendage morphogenesis	3	112	0.403271	0.662675	ncbi_101106810;ncbi_101112193;ncbi_101122392
GO:0001523	retinoid metabolic process	1	25	0.404096	0.662675	ncbi_101106810
GO:0006690	icosanoid metabolic process	1	25	0.404096	0.662675	ncbi_101109049
GO:0016052	carbohydrate catabolic process	1	25	0.404096	0.662675	ncbi_443318
GO:0032414	positive regulation of ion transmembrane transporter activity	1	25	0.404096	0.662675	ncbi_114117869
GO:0032507	maintenance of protein location in cell	1	25	0.404096	0.662675	ncbi_101117150
GO:0032946	positive regulation of mononuclear cell proliferation	1	25	0.404096	0.662675	ncbi_443318
GO:0097479	synaptic vesicle localization	1	25	0.404096	0.662675	ncbi_105613048
GO:1901568	fatty acid derivative metabolic process	1	25	0.404096	0.662675	ncbi_101109049
GO:0051049	regulation of transport	15	673	0.405204	0.66392	ncbi_100145866;ncbi_101104604;ncbi_101106433;ncbi_101109081;ncbi_101110406;ncbi_101112193;ncbi_101115961;ncbi_101117560;ncbi_101119747;ncbi_101119886;ncbi_114108651;ncbi_114115278;ncbi_114117869;ncbi_443032;ncbi_443318
GO:0090407	organophosphate biosynthetic process	5	204	0.406261	0.664974	ncbi_101113488;ncbi_101115415;ncbi_101119093;ncbi_101121731;ncbi_443542
GO:0002819	regulation of adaptive immune response	2	68	0.407249	0.664974	ncbi_101108056;ncbi_101114887
GO:0006821	chloride transport	2	68	0.407249	0.664974	ncbi_101113480;ncbi_101118480
GO:0051656	establishment of organelle localization	2	68	0.407249	0.664974	ncbi_101119146;ncbi_105613048
GO:2000026	regulation of multicellular organismal development	14	627	0.408365	0.666043	ncbi_100125613;ncbi_100307048;ncbi_101103024;ncbi_101104604;ncbi_101106433;ncbi_101111126;ncbi_101111652;ncbi_101119146;ncbi_101120745;ncbi_101121017;ncbi_443032;ncbi_443277;ncbi_443318;ncbi_443371
GO:0090287	regulation of cellular response to growth factor stimulus	3	113	0.408779	0.666043	ncbi_101104604;ncbi_101106433;ncbi_101122352
GO:0006955	immune response	10	439	0.410944	0.666043	ncbi_101103028;ncbi_101103771;ncbi_101108056;ncbi_101111736;ncbi_101113147;ncbi_101114854;ncbi_101114887;ncbi_101115037;ncbi_101115415;ncbi_443005
GO:0048870	cell motility	17	771	0.411795	0.666043	ncbi_100307048;ncbi_101103371;ncbi_101104604;ncbi_101106433;ncbi_101108147;ncbi_101108836;ncbi_101114991;ncbi_101115961;ncbi_101119146;ncbi_101119747;ncbi_101120960;ncbi_101121705;ncbi_101122352;ncbi_101122475;ncbi_105613048;ncbi_443318;ncbi_443371
GO:0051674	localization of cell	17	771	0.411795	0.666043	ncbi_100307048;ncbi_101103371;ncbi_101104604;ncbi_101106433;ncbi_101108147;ncbi_101108836;ncbi_101114991;ncbi_101115961;ncbi_101119146;ncbi_101119747;ncbi_101120960;ncbi_101121705;ncbi_101122352;ncbi_101122475;ncbi_105613048;ncbi_443318;ncbi_443371
GO:0031326	regulation of cellular biosynthetic process	39	1825	0.412129	0.666043	ncbi_100137067;ncbi_100303604;ncbi_101102409;ncbi_101102686;ncbi_101104440;ncbi_101104604;ncbi_101105234;ncbi_101106433;ncbi_101106822;ncbi_101108056;ncbi_101108836;ncbi_101109372;ncbi_101111099;ncbi_101111652;ncbi_101113656;ncbi_101113825;ncbi_101114460;ncbi_101114692;ncbi_101114854;ncbi_101115037;ncbi_101115462;ncbi_101117173;ncbi_101117560;ncbi_101117758;ncbi_101118391;ncbi_101118785;ncbi_1011…
GO:0022008	neurogenesis	14	629	0.413026	0.666043	ncbi_100125613;ncbi_100302063;ncbi_101105287;ncbi_101106961;ncbi_101107431;ncbi_101111328;ncbi_101113017;ncbi_101113987;ncbi_101119146;ncbi_101119747;ncbi_101120475;ncbi_101120745;ncbi_101121017;ncbi_101122854
GO:1902580	single-organism cellular localization	10	440	0.413718	0.666043	ncbi_101103232;ncbi_101104604;ncbi_101105287;ncbi_101105503;ncbi_101112193;ncbi_101113842;ncbi_101119146;ncbi_101119747;ncbi_105613048;ncbi_443318
GO:0045089	positive regulation of innate immune response	3	114	0.414271	0.666043	ncbi_101108056;ncbi_101111736;ncbi_101114854
GO:1901652	response to peptide	3	114	0.414271	0.666043	ncbi_100302063;ncbi_101109049;ncbi_443318
GO:0031327	negative regulation of cellular biosynthetic process	5	206	0.414374	0.666043	ncbi_101104440;ncbi_101114692;ncbi_101114854;ncbi_101117173;ncbi_101120745
GO:0001738	morphogenesis of a polarized epithelium	1	26	0.416321	0.666043	ncbi_101104604
GO:0001776	leukocyte homeostasis	1	26	0.416321	0.666043	ncbi_101114887
GO:0002286	T cell activation involved in immune response	1	26	0.416321	0.666043	ncbi_101114887
GO:0008625	extrinsic apoptotic signaling pathway via death domain receptors	1	26	0.416321	0.666043	ncbi_101106433
GO:0009201	ribonucleoside triphosphate biosynthetic process	1	26	0.416321	0.666043	ncbi_443542
GO:0030183	B cell differentiation	1	26	0.416321	0.666043	ncbi_101121017
GO:0030324	lung development	1	26	0.416321	0.666043	ncbi_443318
GO:0034502	protein localization to chromosome	1	26	0.416321	0.666043	ncbi_101120745
GO:0043367	CD4-positive, alpha-beta T cell differentiation	1	26	0.416321	0.666043	ncbi_101114887
GO:0045185	maintenance of protein location	1	26	0.416321	0.666043	ncbi_101117150
GO:0060541	respiratory system development	1	26	0.416321	0.666043	ncbi_443318
GO:0072577	endothelial cell apoptotic process	1	26	0.416321	0.666043	ncbi_101106433
GO:1902041	regulation of extrinsic apoptotic signaling pathway via death domain receptors	1	26	0.416321	0.666043	ncbi_101106433
GO:0045088	regulation of innate immune response	3	115	0.419748	0.670697	ncbi_101108056;ncbi_101111736;ncbi_101114854
GO:0007249	I-kappaB kinase/NF-kappaB signaling	4	161	0.419936	0.670697	ncbi_101103771;ncbi_101108056;ncbi_101114774;ncbi_101114854
GO:0022403	cell cycle phase	2	70	0.421508	0.671513	ncbi_101110299;ncbi_101119146
GO:0031331	positive regulation of cellular catabolic process	2	70	0.421508	0.671513	ncbi_101104058;ncbi_101104604
GO:0031667	response to nutrient levels	2	70	0.421508	0.671513	ncbi_101109049;ncbi_101120073
GO:0031323	regulation of cellular metabolic process	61	2896	0.423593	0.671807	ncbi_100125613;ncbi_100137067;ncbi_100145866;ncbi_100216463;ncbi_100303604;ncbi_100305131;ncbi_101102409;ncbi_101102686;ncbi_101102884;ncbi_101102920;ncbi_101103028;ncbi_101104058;ncbi_101104440;ncbi_101104604;ncbi_101105234;ncbi_101106433;ncbi_101106822;ncbi_101108056;ncbi_101108836;ncbi_101109372;ncbi_101110581;ncbi_101110905;ncbi_101111099;ncbi_101111652;ncbi_101112686;ncbi_101113656;ncbi_1011…
GO:0002682	regulation of immune system process	14	634	0.424688	0.671807	ncbi_101103028;ncbi_101106433;ncbi_101108056;ncbi_101111126;ncbi_101111736;ncbi_101113147;ncbi_101114854;ncbi_101114887;ncbi_101120475;ncbi_101120960;ncbi_101121017;ncbi_443277;ncbi_443318;ncbi_443371
GO:0031175	neuron projection development	9	397	0.425785	0.671807	ncbi_100125613;ncbi_100302063;ncbi_101105287;ncbi_101106961;ncbi_101107431;ncbi_101113017;ncbi_101119146;ncbi_101120475;ncbi_101122854
GO:0048699	generation of neurons	13	587	0.42615	0.671807	ncbi_100125613;ncbi_100302063;ncbi_101105287;ncbi_101106961;ncbi_101107431;ncbi_101113017;ncbi_101113987;ncbi_101119146;ncbi_101119747;ncbi_101120475;ncbi_101120745;ncbi_101121017;ncbi_101122854
GO:1901698	response to nitrogen compound	6	256	0.427161	0.671807	ncbi_100302063;ncbi_101109049;ncbi_101110299;ncbi_101119747;ncbi_443277;ncbi_443318
GO:0002367	cytokine production involved in immune response	1	27	0.428296	0.671807	ncbi_101103028
GO:0006418	tRNA aminoacylation for protein translation	1	27	0.428296	0.671807	ncbi_101114460
GO:0006909	phagocytosis	1	27	0.428296	0.671807	ncbi_101106433
GO:0009953	dorsal/ventral pattern formation	1	27	0.428296	0.671807	ncbi_101112193
GO:0014897	striated muscle hypertrophy	1	27	0.428296	0.671807	ncbi_443318
GO:0016101	diterpenoid metabolic process	1	27	0.428296	0.671807	ncbi_101106810
GO:0017156	calcium ion regulated exocytosis	1	27	0.428296	0.671807	ncbi_105613048
GO:0030282	bone mineralization	1	27	0.428296	0.671807	ncbi_443318
GO:0032411	positive regulation of transporter activity	1	27	0.428296	0.671807	ncbi_114117869
GO:0043467	regulation of generation of precursor metabolites and energy	1	27	0.428296	0.671807	ncbi_443318
GO:0045055	regulated exocytosis	1	27	0.428296	0.671807	ncbi_105613048
GO:1903309	negative regulation of chromatin modification	1	27	0.428296	0.671807	ncbi_101122063
GO:0006694	steroid biosynthetic process	2	71	0.428572	0.671807	ncbi_101119093;ncbi_114115278
GO:0051495	positive regulation of cytoskeleton organization	2	71	0.428572	0.671807	ncbi_101108836;ncbi_105613048
GO:0009889	regulation of biosynthetic process	40	1885	0.429008	0.671807	ncbi_100137067;ncbi_100303604;ncbi_101102409;ncbi_101102686;ncbi_101104440;ncbi_101104604;ncbi_101105234;ncbi_101106433;ncbi_101106822;ncbi_101108056;ncbi_101108241;ncbi_101108836;ncbi_101109372;ncbi_101111099;ncbi_101111652;ncbi_101113656;ncbi_101113825;ncbi_101114460;ncbi_101114692;ncbi_101114854;ncbi_101115037;ncbi_101115462;ncbi_101117173;ncbi_101117560;ncbi_101117758;ncbi_101118391;ncbi_1011…
GO:0043062	extracellular structure organization	4	163	0.429122	0.671807	ncbi_100307048;ncbi_101106433;ncbi_101116580;ncbi_101117548
GO:0032879	regulation of localization	21	971	0.429647	0.672076	ncbi_100145866;ncbi_100307048;ncbi_101103371;ncbi_101104604;ncbi_101106433;ncbi_101108147;ncbi_101109081;ncbi_101110406;ncbi_101112193;ncbi_101115961;ncbi_101117560;ncbi_101119169;ncbi_101119747;ncbi_101119886;ncbi_101120960;ncbi_105613048;ncbi_114108651;ncbi_114115278;ncbi_114117869;ncbi_443032;ncbi_443318
GO:0010927	cellular component assembly involved in morphogenesis	3	117	0.43065	0.67309	ncbi_100302063;ncbi_101105234;ncbi_101108499
GO:0032990	cell part morphogenesis	9	399	0.431647	0.673539	ncbi_100125613;ncbi_100302063;ncbi_101105287;ncbi_101106961;ncbi_101107431;ncbi_101113017;ncbi_101119146;ncbi_101120475;ncbi_101122854
GO:0048858	cell projection morphogenesis	9	399	0.431647	0.673539	ncbi_100125613;ncbi_100302063;ncbi_101105287;ncbi_101106961;ncbi_101107431;ncbi_101113017;ncbi_101119146;ncbi_101120475;ncbi_101122854
GO:0048646	anatomical structure formation involved in morphogenesis	12	542	0.43264	0.674247	ncbi_100302063;ncbi_100307048;ncbi_101105234;ncbi_101106433;ncbi_101108056;ncbi_101108499;ncbi_101112193;ncbi_101114887;ncbi_101119146;ncbi_101119747;ncbi_101120714;ncbi_101122510
GO:0009968	negative regulation of signal transduction	8	352	0.432811	0.674247	ncbi_100125613;ncbi_101104604;ncbi_101105234;ncbi_101106433;ncbi_101119146;ncbi_101119747;ncbi_101120745;ncbi_443318
GO:0000302	response to reactive oxygen species	2	72	0.43559	0.677109	ncbi_101106433;ncbi_101120745
GO:0044848	biological phase	2	72	0.43559	0.677109	ncbi_101110299;ncbi_101119146
GO:0034762	regulation of transmembrane transport	3	118	0.436074	0.677109	ncbi_100145866;ncbi_101106433;ncbi_114117869
GO:0097193	intrinsic apoptotic signaling pathway	3	118	0.436074	0.677109	ncbi_101113884;ncbi_101117560;ncbi_114117267
GO:0040011	locomotion	21	975	0.437297	0.678255	ncbi_100125613;ncbi_100307048;ncbi_101103371;ncbi_101104604;ncbi_101106433;ncbi_101107431;ncbi_101108147;ncbi_101108836;ncbi_101113017;ncbi_101114991;ncbi_101115961;ncbi_101119146;ncbi_101119747;ncbi_101120475;ncbi_101120960;ncbi_101121705;ncbi_101122352;ncbi_101122475;ncbi_105613048;ncbi_443318;ncbi_443371
GO:0009100	glycoprotein metabolic process	4	165	0.43827	0.678255	ncbi_101106433;ncbi_101114836;ncbi_101117548;ncbi_443318
GO:0009142	nucleoside triphosphate biosynthetic process	1	28	0.440027	0.678255	ncbi_443542
GO:0032233	positive regulation of actin filament bundle assembly	1	28	0.440027	0.678255	ncbi_105613048
GO:0042461	photoreceptor cell development	1	28	0.440027	0.678255	ncbi_101121017
GO:0046474	glycerophospholipid biosynthetic process	1	28	0.440027	0.678255	ncbi_101115415
GO:0050931	pigment cell differentiation	1	28	0.440027	0.678255	ncbi_443371
GO:0061136	regulation of proteasomal protein catabolic process	1	28	0.440027	0.678255	ncbi_100305131
GO:0070997	neuron death	1	28	0.440027	0.678255	ncbi_443005
GO:0006914	autophagy	2	73	0.442561	0.680343	ncbi_100145866;ncbi_101115415
GO:0021953	central nervous system neuron differentiation	2	73	0.442561	0.680343	ncbi_101106961;ncbi_101119146
GO:0050817	coagulation	2	73	0.442561	0.680343	ncbi_101106433;ncbi_101111647
GO:0048468	cell development	22	1026	0.442814	0.680343	ncbi_100125613;ncbi_100302063;ncbi_101103024;ncbi_101104604;ncbi_101105287;ncbi_101106961;ncbi_101107431;ncbi_101111099;ncbi_101113017;ncbi_101113987;ncbi_101117548;ncbi_101119146;ncbi_101119747;ncbi_101119886;ncbi_101120475;ncbi_101120551;ncbi_101120745;ncbi_101121017;ncbi_101122510;ncbi_101122854;ncbi_443032;ncbi_443318
GO:0018205	peptidyl-lysine modification	4	167	0.447376	0.683757	ncbi_101102409;ncbi_101108056;ncbi_101118793;ncbi_101120745
GO:0080134	regulation of response to stress	11	500	0.447465	0.683757	ncbi_100137067;ncbi_100194428;ncbi_101102269;ncbi_101106433;ncbi_101108056;ncbi_101111736;ncbi_101113884;ncbi_101114854;ncbi_101115462;ncbi_101117560;ncbi_101119146
GO:0040007	growth	12	548	0.447774	0.683757	ncbi_100125613;ncbi_100303604;ncbi_101109432;ncbi_101111126;ncbi_101112193;ncbi_101117184;ncbi_101117691;ncbi_101117955;ncbi_101119146;ncbi_101120745;ncbi_443032;ncbi_443318
GO:0010810	regulation of cell-substrate adhesion	2	74	0.449485	0.683757	ncbi_101106433;ncbi_101116580
GO:0048762	mesenchymal cell differentiation	2	74	0.449485	0.683757	ncbi_101104604;ncbi_101120745
GO:0023057	negative regulation of signaling	8	358	0.451481	0.683757	ncbi_100125613;ncbi_101104604;ncbi_101105234;ncbi_101106433;ncbi_101119146;ncbi_101119747;ncbi_101120745;ncbi_443318
GO:0001910	regulation of leukocyte mediated cytotoxicity	1	29	0.451517	0.683757	ncbi_101111126
GO:0002695	negative regulation of leukocyte activation	1	29	0.451517	0.683757	ncbi_101114887
GO:0006721	terpenoid metabolic process	1	29	0.451517	0.683757	ncbi_101106810
GO:0009163	nucleoside biosynthetic process	1	29	0.451517	0.683757	ncbi_443542
GO:0022406	membrane docking	1	29	0.451517	0.683757	ncbi_100302063
GO:0032768	regulation of monooxygenase activity	1	29	0.451517	0.683757	ncbi_101111652
GO:0042455	ribonucleoside biosynthetic process	1	29	0.451517	0.683757	ncbi_443542
GO:0043502	regulation of muscle adaptation	1	29	0.451517	0.683757	ncbi_443318
GO:0043618	regulation of transcription from RNA polymerase II promoter in response to stress	1	29	0.451517	0.683757	ncbi_101122714
GO:0043620	regulation of DNA-templated transcription in response to stress	1	29	0.451517	0.683757	ncbi_101122714
GO:1901659	glycosyl compound biosynthetic process	1	29	0.451517	0.683757	ncbi_443542
GO:2001251	negative regulation of chromosome organization	1	29	0.451517	0.683757	ncbi_101122063
GO:0002376	immune system process	26	1224	0.45207	0.684048	ncbi_100303606;ncbi_101103028;ncbi_101103771;ncbi_101106433;ncbi_101108056;ncbi_101109608;ncbi_101111126;ncbi_101111736;ncbi_101112686;ncbi_101113147;ncbi_101113656;ncbi_101113825;ncbi_101114854;ncbi_101114887;ncbi_101115037;ncbi_101115415;ncbi_101115961;ncbi_101120475;ncbi_101120960;ncbi_101121017;ncbi_101121705;ncbi_443005;ncbi_443249;ncbi_443277;ncbi_443318;ncbi_443371
GO:0002696	positive regulation of leukocyte activation	2	75	0.456361	0.687719	ncbi_101106433;ncbi_443318
GO:0008016	regulation of heart contraction	2	75	0.456361	0.687719	ncbi_101116192;ncbi_101119169
GO:0030335	positive regulation of cell migration	2	75	0.456361	0.687719	ncbi_101106433;ncbi_101120960
GO:0050851	antigen receptor-mediated signaling pathway	2	75	0.456361	0.687719	ncbi_101108056;ncbi_101114887
GO:2000147	positive regulation of cell motility	2	75	0.456361	0.687719	ncbi_101106433;ncbi_101120960
GO:0019932	second-messenger-mediated signaling	3	122	0.45757	0.687719	ncbi_101106433;ncbi_101117691;ncbi_443318
GO:0032446	protein modification by small protein conjugation	10	456	0.458041	0.687719	ncbi_100169937;ncbi_101104058;ncbi_101109924;ncbi_101110581;ncbi_101114854;ncbi_101116578;ncbi_101117150;ncbi_101118656;ncbi_101122063;ncbi_101122714
GO:1903047	mitotic cell cycle process	6	265	0.459822	0.687719	ncbi_101103906;ncbi_101110299;ncbi_101119146;ncbi_101120745;ncbi_101122714;ncbi_443318
GO:0072358	cardiovascular system development	8	361	0.460782	0.687719	ncbi_100307048;ncbi_101105234;ncbi_101106433;ncbi_101109372;ncbi_101117548;ncbi_101119169;ncbi_101122510;ncbi_443318
GO:0072359	circulatory system development	8	361	0.460782	0.687719	ncbi_100307048;ncbi_101105234;ncbi_101106433;ncbi_101109372;ncbi_101117548;ncbi_101119169;ncbi_101122510;ncbi_443318
GO:0002028	regulation of sodium ion transport	1	30	0.462773	0.687719	ncbi_114117869
GO:0002431	Fc receptor mediated stimulatory signaling pathway	1	30	0.462773	0.687719	ncbi_101113147
GO:0014812	muscle cell migration	1	30	0.462773	0.687719	ncbi_443318
GO:0022900	electron transport chain	1	30	0.462773	0.687719	ncbi_101110095
GO:0030838	positive regulation of actin filament polymerization	1	30	0.462773	0.687719	ncbi_101108836
GO:0032273	positive regulation of protein polymerization	1	30	0.462773	0.687719	ncbi_101108836
GO:0045010	actin nucleation	1	30	0.462773	0.687719	ncbi_101108836
GO:0046660	female sex differentiation	1	30	0.462773	0.687719	ncbi_443277
GO:0050854	regulation of antigen receptor-mediated signaling pathway	1	30	0.462773	0.687719	ncbi_101114887
GO:0051651	maintenance of location in cell	1	30	0.462773	0.687719	ncbi_101117150
GO:2001236	regulation of extrinsic apoptotic signaling pathway	1	30	0.462773	0.687719	ncbi_101106433
GO:0002440	production of molecular mediator of immune response	2	76	0.463187	0.687719	ncbi_101103028;ncbi_101111126
GO:0050867	positive regulation of cell activation	2	76	0.463187	0.687719	ncbi_101106433;ncbi_443318
GO:0051272	positive regulation of cellular component movement	2	76	0.463187	0.687719	ncbi_101106433;ncbi_101120960
GO:0001817	regulation of cytokine production	7	314	0.463791	0.688077	ncbi_100194428;ncbi_101106433;ncbi_101108056;ncbi_101111652;ncbi_101111736;ncbi_101119095;ncbi_443277
GO:0007507	heart development	4	171	0.465448	0.689997	ncbi_101105234;ncbi_101117548;ncbi_101119169;ncbi_101122510
GO:0019216	regulation of lipid metabolic process	3	124	0.468189	0.692978	ncbi_101104440;ncbi_101117173;ncbi_114115278
GO:0048736	appendage development	3	124	0.468189	0.692978	ncbi_101106810;ncbi_101112193;ncbi_101122392
GO:0002703	regulation of leukocyte mediated immunity	2	77	0.469963	0.695061	ncbi_101108056;ncbi_101111126
GO:0048583	regulation of response to stimulus	36	1721	0.472295	0.697967	ncbi_100125613;ncbi_100137067;ncbi_100194428;ncbi_100305131;ncbi_101102269;ncbi_101102409;ncbi_101103028;ncbi_101103771;ncbi_101104604;ncbi_101105234;ncbi_101105287;ncbi_101106433;ncbi_101108056;ncbi_101111652;ncbi_101111736;ncbi_101112193;ncbi_101112686;ncbi_101113147;ncbi_101113884;ncbi_101114774;ncbi_101114854;ncbi_101114887;ncbi_101114991;ncbi_101115462;ncbi_101117560;ncbi_101119095;ncbi_1011…
GO:0019220	regulation of phosphate metabolic process	19	897	0.473475	0.698017	ncbi_100137067;ncbi_100216463;ncbi_101102884;ncbi_101103028;ncbi_101104604;ncbi_101106433;ncbi_101108056;ncbi_101110581;ncbi_101110905;ncbi_101113656;ncbi_101113884;ncbi_101119095;ncbi_101119146;ncbi_101119886;ncbi_101120718;ncbi_101120745;ncbi_105613048;ncbi_443318;ncbi_443371
GO:0006029	proteoglycan metabolic process	1	31	0.473799	0.698017	ncbi_443318
GO:0050870	positive regulation of T cell activation	1	31	0.473799	0.698017	ncbi_443318
GO:1903039	positive regulation of leukocyte cell-cell adhesion	1	31	0.473799	0.698017	ncbi_443318
GO:0006468	protein phosphorylation	17	801	0.47531	0.6997	ncbi_100137067;ncbi_100194428;ncbi_100216463;ncbi_101102884;ncbi_101103028;ncbi_101104604;ncbi_101106433;ncbi_101108056;ncbi_101110905;ncbi_101113884;ncbi_101119095;ncbi_101119146;ncbi_101119886;ncbi_101120745;ncbi_105613048;ncbi_443318;ncbi_443371
GO:0010604	positive regulation of macromolecule metabolic process	16	753	0.476266	0.700099	ncbi_100125613;ncbi_101103028;ncbi_101104604;ncbi_101106433;ncbi_101108056;ncbi_101108241;ncbi_101110905;ncbi_101112686;ncbi_101113884;ncbi_101117560;ncbi_101119095;ncbi_101119886;ncbi_101120745;ncbi_105613048;ncbi_443318;ncbi_443371
GO:0009991	response to extracellular stimulus	2	78	0.476687	0.700099	ncbi_101109049;ncbi_101120073
GO:0016571	histone methylation	2	78	0.476687	0.700099	ncbi_101102409;ncbi_101120745
GO:0014706	striated muscle tissue development	4	175	0.483309	0.701335	ncbi_101117548;ncbi_101119169;ncbi_101122510;ncbi_101123330
GO:0043624	cellular protein complex disassembly	4	175	0.483309	0.701335	ncbi_101101968;ncbi_101103232;ncbi_101107431;ncbi_101107610
GO:0006954	inflammatory response	2	79	0.483359	0.701335	ncbi_101106433;ncbi_443277
GO:0043010	camera-type eye development	2	79	0.483359	0.701335	ncbi_101103028;ncbi_106991578
GO:0043393	regulation of protein binding	2	79	0.483359	0.701335	ncbi_101104604;ncbi_101106822
GO:0045637	regulation of myeloid cell differentiation	2	79	0.483359	0.701335	ncbi_443277;ncbi_443371
GO:0051174	regulation of phosphorus metabolic process	19	902	0.483477	0.701335	ncbi_100137067;ncbi_100216463;ncbi_101102884;ncbi_101103028;ncbi_101104604;ncbi_101106433;ncbi_101108056;ncbi_101110581;ncbi_101110905;ncbi_101113656;ncbi_101113884;ncbi_101119095;ncbi_101119146;ncbi_101119886;ncbi_101120718;ncbi_101120745;ncbi_105613048;ncbi_443318;ncbi_443371
GO:0090092	regulation of transmembrane receptor protein serine/threonine kinase signaling pathway	3	127	0.483942	0.701335	ncbi_101104604;ncbi_101106433;ncbi_101122352
GO:0003208	cardiac ventricle morphogenesis	1	32	0.484599	0.701335	ncbi_101119169
GO:0009063	cellular amino acid catabolic process	1	32	0.484599	0.701335	ncbi_101109822
GO:0009408	response to heat	1	32	0.484599	0.701335	ncbi_101106433
GO:0030307	positive regulation of cell growth	1	32	0.484599	0.701335	ncbi_101119146
GO:0031032	actomyosin structure organization	1	32	0.484599	0.701335	ncbi_100216463
GO:0043038	amino acid activation	1	32	0.484599	0.701335	ncbi_101114460
GO:0043039	tRNA aminoacylation	1	32	0.484599	0.701335	ncbi_101114460
GO:0046632	alpha-beta T cell differentiation	1	32	0.484599	0.701335	ncbi_101114887
GO:0048066	developmental pigmentation	1	32	0.484599	0.701335	ncbi_443371
GO:0051650	establishment of vesicle localization	1	32	0.484599	0.701335	ncbi_105613048
GO:1901136	carbohydrate derivative catabolic process	1	32	0.484599	0.701335	ncbi_101113884
GO:1901137	carbohydrate derivative biosynthetic process	6	272	0.484914	0.701335	ncbi_101106433;ncbi_101113488;ncbi_101114836;ncbi_101121731;ncbi_443318;ncbi_443542
GO:0045597	positive regulation of cell differentiation	7	321	0.486887	0.703116	ncbi_100125613;ncbi_101104604;ncbi_101108241;ncbi_101119886;ncbi_443032;ncbi_443277;ncbi_443318
GO:0071495	cellular response to endogenous stimulus	7	321	0.486887	0.703116	ncbi_101104440;ncbi_101104604;ncbi_101106433;ncbi_101110905;ncbi_101118656;ncbi_101122352;ncbi_443318
GO:0006897	endocytosis	6	273	0.488471	0.704333	ncbi_100307048;ncbi_101104604;ncbi_101106433;ncbi_101115961;ncbi_101117560;ncbi_101123327
GO:0031347	regulation of defense response	6	273	0.488471	0.704333	ncbi_100137067;ncbi_100194428;ncbi_101102269;ncbi_101108056;ncbi_101111736;ncbi_101114854
GO:0015850	organic hydroxy compound transport	2	80	0.489979	0.705771	ncbi_101112193;ncbi_114115278
GO:0002253	activation of immune response	5	225	0.490212	0.705771	ncbi_101108056;ncbi_101111736;ncbi_101113147;ncbi_101114854;ncbi_101114887
GO:0007599	hemostasis	4	177	0.492151	0.708026	ncbi_100307048;ncbi_101106433;ncbi_101111647;ncbi_443249
GO:0051726	regulation of cell cycle	7	323	0.493436	0.708624	ncbi_101102686;ncbi_101102937;ncbi_101119146;ncbi_101120073;ncbi_101122352;ncbi_443032;ncbi_443318
GO:0010648	negative regulation of cell communication	8	372	0.494598	0.708624	ncbi_100125613;ncbi_101104604;ncbi_101105234;ncbi_101106433;ncbi_101119146;ncbi_101119747;ncbi_101120745;ncbi_443318
GO:0002708	positive regulation of lymphocyte mediated immunity	1	33	0.495179	0.708624	ncbi_101108056
GO:0006487	protein N-linked glycosylation	1	33	0.495179	0.708624	ncbi_101114836
GO:0009880	embryonic pattern specification	1	33	0.495179	0.708624	ncbi_101112193
GO:0035710	CD4-positive, alpha-beta T cell activation	1	33	0.495179	0.708624	ncbi_101114887
GO:0051607	defense response to virus	1	33	0.495179	0.708624	ncbi_101111736
GO:0042180	cellular ketone metabolic process	2	81	0.496546	0.710046	ncbi_101117173;ncbi_443093
GO:0032386	regulation of intracellular transport	5	227	0.49801	0.711603	ncbi_101104604;ncbi_101110406;ncbi_101119747;ncbi_443032;ncbi_443318
GO:0033157	regulation of intracellular protein transport	3	130	0.49947	0.712184	ncbi_101104604;ncbi_101119747;ncbi_443318
GO:0048562	embryonic organ morphogenesis	3	130	0.49947	0.712184	ncbi_101103028;ncbi_101117548;ncbi_101118368
GO:0048598	embryonic morphogenesis	7	325	0.49996	0.712184	ncbi_101103028;ncbi_101106810;ncbi_101108056;ncbi_101112193;ncbi_101117548;ncbi_101118368;ncbi_101120714
GO:0043241	protein complex disassembly	4	179	0.500931	0.712184	ncbi_101101968;ncbi_101103232;ncbi_101107431;ncbi_101107610
GO:0002764	immune response-regulating signaling pathway	5	228	0.501892	0.712184	ncbi_101108056;ncbi_101111736;ncbi_101113147;ncbi_101114854;ncbi_101114887
GO:0043542	endothelial cell migration	2	82	0.503059	0.712184	ncbi_100307048;ncbi_101106433
GO:0031399	regulation of protein modification process	19	912	0.503404	0.712184	ncbi_100137067;ncbi_100216463;ncbi_101102884;ncbi_101103028;ncbi_101104604;ncbi_101106433;ncbi_101108056;ncbi_101110905;ncbi_101113884;ncbi_101114854;ncbi_101119095;ncbi_101119146;ncbi_101119886;ncbi_101120718;ncbi_101120745;ncbi_101122063;ncbi_105613048;ncbi_443318;ncbi_443371
GO:0019538	protein metabolic process	70	3401	0.503406	0.712184	ncbi_100125613;ncbi_100137067;ncbi_100169937;ncbi_100194428;ncbi_100216463;ncbi_100303604;ncbi_100305131;ncbi_101102409;ncbi_101102884;ncbi_101102912;ncbi_101102920;ncbi_101103028;ncbi_101103232;ncbi_101103324;ncbi_101103861;ncbi_101104058;ncbi_101104604;ncbi_101106433;ncbi_101107709;ncbi_101108056;ncbi_101109924;ncbi_101110299;ncbi_101110479;ncbi_101110581;ncbi_101110905;ncbi_101111244;ncbi_1011…
GO:0016055	Wnt signaling pathway	4	180	0.505296	0.712184	ncbi_101104604;ncbi_101105234;ncbi_101111652;ncbi_101119747
GO:0006308	DNA catabolic process	1	34	0.505542	0.712184	ncbi_101115462
GO:0009615	response to virus	1	34	0.505542	0.712184	ncbi_101111736
GO:0014896	muscle hypertrophy	1	34	0.505542	0.712184	ncbi_443318
GO:0030336	negative regulation of cell migration	1	34	0.505542	0.712184	ncbi_101106433
GO:0030705	cytoskeleton-dependent intracellular transport	1	34	0.505542	0.712184	ncbi_101119146
GO:0034767	positive regulation of ion transmembrane transport	1	34	0.505542	0.712184	ncbi_114117869
GO:0042058	regulation of epidermal growth factor receptor signaling pathway	1	34	0.505542	0.712184	ncbi_101119095
GO:0051271	negative regulation of cellular component movement	1	34	0.505542	0.712184	ncbi_101106433
GO:1901184	regulation of ERBB signaling pathway	1	34	0.505542	0.712184	ncbi_101119095
GO:2000146	negative regulation of cell motility	1	34	0.505542	0.712184	ncbi_101106433
GO:0044699	single-organism process	193	9404	0.507019	0.713736	ncbi_100125613;ncbi_100137067;ncbi_100145866;ncbi_100189620;ncbi_100194428;ncbi_100216463;ncbi_100302063;ncbi_100302357;ncbi_100303604;ncbi_100303606;ncbi_100305131;ncbi_100307048;ncbi_101101880;ncbi_101101968;ncbi_101102025;ncbi_101102269;ncbi_101102279;ncbi_101102280;ncbi_101102409;ncbi_101102469;ncbi_101102474;ncbi_101102625;ncbi_101102686;ncbi_101102884;ncbi_101102937;ncbi_101103024;ncbi_1011…
GO:0034641	cellular nitrogen compound metabolic process	65	3161	0.508118	0.714753	ncbi_100137067;ncbi_100145867;ncbi_100303604;ncbi_101101983;ncbi_101102025;ncbi_101102409;ncbi_101102474;ncbi_101102686;ncbi_101102912;ncbi_101103232;ncbi_101104440;ncbi_101104604;ncbi_101105234;ncbi_101105496;ncbi_101106433;ncbi_101106822;ncbi_101108056;ncbi_101108542;ncbi_101108836;ncbi_101109372;ncbi_101110299;ncbi_101111099;ncbi_101112491;ncbi_101112692;ncbi_101112853;ncbi_101113488;ncbi_1011…
GO:0045862	positive regulation of proteolysis	2	83	0.509517	0.715376	ncbi_100125613;ncbi_101112686
GO:0002237	response to molecule of bacterial origin	3	132	0.509691	0.715376	ncbi_100307048;ncbi_101114854;ncbi_443277
GO:0010720	positive regulation of cell development	3	132	0.509691	0.715376	ncbi_100125613;ncbi_101104604;ncbi_101119886
GO:1902679	negative regulation of RNA biosynthetic process	3	133	0.514761	0.717228	ncbi_101104440;ncbi_101114854;ncbi_101120745
GO:0001764	neuron migration	1	35	0.515693	0.717228	ncbi_101119747
GO:0005977	glycogen metabolic process	1	35	0.515693	0.717228	ncbi_443318
GO:0006112	energy reserve metabolic process	1	35	0.515693	0.717228	ncbi_443318
GO:0030193	regulation of blood coagulation	1	35	0.515693	0.717228	ncbi_101106433
GO:0031341	regulation of cell killing	1	35	0.515693	0.717228	ncbi_101111126
GO:0042445	hormone metabolic process	1	35	0.515693	0.717228	ncbi_114115278
GO:0045069	regulation of viral genome replication	1	35	0.515693	0.717228	ncbi_101118785
GO:0050866	negative regulation of cell activation	1	35	0.515693	0.717228	ncbi_101114887
GO:1900046	regulation of hemostasis	1	35	0.515693	0.717228	ncbi_101106433
GO:0005975	carbohydrate metabolic process	8	379	0.515812	0.717228	ncbi_101105496;ncbi_101106433;ncbi_101110965;ncbi_101114836;ncbi_443005;ncbi_443089;ncbi_443318;ncbi_654404
GO:0032872	regulation of stress-activated MAPK cascade	2	84	0.515921	0.717228	ncbi_101108056;ncbi_101119146
GO:0070302	regulation of stress-activated protein kinase signaling cascade	2	84	0.515921	0.717228	ncbi_101108056;ncbi_101119146
GO:0010556	regulation of macromolecule biosynthetic process	36	1751	0.517066	0.718294	ncbi_100137067;ncbi_100303604;ncbi_101102409;ncbi_101102686;ncbi_101104440;ncbi_101104604;ncbi_101105234;ncbi_101106433;ncbi_101106822;ncbi_101108056;ncbi_101108241;ncbi_101108836;ncbi_101109372;ncbi_101111099;ncbi_101113656;ncbi_101113825;ncbi_101114460;ncbi_101114854;ncbi_101115037;ncbi_101115462;ncbi_101117560;ncbi_101117758;ncbi_101118785;ncbi_101119095;ncbi_101119747;ncbi_101120745;ncbi_1011…
GO:0031325	positive regulation of cellular metabolic process	18	871	0.519287	0.720852	ncbi_100125613;ncbi_101103028;ncbi_101104058;ncbi_101104604;ncbi_101106433;ncbi_101108056;ncbi_101110905;ncbi_101111652;ncbi_101112686;ncbi_101113884;ncbi_101117560;ncbi_101118391;ncbi_101119095;ncbi_101119886;ncbi_101120745;ncbi_105613048;ncbi_443318;ncbi_443371
GO:0019318	hexose metabolic process	3	134	0.519802	0.720937	ncbi_101110965;ncbi_443005;ncbi_443318
GO:0044087	regulation of cellular component biogenesis	6	282	0.520107	0.720937	ncbi_101101968;ncbi_101103028;ncbi_101108056;ncbi_101108836;ncbi_101118793;ncbi_105613048
GO:0051259	protein oligomerization	5	233	0.521125	0.721821	ncbi_100189620;ncbi_101102801;ncbi_101105503;ncbi_101106822;ncbi_101119747
GO:0090257	regulation of muscle system process	2	85	0.522269	0.722878	ncbi_101119169;ncbi_443318
GO:0050900	leukocyte migration	3	135	0.524816	0.722995	ncbi_101106433;ncbi_101120960;ncbi_101121705
GO:0002821	positive regulation of adaptive immune response	1	36	0.525637	0.722995	ncbi_101108056
GO:0002824	positive regulation of adaptive immune response based on somatic recombination of immune receptors built from immunoglobulin superfamily domains	1	36	0.525637	0.722995	ncbi_101108056
GO:0006835	dicarboxylic acid transport	1	36	0.525637	0.722995	ncbi_101122352
GO:0007051	spindle organization	1	36	0.525637	0.722995	ncbi_101103906
GO:0019079	viral genome replication	1	36	0.525637	0.722995	ncbi_101118785
GO:0043488	regulation of mRNA stability	1	36	0.525637	0.722995	ncbi_101115037
GO:1903050	regulation of proteolysis involved in cellular protein catabolic process	1	36	0.525637	0.722995	ncbi_100305131
GO:0006396	RNA processing	7	333	0.52578	0.722995	ncbi_100145867;ncbi_101104440;ncbi_101114460;ncbi_101115037;ncbi_101115844;ncbi_101117560;ncbi_101118221
GO:0007626	locomotory behavior	2	86	0.528561	0.726293	ncbi_101113017;ncbi_101119146
GO:0009893	positive regulation of metabolic process	21	1026	0.534223	0.729514	ncbi_100125613;ncbi_101103028;ncbi_101104058;ncbi_101104604;ncbi_101105496;ncbi_101106433;ncbi_101108056;ncbi_101108241;ncbi_101110905;ncbi_101111652;ncbi_101112686;ncbi_101113884;ncbi_101117560;ncbi_101118391;ncbi_101119095;ncbi_101119886;ncbi_101120745;ncbi_105613048;ncbi_443318;ncbi_443371;ncbi_654404
GO:0006606	protein import into nucleus	3	137	0.534756	0.729514	ncbi_101104604;ncbi_101119747;ncbi_443318
GO:0017038	protein import	3	137	0.534756	0.729514	ncbi_101104604;ncbi_101119747;ncbi_443318
GO:0044744	protein targeting to nucleus	3	137	0.534756	0.729514	ncbi_101104604;ncbi_101119747;ncbi_443318
GO:1902593	single-organism nuclear import	3	137	0.534756	0.729514	ncbi_101104604;ncbi_101119747;ncbi_443318
GO:0001503	ossification	4	187	0.535364	0.729514	ncbi_101112193;ncbi_101115037;ncbi_101122510;ncbi_443318
GO:0042176	regulation of protein catabolic process	1	37	0.535377	0.729514	ncbi_100305131
GO:0045017	glycerolipid biosynthetic process	1	37	0.535377	0.729514	ncbi_101115415
GO:0051099	positive regulation of binding	1	37	0.535377	0.729514	ncbi_443318
GO:0051341	regulation of oxidoreductase activity	1	37	0.535377	0.729514	ncbi_101111652
GO:1903362	regulation of cellular protein catabolic process	1	37	0.535377	0.729514	ncbi_100305131
GO:0009890	negative regulation of biosynthetic process	5	237	0.536283	0.729514	ncbi_101104440;ncbi_101114692;ncbi_101114854;ncbi_101117173;ncbi_101120745
GO:0070848	response to growth factor	5	237	0.536283	0.729514	ncbi_100307048;ncbi_101104604;ncbi_101106433;ncbi_101113884;ncbi_101122352
GO:1901615	organic hydroxy compound metabolic process	5	237	0.536283	0.729514	ncbi_101102625;ncbi_101110013;ncbi_101119093;ncbi_101120714;ncbi_114115278
GO:0050793	regulation of developmental process	23	1126	0.537215	0.729927	ncbi_100125613;ncbi_100307048;ncbi_101102269;ncbi_101103024;ncbi_101104604;ncbi_101106433;ncbi_101108241;ncbi_101111099;ncbi_101111126;ncbi_101111652;ncbi_101112193;ncbi_101114887;ncbi_101114991;ncbi_101119146;ncbi_101119747;ncbi_101119886;ncbi_101120745;ncbi_101121017;ncbi_106991578;ncbi_443032;ncbi_443277;ncbi_443318;ncbi_443371
GO:0033993	response to lipid	6	287	0.537355	0.729927	ncbi_100307048;ncbi_101104604;ncbi_101106433;ncbi_101112193;ncbi_101118656;ncbi_443318
GO:0051170	nuclear import	3	138	0.539682	0.732564	ncbi_101104604;ncbi_101119747;ncbi_443318
GO:0031328	positive regulation of cellular biosynthetic process	5	239	0.543781	0.7339	ncbi_101104604;ncbi_101108056;ncbi_101111652;ncbi_101117560;ncbi_101118391
GO:0032984	macromolecular complex disassembly	4	189	0.543789	0.7339	ncbi_101101968;ncbi_101103232;ncbi_101107431;ncbi_101107610
GO:0007224	smoothened signaling pathway	1	38	0.544918	0.7339	ncbi_101112193
GO:0009746	response to hexose	1	38	0.544918	0.7339	ncbi_101106433
GO:0009988	cell-cell recognition	1	38	0.544918	0.7339	ncbi_101103028
GO:0021515	cell differentiation in spinal cord	1	38	0.544918	0.7339	ncbi_101112193
GO:0034284	response to monosaccharide	1	38	0.544918	0.7339	ncbi_101106433
GO:0034764	positive regulation of transmembrane transport	1	38	0.544918	0.7339	ncbi_114117869
GO:0045787	positive regulation of cell cycle	1	38	0.544918	0.7339	ncbi_101102686
GO:0045944	positive regulation of transcription from RNA polymerase II promoter	1	38	0.544918	0.7339	ncbi_101117560
GO:0050848	regulation of calcium-mediated signaling	1	38	0.544918	0.7339	ncbi_443318
GO:0030182	neuron differentiation	11	538	0.545815	0.734587	ncbi_100125613;ncbi_100302063;ncbi_101105287;ncbi_101106961;ncbi_101107431;ncbi_101113017;ncbi_101113987;ncbi_101119146;ncbi_101120475;ncbi_101121017;ncbi_101122854
GO:0044267	cellular protein metabolic process	57	2802	0.547074	0.735273	ncbi_100125613;ncbi_100137067;ncbi_100169937;ncbi_100194428;ncbi_100216463;ncbi_100303604;ncbi_100305131;ncbi_101102409;ncbi_101102884;ncbi_101102920;ncbi_101103028;ncbi_101103232;ncbi_101103324;ncbi_101104058;ncbi_101104604;ncbi_101106433;ncbi_101107709;ncbi_101108056;ncbi_101109924;ncbi_101110299;ncbi_101110479;ncbi_101110581;ncbi_101110905;ncbi_101112686;ncbi_101113884;ncbi_101114394;ncbi_1011…
GO:0048863	stem cell differentiation	2	89	0.547099	0.735273	ncbi_101104604;ncbi_101120745
GO:0030111	regulation of Wnt signaling pathway	3	140	0.549445	0.737903	ncbi_101104604;ncbi_101105234;ncbi_101119747
GO:0009891	positive regulation of biosynthetic process	6	291	0.550964	0.73822	ncbi_101104604;ncbi_101108056;ncbi_101108241;ncbi_101111652;ncbi_101117560;ncbi_101118391
GO:0048518	positive regulation of biological process	41	2021	0.552643	0.73822	ncbi_100125613;ncbi_100137067;ncbi_100194428;ncbi_100303604;ncbi_101102269;ncbi_101102686;ncbi_101103028;ncbi_101104058;ncbi_101104604;ncbi_101105496;ncbi_101106433;ncbi_101108056;ncbi_101108241;ncbi_101108836;ncbi_101110905;ncbi_101111652;ncbi_101111736;ncbi_101112686;ncbi_101113147;ncbi_101113884;ncbi_101114854;ncbi_101114887;ncbi_101114991;ncbi_101117542;ncbi_101117560;ncbi_101118391;ncbi_1011…
GO:0002460	adaptive immune response based on somatic recombination of immune receptors built from immunoglobulin superfamily domains	2	90	0.553164	0.73822	ncbi_101108056;ncbi_101114887
GO:0008406	gonad development	2	90	0.553164	0.73822	ncbi_443277;ncbi_443371
GO:0000082	G1/S transition of mitotic cell cycle	1	39	0.554264	0.73822	ncbi_101120745
GO:0006997	nucleus organization	1	39	0.554264	0.73822	ncbi_101119146
GO:0007173	epidermal growth factor receptor signaling pathway	1	39	0.554264	0.73822	ncbi_101119095
GO:0030902	hindbrain development	1	39	0.554264	0.73822	ncbi_443318
GO:0035264	multicellular organism growth	1	39	0.554264	0.73822	ncbi_101112193
GO:0040014	regulation of multicellular organism growth	1	39	0.554264	0.73822	ncbi_101112193
GO:0044843	cell cycle G1/S phase transition	1	39	0.554264	0.73822	ncbi_101120745
GO:0007399	nervous system development	17	839	0.554345	0.73822	ncbi_100125613;ncbi_100302063;ncbi_101105287;ncbi_101106961;ncbi_101107431;ncbi_101109361;ncbi_101111328;ncbi_101112193;ncbi_101113017;ncbi_101113987;ncbi_101119146;ncbi_101119747;ncbi_101120475;ncbi_101120745;ncbi_101121017;ncbi_101122854;ncbi_443318
GO:0016310	phosphorylation	19	939	0.556361	0.740385	ncbi_100137067;ncbi_100194428;ncbi_100216463;ncbi_101102884;ncbi_101103028;ncbi_101104604;ncbi_101106433;ncbi_101108056;ncbi_101110581;ncbi_101110905;ncbi_101113656;ncbi_101113884;ncbi_101119095;ncbi_101119146;ncbi_101119886;ncbi_101120745;ncbi_105613048;ncbi_443318;ncbi_443371
GO:0007005	mitochondrion organization	3	142	0.559085	0.742449	ncbi_101102474;ncbi_443032;ncbi_443318
GO:0031589	cell-substrate adhesion	3	142	0.559085	0.742449	ncbi_101106433;ncbi_101113656;ncbi_101116580
GO:0034504	protein localization to nucleus	3	142	0.559085	0.742449	ncbi_101104604;ncbi_101119747;ncbi_443318
GO:0071363	cellular response to growth factor stimulus	4	193	0.5604	0.743675	ncbi_101104604;ncbi_101106433;ncbi_101113884;ncbi_101122352
GO:0001701	in utero embryonic development	1	40	0.563418	0.745077	ncbi_101121017
GO:0002220	innate immune response activating cell surface receptor signaling pathway	1	40	0.563418	0.745077	ncbi_101108056
GO:0010827	regulation of glucose transport	1	40	0.563418	0.745077	ncbi_443318
GO:0046496	nicotinamide nucleotide metabolic process	1	40	0.563418	0.745077	ncbi_443318
GO:0046530	photoreceptor cell differentiation	1	40	0.563418	0.745077	ncbi_101121017
GO:0097485	neuron projection guidance	4	194	0.564502	0.745991	ncbi_100125613;ncbi_101107431;ncbi_101113017;ncbi_101120475
GO:0006479	protein methylation	2	92	0.565123	0.746293	ncbi_101102409;ncbi_101120745
GO:0002429	immune response-activating cell surface receptor signaling pathway	3	144	0.568601	0.750364	ncbi_101108056;ncbi_101113147;ncbi_101114887
GO:0040017	positive regulation of locomotion	2	93	0.571016	0.751701	ncbi_101106433;ncbi_101120960
GO:0045137	development of primary sexual characteristics	2	93	0.571016	0.751701	ncbi_443277;ncbi_443371
GO:0051051	negative regulation of transport	2	93	0.571016	0.751701	ncbi_101110406;ncbi_101115961
GO:0019362	pyridine nucleotide metabolic process	1	41	0.572386	0.751701	ncbi_443318
GO:0031330	negative regulation of cellular catabolic process	1	41	0.572386	0.751701	ncbi_101122352
GO:0031960	response to corticosteroid	1	41	0.572386	0.751701	ncbi_100307048
GO:0050684	regulation of mRNA processing	1	41	0.572386	0.751701	ncbi_101115844
GO:0032989	cellular component morphogenesis	15	750	0.575881	0.755769	ncbi_100125613;ncbi_100302063;ncbi_101102269;ncbi_101104604;ncbi_101105234;ncbi_101105287;ncbi_101106961;ncbi_101107431;ncbi_101108499;ncbi_101113017;ncbi_101119146;ncbi_101119747;ncbi_101120475;ncbi_101120745;ncbi_101122854
GO:0080090	regulation of primary metabolic process	55	2730	0.579163	0.757995	ncbi_100125613;ncbi_100137067;ncbi_100216463;ncbi_100303604;ncbi_100305131;ncbi_101102409;ncbi_101102686;ncbi_101102884;ncbi_101102920;ncbi_101103028;ncbi_101104440;ncbi_101104604;ncbi_101105234;ncbi_101106433;ncbi_101106822;ncbi_101108056;ncbi_101108836;ncbi_101109372;ncbi_101110905;ncbi_101111099;ncbi_101112686;ncbi_101113147;ncbi_101113656;ncbi_101113825;ncbi_101113884;ncbi_101114460;ncbi_1011…
GO:0022603	regulation of anatomical structure morphogenesis	9	451	0.579263	0.757995	ncbi_100125613;ncbi_100307048;ncbi_101102269;ncbi_101104604;ncbi_101106433;ncbi_101114887;ncbi_101114991;ncbi_101119747;ncbi_101120745
GO:0001649	osteoblast differentiation	1	42	0.581169	0.757995	ncbi_101112193
GO:0001952	regulation of cell-matrix adhesion	1	42	0.581169	0.757995	ncbi_101106433
GO:0006720	isoprenoid metabolic process	1	42	0.581169	0.757995	ncbi_101106810
GO:0006939	smooth muscle contraction	1	42	0.581169	0.757995	ncbi_101103028
GO:0009108	coenzyme biosynthetic process	1	42	0.581169	0.757995	ncbi_101106822
GO:0043255	regulation of carbohydrate biosynthetic process	1	42	0.581169	0.757995	ncbi_443318
GO:0072524	pyridine-containing compound metabolic process	1	42	0.581169	0.757995	ncbi_443318
GO:0006140	regulation of nucleotide metabolic process	2	95	0.582628	0.759376	ncbi_101106433;ncbi_443318
GO:0034645	cellular macromolecule biosynthetic process	50	2488	0.584341	0.760797	ncbi_100137067;ncbi_100194428;ncbi_100303604;ncbi_101101983;ncbi_101102409;ncbi_101102686;ncbi_101103232;ncbi_101104440;ncbi_101104604;ncbi_101105234;ncbi_101106216;ncbi_101106433;ncbi_101106822;ncbi_101108056;ncbi_101108836;ncbi_101109372;ncbi_101111099;ncbi_101112491;ncbi_101113656;ncbi_101113825;ncbi_101114394;ncbi_101114460;ncbi_101114836;ncbi_101114854;ncbi_101115037;ncbi_101115462;ncbi_1011…
GO:0006935	chemotaxis	7	352	0.584921	0.760797	ncbi_100125613;ncbi_101106433;ncbi_101107431;ncbi_101113017;ncbi_101120475;ncbi_101120960;ncbi_101121705
GO:0042330	taxis	7	352	0.584921	0.760797	ncbi_100125613;ncbi_101106433;ncbi_101107431;ncbi_101113017;ncbi_101120475;ncbi_101120960;ncbi_101121705
GO:0000902	cell morphogenesis	13	655	0.586809	0.762731	ncbi_100125613;ncbi_100302063;ncbi_101102269;ncbi_101104604;ncbi_101105287;ncbi_101106961;ncbi_101107431;ncbi_101113017;ncbi_101119146;ncbi_101119747;ncbi_101120475;ncbi_101120745;ncbi_101122854
GO:0030323	respiratory tube development	2	96	0.588347	0.764207	ncbi_100307048;ncbi_443318
GO:0021510	spinal cord development	1	43	0.589773	0.764491	ncbi_101112193
GO:0034976	response to endoplasmic reticulum stress	1	43	0.589773	0.764491	ncbi_443277
GO:0050818	regulation of coagulation	1	43	0.589773	0.764491	ncbi_101106433
GO:0002684	positive regulation of immune system process	8	405	0.591641	0.766115	ncbi_101106433;ncbi_101108056;ncbi_101111736;ncbi_101113147;ncbi_101114854;ncbi_101114887;ncbi_101120960;ncbi_443318
GO:1903827	regulation of cellular protein localization	3	149	0.591833	0.766115	ncbi_101104604;ncbi_101119747;ncbi_443318
GO:0002250	adaptive immune response	2	97	0.594008	0.767039	ncbi_101108056;ncbi_101114887
GO:0007409	axonogenesis	2	97	0.594008	0.767039	ncbi_101106961;ncbi_101119146
GO:0005996	monosaccharide metabolic process	3	150	0.596382	0.767039	ncbi_101110965;ncbi_443005;ncbi_443318
GO:0051052	regulation of DNA metabolic process	3	150	0.596382	0.767039	ncbi_101115462;ncbi_443318;ncbi_443371
GO:0003231	cardiac ventricle development	1	44	0.598201	0.767039	ncbi_101119169
GO:0007260	tyrosine phosphorylation of STAT protein	1	44	0.598201	0.767039	ncbi_443318
GO:0032680	regulation of tumor necrosis factor production	1	44	0.598201	0.767039	ncbi_101106433
GO:0034612	response to tumor necrosis factor	1	44	0.598201	0.767039	ncbi_101106433
GO:0042509	regulation of tyrosine phosphorylation of STAT protein	1	44	0.598201	0.767039	ncbi_443318
GO:0043500	muscle adaptation	1	44	0.598201	0.767039	ncbi_443318
GO:0061041	regulation of wound healing	1	44	0.598201	0.767039	ncbi_101106433
GO:1900542	regulation of purine nucleotide metabolic process	1	44	0.598201	0.767039	ncbi_443318
GO:1903311	regulation of mRNA metabolic process	1	44	0.598201	0.767039	ncbi_101115844
GO:1903555	regulation of tumor necrosis factor superfamily cytokine production	1	44	0.598201	0.767039	ncbi_101106433
GO:0010557	positive regulation of macromolecule biosynthetic process	4	203	0.600453	0.769407	ncbi_101104604;ncbi_101108056;ncbi_101108241;ncbi_101117560
GO:0015031	protein transport	15	762	0.601031	0.769628	ncbi_100302063;ncbi_101103232;ncbi_101104604;ncbi_101107818;ncbi_101112193;ncbi_101114351;ncbi_101116450;ncbi_101117133;ncbi_101119146;ncbi_101119747;ncbi_101122352;ncbi_101122632;ncbi_114108651;ncbi_443318;ncbi_494439
GO:0046903	secretion	7	358	0.602843	0.771428	ncbi_100302063;ncbi_100307048;ncbi_101103024;ncbi_101106433;ncbi_101119886;ncbi_105613048;ncbi_114108651
GO:0023051	regulation of signaling	29	1463	0.603761	0.772082	ncbi_100125613;ncbi_100305131;ncbi_101102409;ncbi_101103028;ncbi_101103771;ncbi_101104604;ncbi_101105234;ncbi_101105287;ncbi_101106433;ncbi_101108056;ncbi_101111652;ncbi_101111736;ncbi_101112193;ncbi_101112686;ncbi_101113884;ncbi_101114774;ncbi_101114854;ncbi_101114887;ncbi_101114991;ncbi_101117560;ncbi_101119095;ncbi_101119146;ncbi_101119747;ncbi_101119886;ncbi_101120745;ncbi_101122352;ncbi_1141…
GO:0002697	regulation of immune effector process	3	152	0.605381	0.772409	ncbi_101108056;ncbi_101111126;ncbi_101114887
GO:0002526	acute inflammatory response	1	45	0.606457	0.772409	ncbi_443277
GO:0030168	platelet activation	1	45	0.606457	0.772409	ncbi_101111647
GO:0046488	phosphatidylinositol metabolic process	1	45	0.606457	0.772409	ncbi_101115415
GO:0046683	response to organophosphorus	1	45	0.606457	0.772409	ncbi_100307048
GO:0055092	sterol homeostasis	1	45	0.606457	0.772409	ncbi_100137067
GO:0045892	negative regulation of transcription, DNA-templated	2	100	0.610642	0.776177	ncbi_101114854;ncbi_101120745
GO:0061564	axon development	2	100	0.610642	0.776177	ncbi_101106961;ncbi_101119146
GO:1903507	negative regulation of nucleic acid-templated transcription	2	100	0.610642	0.776177	ncbi_101114854;ncbi_101120745
GO:0006305	DNA alkylation	1	46	0.614543	0.778043	ncbi_101120745
GO:0021543	pallium development	1	46	0.614543	0.778043	ncbi_101119146
GO:0043433	negative regulation of sequence-specific DNA binding transcription factor activity	1	46	0.614543	0.778043	ncbi_101114854
GO:0045580	regulation of T cell differentiation	1	46	0.614543	0.778043	ncbi_101111126
GO:0046631	alpha-beta T cell activation	1	46	0.614543	0.778043	ncbi_101114887
GO:0019725	cellular homeostasis	7	362	0.614568	0.778043	ncbi_101111236;ncbi_101113825;ncbi_101115462;ncbi_101117691;ncbi_101117955;ncbi_114117869;ncbi_494439
GO:0031098	stress-activated protein kinase signaling cascade	2	102	0.62144	0.784379	ncbi_101108056;ncbi_101119146
GO:0051403	stress-activated MAPK cascade	2	102	0.62144	0.784379	ncbi_101108056;ncbi_101119146
GO:0006733	oxidoreduction coenzyme metabolic process	1	47	0.622464	0.784379	ncbi_443318
GO:0007088	regulation of mitotic nuclear division	1	47	0.622464	0.784379	ncbi_443318
GO:0016051	carbohydrate biosynthetic process	1	47	0.622464	0.784379	ncbi_443318
GO:0032874	positive regulation of stress-activated MAPK cascade	1	47	0.622464	0.784379	ncbi_101108056
GO:0070304	positive regulation of stress-activated protein kinase signaling cascade	1	47	0.622464	0.784379	ncbi_101108056
GO:0007167	enzyme linked receptor protein signaling pathway	10	519	0.623499	0.785163	ncbi_100194428;ncbi_101104604;ncbi_101106433;ncbi_101108056;ncbi_101113147;ncbi_101119095;ncbi_101122352;ncbi_106991420;ncbi_443318;ncbi_494439
GO:0008213	protein alkylation	2	103	0.626753	0.787364	ncbi_101102409;ncbi_101120745
GO:0045893	positive regulation of transcription, DNA-templated	3	157	0.627293	0.787364	ncbi_101104604;ncbi_101108056;ncbi_101117560
GO:1902680	positive regulation of RNA biosynthetic process	3	157	0.627293	0.787364	ncbi_101104604;ncbi_101108056;ncbi_101117560
GO:1903508	positive regulation of nucleic acid-templated transcription	3	157	0.627293	0.787364	ncbi_101104604;ncbi_101108056;ncbi_101117560
GO:2000112	regulation of cellular macromolecule biosynthetic process	33	1679	0.628544	0.787364	ncbi_100137067;ncbi_100303604;ncbi_101102409;ncbi_101102686;ncbi_101104604;ncbi_101105234;ncbi_101106433;ncbi_101106822;ncbi_101108056;ncbi_101108836;ncbi_101109372;ncbi_101111099;ncbi_101113656;ncbi_101113825;ncbi_101114460;ncbi_101114854;ncbi_101115037;ncbi_101117560;ncbi_101117758;ncbi_101118785;ncbi_101119095;ncbi_101119747;ncbi_101120745;ncbi_101122392;ncbi_101122510;ncbi_101122714;ncbi_1069…
GO:0044764	multi-organism cellular process	5	263	0.628893	0.787364	ncbi_101103232;ncbi_101103371;ncbi_101111736;ncbi_101118785;ncbi_101122572
GO:0051094	positive regulation of developmental process	7	367	0.628961	0.787364	ncbi_100125613;ncbi_101104604;ncbi_101108241;ncbi_101119886;ncbi_443032;ncbi_443277;ncbi_443318
GO:0000910	cytokinesis	1	48	0.630223	0.787364	ncbi_101122352
GO:0010906	regulation of glucose metabolic process	1	48	0.630223	0.787364	ncbi_443318
GO:0014066	regulation of phosphatidylinositol 3-kinase signaling	1	48	0.630223	0.787364	ncbi_443318
GO:0045927	positive regulation of growth	1	48	0.630223	0.787364	ncbi_101119146
GO:0048469	cell maturation	1	48	0.630223	0.787364	ncbi_101103024
GO:0009059	macromolecule biosynthetic process	51	2576	0.63181	0.788828	ncbi_100137067;ncbi_100194428;ncbi_100303604;ncbi_101101983;ncbi_101102409;ncbi_101102686;ncbi_101103232;ncbi_101104440;ncbi_101104604;ncbi_101105234;ncbi_101106216;ncbi_101106433;ncbi_101106822;ncbi_101108056;ncbi_101108241;ncbi_101108836;ncbi_101109372;ncbi_101111099;ncbi_101112491;ncbi_101113656;ncbi_101113825;ncbi_101114394;ncbi_101114460;ncbi_101114836;ncbi_101114854;ncbi_101115037;ncbi_1011…
GO:0008104	protein localization	24	1232	0.633532	0.789587	ncbi_100302063;ncbi_101103232;ncbi_101104604;ncbi_101105287;ncbi_101105503;ncbi_101107818;ncbi_101112193;ncbi_101113842;ncbi_101114351;ncbi_101116450;ncbi_101117133;ncbi_101117150;ncbi_101119146;ncbi_101119169;ncbi_101119250;ncbi_101119747;ncbi_101120590;ncbi_101120711;ncbi_101120745;ncbi_101122352;ncbi_101122632;ncbi_114108651;ncbi_443318;ncbi_494439
GO:0002521	leukocyte differentiation	5	265	0.635542	0.789587	ncbi_101111126;ncbi_101114887;ncbi_101121017;ncbi_443277;ncbi_443371
GO:0050778	positive regulation of immune response	5	265	0.635542	0.789587	ncbi_101108056;ncbi_101111736;ncbi_101113147;ncbi_101114854;ncbi_101114887
GO:0048522	positive regulation of cellular process	32	1634	0.635564	0.789587	ncbi_100125613;ncbi_101102686;ncbi_101103028;ncbi_101104058;ncbi_101104604;ncbi_101106433;ncbi_101108056;ncbi_101108241;ncbi_101108836;ncbi_101110905;ncbi_101111652;ncbi_101111736;ncbi_101112686;ncbi_101113884;ncbi_101114854;ncbi_101114991;ncbi_101117542;ncbi_101117560;ncbi_101118391;ncbi_101119095;ncbi_101119146;ncbi_101119747;ncbi_101119886;ncbi_101120745;ncbi_101120960;ncbi_101121705;ncbi_1056…
GO:0010646	regulation of cell communication	29	1485	0.637091	0.789587	ncbi_100125613;ncbi_100305131;ncbi_101102409;ncbi_101103028;ncbi_101103771;ncbi_101104604;ncbi_101105234;ncbi_101105287;ncbi_101106433;ncbi_101108056;ncbi_101111652;ncbi_101111736;ncbi_101112193;ncbi_101112686;ncbi_101113884;ncbi_101114774;ncbi_101114854;ncbi_101114887;ncbi_101114991;ncbi_101117560;ncbi_101119095;ncbi_101119146;ncbi_101119747;ncbi_101119886;ncbi_101120745;ncbi_101122352;ncbi_1141…
GO:0006486	protein glycosylation	2	105	0.637205	0.789587	ncbi_101106433;ncbi_101114836
GO:0030217	T cell differentiation	2	105	0.637205	0.789587	ncbi_101111126;ncbi_101114887
GO:0043413	macromolecule glycosylation	2	105	0.637205	0.789587	ncbi_101106433;ncbi_101114836
GO:0051146	striated muscle cell differentiation	2	105	0.637205	0.789587	ncbi_101122510;ncbi_443318
GO:0051240	positive regulation of multicellular organismal process	7	370	0.637453	0.789587	ncbi_100194428;ncbi_100303604;ncbi_101106433;ncbi_101108056;ncbi_101111736;ncbi_101119095;ncbi_443277
GO:0002706	regulation of lymphocyte mediated immunity	1	49	0.637823	0.789587	ncbi_101108056
GO:0015758	glucose transport	1	49	0.637823	0.789587	ncbi_443318
GO:1904062	regulation of cation transmembrane transport	1	49	0.637823	0.789587	ncbi_114117869
GO:0051098	regulation of binding	3	160	0.640035	0.791808	ncbi_101104604;ncbi_101106822;ncbi_443318
GO:0030003	cellular cation homeostasis	5	267	0.642118	0.793115	ncbi_101113825;ncbi_101117691;ncbi_101117955;ncbi_114117869;ncbi_494439
GO:0021700	developmental maturation	2	106	0.642344	0.793115	ncbi_101103024;ncbi_101111652
GO:0048667	cell morphogenesis involved in neuron differentiation	2	106	0.642344	0.793115	ncbi_101106961;ncbi_101119146
GO:0030098	lymphocyte differentiation	3	161	0.644214	0.793115	ncbi_101111126;ncbi_101114887;ncbi_101121017
GO:0006469	negative regulation of protein kinase activity	1	50	0.645267	0.793115	ncbi_100216463
GO:0006497	protein lipidation	1	50	0.645267	0.793115	ncbi_101117089
GO:0006937	regulation of muscle contraction	1	50	0.645267	0.793115	ncbi_101119169
GO:0007160	cell-matrix adhesion	1	50	0.645267	0.793115	ncbi_101106433
GO:0010970	establishment of localization by movement along microtubule	1	50	0.645267	0.793115	ncbi_101119146
GO:0042158	lipoprotein biosynthetic process	1	50	0.645267	0.793115	ncbi_101117089
GO:0048585	negative regulation of response to stimulus	9	477	0.646437	0.794039	ncbi_100125613;ncbi_101104604;ncbi_101105234;ncbi_101106433;ncbi_101119146;ncbi_101119747;ncbi_101120745;ncbi_101121017;ncbi_443318
GO:0034613	cellular protein localization	13	684	0.649562	0.797361	ncbi_101103232;ncbi_101104604;ncbi_101105287;ncbi_101105503;ncbi_101107818;ncbi_101112193;ncbi_101113842;ncbi_101116450;ncbi_101117150;ncbi_101119747;ncbi_101120745;ncbi_101122352;ncbi_443318
GO:0002573	myeloid leukocyte differentiation	2	108	0.652451	0.797946	ncbi_443277;ncbi_443371
GO:0002705	positive regulation of leukocyte mediated immunity	1	51	0.652559	0.797946	ncbi_101108056
GO:0009266	response to temperature stimulus	1	51	0.652559	0.797946	ncbi_101106433
GO:0032231	regulation of actin filament bundle assembly	1	51	0.652559	0.797946	ncbi_105613048
GO:0033673	negative regulation of kinase activity	1	51	0.652559	0.797946	ncbi_100216463
GO:1904019	epithelial cell apoptotic process	1	51	0.652559	0.797946	ncbi_101106433
GO:0060341	regulation of cellular localization	7	376	0.654101	0.799098	ncbi_101104604;ncbi_101110406;ncbi_101119747;ncbi_101119886;ncbi_114108651;ncbi_443032;ncbi_443318
GO:0022402	cell cycle process	12	635	0.654343	0.799098	ncbi_101102686;ncbi_101103906;ncbi_101106433;ncbi_101108836;ncbi_101110299;ncbi_101111328;ncbi_101119146;ncbi_101120745;ncbi_101122352;ncbi_101122714;ncbi_443083;ncbi_443318
GO:0007268	synaptic transmission	3	164	0.656546	0.799575	ncbi_100145866;ncbi_101122352;ncbi_105613048
GO:0099536	synaptic signaling	3	164	0.656546	0.799575	ncbi_100145866;ncbi_101122352;ncbi_105613048
GO:0099537	trans-synaptic signaling	3	164	0.656546	0.799575	ncbi_100145866;ncbi_101122352;ncbi_105613048
GO:0003007	heart morphogenesis	2	109	0.657419	0.799575	ncbi_101117548;ncbi_101119169
GO:0045765	regulation of angiogenesis	2	109	0.657419	0.799575	ncbi_100307048;ncbi_101106433
GO:1901342	regulation of vasculature development	2	109	0.657419	0.799575	ncbi_100307048;ncbi_101106433
GO:0070727	cellular macromolecule localization	13	688	0.657819	0.799575	ncbi_101103232;ncbi_101104604;ncbi_101105287;ncbi_101105503;ncbi_101107818;ncbi_101112193;ncbi_101113842;ncbi_101116450;ncbi_101117150;ncbi_101119747;ncbi_101120745;ncbi_101122352;ncbi_443318
GO:0002285	lymphocyte activation involved in immune response	1	52	0.659702	0.799575	ncbi_101114887
GO:0014065	phosphatidylinositol 3-kinase signaling	1	52	0.659702	0.799575	ncbi_443318
GO:0032846	positive regulation of homeostatic process	1	52	0.659702	0.799575	ncbi_101119886
GO:0048872	homeostasis of number of cells	1	52	0.659702	0.799575	ncbi_101114887
GO:0043009	chordate embryonic development	4	219	0.659786	0.799575	ncbi_101104604;ncbi_101112193;ncbi_101119747;ncbi_101121017
GO:0009165	nucleotide biosynthetic process	3	165	0.660588	0.800036	ncbi_101113488;ncbi_101121731;ncbi_443542
GO:0006873	cellular ion homeostasis	5	274	0.664551	0.802905	ncbi_101113825;ncbi_101117691;ncbi_101117955;ncbi_114117869;ncbi_494439
GO:0061061	muscle structure development	5	274	0.664551	0.802905	ncbi_101117548;ncbi_101119169;ncbi_101120745;ncbi_101122510;ncbi_443318
GO:0051171	regulation of nitrogen compound metabolic process	37	1906	0.665384	0.802905	ncbi_100137067;ncbi_100303604;ncbi_101102409;ncbi_101102686;ncbi_101104440;ncbi_101104604;ncbi_101105234;ncbi_101106433;ncbi_101106822;ncbi_101108056;ncbi_101108836;ncbi_101109372;ncbi_101111099;ncbi_101113656;ncbi_101113825;ncbi_101114460;ncbi_101114854;ncbi_101115037;ncbi_101115462;ncbi_101115844;ncbi_101117560;ncbi_101117758;ncbi_101118221;ncbi_101118785;ncbi_101119095;ncbi_101119747;ncbi_1011…
GO:0002831	regulation of response to biotic stimulus	1	53	0.666698	0.802905	ncbi_101121017
GO:0009612	response to mechanical stimulus	1	53	0.666698	0.802905	ncbi_101115961
GO:0030330	DNA damage response, signal transduction by p53 class mediator	1	53	0.666698	0.802905	ncbi_101113884
GO:0038093	Fc receptor signaling pathway	1	53	0.666698	0.802905	ncbi_101108056
GO:0055088	lipid homeostasis	1	53	0.666698	0.802905	ncbi_100137067
GO:0009896	positive regulation of catabolic process	2	111	0.667185	0.802905	ncbi_101104058;ncbi_101104604
GO:0031396	regulation of protein ubiquitination	2	111	0.667185	0.802905	ncbi_101114854;ncbi_101122063
GO:0009607	response to biotic stimulus	7	381	0.667624	0.802925	ncbi_100307048;ncbi_101102269;ncbi_101103771;ncbi_101111736;ncbi_101114854;ncbi_101121017;ncbi_443277
GO:0010769	regulation of cell morphogenesis involved in differentiation	3	167	0.668569	0.803553	ncbi_100125613;ncbi_101104604;ncbi_101120745
GO:0032868	response to insulin	1	54	0.673551	0.806987	ncbi_100302063
GO:0043270	positive regulation of ion transport	1	54	0.673551	0.806987	ncbi_114117869
GO:0048705	skeletal system morphogenesis	1	54	0.673551	0.806987	ncbi_101117548
GO:0050730	regulation of peptidyl-tyrosine phosphorylation	1	54	0.673551	0.806987	ncbi_443318
GO:0071621	granulocyte chemotaxis	1	54	0.673551	0.806987	ncbi_101121705
GO:0043170	macromolecule metabolic process	117	5866	0.674817	0.807994	ncbi_100125613;ncbi_100137067;ncbi_100145867;ncbi_100169937;ncbi_100194428;ncbi_100216463;ncbi_100303604;ncbi_100305131;ncbi_101101983;ncbi_101102409;ncbi_101102686;ncbi_101102884;ncbi_101102912;ncbi_101102920;ncbi_101103028;ncbi_101103232;ncbi_101103324;ncbi_101103861;ncbi_101104058;ncbi_101104440;ncbi_101104604;ncbi_101105234;ncbi_101106216;ncbi_101106433;ncbi_101106822;ncbi_101107283;ncbi_1011…
GO:0044723	single-organism carbohydrate metabolic process	6	331	0.675622	0.808448	ncbi_101105496;ncbi_101106433;ncbi_101110965;ncbi_101114836;ncbi_443005;ncbi_443318
GO:1901362	organic cyclic compound biosynthetic process	39	2016	0.67788	0.810639	ncbi_100137067;ncbi_101101983;ncbi_101102409;ncbi_101102686;ncbi_101103232;ncbi_101104440;ncbi_101104604;ncbi_101105234;ncbi_101106822;ncbi_101108056;ncbi_101108542;ncbi_101108836;ncbi_101109372;ncbi_101111099;ncbi_101112853;ncbi_101113488;ncbi_101113656;ncbi_101113825;ncbi_101114854;ncbi_101115046;ncbi_101115462;ncbi_101115844;ncbi_101117560;ncbi_101118221;ncbi_101118785;ncbi_101119093;ncbi_1011…
GO:0006576	cellular biogenic amine metabolic process	1	55	0.680264	0.811287	ncbi_101113992
GO:0009798	axis specification	1	55	0.680264	0.811287	ncbi_101112193
GO:0051260	protein homooligomerization	1	55	0.680264	0.811287	ncbi_101106822
GO:2000027	regulation of organ morphogenesis	1	55	0.680264	0.811287	ncbi_101104604
GO:0000904	cell morphogenesis involved in differentiation	6	333	0.68124	0.811287	ncbi_100125613;ncbi_101104604;ncbi_101106961;ncbi_101119146;ncbi_101119747;ncbi_101120745
GO:0051235	maintenance of location	2	114	0.681413	0.811287	ncbi_101105496;ncbi_101117150
GO:0070085	glycosylation	2	114	0.681413	0.811287	ncbi_101106433;ncbi_101114836
GO:0044089	positive regulation of cellular component biogenesis	2	115	0.686044	0.814683	ncbi_101108836;ncbi_105613048
GO:0055080	cation homeostasis	6	335	0.686795	0.814683	ncbi_101113825;ncbi_101117691;ncbi_101117955;ncbi_101119886;ncbi_114117869;ncbi_494439
GO:0006898	receptor-mediated endocytosis	1	56	0.686839	0.814683	ncbi_101104604
GO:0051783	regulation of nuclear division	1	56	0.686839	0.814683	ncbi_443318
GO:0097529	myeloid leukocyte migration	1	56	0.686839	0.814683	ncbi_101121705
GO:0097530	granulocyte migration	1	56	0.686839	0.814683	ncbi_101121705
GO:1901293	nucleoside phosphate biosynthetic process	3	172	0.687923	0.815459	ncbi_101113488;ncbi_101121731;ncbi_443542
GO:1903522	regulation of blood circulation	2	116	0.69062	0.818146	ncbi_101116192;ncbi_101119169
GO:0002768	immune response-regulating cell surface receptor signaling pathway	3	173	0.69169	0.818633	ncbi_101108056;ncbi_101113147;ncbi_101114887
GO:0006464	cellular protein modification process	43	2228	0.691894	0.818633	ncbi_100137067;ncbi_100169937;ncbi_100194428;ncbi_100216463;ncbi_100305131;ncbi_101102409;ncbi_101102884;ncbi_101103028;ncbi_101103324;ncbi_101104058;ncbi_101104604;ncbi_101106433;ncbi_101107709;ncbi_101108056;ncbi_101109924;ncbi_101110299;ncbi_101110581;ncbi_101110905;ncbi_101113884;ncbi_101114561;ncbi_101114836;ncbi_101114854;ncbi_101114991;ncbi_101116578;ncbi_101117089;ncbi_101117150;ncbi_1011…
GO:1902589	single-organism organelle organization	19	1015	0.693046	0.819252	ncbi_100216463;ncbi_100302063;ncbi_100303604;ncbi_101101968;ncbi_101102409;ncbi_101103028;ncbi_101103906;ncbi_101107431;ncbi_101108056;ncbi_101108836;ncbi_101111608;ncbi_101115961;ncbi_101117542;ncbi_101119146;ncbi_101119169;ncbi_101120745;ncbi_101122063;ncbi_105613048;ncbi_443318
GO:0000041	transition metal ion transport	1	57	0.69328	0.819252	ncbi_101113825
GO:0009792	embryo development ending in birth or egg hatching	4	229	0.693728	0.819271	ncbi_101104604;ncbi_101112193;ncbi_101119747;ncbi_101121017
GO:0006979	response to oxidative stress	2	117	0.695141	0.819921	ncbi_101106433;ncbi_101120745
GO:0007548	sex differentiation	2	117	0.695141	0.819921	ncbi_443277;ncbi_443371
GO:0007423	sensory organ development	4	230	0.696986	0.821587	ncbi_100307048;ncbi_101103028;ncbi_106991578;ncbi_443318
GO:0001505	regulation of neurotransmitter levels	1	58	0.699588	0.822103	ncbi_105613048
GO:0006073	cellular glucan metabolic process	1	58	0.699588	0.822103	ncbi_443318
GO:0031334	positive regulation of protein complex assembly	1	58	0.699588	0.822103	ncbi_101108836
GO:0044042	glucan metabolic process	1	58	0.699588	0.822103	ncbi_443318
GO:0051348	negative regulation of transferase activity	1	58	0.699588	0.822103	ncbi_100216463
GO:0006974	cellular response to DNA damage stimulus	6	340	0.700406	0.822554	ncbi_101113884;ncbi_101115462;ncbi_101117560;ncbi_101122063;ncbi_114117267;ncbi_443032
GO:0036211	protein modification process	43	2237	0.702406	0.824394	ncbi_100137067;ncbi_100169937;ncbi_100194428;ncbi_100216463;ncbi_100305131;ncbi_101102409;ncbi_101102884;ncbi_101103028;ncbi_101103324;ncbi_101104058;ncbi_101104604;ncbi_101106433;ncbi_101107709;ncbi_101108056;ncbi_101109924;ncbi_101110299;ncbi_101110581;ncbi_101110905;ncbi_101113884;ncbi_101114561;ncbi_101114836;ncbi_101114854;ncbi_101114991;ncbi_101116578;ncbi_101117089;ncbi_101117150;ncbi_1011…
GO:0051130	positive regulation of cellular component organization	6	342	0.705738	0.825278	ncbi_100125613;ncbi_101103028;ncbi_101104604;ncbi_101108836;ncbi_101117560;ncbi_105613048
GO:0001666	response to hypoxia	1	59	0.705767	0.825278	ncbi_101122714
GO:0008366	axon ensheathment	1	59	0.705767	0.825278	ncbi_101109361
GO:0031214	biomineral tissue development	1	59	0.705767	0.825278	ncbi_443318
GO:0036293	response to decreased oxygen levels	1	59	0.705767	0.825278	ncbi_101122714
GO:0070482	response to oxygen levels	1	59	0.705767	0.825278	ncbi_101122714
GO:0098771	inorganic ion homeostasis	6	344	0.711007	0.830311	ncbi_101113825;ncbi_101117691;ncbi_101117955;ncbi_101119886;ncbi_114117869;ncbi_494439
GO:0018108	peptidyl-tyrosine phosphorylation	1	60	0.71182	0.830311	ncbi_443318
GO:0018212	peptidyl-tyrosine modification	1	60	0.71182	0.830311	ncbi_443318
GO:0019722	calcium-mediated signaling	1	60	0.71182	0.830311	ncbi_443318
GO:0055082	cellular chemical homeostasis	5	290	0.712318	0.830382	ncbi_101113825;ncbi_101117691;ncbi_101117955;ncbi_114117869;ncbi_494439
GO:0006511	ubiquitin-dependent protein catabolic process	3	180	0.717113	0.832623	ncbi_100169937;ncbi_101110479;ncbi_101117150
GO:0008284	positive regulation of cell proliferation	3	180	0.717113	0.832623	ncbi_101121705;ncbi_443318;ncbi_443371
GO:0043269	regulation of ion transport	3	180	0.717113	0.832623	ncbi_100145866;ncbi_101106433;ncbi_114117869
GO:0007067	mitotic nuclear division	1	61	0.717749	0.832623	ncbi_443318
GO:0007272	ensheathment of neurons	1	61	0.717749	0.832623	ncbi_101109361
GO:0043280	positive regulation of cysteine-type endopeptidase activity involved in apoptotic process	1	61	0.717749	0.832623	ncbi_100125613
GO:0061448	connective tissue development	1	61	0.717749	0.832623	ncbi_101117548
GO:2001056	positive regulation of cysteine-type endopeptidase activity	1	61	0.717749	0.832623	ncbi_100125613
GO:0042692	muscle cell differentiation	3	181	0.72061	0.835433	ncbi_101120745;ncbi_101122510;ncbi_443318
GO:0045595	regulation of cell differentiation	14	773	0.721171	0.835572	ncbi_100125613;ncbi_101104604;ncbi_101108241;ncbi_101111099;ncbi_101111126;ncbi_101119146;ncbi_101119886;ncbi_101120745;ncbi_101121017;ncbi_106991578;ncbi_443032;ncbi_443277;ncbi_443318;ncbi_443371
GO:0051223	regulation of protein transport	4	238	0.722165	0.836214	ncbi_101104604;ncbi_101119747;ncbi_114108651;ncbi_443318
GO:0030198	extracellular matrix organization	1	62	0.723556	0.836384	ncbi_101117548
GO:0048193	Golgi vesicle transport	1	62	0.723556	0.836384	ncbi_101113932
GO:0010558	negative regulation of macromolecule biosynthetic process	3	182	0.724073	0.836384	ncbi_101104440;ncbi_101114854;ncbi_101120745
GO:0072594	establishment of protein localization to organelle	3	182	0.724073	0.836384	ncbi_101104604;ncbi_101119747;ncbi_443318
GO:0019438	aromatic compound biosynthetic process	37	1955	0.726003	0.83777	ncbi_100137067;ncbi_101101983;ncbi_101102409;ncbi_101102686;ncbi_101103232;ncbi_101104440;ncbi_101104604;ncbi_101105234;ncbi_101106822;ncbi_101108056;ncbi_101108542;ncbi_101108836;ncbi_101109372;ncbi_101111099;ncbi_101112853;ncbi_101113488;ncbi_101113656;ncbi_101113825;ncbi_101114854;ncbi_101115046;ncbi_101115462;ncbi_101115844;ncbi_101117560;ncbi_101118221;ncbi_101118785;ncbi_101119095;ncbi_1011…
GO:0030030	cell projection organization	12	671	0.726488	0.83777	ncbi_100125613;ncbi_100302063;ncbi_101105287;ncbi_101106961;ncbi_101107431;ncbi_101111328;ncbi_101113017;ncbi_101113656;ncbi_101119146;ncbi_101120475;ncbi_101122854;ncbi_105613048
GO:0001944	vasculature development	4	240	0.728213	0.83777	ncbi_100307048;ncbi_101106433;ncbi_101109372;ncbi_443318
GO:0010950	positive regulation of endopeptidase activity	1	63	0.729244	0.83777	ncbi_100125613
GO:0044264	cellular polysaccharide metabolic process	1	63	0.729244	0.83777	ncbi_443318
GO:0051017	actin filament bundle assembly	1	63	0.729244	0.83777	ncbi_105613048
GO:0051251	positive regulation of lymphocyte activation	1	63	0.729244	0.83777	ncbi_443318
GO:0060606	tube closure	1	63	0.729244	0.83777	ncbi_101112193
GO:0061572	actin filament bundle organization	1	63	0.729244	0.83777	ncbi_105613048
GO:0001558	regulation of cell growth	3	184	0.730899	0.839164	ncbi_100303604;ncbi_101119146;ncbi_443032
GO:0045861	negative regulation of proteolysis	2	126	0.733419	0.839771	ncbi_101102920;ncbi_101116141
GO:0003206	cardiac chamber morphogenesis	1	64	0.734815	0.839771	ncbi_101119169
GO:0005976	polysaccharide metabolic process	1	64	0.734815	0.839771	ncbi_443318
GO:0008037	cell recognition	1	64	0.734815	0.839771	ncbi_101103028
GO:0010565	regulation of cellular ketone metabolic process	1	64	0.734815	0.839771	ncbi_101117173
GO:0032102	negative regulation of response to external stimulus	1	64	0.734815	0.839771	ncbi_100125613
GO:0034470	ncRNA processing	1	64	0.734815	0.839771	ncbi_101114460
GO:0018130	heterocycle biosynthetic process	37	1964	0.736434	0.839771	ncbi_100137067;ncbi_101101983;ncbi_101102409;ncbi_101102686;ncbi_101103232;ncbi_101104440;ncbi_101104604;ncbi_101105234;ncbi_101106822;ncbi_101108056;ncbi_101108542;ncbi_101108836;ncbi_101109372;ncbi_101111099;ncbi_101112853;ncbi_101113488;ncbi_101113656;ncbi_101113825;ncbi_101114854;ncbi_101115046;ncbi_101115462;ncbi_101115844;ncbi_101117560;ncbi_101118221;ncbi_101118785;ncbi_101119095;ncbi_1011…
GO:0007169	transmembrane receptor protein tyrosine kinase signaling pathway	5	299	0.737005	0.839771	ncbi_100194428;ncbi_101113147;ncbi_101119095;ncbi_443318;ncbi_494439
GO:0033365	protein localization to organelle	5	299	0.737005	0.839771	ncbi_101104604;ncbi_101117150;ncbi_101119747;ncbi_101120745;ncbi_443318
GO:0007610	behavior	7	409	0.737189	0.839771	ncbi_100125613;ncbi_100145866;ncbi_101105496;ncbi_101106433;ncbi_101113017;ncbi_101119146;ncbi_101120960
GO:0044057	regulation of system process	3	186	0.737593	0.839771	ncbi_101116192;ncbi_101119169;ncbi_443318
GO:0050790	regulation of catalytic activity	18	992	0.738367	0.839771	ncbi_100125613;ncbi_100216463;ncbi_101103028;ncbi_101104604;ncbi_101106216;ncbi_101106433;ncbi_101108056;ncbi_101110905;ncbi_101111652;ncbi_101116141;ncbi_101119095;ncbi_101119146;ncbi_101119250;ncbi_101120718;ncbi_101120745;ncbi_105613048;ncbi_114117869;ncbi_443371
GO:0006605	protein targeting	6	355	0.738833	0.839771	ncbi_101103232;ncbi_101104604;ncbi_101112193;ncbi_101116450;ncbi_101119747;ncbi_443318
GO:0043412	macromolecule modification	44	2321	0.739892	0.839771	ncbi_100137067;ncbi_100169937;ncbi_100194428;ncbi_100216463;ncbi_100305131;ncbi_101102409;ncbi_101102884;ncbi_101103028;ncbi_101103324;ncbi_101104058;ncbi_101104604;ncbi_101106433;ncbi_101107709;ncbi_101108056;ncbi_101109924;ncbi_101110299;ncbi_101110581;ncbi_101110905;ncbi_101113884;ncbi_101114561;ncbi_101114836;ncbi_101114854;ncbi_101114991;ncbi_101115462;ncbi_101116578;ncbi_101117089;ncbi_1011…
GO:0009617	response to bacterium	4	244	0.740014	0.839771	ncbi_100307048;ncbi_101102269;ncbi_101114854;ncbi_443277
GO:0042770	signal transduction in response to DNA damage	1	65	0.740272	0.839771	ncbi_101113884
GO:0046425	regulation of JAK-STAT cascade	1	65	0.740272	0.839771	ncbi_443318
GO:0060560	developmental growth involved in morphogenesis	1	65	0.740272	0.839771	ncbi_100125613
GO:1904892	regulation of STAT cascade	1	65	0.740272	0.839771	ncbi_443318
GO:0010817	regulation of hormone levels	2	128	0.741352	0.839992	ncbi_101102280;ncbi_114115278
GO:2000113	negative regulation of cellular macromolecule biosynthetic process	2	128	0.741352	0.839992	ncbi_101114854;ncbi_101120745
GO:0006875	cellular metal ion homeostasis	4	245	0.742904	0.841249	ncbi_101113825;ncbi_101117955;ncbi_114117869;ncbi_494439
GO:0051254	positive regulation of RNA metabolic process	3	188	0.744154	0.842163	ncbi_101104604;ncbi_101108056;ncbi_101117560
GO:0097285	cell-type specific apoptotic process	2	129	0.745242	0.842891	ncbi_101106433;ncbi_443318
GO:0022604	regulation of cell morphogenesis	4	247	0.74861	0.845211	ncbi_100125613;ncbi_101102269;ncbi_101104604;ncbi_101120745
GO:0001525	angiogenesis	2	130	0.749082	0.845211	ncbi_100307048;ncbi_101106433
GO:1903320	regulation of protein modification by small protein conjugation or removal	2	130	0.749082	0.845211	ncbi_101114854;ncbi_101122063
GO:0006886	intracellular protein transport	8	469	0.749519	0.845211	ncbi_101103232;ncbi_101104604;ncbi_101107818;ncbi_101112193;ncbi_101116450;ncbi_101119747;ncbi_101122352;ncbi_443318
GO:0060284	regulation of cell development	6	360	0.750837	0.845211	ncbi_100125613;ncbi_101104604;ncbi_101111099;ncbi_101119146;ncbi_101119886;ncbi_101120745
GO:0000209	protein polyubiquitination	1	67	0.750854	0.845211	ncbi_101114854
GO:0043281	regulation of cysteine-type endopeptidase activity involved in apoptotic process	1	67	0.750854	0.845211	ncbi_100125613
GO:2000116	regulation of cysteine-type endopeptidase activity	1	67	0.750854	0.845211	ncbi_100125613
GO:1902582	single-organism intracellular transport	11	632	0.752355	0.8464	ncbi_100303606;ncbi_101103232;ncbi_101104604;ncbi_101107431;ncbi_101112193;ncbi_101113932;ncbi_101116450;ncbi_101119146;ncbi_101119747;ncbi_105613048;ncbi_443318
GO:0051707	response to other organism	6	362	0.755525	0.848469	ncbi_100307048;ncbi_101102269;ncbi_101103771;ncbi_101111736;ncbi_101114854;ncbi_443277
GO:0008645	hexose transport	1	68	0.755982	0.848469	ncbi_443318
GO:0009895	negative regulation of catabolic process	1	68	0.755982	0.848469	ncbi_101122352
GO:0030326	embryonic limb morphogenesis	1	68	0.755982	0.848469	ncbi_101106810
GO:0007517	muscle organ development	2	132	0.756614	0.848677	ncbi_101117548;ncbi_101119169
GO:0051704	multi-organism process	20	1111	0.759983	0.849089	ncbi_100145866;ncbi_100307048;ncbi_101102269;ncbi_101102686;ncbi_101103232;ncbi_101103371;ncbi_101103771;ncbi_101111608;ncbi_101111736;ncbi_101114836;ncbi_101114854;ncbi_101115037;ncbi_101117560;ncbi_101118785;ncbi_101119093;ncbi_101122572;ncbi_101122714;ncbi_105601858;ncbi_443277;ncbi_494439
GO:0009101	glycoprotein biosynthetic process	2	133	0.760306	0.849089	ncbi_101106433;ncbi_101114836
GO:0009605	response to external stimulus	16	902	0.760596	0.849089	ncbi_100125613;ncbi_100307048;ncbi_101102269;ncbi_101103771;ncbi_101106433;ncbi_101107431;ncbi_101109049;ncbi_101111736;ncbi_101113017;ncbi_101114854;ncbi_101115961;ncbi_101120073;ncbi_101120475;ncbi_101120960;ncbi_101121705;ncbi_443277
GO:0006006	glucose metabolic process	1	69	0.761005	0.849089	ncbi_443318
GO:0007259	JAK-STAT cascade	1	69	0.761005	0.849089	ncbi_443318
GO:0010952	positive regulation of peptidase activity	1	69	0.761005	0.849089	ncbi_100125613
GO:0035113	embryonic appendage morphogenesis	1	69	0.761005	0.849089	ncbi_101106810
GO:0051147	regulation of muscle cell differentiation	1	69	0.761005	0.849089	ncbi_101120745
GO:0097696	STAT cascade	1	69	0.761005	0.849089	ncbi_443318
GO:0008015	blood circulation	3	194	0.763059	0.850881	ncbi_101107818;ncbi_101116192;ncbi_101119169
GO:0043207	response to external biotic stimulus	6	366	0.76471	0.852075	ncbi_100307048;ncbi_101102269;ncbi_101103771;ncbi_101111736;ncbi_101114854;ncbi_443277
GO:0008643	carbohydrate transport	1	70	0.765926	0.852075	ncbi_443318
GO:0015749	monosaccharide transport	1	70	0.765926	0.852075	ncbi_443318
GO:0048015	phosphatidylinositol-mediated signaling	1	70	0.765926	0.852075	ncbi_443318
GO:0050801	ion homeostasis	6	367	0.766966	0.852734	ncbi_101113825;ncbi_101117691;ncbi_101117955;ncbi_101119886;ncbi_114117869;ncbi_494439
GO:0016032	viral process	4	255	0.770471	0.854821	ncbi_101103232;ncbi_101103371;ncbi_101118785;ncbi_101122572
GO:0002699	positive regulation of immune effector process	1	71	0.770745	0.854821	ncbi_101108056
GO:0032640	tumor necrosis factor production	1	71	0.770745	0.854821	ncbi_101106433
GO:0001501	skeletal system development	2	136	0.771095	0.854821	ncbi_100307048;ncbi_101117548
GO:0051090	regulation of sequence-specific DNA binding transcription factor activity	2	136	0.771095	0.854821	ncbi_101108056;ncbi_101114854
GO:0051128	regulation of cellular component organization	19	1069	0.774065	0.857238	ncbi_100125613;ncbi_100303604;ncbi_101101968;ncbi_101102269;ncbi_101103028;ncbi_101103371;ncbi_101104604;ncbi_101107431;ncbi_101108056;ncbi_101108836;ncbi_101115961;ncbi_101117560;ncbi_101118793;ncbi_101119146;ncbi_101120745;ncbi_101122063;ncbi_105613048;ncbi_443032;ncbi_443318
GO:0009628	response to abiotic stimulus	7	426	0.774178	0.857238	ncbi_100169937;ncbi_100307048;ncbi_101106433;ncbi_101108147;ncbi_101115961;ncbi_101122714;ncbi_443318
GO:0070201	regulation of establishment of protein localization	4	258	0.778278	0.861276	ncbi_101104604;ncbi_101119747;ncbi_114108651;ncbi_443318
GO:0071706	tumor necrosis factor superfamily cytokine production	1	73	0.780089	0.862275	ncbi_101106433
GO:1903900	regulation of viral life cycle	1	73	0.780089	0.862275	ncbi_101118785
GO:0016567	protein ubiquitination	4	260	0.783365	0.864765	ncbi_101109924;ncbi_101114854;ncbi_101117150;ncbi_101122063
GO:0002449	lymphocyte mediated immunity	1	74	0.784618	0.864765	ncbi_101108056
GO:0010921	regulation of phosphatase activity	1	74	0.784618	0.864765	ncbi_101120718
GO:0016573	histone acetylation	1	74	0.784618	0.864765	ncbi_101108056
GO:0031056	regulation of histone modification	1	74	0.784618	0.864765	ncbi_101122063
GO:0051252	regulation of RNA metabolic process	29	1600	0.787234	0.866636	ncbi_100137067;ncbi_101102409;ncbi_101102686;ncbi_101104440;ncbi_101104604;ncbi_101105234;ncbi_101106822;ncbi_101108056;ncbi_101108836;ncbi_101109372;ncbi_101111099;ncbi_101113656;ncbi_101113825;ncbi_101114854;ncbi_101115462;ncbi_101115844;ncbi_101117560;ncbi_101118221;ncbi_101118785;ncbi_101119095;ncbi_101119747;ncbi_101120745;ncbi_101122392;ncbi_101122510;ncbi_101122714;ncbi_106991578;ncbi_4430…
GO:0007018	microtubule-based movement	1	75	0.789054	0.866636	ncbi_101119146
GO:0009308	amine metabolic process	1	75	0.789054	0.866636	ncbi_101113992
GO:0035304	regulation of protein dephosphorylation	1	75	0.789054	0.866636	ncbi_101120718
GO:0044106	cellular amine metabolic process	1	75	0.789054	0.866636	ncbi_101113992
GO:0052548	regulation of endopeptidase activity	1	75	0.789054	0.866636	ncbi_100125613
GO:0043414	macromolecule methylation	2	142	0.791411	0.868547	ncbi_101102409;ncbi_101120745
GO:0016072	rRNA metabolic process	1	76	0.793399	0.868547	ncbi_101112692
GO:0018393	internal peptidyl-lysine acetylation	1	76	0.793399	0.868547	ncbi_101108056
GO:0032412	regulation of ion transmembrane transporter activity	1	76	0.793399	0.868547	ncbi_114117869
GO:0032259	methylation	2	143	0.794639	0.868547	ncbi_101102409;ncbi_101120745
GO:0032101	regulation of response to external stimulus	3	205	0.794775	0.868547	ncbi_100125613;ncbi_101106433;ncbi_101120960
GO:0051960	regulation of nervous system development	3	205	0.794775	0.868547	ncbi_101119146;ncbi_101120745;ncbi_443318
GO:0042221	response to chemical	43	2326	0.795527	0.868547	ncbi_100125613;ncbi_100137067;ncbi_100302063;ncbi_100307048;ncbi_101104058;ncbi_101104440;ncbi_101104604;ncbi_101105789;ncbi_101106433;ncbi_101107431;ncbi_101108147;ncbi_101108542;ncbi_101109049;ncbi_101110299;ncbi_101110581;ncbi_101110905;ncbi_101111736;ncbi_101112193;ncbi_101112686;ncbi_101113017;ncbi_101113884;ncbi_101114460;ncbi_101114544;ncbi_101114854;ncbi_101115037;ncbi_101115456;ncbi_1011…
GO:0010628	positive regulation of gene expression	3	206	0.797475	0.868547	ncbi_101104604;ncbi_101108056;ncbi_101117560
GO:0003205	cardiac chamber development	1	77	0.797654	0.868547	ncbi_101119169
GO:0006475	internal protein amino acid acetylation	1	77	0.797654	0.868547	ncbi_101108056
GO:0022898	regulation of transmembrane transporter activity	1	77	0.797654	0.868547	ncbi_114117869
GO:0035303	regulation of dephosphorylation	1	77	0.797654	0.868547	ncbi_101120718
GO:0048638	regulation of developmental growth	1	77	0.797654	0.868547	ncbi_101112193
GO:0050792	regulation of viral process	1	77	0.797654	0.868547	ncbi_101118785
GO:0050776	regulation of immune response	5	326	0.801732	0.872487	ncbi_101108056;ncbi_101111736;ncbi_101113147;ncbi_101114854;ncbi_101114887
GO:0048534	hematopoietic or lymphoid organ development	7	442	0.805383	0.875523	ncbi_101111126;ncbi_101113825;ncbi_101114887;ncbi_101115961;ncbi_101121017;ncbi_443277;ncbi_443371
GO:0010821	regulation of mitochondrion organization	1	79	0.805906	0.875523	ncbi_443318
GO:0019882	antigen processing and presentation	1	79	0.805906	0.875523	ncbi_101106433
GO:0032880	regulation of protein localization	4	270	0.807427	0.876675	ncbi_101104604;ncbi_101119747;ncbi_114108651;ncbi_443318
GO:0001822	kidney development	1	80	0.809905	0.878862	ncbi_101112193
GO:0065009	regulation of molecular function	24	1362	0.811582	0.880095	ncbi_100125613;ncbi_100216463;ncbi_101103028;ncbi_101104604;ncbi_101106216;ncbi_101106433;ncbi_101106822;ncbi_101108056;ncbi_101108836;ncbi_101110905;ncbi_101111652;ncbi_101112193;ncbi_101114854;ncbi_101116141;ncbi_101119095;ncbi_101119146;ncbi_101119250;ncbi_101120718;ncbi_101120745;ncbi_105613048;ncbi_114117869;ncbi_443277;ncbi_443318;ncbi_443371
GO:0001654	eye development	2	149	0.813095	0.880095	ncbi_101103028;ncbi_106991578
GO:0018394	peptidyl-lysine acetylation	1	81	0.813822	0.880095	ncbi_101108056
GO:0045786	negative regulation of cell cycle	1	81	0.813822	0.880095	ncbi_101102686
GO:0051321	meiotic cell cycle	1	81	0.813822	0.880095	ncbi_101102686
GO:1903308	regulation of chromatin modification	1	81	0.813822	0.880095	ncbi_101122063
GO:0003013	circulatory system process	3	213	0.815561	0.881474	ncbi_101107818;ncbi_101116192;ncbi_101119169
GO:0072001	renal system development	1	83	0.821416	0.886793	ncbi_101112193
GO:1903034	regulation of response to wounding	1	83	0.821416	0.886793	ncbi_101106433
GO:0006996	organelle organization	31	1738	0.822528	0.887489	ncbi_100216463;ncbi_100302063;ncbi_100303604;ncbi_101101968;ncbi_101102409;ncbi_101102474;ncbi_101102686;ncbi_101103028;ncbi_101103906;ncbi_101104604;ncbi_101107431;ncbi_101108056;ncbi_101108147;ncbi_101108836;ncbi_101111608;ncbi_101113932;ncbi_101114991;ncbi_101115961;ncbi_101117542;ncbi_101118019;ncbi_101119146;ncbi_101119169;ncbi_101120745;ncbi_101122063;ncbi_101123327;ncbi_101123330;ncbi_1056…
GO:0016569	covalent chromatin modification	4	278	0.825081	0.887739	ncbi_101102409;ncbi_101108056;ncbi_101120745;ncbi_101122063
GO:0016570	histone modification	4	278	0.825081	0.887739	ncbi_101102409;ncbi_101108056;ncbi_101120745;ncbi_101122063
GO:0006109	regulation of carbohydrate metabolic process	1	84	0.825097	0.887739	ncbi_443318
GO:0010675	regulation of cellular carbohydrate metabolic process	1	84	0.825097	0.887739	ncbi_443318
GO:0030799	regulation of cyclic nucleotide metabolic process	1	84	0.825097	0.887739	ncbi_101106433
GO:0038127	ERBB signaling pathway	1	85	0.828702	0.891113	ncbi_101119095
GO:0022414	reproductive process	11	682	0.831959	0.89292	ncbi_101102686;ncbi_101103028;ncbi_101104440;ncbi_101109372;ncbi_101111608;ncbi_101113884;ncbi_101119146;ncbi_101121017;ncbi_443277;ncbi_443318;ncbi_443371
GO:0032409	regulation of transporter activity	1	86	0.832233	0.89292	ncbi_114117869
GO:1902275	regulation of chromatin organization	1	86	0.832233	0.89292	ncbi_101122063
GO:0016049	cell growth	3	220	0.832264	0.89292	ncbi_100303604;ncbi_101119146;ncbi_443032
GO:0006399	tRNA metabolic process	1	87	0.835692	0.895586	ncbi_101114460
GO:0006814	sodium ion transport	1	87	0.835692	0.895586	ncbi_114117869
GO:2001141	regulation of RNA biosynthetic process	27	1544	0.836619	0.896074	ncbi_100137067;ncbi_101102409;ncbi_101102686;ncbi_101104440;ncbi_101104604;ncbi_101105234;ncbi_101106822;ncbi_101108056;ncbi_101108836;ncbi_101109372;ncbi_101111099;ncbi_101113656;ncbi_101113825;ncbi_101114854;ncbi_101115462;ncbi_101117560;ncbi_101118785;ncbi_101119095;ncbi_101119747;ncbi_101120745;ncbi_101122392;ncbi_101122510;ncbi_101122714;ncbi_106991578;ncbi_443083;ncbi_443277;ncbi_443318
GO:0000003	reproduction	11	688	0.840052	0.899244	ncbi_101102686;ncbi_101103028;ncbi_101104440;ncbi_101109372;ncbi_101111608;ncbi_101113884;ncbi_101119146;ncbi_101121017;ncbi_443277;ncbi_443318;ncbi_443371
GO:0030001	metal ion transport	6	405	0.841224	0.899495	ncbi_100145866;ncbi_101103028;ncbi_101106339;ncbi_101113825;ncbi_101122572;ncbi_114117869
GO:0007611	learning or memory	1	89	0.842397	0.899495	ncbi_100145866
GO:0050890	cognition	1	89	0.842397	0.899495	ncbi_100145866
GO:0006351	transcription, DNA-templated	28	1603	0.842655	0.899495	ncbi_100137067;ncbi_101101983;ncbi_101102409;ncbi_101102686;ncbi_101104604;ncbi_101105234;ncbi_101106822;ncbi_101108056;ncbi_101108836;ncbi_101109372;ncbi_101111099;ncbi_101113656;ncbi_101113825;ncbi_101114854;ncbi_101115844;ncbi_101117560;ncbi_101118221;ncbi_101118785;ncbi_101119095;ncbi_101119747;ncbi_101120745;ncbi_101122392;ncbi_101122510;ncbi_101122714;ncbi_106991578;ncbi_443083;ncbi_443277;…
GO:0097659	nucleic acid-templated transcription	28	1603	0.842655	0.899495	ncbi_100137067;ncbi_101101983;ncbi_101102409;ncbi_101102686;ncbi_101104604;ncbi_101105234;ncbi_101106822;ncbi_101108056;ncbi_101108836;ncbi_101109372;ncbi_101111099;ncbi_101113656;ncbi_101113825;ncbi_101114854;ncbi_101115844;ncbi_101117560;ncbi_101118221;ncbi_101118785;ncbi_101119095;ncbi_101119747;ncbi_101120745;ncbi_101122392;ncbi_101122510;ncbi_101122714;ncbi_106991578;ncbi_443083;ncbi_443277;…
GO:1903530	regulation of secretion by cell	2	160	0.843129	0.899495	ncbi_101119886;ncbi_114108651
GO:0007417	central nervous system development	5	348	0.844648	0.90061	ncbi_101106961;ncbi_101111328;ncbi_101112193;ncbi_101119146;ncbi_443318
GO:0021537	telencephalon development	1	90	0.845647	0.901169	ncbi_101119146
GO:0032774	RNA biosynthetic process	31	1769	0.850359	0.905683	ncbi_100137067;ncbi_101101983;ncbi_101102409;ncbi_101102686;ncbi_101103232;ncbi_101104440;ncbi_101104604;ncbi_101105234;ncbi_101106822;ncbi_101108056;ncbi_101108836;ncbi_101109372;ncbi_101111099;ncbi_101113656;ncbi_101113825;ncbi_101114854;ncbi_101115462;ncbi_101115844;ncbi_101117560;ncbi_101118221;ncbi_101118785;ncbi_101119095;ncbi_101119747;ncbi_101120745;ncbi_101122392;ncbi_101122510;ncbi_1011…
GO:0055065	metal ion homeostasis	4	291	0.850908	0.90576	ncbi_101113825;ncbi_101117955;ncbi_114117869;ncbi_494439
GO:0002520	immune system development	7	470	0.851938	0.905997	ncbi_101111126;ncbi_101113825;ncbi_101114887;ncbi_101115961;ncbi_101121017;ncbi_443277;ncbi_443371
GO:1901360	organic cyclic compound metabolic process	57	3109	0.852085	0.905997	ncbi_100137067;ncbi_100145867;ncbi_101101983;ncbi_101102025;ncbi_101102409;ncbi_101102686;ncbi_101103232;ncbi_101104440;ncbi_101104604;ncbi_101105234;ncbi_101106433;ncbi_101106822;ncbi_101108056;ncbi_101108542;ncbi_101108836;ncbi_101109372;ncbi_101110013;ncbi_101110299;ncbi_101111099;ncbi_101112491;ncbi_101112692;ncbi_101112853;ncbi_101113488;ncbi_101113656;ncbi_101113825;ncbi_101114460;ncbi_1011…
GO:0052547	regulation of peptidase activity	2	164	0.852922	0.906378	ncbi_100125613;ncbi_101116141
GO:0033043	regulation of organelle organization	7	471	0.853421	0.906401	ncbi_101101968;ncbi_101103028;ncbi_101107431;ncbi_101108836;ncbi_101122063;ncbi_105613048;ncbi_443318
GO:0043903	regulation of symbiosis, encompassing mutualism through parasitism	1	93	0.855001	0.907573	ncbi_101118785
GO:0006473	protein acetylation	1	94	0.857992	0.910238	ncbi_101108056
GO:0019219	regulation of nucleobase-containing compound metabolic process	31	1780	0.859435	0.910734	ncbi_100137067;ncbi_101102409;ncbi_101102686;ncbi_101104440;ncbi_101104604;ncbi_101105234;ncbi_101106433;ncbi_101106822;ncbi_101108056;ncbi_101108836;ncbi_101109372;ncbi_101111099;ncbi_101113656;ncbi_101113825;ncbi_101114854;ncbi_101115462;ncbi_101115844;ncbi_101117560;ncbi_101118221;ncbi_101118785;ncbi_101119095;ncbi_101119747;ncbi_101120745;ncbi_101122392;ncbi_101122510;ncbi_101122714;ncbi_1069…
GO:0034654	nucleobase-containing compound biosynthetic process	34	1937	0.859484	0.910734	ncbi_100137067;ncbi_101101983;ncbi_101102409;ncbi_101102686;ncbi_101103232;ncbi_101104440;ncbi_101104604;ncbi_101105234;ncbi_101106822;ncbi_101108056;ncbi_101108836;ncbi_101109372;ncbi_101111099;ncbi_101113488;ncbi_101113656;ncbi_101113825;ncbi_101114854;ncbi_101115462;ncbi_101115844;ncbi_101117560;ncbi_101118221;ncbi_101118785;ncbi_101119095;ncbi_101119747;ncbi_101120745;ncbi_101121731;ncbi_1011…
GO:0006612	protein targeting to membrane	2	167	0.859898	0.910734	ncbi_101103232;ncbi_101112193
GO:0007267	cell-cell signaling	5	358	0.861476	0.911897	ncbi_100145866;ncbi_101102884;ncbi_101119146;ncbi_101122352;ncbi_105613048
GO:0009914	hormone transport	1	96	0.863791	0.91282	ncbi_101102280
GO:0010466	negative regulation of peptidase activity	1	96	0.863791	0.91282	ncbi_101116141
GO:0051091	positive regulation of sequence-specific DNA binding transcription factor activity	1	96	0.863791	0.91282	ncbi_101108056
GO:0009187	cyclic nucleotide metabolic process	1	97	0.866601	0.915281	ncbi_101106433
GO:0030099	myeloid cell differentiation	2	171	0.868731	0.91615	ncbi_443277;ncbi_443371
GO:0010001	glial cell differentiation	1	98	0.869353	0.91615	ncbi_101111328
GO:0010721	negative regulation of cell development	1	98	0.869353	0.91615	ncbi_101111099
GO:0043543	protein acylation	1	98	0.869353	0.91615	ncbi_101108056
GO:0050953	sensory perception of light stimulus	1	99	0.872049	0.918481	ncbi_101117548
GO:0006281	DNA repair	2	173	0.872954	0.918924	ncbi_101115462;ncbi_101122063
GO:0098542	defense response to other organism	1	100	0.87469	0.920241	ncbi_101111736
GO:0031344	regulation of cell projection organization	2	175	0.877052	0.922215	ncbi_101119146;ncbi_105613048
GO:0050896	response to stimulus	96	5110	0.879134	0.923893	ncbi_100125613;ncbi_100137067;ncbi_100145866;ncbi_100169937;ncbi_100194428;ncbi_100302063;ncbi_100305131;ncbi_100307048;ncbi_101102269;ncbi_101102409;ncbi_101102937;ncbi_101103028;ncbi_101103308;ncbi_101103771;ncbi_101104058;ncbi_101104440;ncbi_101104604;ncbi_101105234;ncbi_101105287;ncbi_101105789;ncbi_101106433;ncbi_101106714;ncbi_101107431;ncbi_101107709;ncbi_101108056;ncbi_101108147;ncbi_1011…
GO:0010638	positive regulation of organelle organization	2	178	0.882971	0.927412	ncbi_101108836;ncbi_105613048
GO:0044702	single organism reproductive process	8	553	0.884442	0.928223	ncbi_101102686;ncbi_101109372;ncbi_101111608;ncbi_101113884;ncbi_101121017;ncbi_443277;ncbi_443318;ncbi_443371
GO:0033500	carbohydrate homeostasis	1	104	0.88472	0.928223	ncbi_101112193
GO:0044092	negative regulation of molecular function	4	312	0.885812	0.928667	ncbi_100216463;ncbi_101112193;ncbi_101114854;ncbi_101116141
GO:0030097	hemopoiesis	5	375	0.886586	0.928667	ncbi_101111126;ncbi_101114887;ncbi_101121017;ncbi_443277;ncbi_443371
GO:0033044	regulation of chromosome organization	1	105	0.8871	0.928667	ncbi_101122063
GO:0048017	inositol lipid-mediated signaling	1	105	0.8871	0.928667	ncbi_443318
GO:0006355	regulation of transcription, DNA-templated	25	1503	0.890863	0.931444	ncbi_100137067;ncbi_101102409;ncbi_101102686;ncbi_101104604;ncbi_101105234;ncbi_101106822;ncbi_101108056;ncbi_101108836;ncbi_101109372;ncbi_101111099;ncbi_101113656;ncbi_101113825;ncbi_101114854;ncbi_101117560;ncbi_101118785;ncbi_101119095;ncbi_101119747;ncbi_101120745;ncbi_101122392;ncbi_101122510;ncbi_101122714;ncbi_106991578;ncbi_443083;ncbi_443277;ncbi_443318
GO:1903506	regulation of nucleic acid-templated transcription	25	1503	0.890863	0.931444	ncbi_100137067;ncbi_101102409;ncbi_101102686;ncbi_101104604;ncbi_101105234;ncbi_101106822;ncbi_101108056;ncbi_101108836;ncbi_101109372;ncbi_101111099;ncbi_101113656;ncbi_101113825;ncbi_101114854;ncbi_101117560;ncbi_101118785;ncbi_101119095;ncbi_101119747;ncbi_101120745;ncbi_101122392;ncbi_101122510;ncbi_101122714;ncbi_106991578;ncbi_443083;ncbi_443277;ncbi_443318
GO:0010975	regulation of neuron projection development	1	107	0.891714	0.931444	ncbi_101119146
GO:0051346	negative regulation of hydrolase activity	1	107	0.891714	0.931444	ncbi_101116141
GO:0048514	blood vessel morphogenesis	2	183	0.892255	0.931497	ncbi_100307048;ncbi_101106433
GO:0050708	regulation of protein secretion	1	108	0.89395	0.932263	ncbi_114108651
GO:0016070	RNA metabolic process	38	2196	0.893971	0.932263	ncbi_100137067;ncbi_100145867;ncbi_101101983;ncbi_101102409;ncbi_101102686;ncbi_101103232;ncbi_101104440;ncbi_101104604;ncbi_101105234;ncbi_101106822;ncbi_101108056;ncbi_101108836;ncbi_101109372;ncbi_101110299;ncbi_101111099;ncbi_101112692;ncbi_101113656;ncbi_101113825;ncbi_101114460;ncbi_101114854;ncbi_101114887;ncbi_101115037;ncbi_101115462;ncbi_101115844;ncbi_101117560;ncbi_101118221;ncbi_1011…
GO:0043086	negative regulation of catalytic activity	2	185	0.895775	0.932988	ncbi_100216463;ncbi_101116141
GO:0001818	negative regulation of cytokine production	1	109	0.89614	0.932988	ncbi_101106433
GO:0050804	modulation of synaptic transmission	1	109	0.89614	0.932988	ncbi_101122352
GO:0050767	regulation of neurogenesis	2	186	0.897494	0.933685	ncbi_101119146;ncbi_101120745
GO:0023061	signal release	1	110	0.898285	0.933685	ncbi_105613048
GO:0042063	gliogenesis	1	110	0.898285	0.933685	ncbi_101111328
GO:0006725	cellular aromatic compound metabolic process	53	2990	0.902927	0.937997	ncbi_100137067;ncbi_100145867;ncbi_101101983;ncbi_101102025;ncbi_101102409;ncbi_101102686;ncbi_101103232;ncbi_101104440;ncbi_101104604;ncbi_101105234;ncbi_101106433;ncbi_101106822;ncbi_101108056;ncbi_101108542;ncbi_101108836;ncbi_101109372;ncbi_101110299;ncbi_101111099;ncbi_101112491;ncbi_101112692;ncbi_101112853;ncbi_101113488;ncbi_101113656;ncbi_101113825;ncbi_101114460;ncbi_101114854;ncbi_1011…
GO:0046483	heterocycle metabolic process	52	2945	0.906204	0.940096	ncbi_100137067;ncbi_100145867;ncbi_101101983;ncbi_101102025;ncbi_101102409;ncbi_101102686;ncbi_101103232;ncbi_101104440;ncbi_101104604;ncbi_101105234;ncbi_101106433;ncbi_101106822;ncbi_101108056;ncbi_101108542;ncbi_101108836;ncbi_101109372;ncbi_101110299;ncbi_101111099;ncbi_101112491;ncbi_101112692;ncbi_101112853;ncbi_101113488;ncbi_101113656;ncbi_101113825;ncbi_101114460;ncbi_101114854;ncbi_1011…
GO:0010959	regulation of metal ion transport	1	114	0.906433	0.940096	ncbi_114117869
GO:0030031	cell projection assembly	1	114	0.906433	0.940096	ncbi_101113656
GO:0030900	forebrain development	1	115	0.908366	0.941534	ncbi_101119146
GO:0051046	regulation of secretion	2	193	0.908811	0.941534	ncbi_101119886;ncbi_114108651
GO:0051093	negative regulation of developmental process	3	264	0.910205	0.942465	ncbi_101111099;ncbi_101111652;ncbi_101120745
GO:0007420	brain development	2	195	0.911824	0.943112	ncbi_101119146;ncbi_443318
GO:0060322	head development	2	195	0.911824	0.943112	ncbi_101119146;ncbi_443318
GO:0010564	regulation of cell cycle process	2	196	0.913296	0.94412	ncbi_101122352;ncbi_443318
GO:0045935	positive regulation of nucleobase-containing compound metabolic process	3	267	0.914088	0.944425	ncbi_101104604;ncbi_101108056;ncbi_101117560
GO:0000226	microtubule cytoskeleton organization	2	198	0.91617	0.946061	ncbi_101103906;ncbi_101119146
GO:0016568	chromatin modification	4	339	0.920113	0.949213	ncbi_101102409;ncbi_101108056;ncbi_101120745;ncbi_101122063
GO:0051173	positive regulation of nitrogen compound metabolic process	3	272	0.920221	0.949213	ncbi_101104604;ncbi_101108056;ncbi_101117560
GO:0045664	regulation of neuron differentiation	1	123	0.922466	0.951011	ncbi_101119146
GO:0034660	ncRNA metabolic process	2	203	0.922969	0.951014	ncbi_101112692;ncbi_101114460
GO:0006259	DNA metabolic process	7	534	0.925149	0.952731	ncbi_101115462;ncbi_101118019;ncbi_101120745;ncbi_101122063;ncbi_101122554;ncbi_443318;ncbi_443371
GO:0051345	positive regulation of hydrolase activity	1	125	0.925639	0.952731	ncbi_100125613
GO:0043065	positive regulation of apoptotic process	1	126	0.927177	0.953797	ncbi_100125613
GO:0043068	positive regulation of programmed cell death	1	127	0.928683	0.954829	ncbi_100125613
GO:0001568	blood vessel development	2	209	0.930445	0.956123	ncbi_100307048;ncbi_101106433
GO:0009314	response to radiation	2	213	0.935043	0.959387	ncbi_100169937;ncbi_101108147
GO:0044260	cellular macromolecule metabolic process	87	4795	0.935732	0.959387	ncbi_100125613;ncbi_100137067;ncbi_100145867;ncbi_100169937;ncbi_100194428;ncbi_100216463;ncbi_100303604;ncbi_100305131;ncbi_101101983;ncbi_101102409;ncbi_101102686;ncbi_101102884;ncbi_101102920;ncbi_101103028;ncbi_101103232;ncbi_101103324;ncbi_101104058;ncbi_101104440;ncbi_101104604;ncbi_101105234;ncbi_101106216;ncbi_101106433;ncbi_101106822;ncbi_101107709;ncbi_101108056;ncbi_101108836;ncbi_1011…
GO:0006366	transcription from RNA polymerase II promoter	13	906	0.935961	0.959387	ncbi_101101983;ncbi_101102409;ncbi_101109372;ncbi_101113656;ncbi_101113825;ncbi_101117560;ncbi_101120745;ncbi_101122392;ncbi_101122510;ncbi_101122714;ncbi_106991578;ncbi_443277;ncbi_443318
GO:0070838	divalent metal ion transport	2	214	0.936147	0.959387	ncbi_100145866;ncbi_101106339
GO:0072511	divalent inorganic cation transport	2	214	0.936147	0.959387	ncbi_100145866;ncbi_101106339
GO:0010942	positive regulation of cell death	1	136	0.940915	0.963753	ncbi_100125613
GO:0043900	regulation of multi-organism process	1	137	0.942138	0.964485	ncbi_101118785
GO:0051336	regulation of hydrolase activity	8	621	0.943725	0.965589	ncbi_100125613;ncbi_101106216;ncbi_101116141;ncbi_101119146;ncbi_101119250;ncbi_101120718;ncbi_105613048;ncbi_114117869
GO:0006139	nucleobase-containing compound metabolic process	49	2881	0.944338	0.965696	ncbi_100137067;ncbi_100145867;ncbi_101101983;ncbi_101102025;ncbi_101102409;ncbi_101102686;ncbi_101103232;ncbi_101104440;ncbi_101104604;ncbi_101105234;ncbi_101106433;ncbi_101106822;ncbi_101108056;ncbi_101108836;ncbi_101109372;ncbi_101110299;ncbi_101111099;ncbi_101112491;ncbi_101112692;ncbi_101113488;ncbi_101113656;ncbi_101113825;ncbi_101114460;ncbi_101114854;ncbi_101114887;ncbi_101115037;ncbi_1011…
GO:0006613	cotranslational protein targeting to membrane	1	140	0.945658	0.966525	ncbi_101103232
GO:0009416	response to light stimulus	1	141	0.946783	0.967155	ncbi_100169937
GO:0003002	regionalization	2	226	0.948082	0.967962	ncbi_101112193;ncbi_101122392
GO:0045596	negative regulation of cell differentiation	2	233	0.954032	0.972993	ncbi_101111099;ncbi_101120745
GO:0072503	cellular divalent inorganic cation homeostasis	1	148	0.954035	0.972993	ncbi_101117691
GO:0072507	divalent inorganic cation homeostasis	1	150	0.95592	0.974392	ncbi_101117691
GO:0044262	cellular carbohydrate metabolic process	1	151	0.956833	0.9748	ncbi_443318
GO:0006816	calcium ion transport	1	153	0.958604	0.97608	ncbi_100145866
GO:0032501	multicellular organismal process	75	4273	0.959159	0.976122	ncbi_100125613;ncbi_100145866;ncbi_100194428;ncbi_100302063;ncbi_100303604;ncbi_100307048;ncbi_101102269;ncbi_101102280;ncbi_101102686;ncbi_101103024;ncbi_101103028;ncbi_101104496;ncbi_101104604;ncbi_101105234;ncbi_101105287;ncbi_101105496;ncbi_101106433;ncbi_101106810;ncbi_101106961;ncbi_101107431;ncbi_101107818;ncbi_101108056;ncbi_101108147;ncbi_101108241;ncbi_101109361;ncbi_101109372;ncbi_1011…
GO:0006357	regulation of transcription from RNA polymerase II promoter	12	899	0.961293	0.977769	ncbi_101102409;ncbi_101109372;ncbi_101113656;ncbi_101113825;ncbi_101117560;ncbi_101120745;ncbi_101122392;ncbi_101122510;ncbi_101122714;ncbi_106991578;ncbi_443277;ncbi_443318
GO:0007017	microtubule-based process	3	321	0.962334	0.978304	ncbi_101103906;ncbi_101119146;ncbi_443005
GO:0065007	biological regulation	143	7641	0.963059	0.978518	ncbi_100125613;ncbi_100137067;ncbi_100145866;ncbi_100169937;ncbi_100194428;ncbi_100216463;ncbi_100302063;ncbi_100303604;ncbi_100305131;ncbi_100307048;ncbi_101101968;ncbi_101102269;ncbi_101102280;ncbi_101102409;ncbi_101102444;ncbi_101102686;ncbi_101102884;ncbi_101102920;ncbi_101102937;ncbi_101103024;ncbi_101103028;ncbi_101103069;ncbi_101103308;ncbi_101103371;ncbi_101103771;ncbi_101104058;ncbi_1011…
GO:0090304	nucleic acid metabolic process	42	2578	0.963642	0.978587	ncbi_100137067;ncbi_100145867;ncbi_101101983;ncbi_101102409;ncbi_101102686;ncbi_101103232;ncbi_101104440;ncbi_101104604;ncbi_101105234;ncbi_101106822;ncbi_101108056;ncbi_101108836;ncbi_101109372;ncbi_101110299;ncbi_101111099;ncbi_101112692;ncbi_101113656;ncbi_101113825;ncbi_101114460;ncbi_101114854;ncbi_101114887;ncbi_101115037;ncbi_101115462;ncbi_101115844;ncbi_101117560;ncbi_101118019;ncbi_1011…
GO:0009306	protein secretion	1	160	0.96425	0.978681	ncbi_114108651
GO:0006470	protein dephosphorylation	1	164	0.967125	0.981074	ncbi_101120718
GO:0000280	nuclear division	2	254	0.968225	0.981665	ncbi_101119146;ncbi_443318
GO:0050794	regulation of cellular process	114	6271	0.969657	0.982593	ncbi_100125613;ncbi_100137067;ncbi_100145866;ncbi_100194428;ncbi_100216463;ncbi_100302063;ncbi_100303604;ncbi_100305131;ncbi_100307048;ncbi_101101968;ncbi_101102269;ncbi_101102409;ncbi_101102444;ncbi_101102686;ncbi_101102884;ncbi_101102920;ncbi_101102937;ncbi_101103028;ncbi_101103069;ncbi_101103308;ncbi_101103371;ncbi_101103771;ncbi_101104058;ncbi_101104440;ncbi_101104604;ncbi_101105234;ncbi_1011…
GO:0032844	regulation of homeostatic process	1	171	0.971613	0.98405	ncbi_101119886
GO:0048285	organelle fission	2	262	0.972436	0.984359	ncbi_101119146;ncbi_443318
GO:0016311	dephosphorylation	1	175	0.973898	0.985313	ncbi_101120718
GO:0007154	cell communication	62	3701	0.977337	0.988266	ncbi_100125613;ncbi_100145866;ncbi_100194428;ncbi_100302063;ncbi_100305131;ncbi_101102409;ncbi_101102884;ncbi_101102937;ncbi_101103028;ncbi_101103308;ncbi_101103771;ncbi_101104440;ncbi_101104604;ncbi_101105234;ncbi_101105287;ncbi_101106433;ncbi_101108056;ncbi_101108836;ncbi_101109049;ncbi_101110367;ncbi_101110905;ncbi_101111126;ncbi_101111652;ncbi_101111736;ncbi_101112193;ncbi_101112491;ncbi_1011…
GO:0050789	regulation of biological process	134	7313	0.980316	0.990434	ncbi_100125613;ncbi_100137067;ncbi_100145866;ncbi_100194428;ncbi_100216463;ncbi_100302063;ncbi_100303604;ncbi_100305131;ncbi_100307048;ncbi_101101968;ncbi_101102269;ncbi_101102409;ncbi_101102444;ncbi_101102686;ncbi_101102884;ncbi_101102920;ncbi_101102937;ncbi_101103024;ncbi_101103028;ncbi_101103069;ncbi_101103308;ncbi_101103371;ncbi_101103771;ncbi_101104058;ncbi_101104440;ncbi_101104604;ncbi_1011…
GO:0051241	negative regulation of multicellular organismal process	2	283	0.981091	0.990434	ncbi_101106433;ncbi_101111652
GO:0007276	gamete generation	2	285	0.981762	0.990434	ncbi_101102686;ncbi_101111608
GO:0006325	chromatin organization	4	442	0.981878	0.990434	ncbi_101102409;ncbi_101108056;ncbi_101120745;ncbi_101122063
GO:0007389	pattern specification process	2	286	0.982089	0.990434	ncbi_101112193;ncbi_101122392
GO:0051716	cellular response to stimulus	65	3905	0.983594	0.991425	ncbi_100125613;ncbi_100194428;ncbi_100302063;ncbi_100305131;ncbi_101102409;ncbi_101102937;ncbi_101103028;ncbi_101103308;ncbi_101103771;ncbi_101104440;ncbi_101104604;ncbi_101105234;ncbi_101105287;ncbi_101106433;ncbi_101107709;ncbi_101108056;ncbi_101108836;ncbi_101109049;ncbi_101110367;ncbi_101110905;ncbi_101111126;ncbi_101111652;ncbi_101111736;ncbi_101112193;ncbi_101112491;ncbi_101112686;ncbi_1011…
GO:0048609	multicellular organismal reproductive process	2	309	0.988219	0.995558	ncbi_101102686;ncbi_101111608
GO:0032504	multicellular organism reproduction	2	320	0.990375	0.996982	ncbi_101102686;ncbi_101111608
GO:0048232	male gamete generation	1	224	0.990682	0.996982	ncbi_101102686
GO:0044700	single organism signaling	58	3650	0.992673	0.997253	ncbi_100125613;ncbi_100145866;ncbi_100194428;ncbi_100302063;ncbi_100305131;ncbi_101102409;ncbi_101102884;ncbi_101102937;ncbi_101103028;ncbi_101103308;ncbi_101103771;ncbi_101104440;ncbi_101104604;ncbi_101105234;ncbi_101105287;ncbi_101106433;ncbi_101108056;ncbi_101108836;ncbi_101110367;ncbi_101110905;ncbi_101111126;ncbi_101111652;ncbi_101111736;ncbi_101112193;ncbi_101112491;ncbi_101112686;ncbi_1011…
GO:0051276	chromosome organization	5	577	0.992825	0.997253	ncbi_101102409;ncbi_101108056;ncbi_101118019;ncbi_101120745;ncbi_101122063
GO:0023052	signaling	58	3656	0.993003	0.997253	ncbi_100125613;ncbi_100145866;ncbi_100194428;ncbi_100302063;ncbi_100305131;ncbi_101102409;ncbi_101102884;ncbi_101102937;ncbi_101103028;ncbi_101103308;ncbi_101103771;ncbi_101104440;ncbi_101104604;ncbi_101105234;ncbi_101105287;ncbi_101106433;ncbi_101108056;ncbi_101108836;ncbi_101110367;ncbi_101110905;ncbi_101111126;ncbi_101111652;ncbi_101111736;ncbi_101112193;ncbi_101112491;ncbi_101112686;ncbi_1011…
GO:0007166	cell surface receptor signaling pathway	29	2071	0.993051	0.997253	ncbi_100125613;ncbi_100194428;ncbi_101103308;ncbi_101104604;ncbi_101105234;ncbi_101106433;ncbi_101108056;ncbi_101111126;ncbi_101111652;ncbi_101111736;ncbi_101112193;ncbi_101113147;ncbi_101113656;ncbi_101113884;ncbi_101114394;ncbi_101114854;ncbi_101114887;ncbi_101114991;ncbi_101116578;ncbi_101117955;ncbi_101119095;ncbi_101119146;ncbi_101119747;ncbi_101122352;ncbi_105601858;ncbi_106991420;ncbi_4430…
GO:0003008	system process	18	1452	0.994706	0.998316	ncbi_100145866;ncbi_101102269;ncbi_101102280;ncbi_101103028;ncbi_101104604;ncbi_101105496;ncbi_101107818;ncbi_101113017;ncbi_101113480;ncbi_101114460;ncbi_101116192;ncbi_101117548;ncbi_101118368;ncbi_101119146;ncbi_101119169;ncbi_101119747;ncbi_443318;ncbi_443345
GO:0019953	sexual reproduction	2	357	0.995162	0.998316	ncbi_101102686;ncbi_101111608
GO:0050877	neurological system process	12	1111	0.996515	0.998469	ncbi_100145866;ncbi_101102269;ncbi_101102280;ncbi_101105496;ncbi_101113017;ncbi_101113480;ncbi_101114460;ncbi_101117548;ncbi_101118368;ncbi_101119146;ncbi_101119747;ncbi_443345
GO:0007165	signal transduction	53	3479	0.996599	0.998469	ncbi_100125613;ncbi_100194428;ncbi_100302063;ncbi_100305131;ncbi_101102409;ncbi_101102937;ncbi_101103028;ncbi_101103308;ncbi_101103771;ncbi_101104440;ncbi_101104604;ncbi_101105234;ncbi_101105287;ncbi_101106433;ncbi_101108056;ncbi_101108836;ncbi_101110367;ncbi_101110905;ncbi_101111126;ncbi_101111652;ncbi_101111736;ncbi_101112193;ncbi_101112491;ncbi_101112686;ncbi_101113147;ncbi_101113656;ncbi_1011…
GO:0043087	regulation of GTPase activity	1	276	0.996891	0.998469	ncbi_101119250
GO:0044703	multi-organism reproductive process	2	392	0.997501	0.998553	ncbi_101102686;ncbi_101111608
GO:0007600	sensory perception	6	937	0.999922	1	ncbi_101102269;ncbi_101102280;ncbi_101117548;ncbi_101118368;ncbi_101119747;ncbi_443345
GO:0008150	biological_process	258	12601	1	1	ncbi_100125613;ncbi_100137067;ncbi_100145866;ncbi_100145867;ncbi_100169937;ncbi_100189620;ncbi_100194428;ncbi_100216463;ncbi_100302063;ncbi_100302357;ncbi_100303604;ncbi_100303606;ncbi_100305131;ncbi_100307048;ncbi_101101880;ncbi_101101968;ncbi_101101983;ncbi_101102025;ncbi_101102269;ncbi_101102279;ncbi_101102280;ncbi_101102409;ncbi_101102444;ncbi_101102469;ncbi_101102474;ncbi_101102625;ncbi_1011…

## Sheet: Green-BP trems
GO ID	Description	out (764)	All (12601)	pvalue	p.adjust	Genes
GO:0032502	developmental process	300	3356	2.74819e-15	8.33801e-12	ncbi_100101231;ncbi_100126571;ncbi_100127219;ncbi_100135695;ncbi_100144426;ncbi_100145864;ncbi_100145865;ncbi_100158235;ncbi_100169940;ncbi_100188914;ncbi_100216434;ncbi_100216462;ncbi_100216463;ncbi_100217400;ncbi_100286738;ncbi_100294659;ncbi_100302348;ncbi_100302551;ncbi_100302558;ncbi_100307045;ncbi_100415773;ncbi_100579169;ncbi_100620046;ncbi_100620047;ncbi_100820737;ncbi_100913157;ncbi_1011…
GO:0044767	single-organism developmental process	285	3157	6.56203e-15	9.9546e-12	ncbi_100101231;ncbi_100126571;ncbi_100127219;ncbi_100144426;ncbi_100145864;ncbi_100145865;ncbi_100158235;ncbi_100169940;ncbi_100188914;ncbi_100216434;ncbi_100216462;ncbi_100216463;ncbi_100217400;ncbi_100286738;ncbi_100294659;ncbi_100302348;ncbi_100302558;ncbi_100307045;ncbi_100415773;ncbi_100579169;ncbi_100620046;ncbi_100620047;ncbi_100913157;ncbi_101101854;ncbi_101101920;ncbi_101102020;ncbi_1011…
GO:0048583	regulation of response to stimulus	178	1721	6.83566e-14	6.91314e-11	ncbi_100101231;ncbi_100126571;ncbi_100135698;ncbi_100142676;ncbi_100158235;ncbi_100169934;ncbi_100216434;ncbi_100286738;ncbi_100294659;ncbi_100303608;ncbi_100307045;ncbi_100820740;ncbi_100913157;ncbi_101101854;ncbi_101102020;ncbi_101102126;ncbi_101102179;ncbi_101102510;ncbi_101102640;ncbi_101102750;ncbi_101102850;ncbi_101103023;ncbi_101103054;ncbi_101103341;ncbi_101103369;ncbi_101103484;ncbi_1011…
GO:0010033	response to organic substance	132	1149	1.46432e-13	9.02473e-11	ncbi_100101231;ncbi_100126571;ncbi_100127219;ncbi_100135695;ncbi_100135698;ncbi_100142676;ncbi_100144426;ncbi_100169934;ncbi_100216434;ncbi_100217400;ncbi_100217409;ncbi_100286738;ncbi_100294659;ncbi_100307045;ncbi_100505388;ncbi_100579169;ncbi_100913157;ncbi_101101854;ncbi_101102067;ncbi_101102307;ncbi_101102437;ncbi_101102510;ncbi_101102615;ncbi_101102632;ncbi_101102750;ncbi_101102850;ncbi_1011…
GO:0035556	intracellular signal transduction	131	1137	1.48727e-13	9.02473e-11	ncbi_100101231;ncbi_100135698;ncbi_100145883;ncbi_100158235;ncbi_100286738;ncbi_100294659;ncbi_100302075;ncbi_100303608;ncbi_100307045;ncbi_100579169;ncbi_100820740;ncbi_100913157;ncbi_101101872;ncbi_101102179;ncbi_101102442;ncbi_101102510;ncbi_101102750;ncbi_101102850;ncbi_101102930;ncbi_101103023;ncbi_101103369;ncbi_101103484;ncbi_101104026;ncbi_101104604;ncbi_101104666;ncbi_101105097;ncbi_1011…
GO:0048856	anatomical structure development	260	2883	2.7443e-13	1.3877e-10	ncbi_100101231;ncbi_100126571;ncbi_100127219;ncbi_100144426;ncbi_100145864;ncbi_100145865;ncbi_100158235;ncbi_100169940;ncbi_100188914;ncbi_100216434;ncbi_100216462;ncbi_100217400;ncbi_100286738;ncbi_100294659;ncbi_100302348;ncbi_100302551;ncbi_100302558;ncbi_100307045;ncbi_100415773;ncbi_100579169;ncbi_100620046;ncbi_100620047;ncbi_100820737;ncbi_100913157;ncbi_101101854;ncbi_101101920;ncbi_1011…
GO:0048731	system development	203	2108	9.0862e-13	3.93822e-10	ncbi_100101231;ncbi_100127219;ncbi_100144426;ncbi_100145864;ncbi_100145865;ncbi_100158235;ncbi_100169940;ncbi_100188914;ncbi_100216434;ncbi_100217400;ncbi_100286738;ncbi_100294659;ncbi_100302348;ncbi_100302558;ncbi_100307045;ncbi_100415773;ncbi_100579169;ncbi_100620046;ncbi_100620047;ncbi_100913157;ncbi_101101854;ncbi_101101920;ncbi_101102020;ncbi_101102179;ncbi_101102186;ncbi_101102193;ncbi_1011…
GO:0009966	regulation of signal transduction	144	1338	1.64823e-12	6.2509e-10	ncbi_100101231;ncbi_100126571;ncbi_100135698;ncbi_100158235;ncbi_100169934;ncbi_100216434;ncbi_100286738;ncbi_100294659;ncbi_100303608;ncbi_100307045;ncbi_100820740;ncbi_100913157;ncbi_101101854;ncbi_101102020;ncbi_101102179;ncbi_101102510;ncbi_101102750;ncbi_101102850;ncbi_101103023;ncbi_101103369;ncbi_101103484;ncbi_101103742;ncbi_101104107;ncbi_101104341;ncbi_101104390;ncbi_101104422;ncbi_1011…
GO:0019222	regulation of metabolic process	334	4043	2.515e-12	8.19116e-10	ncbi_100037704;ncbi_100127219;ncbi_100135436;ncbi_100135695;ncbi_100135698;ncbi_100145883;ncbi_100147790;ncbi_100147798;ncbi_100169934;ncbi_100169940;ncbi_100216434;ncbi_100216462;ncbi_100216463;ncbi_100217400;ncbi_100217409;ncbi_100286738;ncbi_100294659;ncbi_100303608;ncbi_100307045;ncbi_100579169;ncbi_100620047;ncbi_100820740;ncbi_100913157;ncbi_101101854;ncbi_101101948;ncbi_101102020;ncbi_1011…
GO:0016310	phosphorylation	111	939	2.92847e-12	8.19116e-10	ncbi_100127219;ncbi_100135695;ncbi_100135698;ncbi_100147790;ncbi_100147798;ncbi_100169940;ncbi_100216434;ncbi_100216463;ncbi_100286738;ncbi_100294659;ncbi_100303608;ncbi_100307045;ncbi_100820740;ncbi_100913157;ncbi_101102020;ncbi_101102133;ncbi_101102179;ncbi_101102437;ncbi_101102750;ncbi_101102850;ncbi_101103240;ncbi_101103369;ncbi_101103436;ncbi_101103484;ncbi_101104233;ncbi_101104604;ncbi_1011…
GO:0048522	positive regulation of cellular process	166	1634	2.96977e-12	8.19116e-10	ncbi_100037704;ncbi_100126571;ncbi_100127219;ncbi_100135436;ncbi_100135695;ncbi_100144426;ncbi_100147790;ncbi_100169940;ncbi_100216462;ncbi_100217400;ncbi_100286738;ncbi_100294659;ncbi_100307045;ncbi_100579169;ncbi_100620047;ncbi_100820737;ncbi_100820742;ncbi_100913157;ncbi_101101854;ncbi_101102020;ncbi_101102437;ncbi_101102442;ncbi_101102481;ncbi_101102632;ncbi_101102640;ncbi_101102750;ncbi_1011…
GO:0006468	protein phosphorylation	99	801	3.83399e-12	9.47178e-10	ncbi_100127219;ncbi_100135698;ncbi_100147790;ncbi_100147798;ncbi_100216434;ncbi_100216463;ncbi_100286738;ncbi_100303608;ncbi_100307045;ncbi_100820740;ncbi_100913157;ncbi_101102020;ncbi_101102133;ncbi_101102179;ncbi_101102437;ncbi_101102750;ncbi_101102850;ncbi_101103369;ncbi_101103484;ncbi_101104233;ncbi_101104604;ncbi_101105523;ncbi_101105757;ncbi_101106003;ncbi_101106012;ncbi_101106317;ncbi_1011…
GO:0050790	regulation of catalytic activity	115	992	4.05844e-12	9.47178e-10	ncbi_100127219;ncbi_100145883;ncbi_100147790;ncbi_100147798;ncbi_100169934;ncbi_100216434;ncbi_100216463;ncbi_100286738;ncbi_100579169;ncbi_100820740;ncbi_100913157;ncbi_101102067;ncbi_101102179;ncbi_101102481;ncbi_101102615;ncbi_101102782;ncbi_101103193;ncbi_101103240;ncbi_101103369;ncbi_101103484;ncbi_101103763;ncbi_101104026;ncbi_101104043;ncbi_101104287;ncbi_101104604;ncbi_101104631;ncbi_1011…
GO:0048518	positive regulation of biological process	193	2021	9.25747e-12	2.00623e-09	ncbi_100037704;ncbi_100126571;ncbi_100127219;ncbi_100135436;ncbi_100135695;ncbi_100135698;ncbi_100144426;ncbi_100145865;ncbi_100145883;ncbi_100147790;ncbi_100169940;ncbi_100216462;ncbi_100217400;ncbi_100286738;ncbi_100294659;ncbi_100307045;ncbi_100579169;ncbi_100620047;ncbi_100820737;ncbi_100820742;ncbi_100913157;ncbi_101101854;ncbi_101102020;ncbi_101102126;ncbi_101102437;ncbi_101102442;ncbi_1011…
GO:0030154	cell differentiation	185	1920	1.36058e-11	2.752e-09	ncbi_100101231;ncbi_100126571;ncbi_100144426;ncbi_100145864;ncbi_100158235;ncbi_100216434;ncbi_100216462;ncbi_100217400;ncbi_100286738;ncbi_100294659;ncbi_100302348;ncbi_100307045;ncbi_100579169;ncbi_100620046;ncbi_100620047;ncbi_100913157;ncbi_101102020;ncbi_101102186;ncbi_101102193;ncbi_101102437;ncbi_101102442;ncbi_101102481;ncbi_101102632;ncbi_101102640;ncbi_101102750;ncbi_101102850;ncbi_1011…
GO:0007275	multicellular organism development	214	2336	2.52094e-11	4.74432e-09	ncbi_100101231;ncbi_100127219;ncbi_100144426;ncbi_100145864;ncbi_100145865;ncbi_100158235;ncbi_100169940;ncbi_100188914;ncbi_100216434;ncbi_100217400;ncbi_100286738;ncbi_100294659;ncbi_100302348;ncbi_100302558;ncbi_100307045;ncbi_100415773;ncbi_100579169;ncbi_100620046;ncbi_100620047;ncbi_100913157;ncbi_101101854;ncbi_101101920;ncbi_101102020;ncbi_101102179;ncbi_101102186;ncbi_101102193;ncbi_1011…
GO:0065009	regulation of molecular function	142	1362	2.65832e-11	4.74432e-09	ncbi_100127219;ncbi_100145883;ncbi_100147790;ncbi_100147798;ncbi_100169934;ncbi_100216434;ncbi_100216463;ncbi_100286738;ncbi_100307044;ncbi_100579169;ncbi_100820740;ncbi_100913157;ncbi_101102020;ncbi_101102067;ncbi_101102179;ncbi_101102437;ncbi_101102481;ncbi_101102615;ncbi_101102640;ncbi_101102782;ncbi_101103193;ncbi_101103240;ncbi_101103369;ncbi_101103484;ncbi_101103763;ncbi_101103972;ncbi_1011…
GO:0080090	regulation of primary metabolic process	241	2730	3.586e-11	6.0444e-09	ncbi_100037704;ncbi_100127219;ncbi_100135436;ncbi_100135698;ncbi_100147790;ncbi_100147798;ncbi_100169934;ncbi_100216434;ncbi_100216462;ncbi_100216463;ncbi_100286738;ncbi_100294659;ncbi_100303608;ncbi_100307045;ncbi_100579169;ncbi_100620047;ncbi_100820740;ncbi_100913157;ncbi_101101854;ncbi_101101948;ncbi_101102020;ncbi_101102179;ncbi_101102186;ncbi_101102193;ncbi_101102276;ncbi_101102307;ncbi_1011…
GO:1902531	regulation of intracellular signal transduction	89	716	3.94944e-11	6.30663e-09	ncbi_100101231;ncbi_100135698;ncbi_100158235;ncbi_100286738;ncbi_100303608;ncbi_100307045;ncbi_100820740;ncbi_100913157;ncbi_101102179;ncbi_101102510;ncbi_101102750;ncbi_101102850;ncbi_101103023;ncbi_101103369;ncbi_101103484;ncbi_101104604;ncbi_101105287;ncbi_101105523;ncbi_101105541;ncbi_101105757;ncbi_101105836;ncbi_101106012;ncbi_101106317;ncbi_101106862;ncbi_101106996;ncbi_101107132;ncbi_1011…
GO:0023051	regulation of signaling	149	1463	4.47745e-11	6.59031e-09	ncbi_100101231;ncbi_100126571;ncbi_100135698;ncbi_100158235;ncbi_100169934;ncbi_100216434;ncbi_100286738;ncbi_100294659;ncbi_100303608;ncbi_100307045;ncbi_100820740;ncbi_100913157;ncbi_101101854;ncbi_101102020;ncbi_101102179;ncbi_101102510;ncbi_101102750;ncbi_101102850;ncbi_101103023;ncbi_101103369;ncbi_101103484;ncbi_101103742;ncbi_101104107;ncbi_101104341;ncbi_101104390;ncbi_101104422;ncbi_1011…
GO:0031323	regulation of cellular metabolic process	252	2896	4.56152e-11	6.59031e-09	ncbi_100037704;ncbi_100127219;ncbi_100135436;ncbi_100135695;ncbi_100135698;ncbi_100147790;ncbi_100147798;ncbi_100169934;ncbi_100169940;ncbi_100216434;ncbi_100216462;ncbi_100216463;ncbi_100286738;ncbi_100294659;ncbi_100303608;ncbi_100307045;ncbi_100579169;ncbi_100620047;ncbi_100820740;ncbi_100913157;ncbi_101101854;ncbi_101101948;ncbi_101102020;ncbi_101102179;ncbi_101102186;ncbi_101102193;ncbi_1011…
GO:0048869	cellular developmental process	203	2197	4.79704e-11	6.61556e-09	ncbi_100101231;ncbi_100126571;ncbi_100144426;ncbi_100145864;ncbi_100158235;ncbi_100216434;ncbi_100216462;ncbi_100217400;ncbi_100286738;ncbi_100294659;ncbi_100302348;ncbi_100307045;ncbi_100579169;ncbi_100620046;ncbi_100620047;ncbi_100913157;ncbi_101102020;ncbi_101102186;ncbi_101102193;ncbi_101102437;ncbi_101102442;ncbi_101102481;ncbi_101102632;ncbi_101102640;ncbi_101102750;ncbi_101102850;ncbi_1011…
GO:0042325	regulation of phosphorylation	93	766	5.07177e-11	6.69032e-09	ncbi_100127219;ncbi_100135695;ncbi_100135698;ncbi_100147790;ncbi_100147798;ncbi_100169940;ncbi_100216434;ncbi_100216463;ncbi_100286738;ncbi_100294659;ncbi_100303608;ncbi_100307045;ncbi_100820740;ncbi_100913157;ncbi_101102020;ncbi_101102179;ncbi_101102850;ncbi_101103240;ncbi_101103369;ncbi_101103436;ncbi_101103484;ncbi_101104604;ncbi_101105523;ncbi_101105757;ncbi_101105836;ncbi_101106003;ncbi_1011…
GO:0010646	regulation of cell communication	150	1485	7.03488e-11	8.89326e-09	ncbi_100101231;ncbi_100126571;ncbi_100135698;ncbi_100158235;ncbi_100169934;ncbi_100216434;ncbi_100286738;ncbi_100294659;ncbi_100303608;ncbi_100307045;ncbi_100820740;ncbi_100913157;ncbi_101101854;ncbi_101102020;ncbi_101102179;ncbi_101102510;ncbi_101102750;ncbi_101102850;ncbi_101103023;ncbi_101103369;ncbi_101103484;ncbi_101103742;ncbi_101104107;ncbi_101104341;ncbi_101104390;ncbi_101104422;ncbi_1011…
GO:0001932	regulation of protein phosphorylation	83	664	1.45447e-10	1.76515e-08	ncbi_100127219;ncbi_100135698;ncbi_100147790;ncbi_100147798;ncbi_100216434;ncbi_100216463;ncbi_100286738;ncbi_100303608;ncbi_100307045;ncbi_100820740;ncbi_100913157;ncbi_101102020;ncbi_101102179;ncbi_101102850;ncbi_101103369;ncbi_101103484;ncbi_101104604;ncbi_101105523;ncbi_101105757;ncbi_101106003;ncbi_101106012;ncbi_101106317;ncbi_101106862;ncbi_101107132;ncbi_101107545;ncbi_101108043;ncbi_1011…
GO:0044707	single-multicellular organism process	266	3155	3.06769e-10	3.57975e-08	ncbi_100101231;ncbi_100127219;ncbi_100144426;ncbi_100145864;ncbi_100145865;ncbi_100158235;ncbi_100169940;ncbi_100188914;ncbi_100216434;ncbi_100217400;ncbi_100286738;ncbi_100294659;ncbi_100302348;ncbi_100302558;ncbi_100307045;ncbi_100415773;ncbi_100579169;ncbi_100620046;ncbi_100620047;ncbi_100820740;ncbi_100913157;ncbi_101101854;ncbi_101101908;ncbi_101101920;ncbi_101102020;ncbi_101102179;ncbi_1011…
GO:0060255	regulation of macromolecule metabolic process	276	3318	4.92427e-10	5.53342e-08	ncbi_100037704;ncbi_100127219;ncbi_100135436;ncbi_100135698;ncbi_100147790;ncbi_100147798;ncbi_100169934;ncbi_100216434;ncbi_100216462;ncbi_100216463;ncbi_100217400;ncbi_100217409;ncbi_100286738;ncbi_100294659;ncbi_100303608;ncbi_100307045;ncbi_100579169;ncbi_100620047;ncbi_100820740;ncbi_100913157;ncbi_101101854;ncbi_101101948;ncbi_101102020;ncbi_101102179;ncbi_101102186;ncbi_101102193;ncbi_1011…
GO:0070887	cellular response to chemical stimulus	83	685	6.83744e-10	7.40885e-08	ncbi_100126571;ncbi_100135698;ncbi_100142676;ncbi_100158235;ncbi_100169934;ncbi_100216434;ncbi_100286738;ncbi_100294659;ncbi_100307045;ncbi_100913157;ncbi_101101854;ncbi_101102615;ncbi_101102750;ncbi_101102850;ncbi_101103023;ncbi_101103054;ncbi_101103346;ncbi_101103369;ncbi_101103536;ncbi_101104026;ncbi_101104341;ncbi_101104604;ncbi_101104718;ncbi_101104810;ncbi_101104966;ncbi_101105172;ncbi_1011…
GO:0009893	positive regulation of metabolic process	111	1026	7.09246e-10	7.42018e-08	ncbi_100037704;ncbi_100127219;ncbi_100135436;ncbi_100135695;ncbi_100145883;ncbi_100147790;ncbi_100169940;ncbi_100216462;ncbi_100307045;ncbi_100579169;ncbi_100620047;ncbi_100913157;ncbi_101102020;ncbi_101102437;ncbi_101102481;ncbi_101102640;ncbi_101102850;ncbi_101103140;ncbi_101103193;ncbi_101103240;ncbi_101103369;ncbi_101103484;ncbi_101103540;ncbi_101104026;ncbi_101104493;ncbi_101104604;ncbi_1011…
GO:0006950	response to stress	161	1696	1.39893e-09	1.41479e-07	ncbi_100101231;ncbi_100135698;ncbi_100144426;ncbi_100145865;ncbi_100158235;ncbi_100216462;ncbi_100217400;ncbi_100286738;ncbi_100294659;ncbi_100303608;ncbi_100307045;ncbi_100505388;ncbi_100579169;ncbi_100620047;ncbi_100820742;ncbi_100913157;ncbi_101102126;ncbi_101102481;ncbi_101102510;ncbi_101102578;ncbi_101102640;ncbi_101102750;ncbi_101102850;ncbi_101102999;ncbi_101103054;ncbi_101103140;ncbi_1011…
GO:0051246	regulation of protein metabolic process	129	1274	1.78928e-09	1.75118e-07	ncbi_100037704;ncbi_100127219;ncbi_100135698;ncbi_100147790;ncbi_100147798;ncbi_100169934;ncbi_100216434;ncbi_100216462;ncbi_100216463;ncbi_100286738;ncbi_100303608;ncbi_100307045;ncbi_100579169;ncbi_100620047;ncbi_100820740;ncbi_100913157;ncbi_101102020;ncbi_101102179;ncbi_101102850;ncbi_101102921;ncbi_101103140;ncbi_101103193;ncbi_101103369;ncbi_101103436;ncbi_101103484;ncbi_101104026;ncbi_1011…
GO:0008283	cell proliferation	107	1000	2.81916e-09	2.67291e-07	ncbi_100126571;ncbi_100127219;ncbi_100147790;ncbi_100216434;ncbi_100216463;ncbi_100217400;ncbi_100286738;ncbi_100294659;ncbi_100302348;ncbi_100307045;ncbi_100620046;ncbi_100620047;ncbi_100913157;ncbi_101101854;ncbi_101102179;ncbi_101102186;ncbi_101102437;ncbi_101102481;ncbi_101102632;ncbi_101103369;ncbi_101103436;ncbi_101103742;ncbi_101104140;ncbi_101104341;ncbi_101104390;ncbi_101104493;ncbi_1011…
GO:0051174	regulation of phosphorus metabolic process	99	902	3.18394e-09	2.92729e-07	ncbi_100127219;ncbi_100135695;ncbi_100135698;ncbi_100147790;ncbi_100147798;ncbi_100169934;ncbi_100169940;ncbi_100216434;ncbi_100216463;ncbi_100286738;ncbi_100294659;ncbi_100303608;ncbi_100307045;ncbi_100820740;ncbi_100913157;ncbi_101102020;ncbi_101102179;ncbi_101102850;ncbi_101103240;ncbi_101103369;ncbi_101103436;ncbi_101103484;ncbi_101104604;ncbi_101105172;ncbi_101105523;ncbi_101105757;ncbi_1011…
GO:0048519	negative regulation of biological process	172	1869	3.50617e-09	3.09311e-07	ncbi_100101231;ncbi_100127219;ncbi_100135436;ncbi_100135695;ncbi_100135698;ncbi_100169934;ncbi_100169940;ncbi_100216434;ncbi_100216463;ncbi_100286738;ncbi_100294659;ncbi_100307045;ncbi_100579169;ncbi_100620046;ncbi_100620047;ncbi_100913157;ncbi_101101854;ncbi_101102067;ncbi_101102179;ncbi_101102186;ncbi_101102437;ncbi_101102442;ncbi_101102481;ncbi_101102640;ncbi_101102750;ncbi_101103142;ncbi_1011…
GO:0009653	anatomical structure morphogenesis	148	1541	3.56819e-09	3.09311e-07	ncbi_100101231;ncbi_100145865;ncbi_100158235;ncbi_100216462;ncbi_100217400;ncbi_100286738;ncbi_100302348;ncbi_100302558;ncbi_100307045;ncbi_100415773;ncbi_100579169;ncbi_100820737;ncbi_100913157;ncbi_101101854;ncbi_101102020;ncbi_101102179;ncbi_101102186;ncbi_101102193;ncbi_101102437;ncbi_101102442;ncbi_101102507;ncbi_101102632;ncbi_101102750;ncbi_101103193;ncbi_101103341;ncbi_101103436;ncbi_1011…
GO:0031325	positive regulation of cellular metabolic process	96	871	4.58889e-09	3.86742e-07	ncbi_100037704;ncbi_100127219;ncbi_100135436;ncbi_100135695;ncbi_100147790;ncbi_100169940;ncbi_100216462;ncbi_100307045;ncbi_100579169;ncbi_100620047;ncbi_100913157;ncbi_101102020;ncbi_101102437;ncbi_101102640;ncbi_101102850;ncbi_101103140;ncbi_101103193;ncbi_101103240;ncbi_101103369;ncbi_101103484;ncbi_101103540;ncbi_101104026;ncbi_101104493;ncbi_101104604;ncbi_101104810;ncbi_101104952;ncbi_1011…
GO:0019220	regulation of phosphate metabolic process	98	897	4.91927e-09	4.0338e-07	ncbi_100127219;ncbi_100135695;ncbi_100135698;ncbi_100147790;ncbi_100147798;ncbi_100169934;ncbi_100169940;ncbi_100216434;ncbi_100216463;ncbi_100286738;ncbi_100294659;ncbi_100303608;ncbi_100307045;ncbi_100820740;ncbi_100913157;ncbi_101102020;ncbi_101102179;ncbi_101102850;ncbi_101103240;ncbi_101103369;ncbi_101103436;ncbi_101103484;ncbi_101104604;ncbi_101105172;ncbi_101105523;ncbi_101105757;ncbi_1011…
GO:0032268	regulation of cellular protein metabolic process	124	1232	5.70257e-09	4.55305e-07	ncbi_100037704;ncbi_100127219;ncbi_100135698;ncbi_100147790;ncbi_100147798;ncbi_100169934;ncbi_100216434;ncbi_100216462;ncbi_100216463;ncbi_100286738;ncbi_100303608;ncbi_100307045;ncbi_100579169;ncbi_100620047;ncbi_100820740;ncbi_100913157;ncbi_101102020;ncbi_101102179;ncbi_101102850;ncbi_101103140;ncbi_101103193;ncbi_101103369;ncbi_101103436;ncbi_101103484;ncbi_101104026;ncbi_101104287;ncbi_1011…
GO:0009719	response to endogenous stimulus	75	623	6.49598e-09	5.05354e-07	ncbi_100101231;ncbi_100126571;ncbi_100142676;ncbi_100144426;ncbi_100169934;ncbi_100216434;ncbi_100217400;ncbi_100286738;ncbi_100294659;ncbi_100913157;ncbi_101101854;ncbi_101102067;ncbi_101102437;ncbi_101102510;ncbi_101103023;ncbi_101103341;ncbi_101103346;ncbi_101103536;ncbi_101104341;ncbi_101104604;ncbi_101104718;ncbi_101104810;ncbi_101105458;ncbi_101106012;ncbi_101106317;ncbi_101106682;ncbi_1011…
GO:0050793	regulation of developmental process	115	1126	9.95256e-09	7.54902e-07	ncbi_100144426;ncbi_100158235;ncbi_100216462;ncbi_100217400;ncbi_100286738;ncbi_100302348;ncbi_100579169;ncbi_100620046;ncbi_100913157;ncbi_101102179;ncbi_101102437;ncbi_101102442;ncbi_101102481;ncbi_101102632;ncbi_101102640;ncbi_101103177;ncbi_101103240;ncbi_101103341;ncbi_101103484;ncbi_101103742;ncbi_101104604;ncbi_101104966;ncbi_101105172;ncbi_101105541;ncbi_101105544;ncbi_101105675;ncbi_1011…
GO:0043549	regulation of kinase activity	48	334	1.85242e-08	1.37079e-06	ncbi_100127219;ncbi_100147790;ncbi_100147798;ncbi_100216434;ncbi_100216463;ncbi_100286738;ncbi_100820740;ncbi_100913157;ncbi_101102179;ncbi_101103369;ncbi_101103484;ncbi_101104604;ncbi_101106003;ncbi_101106012;ncbi_101106862;ncbi_101107132;ncbi_101108043;ncbi_101108643;ncbi_101109224;ncbi_101109357;ncbi_101109969;ncbi_101110905;ncbi_101111258;ncbi_101111447;ncbi_101111776;ncbi_101111848;ncbi_1011…
GO:1901700	response to oxygen-containing compound	56	422	2.15312e-08	1.55537e-06	ncbi_100101231;ncbi_100145865;ncbi_100158235;ncbi_100169934;ncbi_100286738;ncbi_100294659;ncbi_100505388;ncbi_100579169;ncbi_101102067;ncbi_101102437;ncbi_101102510;ncbi_101102632;ncbi_101102750;ncbi_101102999;ncbi_101103365;ncbi_101104718;ncbi_101104810;ncbi_101104966;ncbi_101105160;ncbi_101105458;ncbi_101106012;ncbi_101106317;ncbi_101106996;ncbi_101107002;ncbi_101107132;ncbi_101108976;ncbi_1011…
GO:0072358	cardiovascular system development	50	361	3.16417e-08	2.18184e-06	ncbi_100101231;ncbi_100145865;ncbi_100158235;ncbi_100169940;ncbi_100217400;ncbi_100286738;ncbi_101102186;ncbi_101102437;ncbi_101102442;ncbi_101102632;ncbi_101103341;ncbi_101103484;ncbi_101103739;ncbi_101103742;ncbi_101104390;ncbi_101104666;ncbi_101105172;ncbi_101105541;ncbi_101105675;ncbi_101106012;ncbi_101106317;ncbi_101107196;ncbi_101107545;ncbi_101107644;ncbi_101107777;ncbi_101107924;ncbi_1011…
GO:0072359	circulatory system development	50	361	3.16417e-08	2.18184e-06	ncbi_100101231;ncbi_100145865;ncbi_100158235;ncbi_100169940;ncbi_100217400;ncbi_100286738;ncbi_101102186;ncbi_101102437;ncbi_101102442;ncbi_101102632;ncbi_101103341;ncbi_101103484;ncbi_101103739;ncbi_101103742;ncbi_101104390;ncbi_101104666;ncbi_101105172;ncbi_101105541;ncbi_101105675;ncbi_101106012;ncbi_101106317;ncbi_101107196;ncbi_101107545;ncbi_101107644;ncbi_101107777;ncbi_101107924;ncbi_1011…
GO:0071310	cellular response to organic substance	67	556	4.23564e-08	2.85576e-06	ncbi_100126571;ncbi_100135698;ncbi_100142676;ncbi_100169934;ncbi_100216434;ncbi_100286738;ncbi_100294659;ncbi_100307045;ncbi_100913157;ncbi_101101854;ncbi_101102615;ncbi_101102750;ncbi_101102850;ncbi_101103023;ncbi_101103054;ncbi_101103346;ncbi_101103369;ncbi_101103536;ncbi_101104341;ncbi_101104604;ncbi_101104718;ncbi_101104810;ncbi_101105172;ncbi_101105541;ncbi_101106317;ncbi_101106756;ncbi_1011…
GO:0001944	vasculature development	38	240	4.43145e-08	2.92283e-06	ncbi_100101231;ncbi_100158235;ncbi_100217400;ncbi_100286738;ncbi_101102186;ncbi_101102442;ncbi_101102632;ncbi_101103341;ncbi_101103484;ncbi_101103742;ncbi_101104390;ncbi_101105172;ncbi_101105541;ncbi_101105675;ncbi_101106012;ncbi_101106317;ncbi_101107196;ncbi_101107545;ncbi_101107644;ncbi_101107777;ncbi_101110736;ncbi_101111287;ncbi_101111323;ncbi_101115080;ncbi_101115840;ncbi_101116840;ncbi_1011…
GO:0016043	cellular component organization	271	3401	6.77548e-08	4.37379e-06	ncbi_100037704;ncbi_100101231;ncbi_100126571;ncbi_100127219;ncbi_100144426;ncbi_100145865;ncbi_100145883;ncbi_100158235;ncbi_100216462;ncbi_100216463;ncbi_100217400;ncbi_100286738;ncbi_100294659;ncbi_100302348;ncbi_100307044;ncbi_100307045;ncbi_100579169;ncbi_100620047;ncbi_100820737;ncbi_100820740;ncbi_100913157;ncbi_101102067;ncbi_101102133;ncbi_101102179;ncbi_101102186;ncbi_101102193;ncbi_1011…
GO:0007167	enzyme linked receptor protein signaling pathway	63	519	8.38051e-08	5.29718e-06	ncbi_100101231;ncbi_100126571;ncbi_100216434;ncbi_100286738;ncbi_100294659;ncbi_100302558;ncbi_100307045;ncbi_100913157;ncbi_101101854;ncbi_101102186;ncbi_101102437;ncbi_101103023;ncbi_101103341;ncbi_101104604;ncbi_101105544;ncbi_101105836;ncbi_101106012;ncbi_101106996;ncbi_101107196;ncbi_101109272;ncbi_101109893;ncbi_101109969;ncbi_101110289;ncbi_101110806;ncbi_101111848;ncbi_101113174;ncbi_1011…
GO:0033993	response to lipid	42	287	8.70916e-08	5.39257e-06	ncbi_100142676;ncbi_100144426;ncbi_100169934;ncbi_100286738;ncbi_100294659;ncbi_100505388;ncbi_101102067;ncbi_101102437;ncbi_101102632;ncbi_101102750;ncbi_101103365;ncbi_101104341;ncbi_101104604;ncbi_101104718;ncbi_101104810;ncbi_101105160;ncbi_101106756;ncbi_101106996;ncbi_101107132;ncbi_101108651;ncbi_101109144;ncbi_101109408;ncbi_101112603;ncbi_101112971;ncbi_101114391;ncbi_101115001;ncbi_1011…
GO:0000165	MAPK cascade	43	300	1.11663e-07	6.59757e-06	ncbi_100286738;ncbi_100820740;ncbi_100913157;ncbi_101102179;ncbi_101102850;ncbi_101103484;ncbi_101104604;ncbi_101105523;ncbi_101105757;ncbi_101106012;ncbi_101106317;ncbi_101106862;ncbi_101107132;ncbi_101107545;ncbi_101108043;ncbi_101108548;ncbi_101108643;ncbi_101109357;ncbi_101109969;ncbi_101110186;ncbi_101111776;ncbi_101111848;ncbi_101113404;ncbi_101113884;ncbi_101115080;ncbi_101115193;ncbi_1011…
GO:0023014	signal transduction by protein phosphorylation	43	300	1.11663e-07	6.59757e-06	ncbi_100286738;ncbi_100820740;ncbi_100913157;ncbi_101102179;ncbi_101102850;ncbi_101103484;ncbi_101104604;ncbi_101105523;ncbi_101105757;ncbi_101106012;ncbi_101106317;ncbi_101106862;ncbi_101107132;ncbi_101107545;ncbi_101108043;ncbi_101108548;ncbi_101108643;ncbi_101109357;ncbi_101109969;ncbi_101110186;ncbi_101111776;ncbi_101111848;ncbi_101113404;ncbi_101113884;ncbi_101115080;ncbi_101115193;ncbi_1011…
GO:0009888	tissue development	89	840	1.13076e-07	6.59757e-06	ncbi_100101231;ncbi_100145865;ncbi_100217400;ncbi_100286738;ncbi_100302551;ncbi_100302558;ncbi_100579169;ncbi_100620047;ncbi_100913157;ncbi_101102067;ncbi_101102179;ncbi_101102186;ncbi_101102437;ncbi_101102442;ncbi_101102578;ncbi_101102632;ncbi_101102640;ncbi_101103427;ncbi_101103536;ncbi_101103739;ncbi_101104604;ncbi_101104666;ncbi_101105097;ncbi_101105245;ncbi_101105458;ncbi_101105544;ncbi_1011…
GO:0016265	death	111	1129	1.43951e-07	8.2405e-06	ncbi_100127219;ncbi_100135695;ncbi_100135698;ncbi_100144426;ncbi_100158235;ncbi_100217400;ncbi_100286738;ncbi_100294659;ncbi_100302348;ncbi_100307045;ncbi_100579169;ncbi_100913157;ncbi_101102415;ncbi_101102442;ncbi_101102481;ncbi_101102632;ncbi_101102750;ncbi_101102850;ncbi_101103193;ncbi_101103240;ncbi_101104026;ncbi_101104604;ncbi_101104611;ncbi_101104666;ncbi_101104966;ncbi_101105097;ncbi_1011…
GO:0043408	regulation of MAPK cascade	40	273	1.71376e-07	9.62881e-06	ncbi_100286738;ncbi_100820740;ncbi_100913157;ncbi_101102179;ncbi_101102850;ncbi_101103484;ncbi_101104604;ncbi_101105523;ncbi_101105757;ncbi_101106012;ncbi_101106317;ncbi_101106862;ncbi_101107132;ncbi_101107545;ncbi_101108043;ncbi_101108643;ncbi_101109357;ncbi_101109969;ncbi_101110186;ncbi_101111776;ncbi_101111848;ncbi_101113404;ncbi_101113884;ncbi_101115080;ncbi_101115193;ncbi_101115840;ncbi_1011…
GO:0050789	regulation of biological process	510	7313	2.13028e-07	1.17514e-05	ncbi_100037704;ncbi_100101231;ncbi_100126571;ncbi_100127219;ncbi_100135436;ncbi_100135695;ncbi_100135698;ncbi_100142676;ncbi_100144426;ncbi_100145865;ncbi_100145883;ncbi_100147790;ncbi_100147798;ncbi_100158235;ncbi_100169934;ncbi_100169940;ncbi_100188914;ncbi_100216434;ncbi_100216462;ncbi_100216463;ncbi_100217400;ncbi_100217409;ncbi_100286738;ncbi_100294659;ncbi_100302075;ncbi_100302348;ncbi_1003…
GO:0007264	small GTPase mediated signal transduction	25	130	2.203e-07	1.19355e-05	ncbi_100101231;ncbi_100158235;ncbi_100303608;ncbi_101101872;ncbi_101102179;ncbi_101102442;ncbi_101105287;ncbi_101105757;ncbi_101105836;ncbi_101106996;ncbi_101109893;ncbi_101111258;ncbi_101111584;ncbi_101113286;ncbi_101113566;ncbi_101114771;ncbi_101117537;ncbi_101120658;ncbi_101122661;ncbi_101123062;ncbi_101123183;ncbi_443107;ncbi_443318;ncbi_443346;ncbi_443512
GO:0071840	cellular component organization or biogenesis	272	3469	2.95088e-07	1.5707e-05	ncbi_100037704;ncbi_100101231;ncbi_100126571;ncbi_100127219;ncbi_100144426;ncbi_100145865;ncbi_100145883;ncbi_100158235;ncbi_100216462;ncbi_100216463;ncbi_100217400;ncbi_100286738;ncbi_100294659;ncbi_100302348;ncbi_100307044;ncbi_100307045;ncbi_100579169;ncbi_100620047;ncbi_100820737;ncbi_100820740;ncbi_100913157;ncbi_101102067;ncbi_101102133;ncbi_101102179;ncbi_101102186;ncbi_101102193;ncbi_1011…
GO:0008152	metabolic process	541	7867	3.25795e-07	1.70424e-05	ncbi_100037704;ncbi_100101231;ncbi_100127219;ncbi_100135436;ncbi_100135695;ncbi_100135698;ncbi_100142676;ncbi_100144426;ncbi_100145883;ncbi_100147790;ncbi_100147797;ncbi_100147798;ncbi_100169934;ncbi_100169940;ncbi_100216434;ncbi_100216462;ncbi_100216463;ncbi_100217400;ncbi_100217409;ncbi_100286738;ncbi_100294659;ncbi_100303608;ncbi_100307045;ncbi_100415773;ncbi_100568289;ncbi_100579169;ncbi_1006…
GO:0031399	regulation of protein modification process	93	912	3.36647e-07	1.73116e-05	ncbi_100127219;ncbi_100135698;ncbi_100147790;ncbi_100147798;ncbi_100169934;ncbi_100216434;ncbi_100216463;ncbi_100286738;ncbi_100303608;ncbi_100307045;ncbi_100820740;ncbi_100913157;ncbi_101102020;ncbi_101102179;ncbi_101102850;ncbi_101103369;ncbi_101103436;ncbi_101103484;ncbi_101104493;ncbi_101104604;ncbi_101105523;ncbi_101105757;ncbi_101106003;ncbi_101106012;ncbi_101106317;ncbi_101106756;ncbi_1011…
GO:0048513	animal organ development	131	1423	4.13666e-07	2.09177e-05	ncbi_100101231;ncbi_100127219;ncbi_100144426;ncbi_100145864;ncbi_100145865;ncbi_100169940;ncbi_100216434;ncbi_100286738;ncbi_100302558;ncbi_100415773;ncbi_100620046;ncbi_100620047;ncbi_101101854;ncbi_101102179;ncbi_101102186;ncbi_101102437;ncbi_101102481;ncbi_101102578;ncbi_101102632;ncbi_101102640;ncbi_101102750;ncbi_101103193;ncbi_101103346;ncbi_101103536;ncbi_101103739;ncbi_101103742;ncbi_1011…
GO:0002376	immune system process	116	1224	5.02411e-07	2.46021e-05	ncbi_100101231;ncbi_100144426;ncbi_100145864;ncbi_100147790;ncbi_100147798;ncbi_100217409;ncbi_100286738;ncbi_100307045;ncbi_100505388;ncbi_100579169;ncbi_100620046;ncbi_101101854;ncbi_101102126;ncbi_101102307;ncbi_101102437;ncbi_101102441;ncbi_101102442;ncbi_101102481;ncbi_101102578;ncbi_101102750;ncbi_101103142;ncbi_101103193;ncbi_101103341;ncbi_101103346;ncbi_101103436;ncbi_101103999;ncbi_1011…
GO:0008219	cell death	108	1117	5.02747e-07	2.46021e-05	ncbi_100127219;ncbi_100135695;ncbi_100135698;ncbi_100144426;ncbi_100158235;ncbi_100217400;ncbi_100286738;ncbi_100294659;ncbi_100307045;ncbi_100579169;ncbi_100913157;ncbi_101102415;ncbi_101102442;ncbi_101102481;ncbi_101102632;ncbi_101102750;ncbi_101102850;ncbi_101103193;ncbi_101103240;ncbi_101104026;ncbi_101104604;ncbi_101104611;ncbi_101104666;ncbi_101104966;ncbi_101105097;ncbi_101105172;ncbi_1011…
GO:0051338	regulation of transferase activity	48	372	5.22671e-07	2.51711e-05	ncbi_100127219;ncbi_100147790;ncbi_100147798;ncbi_100216434;ncbi_100216463;ncbi_100286738;ncbi_100820740;ncbi_100913157;ncbi_101102179;ncbi_101103369;ncbi_101103484;ncbi_101104604;ncbi_101106003;ncbi_101106012;ncbi_101106862;ncbi_101107132;ncbi_101108043;ncbi_101108643;ncbi_101109224;ncbi_101109357;ncbi_101109969;ncbi_101110905;ncbi_101111258;ncbi_101111447;ncbi_101111776;ncbi_101111848;ncbi_1011…
GO:0045859	regulation of protein kinase activity	41	298	6.70097e-07	3.17668e-05	ncbi_100127219;ncbi_100147790;ncbi_100147798;ncbi_100216434;ncbi_100216463;ncbi_100286738;ncbi_100820740;ncbi_100913157;ncbi_101102179;ncbi_101103369;ncbi_101103484;ncbi_101104604;ncbi_101106003;ncbi_101106862;ncbi_101107132;ncbi_101108043;ncbi_101108643;ncbi_101109224;ncbi_101109357;ncbi_101109969;ncbi_101110905;ncbi_101111258;ncbi_101111447;ncbi_101111776;ncbi_101111848;ncbi_101112971;ncbi_1011…
GO:0065007	biological regulation	526	7641	7.23912e-07	3.379e-05	ncbi_100037704;ncbi_100101231;ncbi_100126571;ncbi_100127219;ncbi_100135436;ncbi_100135695;ncbi_100135698;ncbi_100142676;ncbi_100144426;ncbi_100145864;ncbi_100145865;ncbi_100145883;ncbi_100147790;ncbi_100147797;ncbi_100147798;ncbi_100158235;ncbi_100169934;ncbi_100169940;ncbi_100188914;ncbi_100216434;ncbi_100216462;ncbi_100216463;ncbi_100217400;ncbi_100217409;ncbi_100286738;ncbi_100294659;ncbi_1003…
GO:0012501	programmed cell death	103	1061	7.9538e-07	3.61629e-05	ncbi_100127219;ncbi_100135698;ncbi_100144426;ncbi_100158235;ncbi_100217400;ncbi_100286738;ncbi_100294659;ncbi_100307045;ncbi_100579169;ncbi_100913157;ncbi_101102415;ncbi_101102442;ncbi_101102481;ncbi_101102632;ncbi_101102750;ncbi_101102850;ncbi_101103240;ncbi_101104026;ncbi_101104604;ncbi_101104611;ncbi_101104666;ncbi_101104966;ncbi_101105172;ncbi_101105455;ncbi_101105523;ncbi_101105757;ncbi_1011…
GO:0007265	Ras protein signal transduction	20	95	7.98588e-07	3.61629e-05	ncbi_100101231;ncbi_100158235;ncbi_100303608;ncbi_101101872;ncbi_101102179;ncbi_101102442;ncbi_101105287;ncbi_101105757;ncbi_101105836;ncbi_101106996;ncbi_101111258;ncbi_101111584;ncbi_101114771;ncbi_101122661;ncbi_101123062;ncbi_101123183;ncbi_443107;ncbi_443318;ncbi_443346;ncbi_443512
GO:0009725	response to hormone	46	357	9.41684e-07	4.20157e-05	ncbi_100142676;ncbi_100144426;ncbi_100169934;ncbi_100217400;ncbi_100286738;ncbi_100294659;ncbi_101102067;ncbi_101102437;ncbi_101102510;ncbi_101103346;ncbi_101103536;ncbi_101104341;ncbi_101104604;ncbi_101104718;ncbi_101104810;ncbi_101105458;ncbi_101106756;ncbi_101106996;ncbi_101108651;ncbi_101108976;ncbi_101109144;ncbi_101110905;ncbi_101111848;ncbi_101112220;ncbi_101113222;ncbi_101114391;ncbi_1011…
GO:0030162	regulation of proteolysis	38	271	1.06982e-06	4.70411e-05	ncbi_100037704;ncbi_100127219;ncbi_100216462;ncbi_100579169;ncbi_101102921;ncbi_101103140;ncbi_101103193;ncbi_101103436;ncbi_101104026;ncbi_101104287;ncbi_101104631;ncbi_101104952;ncbi_101105541;ncbi_101105757;ncbi_101106996;ncbi_101107077;ncbi_101108412;ncbi_101111287;ncbi_101111447;ncbi_101111593;ncbi_101112891;ncbi_101113838;ncbi_101114683;ncbi_101114693;ncbi_101116869;ncbi_101117553;ncbi_1011…
GO:0060537	muscle tissue development	30	189	1.10465e-06	4.78785e-05	ncbi_100145865;ncbi_100286738;ncbi_100302558;ncbi_100620047;ncbi_101102067;ncbi_101102186;ncbi_101102437;ncbi_101102632;ncbi_101103536;ncbi_101105458;ncbi_101107196;ncbi_101107924;ncbi_101109060;ncbi_101110289;ncbi_101112971;ncbi_101113222;ncbi_101113286;ncbi_101113556;ncbi_101114590;ncbi_101114604;ncbi_101114918;ncbi_101115143;ncbi_101121166;ncbi_101121675;ncbi_101122783;ncbi_101123330;ncbi_1141…
GO:0051336	regulation of hydrolase activity	68	621	1.24487e-06	5.31964e-05	ncbi_100127219;ncbi_100145883;ncbi_100169934;ncbi_100286738;ncbi_100579169;ncbi_101102067;ncbi_101102615;ncbi_101102782;ncbi_101103193;ncbi_101103240;ncbi_101103763;ncbi_101104026;ncbi_101104043;ncbi_101104287;ncbi_101104631;ncbi_101105266;ncbi_101105757;ncbi_101106012;ncbi_101106069;ncbi_101106317;ncbi_101106955;ncbi_101107077;ncbi_101107457;ncbi_101107633;ncbi_101107653;ncbi_101107830;ncbi_1011…
GO:0010604	positive regulation of macromolecule metabolic process	78	753	1.79015e-06	7.54351e-05	ncbi_100037704;ncbi_100127219;ncbi_100135436;ncbi_100147790;ncbi_100216462;ncbi_100307045;ncbi_100579169;ncbi_100620047;ncbi_101102020;ncbi_101102437;ncbi_101102640;ncbi_101102850;ncbi_101103140;ncbi_101103193;ncbi_101103369;ncbi_101103484;ncbi_101103540;ncbi_101104026;ncbi_101104604;ncbi_101104952;ncbi_101105757;ncbi_101106012;ncbi_101106317;ncbi_101106996;ncbi_101107132;ncbi_101107196;ncbi_1011…
GO:0040011	locomotion	95	975	1.92044e-06	7.98165e-05	ncbi_100101231;ncbi_100147790;ncbi_100158235;ncbi_100217400;ncbi_100286738;ncbi_100294659;ncbi_100302558;ncbi_100303608;ncbi_100307045;ncbi_100579169;ncbi_100913157;ncbi_101102186;ncbi_101102193;ncbi_101102437;ncbi_101102442;ncbi_101102578;ncbi_101102750;ncbi_101103341;ncbi_101103484;ncbi_101104026;ncbi_101104341;ncbi_101104604;ncbi_101104951;ncbi_101105455;ncbi_101105541;ncbi_101105743;ncbi_1011…
GO:0051128	regulation of cellular component organization	102	1069	2.00863e-06	8.23537e-05	ncbi_100127219;ncbi_100144426;ncbi_100216462;ncbi_100217400;ncbi_100286738;ncbi_100302348;ncbi_100307044;ncbi_100307045;ncbi_100579169;ncbi_100820737;ncbi_100913157;ncbi_101102437;ncbi_101102442;ncbi_101102640;ncbi_101102921;ncbi_101103023;ncbi_101103193;ncbi_101103742;ncbi_101104341;ncbi_101104604;ncbi_101104810;ncbi_101104964;ncbi_101105266;ncbi_101105506;ncbi_101105836;ncbi_101105914;ncbi_1011…
GO:0042127	regulation of cell proliferation	71	668	2.14357e-06	8.67144e-05	ncbi_100126571;ncbi_100127219;ncbi_100147790;ncbi_100216434;ncbi_100286738;ncbi_100294659;ncbi_100307045;ncbi_100620047;ncbi_100913157;ncbi_101101854;ncbi_101102437;ncbi_101102481;ncbi_101102632;ncbi_101103369;ncbi_101103436;ncbi_101103742;ncbi_101104390;ncbi_101104666;ncbi_101104718;ncbi_101104810;ncbi_101105455;ncbi_101105458;ncbi_101105544;ncbi_101105757;ncbi_101106012;ncbi_101106452;ncbi_1011…
GO:0022603	regulation of anatomical structure morphogenesis	53	451	2.49074e-06	9.9433e-05	ncbi_100158235;ncbi_100216462;ncbi_100217400;ncbi_100286738;ncbi_100579169;ncbi_100913157;ncbi_101102179;ncbi_101102437;ncbi_101102442;ncbi_101103341;ncbi_101103484;ncbi_101104604;ncbi_101105172;ncbi_101105541;ncbi_101105675;ncbi_101105836;ncbi_101106682;ncbi_101107545;ncbi_101109798;ncbi_101109895;ncbi_101109969;ncbi_101111323;ncbi_101111447;ncbi_101111467;ncbi_101112971;ncbi_101113608;ncbi_1011…
GO:0048468	cell development	98	1026	3.12753e-06	0.000123233	ncbi_100101231;ncbi_100126571;ncbi_100158235;ncbi_100216434;ncbi_100216462;ncbi_100217400;ncbi_100286738;ncbi_100302348;ncbi_100307045;ncbi_100579169;ncbi_100620047;ncbi_100913157;ncbi_101102186;ncbi_101102193;ncbi_101102437;ncbi_101102481;ncbi_101102632;ncbi_101102750;ncbi_101103193;ncbi_101103739;ncbi_101103742;ncbi_101103999;ncbi_101104341;ncbi_101104604;ncbi_101105172;ncbi_101105287;ncbi_1011…
GO:0001568	blood vessel development	31	209	3.22e-06	0.00012525	ncbi_100158235;ncbi_100217400;ncbi_101102186;ncbi_101102442;ncbi_101102632;ncbi_101103341;ncbi_101103484;ncbi_101103742;ncbi_101104390;ncbi_101105172;ncbi_101105541;ncbi_101105675;ncbi_101106012;ncbi_101106317;ncbi_101107196;ncbi_101107545;ncbi_101107644;ncbi_101111287;ncbi_101111323;ncbi_101115080;ncbi_101115840;ncbi_101116840;ncbi_101117553;ncbi_101119285;ncbi_101119706;ncbi_101120656;ncbi_1011…
GO:2000026	regulation of multicellular organismal development	67	627	3.50582e-06	0.000134641	ncbi_100158235;ncbi_100217400;ncbi_100286738;ncbi_100302348;ncbi_100620046;ncbi_101102179;ncbi_101102437;ncbi_101102442;ncbi_101102632;ncbi_101102640;ncbi_101103341;ncbi_101103484;ncbi_101103742;ncbi_101104604;ncbi_101104966;ncbi_101105172;ncbi_101105541;ncbi_101105675;ncbi_101106317;ncbi_101106996;ncbi_101107132;ncbi_101107545;ncbi_101108716;ncbi_101108832;ncbi_101108984;ncbi_101109060;ncbi_1011…
GO:0071900	regulation of protein serine/threonine kinase activity	26	160	3.65536e-06	0.000137336	ncbi_100127219;ncbi_100147798;ncbi_100216463;ncbi_100286738;ncbi_100820740;ncbi_100913157;ncbi_101102179;ncbi_101103484;ncbi_101104604;ncbi_101106003;ncbi_101106862;ncbi_101107132;ncbi_101108043;ncbi_101108643;ncbi_101109357;ncbi_101111776;ncbi_101111848;ncbi_101115193;ncbi_101115756;ncbi_101116815;ncbi_101117941;ncbi_101121208;ncbi_101122867;ncbi_445468;ncbi_780504;ncbi_780507
GO:0043085	positive regulation of catalytic activity	44	352	3.66651e-06	0.000137336	ncbi_100127219;ncbi_100145883;ncbi_100147790;ncbi_100579169;ncbi_101102481;ncbi_101103193;ncbi_101103369;ncbi_101103484;ncbi_101104026;ncbi_101104604;ncbi_101105757;ncbi_101106012;ncbi_101107132;ncbi_101107924;ncbi_101108043;ncbi_101109969;ncbi_101110186;ncbi_101110905;ncbi_101111447;ncbi_101111776;ncbi_101111848;ncbi_101112987;ncbi_101113728;ncbi_101114243;ncbi_101114599;ncbi_101115001;ncbi_1011…
GO:0048523	negative regulation of cellular process	135	1539	3.85181e-06	0.000142517	ncbi_100127219;ncbi_100135695;ncbi_100169934;ncbi_100216434;ncbi_100216463;ncbi_100286738;ncbi_100294659;ncbi_100307045;ncbi_100579169;ncbi_100620046;ncbi_100620047;ncbi_100913157;ncbi_101102067;ncbi_101102179;ncbi_101102437;ncbi_101102442;ncbi_101102481;ncbi_101102640;ncbi_101102750;ncbi_101103193;ncbi_101103540;ncbi_101103972;ncbi_101104287;ncbi_101104341;ncbi_101104604;ncbi_101104631;ncbi_1011…
GO:0022610	biological adhesion	80	795	4.02556e-06	0.000147151	ncbi_100101231;ncbi_100144426;ncbi_100147790;ncbi_100147798;ncbi_100158235;ncbi_100216462;ncbi_100307045;ncbi_100579169;ncbi_100820737;ncbi_100820740;ncbi_100913157;ncbi_101101872;ncbi_101102020;ncbi_101102442;ncbi_101102481;ncbi_101102578;ncbi_101103009;ncbi_101103436;ncbi_101104026;ncbi_101104604;ncbi_101105160;ncbi_101105502;ncbi_101105675;ncbi_101105743;ncbi_101105836;ncbi_101106905;ncbi_1011…
GO:0010035	response to inorganic substance	22	123	4.11322e-06	0.000148566	ncbi_100127219;ncbi_100144426;ncbi_100286738;ncbi_100579169;ncbi_101102067;ncbi_101103427;ncbi_101104966;ncbi_101105975;ncbi_101109272;ncbi_101111447;ncbi_101112927;ncbi_101115001;ncbi_101117101;ncbi_101121132;ncbi_114118248;ncbi_443102;ncbi_443118;ncbi_443218;ncbi_443219;ncbi_443239;ncbi_443513;ncbi_445468
GO:0016477	cell migration	68	643	4.23279e-06	0.000151086	ncbi_100101231;ncbi_100286738;ncbi_100294659;ncbi_100302558;ncbi_100303608;ncbi_100913157;ncbi_101102186;ncbi_101102437;ncbi_101102442;ncbi_101102578;ncbi_101102750;ncbi_101103341;ncbi_101103484;ncbi_101104026;ncbi_101104604;ncbi_101104951;ncbi_101105541;ncbi_101105743;ncbi_101105757;ncbi_101105836;ncbi_101106012;ncbi_101106682;ncbi_101106904;ncbi_101107545;ncbi_101107644;ncbi_101107777;ncbi_1011…
GO:0030029	actin filament-based process	45	366	4.42946e-06	0.000156267	ncbi_100145865;ncbi_100216463;ncbi_100286738;ncbi_100307045;ncbi_100579169;ncbi_100913157;ncbi_101102442;ncbi_101102640;ncbi_101103177;ncbi_101103739;ncbi_101105506;ncbi_101105836;ncbi_101106012;ncbi_101106682;ncbi_101107431;ncbi_101108204;ncbi_101109893;ncbi_101109895;ncbi_101109969;ncbi_101110782;ncbi_101111467;ncbi_101111608;ncbi_101112603;ncbi_101113652;ncbi_101114775;ncbi_101114880;ncbi_1011…
GO:0002682	regulation of immune system process	67	634	5.1198e-06	0.000178546	ncbi_100101231;ncbi_100144426;ncbi_100147790;ncbi_100286738;ncbi_100307045;ncbi_100579169;ncbi_100620046;ncbi_101101854;ncbi_101102126;ncbi_101102578;ncbi_101102750;ncbi_101103142;ncbi_101103341;ncbi_101103436;ncbi_101104422;ncbi_101105160;ncbi_101105458;ncbi_101106012;ncbi_101106996;ncbi_101107132;ncbi_101107688;ncbi_101108548;ncbi_101108643;ncbi_101108716;ncbi_101109272;ncbi_101109357;ncbi_1011…
GO:0043062	extracellular structure organization	26	163	5.19357e-06	0.00017906	ncbi_100037704;ncbi_100101231;ncbi_100820740;ncbi_100913157;ncbi_101102186;ncbi_101102507;ncbi_101102578;ncbi_101106012;ncbi_101107077;ncbi_101107777;ncbi_101108832;ncbi_101109814;ncbi_101111287;ncbi_101111593;ncbi_101112220;ncbi_101112927;ncbi_101114693;ncbi_101116374;ncbi_101117471;ncbi_101119706;ncbi_101119774;ncbi_101120758;ncbi_101123022;ncbi_443115;ncbi_443119;ncbi_443512
GO:0044238	primary metabolic process	426	6046	5.34371e-06	0.000182166	ncbi_100037704;ncbi_100101231;ncbi_100127219;ncbi_100135436;ncbi_100135695;ncbi_100135698;ncbi_100142676;ncbi_100147790;ncbi_100147798;ncbi_100169934;ncbi_100216434;ncbi_100216462;ncbi_100216463;ncbi_100217400;ncbi_100217409;ncbi_100286738;ncbi_100294659;ncbi_100303608;ncbi_100307045;ncbi_100415773;ncbi_100579169;ncbi_100620047;ncbi_100820740;ncbi_100913157;ncbi_101101854;ncbi_101101948;ncbi_1011…
GO:0040007	growth	60	548	5.41883e-06	0.000182675	ncbi_100127219;ncbi_100135695;ncbi_100169940;ncbi_100188914;ncbi_100216434;ncbi_100216462;ncbi_100217400;ncbi_100294659;ncbi_100307044;ncbi_100913157;ncbi_101101854;ncbi_101102179;ncbi_101102186;ncbi_101102640;ncbi_101102921;ncbi_101103427;ncbi_101104341;ncbi_101104666;ncbi_101106452;ncbi_101107162;ncbi_101108167;ncbi_101108583;ncbi_101108709;ncbi_101108832;ncbi_101109224;ncbi_101109501;ncbi_1011…
GO:0042327	positive regulation of phosphorylation	50	428	5.69347e-06	0.000189824	ncbi_100135695;ncbi_100147790;ncbi_100169940;ncbi_100913157;ncbi_101102020;ncbi_101102850;ncbi_101103240;ncbi_101103369;ncbi_101103484;ncbi_101104604;ncbi_101105757;ncbi_101106012;ncbi_101106317;ncbi_101107132;ncbi_101108043;ncbi_101109969;ncbi_101110015;ncbi_101110186;ncbi_101110905;ncbi_101111258;ncbi_101111447;ncbi_101111776;ncbi_101111848;ncbi_101112213;ncbi_101113286;ncbi_101113728;ncbi_1011…
GO:0019219	regulation of nucleobase-containing compound metabolic process	151	1780	6.10658e-06	0.000201384	ncbi_100127219;ncbi_100135436;ncbi_100135698;ncbi_100169934;ncbi_100216434;ncbi_100286738;ncbi_100294659;ncbi_100307045;ncbi_100620047;ncbi_100913157;ncbi_101101854;ncbi_101101948;ncbi_101102186;ncbi_101102193;ncbi_101102276;ncbi_101102307;ncbi_101102437;ncbi_101102632;ncbi_101102640;ncbi_101103023;ncbi_101103193;ncbi_101103346;ncbi_101103520;ncbi_101103536;ncbi_101103540;ncbi_101103742;ncbi_1011…
GO:0032270	positive regulation of cellular protein metabolic process	59	539	6.55325e-06	0.000213791	ncbi_100037704;ncbi_100127219;ncbi_100147790;ncbi_100216462;ncbi_100307045;ncbi_100579169;ncbi_101102020;ncbi_101102850;ncbi_101103140;ncbi_101103193;ncbi_101103369;ncbi_101103484;ncbi_101104026;ncbi_101104604;ncbi_101104952;ncbi_101105757;ncbi_101106012;ncbi_101106317;ncbi_101106996;ncbi_101107132;ncbi_101108043;ncbi_101108494;ncbi_101109969;ncbi_101110015;ncbi_101110186;ncbi_101110905;ncbi_1011…
GO:0051252	regulation of RNA metabolic process	138	1600	7.22142e-06	0.000233083	ncbi_100127219;ncbi_100135436;ncbi_100135698;ncbi_100169934;ncbi_100216434;ncbi_100286738;ncbi_100294659;ncbi_100307045;ncbi_100620047;ncbi_100913157;ncbi_101101854;ncbi_101101948;ncbi_101102186;ncbi_101102193;ncbi_101102276;ncbi_101102307;ncbi_101102437;ncbi_101102632;ncbi_101102640;ncbi_101103023;ncbi_101103193;ncbi_101103346;ncbi_101103520;ncbi_101103536;ncbi_101103540;ncbi_101103742;ncbi_1011…
GO:0036211	protein modification process	182	2237	7.48325e-06	0.000238991	ncbi_100101231;ncbi_100127219;ncbi_100135698;ncbi_100142676;ncbi_100147790;ncbi_100147798;ncbi_100169934;ncbi_100216434;ncbi_100216462;ncbi_100216463;ncbi_100217400;ncbi_100286738;ncbi_100303608;ncbi_100307045;ncbi_100820740;ncbi_100913157;ncbi_101102020;ncbi_101102133;ncbi_101102179;ncbi_101102437;ncbi_101102442;ncbi_101102750;ncbi_101102850;ncbi_101102930;ncbi_101103023;ncbi_101103326;ncbi_1011…
GO:0051247	positive regulation of protein metabolic process	59	543	8.23609e-06	0.000260295	ncbi_100037704;ncbi_100127219;ncbi_100147790;ncbi_100216462;ncbi_100307045;ncbi_100579169;ncbi_101102020;ncbi_101102850;ncbi_101103140;ncbi_101103193;ncbi_101103369;ncbi_101103484;ncbi_101104026;ncbi_101104604;ncbi_101104952;ncbi_101105757;ncbi_101106012;ncbi_101106317;ncbi_101106996;ncbi_101107132;ncbi_101108043;ncbi_101108494;ncbi_101109969;ncbi_101110015;ncbi_101110186;ncbi_101110905;ncbi_1011…
GO:0045595	regulation of cell differentiation	77	773	8.95296e-06	0.000278874	ncbi_100144426;ncbi_100217400;ncbi_100286738;ncbi_100302348;ncbi_100620046;ncbi_100913157;ncbi_101102437;ncbi_101102442;ncbi_101102481;ncbi_101102632;ncbi_101103177;ncbi_101103240;ncbi_101103742;ncbi_101104604;ncbi_101105544;ncbi_101105836;ncbi_101106034;ncbi_101106317;ncbi_101106996;ncbi_101107132;ncbi_101107196;ncbi_101107777;ncbi_101108494;ncbi_101108716;ncbi_101108832;ncbi_101108984;ncbi_1011…
GO:0032879	regulation of localization	92	971	9.0078e-06	0.000278874	ncbi_100169934;ncbi_100307044;ncbi_100820737;ncbi_100913157;ncbi_101102067;ncbi_101102437;ncbi_101102578;ncbi_101103023;ncbi_101103177;ncbi_101103193;ncbi_101103341;ncbi_101103484;ncbi_101104026;ncbi_101104604;ncbi_101104810;ncbi_101105458;ncbi_101105675;ncbi_101105743;ncbi_101105757;ncbi_101105836;ncbi_101106012;ncbi_101106317;ncbi_101106452;ncbi_101106682;ncbi_101107511;ncbi_101107539;ncbi_1011…
GO:0061061	muscle structure development	36	274	9.27627e-06	0.000284285	ncbi_100101231;ncbi_100126571;ncbi_100145865;ncbi_100217400;ncbi_100286738;ncbi_100620047;ncbi_100913157;ncbi_101102186;ncbi_101102437;ncbi_101102640;ncbi_101103177;ncbi_101103240;ncbi_101103536;ncbi_101103739;ncbi_101105172;ncbi_101106012;ncbi_101107196;ncbi_101107924;ncbi_101109060;ncbi_101110736;ncbi_101112971;ncbi_101113222;ncbi_101113286;ncbi_101113556;ncbi_101113852;ncbi_101114590;ncbi_1011…
GO:0044267	cellular protein metabolic process	219	2802	1.07338e-05	0.000324786	ncbi_100037704;ncbi_100101231;ncbi_100127219;ncbi_100135698;ncbi_100142676;ncbi_100147790;ncbi_100147798;ncbi_100169934;ncbi_100216434;ncbi_100216462;ncbi_100216463;ncbi_100217400;ncbi_100286738;ncbi_100303608;ncbi_100307045;ncbi_100579169;ncbi_100620047;ncbi_100820740;ncbi_100913157;ncbi_101102020;ncbi_101102133;ncbi_101102179;ncbi_101102437;ncbi_101102442;ncbi_101102622;ncbi_101102750;ncbi_1011…
GO:0030036	actin cytoskeleton organization	40	321	1.0919e-05	0.000324786	ncbi_100145865;ncbi_100216463;ncbi_100286738;ncbi_100307045;ncbi_100579169;ncbi_101102442;ncbi_101102640;ncbi_101103177;ncbi_101103739;ncbi_101105506;ncbi_101105836;ncbi_101106012;ncbi_101106682;ncbi_101107431;ncbi_101108204;ncbi_101109893;ncbi_101109895;ncbi_101109969;ncbi_101111467;ncbi_101111608;ncbi_101112603;ncbi_101113652;ncbi_101114775;ncbi_101114880;ncbi_101117549;ncbi_101117778;ncbi_1011…
GO:0071495	cellular response to endogenous stimulus	40	321	1.0919e-05	0.000324786	ncbi_100126571;ncbi_100142676;ncbi_100169934;ncbi_100216434;ncbi_100286738;ncbi_100913157;ncbi_101101854;ncbi_101103023;ncbi_101103346;ncbi_101103536;ncbi_101104604;ncbi_101104718;ncbi_101104810;ncbi_101106756;ncbi_101106996;ncbi_101107196;ncbi_101108651;ncbi_101109272;ncbi_101110905;ncbi_101111848;ncbi_101113222;ncbi_101113311;ncbi_101114391;ncbi_101116815;ncbi_101119285;ncbi_101119395;ncbi_1011…
GO:0010562	positive regulation of phosphorus metabolic process	53	475	1.13585e-05	0.000330083	ncbi_100135695;ncbi_100147790;ncbi_100169940;ncbi_100913157;ncbi_101102020;ncbi_101102850;ncbi_101103240;ncbi_101103369;ncbi_101103484;ncbi_101104604;ncbi_101105172;ncbi_101105757;ncbi_101106012;ncbi_101106317;ncbi_101107132;ncbi_101108043;ncbi_101109969;ncbi_101110015;ncbi_101110186;ncbi_101110905;ncbi_101111258;ncbi_101111447;ncbi_101111776;ncbi_101111848;ncbi_101112213;ncbi_101113286;ncbi_1011…
GO:0045937	positive regulation of phosphate metabolic process	53	475	1.13585e-05	0.000330083	ncbi_100135695;ncbi_100147790;ncbi_100169940;ncbi_100913157;ncbi_101102020;ncbi_101102850;ncbi_101103240;ncbi_101103369;ncbi_101103484;ncbi_101104604;ncbi_101105172;ncbi_101105757;ncbi_101106012;ncbi_101106317;ncbi_101107132;ncbi_101108043;ncbi_101109969;ncbi_101110015;ncbi_101110186;ncbi_101110905;ncbi_101111258;ncbi_101111447;ncbi_101111776;ncbi_101111848;ncbi_101112213;ncbi_101113286;ncbi_1011…
GO:0007169	transmembrane receptor protein tyrosine kinase signaling pathway	38	299	1.14884e-05	0.000330083	ncbi_100286738;ncbi_100294659;ncbi_100302558;ncbi_100307045;ncbi_101102186;ncbi_101103023;ncbi_101103341;ncbi_101105836;ncbi_101106012;ncbi_101106996;ncbi_101109893;ncbi_101110289;ncbi_101110806;ncbi_101111848;ncbi_101114584;ncbi_101115080;ncbi_101115840;ncbi_101116815;ncbi_101117537;ncbi_101117752;ncbi_101117784;ncbi_101117893;ncbi_101118332;ncbi_101119789;ncbi_101120569;ncbi_101120656;ncbi_1011…
GO:0009887	organ morphogenesis	50	439	1.15322e-05	0.000330083	ncbi_100101231;ncbi_100145865;ncbi_100286738;ncbi_100302558;ncbi_100415773;ncbi_101101854;ncbi_101102179;ncbi_101102186;ncbi_101102437;ncbi_101102632;ncbi_101103739;ncbi_101103742;ncbi_101104390;ncbi_101104604;ncbi_101104666;ncbi_101105245;ncbi_101105458;ncbi_101105675;ncbi_101105743;ncbi_101105916;ncbi_101106012;ncbi_101107132;ncbi_101107196;ncbi_101107777;ncbi_101108764;ncbi_101110289;ncbi_1011…
GO:0051239	regulation of multicellular organismal process	107	1182	1.21055e-05	0.000343253	ncbi_100142676;ncbi_100145865;ncbi_100158235;ncbi_100169940;ncbi_100217400;ncbi_100286738;ncbi_100302348;ncbi_100620046;ncbi_101102067;ncbi_101102179;ncbi_101102186;ncbi_101102437;ncbi_101102442;ncbi_101102632;ncbi_101102640;ncbi_101102750;ncbi_101103341;ncbi_101103369;ncbi_101103436;ncbi_101103484;ncbi_101103742;ncbi_101104604;ncbi_101104966;ncbi_101105160;ncbi_101105172;ncbi_101105245;ncbi_1011…
GO:0040008	regulation of growth	40	323	1.26666e-05	0.000355839	ncbi_100127219;ncbi_100188914;ncbi_100216462;ncbi_100217400;ncbi_100294659;ncbi_100307044;ncbi_100913157;ncbi_101102186;ncbi_101102640;ncbi_101102921;ncbi_101104341;ncbi_101104666;ncbi_101106452;ncbi_101107162;ncbi_101108583;ncbi_101109224;ncbi_101109501;ncbi_101110015;ncbi_101110736;ncbi_101111593;ncbi_101111781;ncbi_101112603;ncbi_101114683;ncbi_101116815;ncbi_101117259;ncbi_101117778;ncbi_1011…
GO:0050794	regulation of cellular process	437	6271	1.28672e-05	0.000358156	ncbi_100037704;ncbi_100101231;ncbi_100126571;ncbi_100127219;ncbi_100135436;ncbi_100135695;ncbi_100135698;ncbi_100144426;ncbi_100145883;ncbi_100147790;ncbi_100147798;ncbi_100158235;ncbi_100169934;ncbi_100169940;ncbi_100216434;ncbi_100216462;ncbi_100216463;ncbi_100217400;ncbi_100286738;ncbi_100294659;ncbi_100302075;ncbi_100302348;ncbi_100302558;ncbi_100303608;ncbi_100307044;ncbi_100307045;ncbi_1005…
GO:0006464	cellular protein modification process	180	2228	1.32049e-05	0.000364215	ncbi_100101231;ncbi_100127219;ncbi_100135698;ncbi_100142676;ncbi_100147790;ncbi_100147798;ncbi_100169934;ncbi_100216434;ncbi_100216462;ncbi_100216463;ncbi_100217400;ncbi_100286738;ncbi_100303608;ncbi_100307045;ncbi_100820740;ncbi_100913157;ncbi_101102020;ncbi_101102133;ncbi_101102179;ncbi_101102437;ncbi_101102442;ncbi_101102750;ncbi_101102850;ncbi_101102930;ncbi_101103023;ncbi_101103326;ncbi_1011…
GO:0031589	cell-substrate adhesion	23	142	1.39062e-05	0.000380104	ncbi_100101231;ncbi_100216462;ncbi_100820740;ncbi_100913157;ncbi_101102442;ncbi_101105836;ncbi_101107101;ncbi_101108832;ncbi_101110183;ncbi_101112927;ncbi_101115001;ncbi_101115114;ncbi_101117471;ncbi_101119131;ncbi_101119957;ncbi_101120208;ncbi_101120549;ncbi_101120887;ncbi_101121455;ncbi_101123022;ncbi_101123062;ncbi_443169;ncbi_497272
GO:0032269	negative regulation of cellular protein metabolic process	40	325	1.46685e-05	0.000392913	ncbi_100127219;ncbi_100169934;ncbi_100216434;ncbi_100216463;ncbi_100307045;ncbi_100913157;ncbi_101102179;ncbi_101103193;ncbi_101104287;ncbi_101104631;ncbi_101105541;ncbi_101106003;ncbi_101106756;ncbi_101106862;ncbi_101107077;ncbi_101108412;ncbi_101108643;ncbi_101109224;ncbi_101111287;ncbi_101111593;ncbi_101111848;ncbi_101112891;ncbi_101112971;ncbi_101113765;ncbi_101113838;ncbi_101114584;ncbi_1011…
GO:0043412	macromolecule modification	186	2321	1.48447e-05	0.000392913	ncbi_100101231;ncbi_100127219;ncbi_100135698;ncbi_100142676;ncbi_100147790;ncbi_100147798;ncbi_100169934;ncbi_100216434;ncbi_100216462;ncbi_100216463;ncbi_100217400;ncbi_100286738;ncbi_100303608;ncbi_100307045;ncbi_100820740;ncbi_100913157;ncbi_101102020;ncbi_101102133;ncbi_101102179;ncbi_101102437;ncbi_101102442;ncbi_101102750;ncbi_101102850;ncbi_101102930;ncbi_101103023;ncbi_101103326;ncbi_1011…
GO:0048870	cell motility	76	771	1.48929e-05	0.000392913	ncbi_100101231;ncbi_100217400;ncbi_100286738;ncbi_100294659;ncbi_100302558;ncbi_100303608;ncbi_100307045;ncbi_100913157;ncbi_101102186;ncbi_101102437;ncbi_101102442;ncbi_101102578;ncbi_101102750;ncbi_101103341;ncbi_101103484;ncbi_101104026;ncbi_101104604;ncbi_101104951;ncbi_101105455;ncbi_101105541;ncbi_101105743;ncbi_101105757;ncbi_101105836;ncbi_101106012;ncbi_101106682;ncbi_101106904;ncbi_1011…
GO:0051674	localization of cell	76	771	1.48929e-05	0.000392913	ncbi_100101231;ncbi_100217400;ncbi_100286738;ncbi_100294659;ncbi_100302558;ncbi_100303608;ncbi_100307045;ncbi_100913157;ncbi_101102186;ncbi_101102437;ncbi_101102442;ncbi_101102578;ncbi_101102750;ncbi_101103341;ncbi_101103484;ncbi_101104026;ncbi_101104604;ncbi_101104951;ncbi_101105455;ncbi_101105541;ncbi_101105743;ncbi_101105757;ncbi_101105836;ncbi_101106012;ncbi_101106682;ncbi_101106904;ncbi_1011…
GO:0030198	extracellular matrix organization	14	62	1.53403e-05	0.000396443	ncbi_100101231;ncbi_100820740;ncbi_100913157;ncbi_101102186;ncbi_101102578;ncbi_101107777;ncbi_101109814;ncbi_101112220;ncbi_101112927;ncbi_101116374;ncbi_101117471;ncbi_101119706;ncbi_101120758;ncbi_443512
GO:0010941	regulation of cell death	78	798	1.54554e-05	0.000396443	ncbi_100127219;ncbi_100135695;ncbi_100144426;ncbi_100158235;ncbi_100217400;ncbi_100286738;ncbi_100294659;ncbi_100307045;ncbi_100579169;ncbi_100913157;ncbi_101102442;ncbi_101102481;ncbi_101102632;ncbi_101102750;ncbi_101102850;ncbi_101103193;ncbi_101103240;ncbi_101104026;ncbi_101104604;ncbi_101104666;ncbi_101104966;ncbi_101105523;ncbi_101105675;ncbi_101105757;ncbi_101106828;ncbi_101107633;ncbi_1011…
GO:0048017	inositol lipid-mediated signaling	19	105	1.55155e-05	0.000396443	ncbi_100579169;ncbi_101105757;ncbi_101105836;ncbi_101106012;ncbi_101106996;ncbi_101108643;ncbi_101109893;ncbi_101109969;ncbi_101110015;ncbi_101110806;ncbi_101114391;ncbi_101115232;ncbi_101121425;ncbi_101121455;ncbi_101122783;ncbi_114116372;ncbi_443118;ncbi_443318;ncbi_497272
GO:0048646	anatomical structure formation involved in morphogenesis	58	542	1.55493e-05	0.000396443	ncbi_100158235;ncbi_100216462;ncbi_100217400;ncbi_100286738;ncbi_100302348;ncbi_100415773;ncbi_100820737;ncbi_100913157;ncbi_101102179;ncbi_101102186;ncbi_101102193;ncbi_101102437;ncbi_101102442;ncbi_101103341;ncbi_101103436;ncbi_101103484;ncbi_101103739;ncbi_101104107;ncbi_101104860;ncbi_101105097;ncbi_101105172;ncbi_101105458;ncbi_101105541;ncbi_101105544;ncbi_101105675;ncbi_101106012;ncbi_1011…
GO:0070848	response to growth factor	32	237	1.65653e-05	0.000418827	ncbi_100126571;ncbi_100216434;ncbi_100286738;ncbi_100913157;ncbi_101101854;ncbi_101102615;ncbi_101103023;ncbi_101103341;ncbi_101104604;ncbi_101105172;ncbi_101106317;ncbi_101107196;ncbi_101109272;ncbi_101110186;ncbi_101112603;ncbi_101113222;ncbi_101113311;ncbi_101113884;ncbi_101114683;ncbi_101115080;ncbi_101115625;ncbi_101116815;ncbi_101119285;ncbi_101119395;ncbi_101120024;ncbi_101120228;ncbi_1011…
GO:0030030	cell projection organization	68	671	1.76607e-05	0.000442164	ncbi_100101231;ncbi_100158235;ncbi_100286738;ncbi_100302348;ncbi_100307045;ncbi_100579169;ncbi_100620047;ncbi_100913157;ncbi_101102193;ncbi_101102442;ncbi_101103193;ncbi_101103742;ncbi_101104043;ncbi_101104341;ncbi_101105287;ncbi_101105743;ncbi_101105836;ncbi_101106317;ncbi_101106682;ncbi_101106875;ncbi_101106904;ncbi_101107431;ncbi_101107777;ncbi_101108583;ncbi_101108832;ncbi_101108984;ncbi_1011…
GO:0044093	positive regulation of molecular function	57	532	1.77798e-05	0.000442164	ncbi_100127219;ncbi_100145883;ncbi_100147790;ncbi_100286738;ncbi_100579169;ncbi_101102020;ncbi_101102437;ncbi_101102481;ncbi_101102640;ncbi_101103193;ncbi_101103369;ncbi_101103484;ncbi_101104026;ncbi_101104604;ncbi_101105757;ncbi_101106012;ncbi_101107132;ncbi_101107924;ncbi_101108043;ncbi_101108548;ncbi_101109969;ncbi_101110186;ncbi_101110905;ncbi_101111447;ncbi_101111776;ncbi_101111848;ncbi_1011…
GO:2001141	regulation of RNA biosynthetic process	132	1544	1.8519e-05	0.000456803	ncbi_100127219;ncbi_100135698;ncbi_100169934;ncbi_100216434;ncbi_100286738;ncbi_100294659;ncbi_100307045;ncbi_100913157;ncbi_101101854;ncbi_101101948;ncbi_101102186;ncbi_101102193;ncbi_101102276;ncbi_101102307;ncbi_101102437;ncbi_101102632;ncbi_101102640;ncbi_101103023;ncbi_101103193;ncbi_101103346;ncbi_101103520;ncbi_101103536;ncbi_101103540;ncbi_101103742;ncbi_101103972;ncbi_101104326;ncbi_1011…
GO:0014706	striated muscle tissue development	26	175	1.91559e-05	0.000468701	ncbi_100145865;ncbi_100286738;ncbi_100620047;ncbi_101102067;ncbi_101102186;ncbi_101102437;ncbi_101103536;ncbi_101105458;ncbi_101107196;ncbi_101107924;ncbi_101109060;ncbi_101112971;ncbi_101113222;ncbi_101113286;ncbi_101113556;ncbi_101114590;ncbi_101114604;ncbi_101114918;ncbi_101115143;ncbi_101121166;ncbi_101121675;ncbi_101123330;ncbi_114114429;ncbi_443218;ncbi_443548;ncbi_445468
GO:0006915	apoptotic process	87	923	1.96629e-05	0.000477259	ncbi_100127219;ncbi_100144426;ncbi_100158235;ncbi_100217400;ncbi_100286738;ncbi_100294659;ncbi_100307045;ncbi_100579169;ncbi_100913157;ncbi_101102442;ncbi_101102481;ncbi_101102632;ncbi_101102750;ncbi_101102850;ncbi_101103240;ncbi_101104026;ncbi_101104604;ncbi_101104666;ncbi_101104966;ncbi_101105172;ncbi_101105455;ncbi_101105523;ncbi_101105757;ncbi_101106614;ncbi_101106828;ncbi_101107132;ncbi_1011…
GO:0040012	regulation of locomotion	44	376	1.98966e-05	0.000479098	ncbi_100147790;ncbi_100579169;ncbi_100913157;ncbi_101102437;ncbi_101102578;ncbi_101103341;ncbi_101103484;ncbi_101104604;ncbi_101105743;ncbi_101105757;ncbi_101105836;ncbi_101106012;ncbi_101106682;ncbi_101107545;ncbi_101107644;ncbi_101109969;ncbi_101111258;ncbi_101111584;ncbi_101111848;ncbi_101114243;ncbi_101114398;ncbi_101114775;ncbi_101115001;ncbi_101115246;ncbi_101115840;ncbi_101116815;ncbi_1011…
GO:0044260	cellular macromolecule metabolic process	345	4795	2.07772e-05	0.000492843	ncbi_100037704;ncbi_100101231;ncbi_100127219;ncbi_100135436;ncbi_100135698;ncbi_100142676;ncbi_100147790;ncbi_100147798;ncbi_100169934;ncbi_100216434;ncbi_100216462;ncbi_100216463;ncbi_100217400;ncbi_100217409;ncbi_100286738;ncbi_100294659;ncbi_100303608;ncbi_100307045;ncbi_100579169;ncbi_100620047;ncbi_100820740;ncbi_100913157;ncbi_101101854;ncbi_101101948;ncbi_101102020;ncbi_101102133;ncbi_1011…
GO:0043170	macromolecule metabolic process	411	5866	2.07923e-05	0.000492843	ncbi_100037704;ncbi_100101231;ncbi_100127219;ncbi_100135436;ncbi_100135698;ncbi_100142676;ncbi_100144426;ncbi_100147790;ncbi_100147798;ncbi_100169934;ncbi_100216434;ncbi_100216462;ncbi_100216463;ncbi_100217400;ncbi_100217409;ncbi_100286738;ncbi_100294659;ncbi_100303608;ncbi_100307045;ncbi_100415773;ncbi_100579169;ncbi_100620047;ncbi_100820740;ncbi_100913157;ncbi_101101854;ncbi_101101948;ncbi_1011…
GO:0010038	response to metal ion	19	108	2.34883e-05	0.000552431	ncbi_100127219;ncbi_100144426;ncbi_100286738;ncbi_100579169;ncbi_101102067;ncbi_101105975;ncbi_101109272;ncbi_101111447;ncbi_101115001;ncbi_101117101;ncbi_101121132;ncbi_114118248;ncbi_443102;ncbi_443118;ncbi_443218;ncbi_443219;ncbi_443239;ncbi_443513;ncbi_445468
GO:0048584	positive regulation of response to stimulus	64	626	2.39783e-05	0.000556311	ncbi_100126571;ncbi_100135698;ncbi_100286738;ncbi_100307045;ncbi_100913157;ncbi_101102126;ncbi_101102850;ncbi_101103023;ncbi_101103341;ncbi_101103369;ncbi_101103484;ncbi_101104026;ncbi_101104422;ncbi_101104604;ncbi_101105757;ncbi_101106012;ncbi_101106317;ncbi_101107132;ncbi_101107196;ncbi_101107688;ncbi_101108043;ncbi_101108548;ncbi_101108583;ncbi_101108643;ncbi_101108688;ncbi_101109893;ncbi_1011…
GO:0051248	negative regulation of protein metabolic process	40	332	2.41885e-05	0.000556311	ncbi_100127219;ncbi_100169934;ncbi_100216434;ncbi_100216463;ncbi_100307045;ncbi_100913157;ncbi_101102179;ncbi_101103193;ncbi_101104287;ncbi_101104631;ncbi_101105541;ncbi_101106003;ncbi_101106756;ncbi_101106862;ncbi_101107077;ncbi_101108412;ncbi_101108643;ncbi_101109224;ncbi_101111287;ncbi_101111593;ncbi_101111848;ncbi_101112891;ncbi_101112971;ncbi_101113765;ncbi_101113838;ncbi_101114584;ncbi_1011…
GO:0006796	phosphate-containing compound metabolic process	143	1710	2.42034e-05	0.000556311	ncbi_100127219;ncbi_100135695;ncbi_100135698;ncbi_100147790;ncbi_100147798;ncbi_100169934;ncbi_100169940;ncbi_100216434;ncbi_100216463;ncbi_100286738;ncbi_100294659;ncbi_100303608;ncbi_100307045;ncbi_100820740;ncbi_100913157;ncbi_101102020;ncbi_101102133;ncbi_101102179;ncbi_101102437;ncbi_101102442;ncbi_101102750;ncbi_101102850;ncbi_101103023;ncbi_101103240;ncbi_101103341;ncbi_101103369;ncbi_1011…
GO:0050896	response to stimulus	364	5110	2.50942e-05	0.000570898	ncbi_100101231;ncbi_100126571;ncbi_100127219;ncbi_100135695;ncbi_100135698;ncbi_100142676;ncbi_100144426;ncbi_100145865;ncbi_100145883;ncbi_100158235;ncbi_100169934;ncbi_100169940;ncbi_100216434;ncbi_100216462;ncbi_100217400;ncbi_100217409;ncbi_100286738;ncbi_100294659;ncbi_100302075;ncbi_100302558;ncbi_100303608;ncbi_100307045;ncbi_100505388;ncbi_100579169;ncbi_100620047;ncbi_100820740;ncbi_1008…
GO:0045597	positive regulation of cell differentiation	39	321	2.52143e-05	0.000570898	ncbi_100217400;ncbi_100286738;ncbi_100913157;ncbi_101102481;ncbi_101103177;ncbi_101103240;ncbi_101104604;ncbi_101105544;ncbi_101105836;ncbi_101106034;ncbi_101106996;ncbi_101107132;ncbi_101107196;ncbi_101109357;ncbi_101110186;ncbi_101110790;ncbi_101111297;ncbi_101111370;ncbi_101111814;ncbi_101111848;ncbi_101112052;ncbi_101112213;ncbi_101113174;ncbi_101113286;ncbi_101116320;ncbi_101118190;ncbi_1011…
GO:0048771	tissue remodeling	12	49	2.60398e-05	0.000585221	ncbi_100286738;ncbi_101102186;ncbi_101102750;ncbi_101105757;ncbi_101107132;ncbi_101107196;ncbi_101112971;ncbi_101114604;ncbi_101123048;ncbi_114114429;ncbi_443318;ncbi_445468
GO:0000902	cell morphogenesis	66	655	2.8227e-05	0.000629711	ncbi_100101231;ncbi_100158235;ncbi_100216462;ncbi_100286738;ncbi_100307045;ncbi_100579169;ncbi_100913157;ncbi_101102193;ncbi_101102437;ncbi_101102750;ncbi_101103193;ncbi_101104341;ncbi_101104604;ncbi_101105287;ncbi_101105743;ncbi_101105836;ncbi_101106682;ncbi_101106904;ncbi_101107196;ncbi_101107431;ncbi_101107777;ncbi_101108204;ncbi_101108583;ncbi_101108984;ncbi_101109403;ncbi_101109798;ncbi_1011…
GO:0044237	cellular metabolic process	427	6146	2.85419e-05	0.000632088	ncbi_100037704;ncbi_100101231;ncbi_100127219;ncbi_100135436;ncbi_100135695;ncbi_100135698;ncbi_100142676;ncbi_100147790;ncbi_100147798;ncbi_100169934;ncbi_100169940;ncbi_100216434;ncbi_100216462;ncbi_100216463;ncbi_100217400;ncbi_100217409;ncbi_100286738;ncbi_100294659;ncbi_100303608;ncbi_100307045;ncbi_100579169;ncbi_100620047;ncbi_100820740;ncbi_100820742;ncbi_100913157;ncbi_101101854;ncbi_1011…
GO:0023057	negative regulation of signaling	42	358	2.8852e-05	0.000634325	ncbi_100169934;ncbi_100307045;ncbi_101102179;ncbi_101104341;ncbi_101104604;ncbi_101104810;ncbi_101104951;ncbi_101104962;ncbi_101105544;ncbi_101106862;ncbi_101108688;ncbi_101108785;ncbi_101109272;ncbi_101109798;ncbi_101111848;ncbi_101112971;ncbi_101113174;ncbi_101114584;ncbi_101116320;ncbi_101117941;ncbi_101118041;ncbi_101119218;ncbi_101119260;ncbi_101119285;ncbi_101119363;ncbi_101120549;ncbi_1011…
GO:0051171	regulation of nitrogen compound metabolic process	156	1906	3.02306e-05	0.000657576	ncbi_100127219;ncbi_100135436;ncbi_100135698;ncbi_100169934;ncbi_100216434;ncbi_100286738;ncbi_100294659;ncbi_100307045;ncbi_100620047;ncbi_100913157;ncbi_101101854;ncbi_101101948;ncbi_101102186;ncbi_101102193;ncbi_101102276;ncbi_101102307;ncbi_101102437;ncbi_101102632;ncbi_101102640;ncbi_101103023;ncbi_101103193;ncbi_101103290;ncbi_101103346;ncbi_101103520;ncbi_101103536;ncbi_101103540;ncbi_1011…
GO:0006355	regulation of transcription, DNA-templated	128	1503	3.05597e-05	0.000657576	ncbi_100127219;ncbi_100135698;ncbi_100169934;ncbi_100216434;ncbi_100286738;ncbi_100294659;ncbi_100307045;ncbi_100913157;ncbi_101101854;ncbi_101101948;ncbi_101102186;ncbi_101102193;ncbi_101102307;ncbi_101102437;ncbi_101102632;ncbi_101102640;ncbi_101103023;ncbi_101103193;ncbi_101103346;ncbi_101103520;ncbi_101103536;ncbi_101103540;ncbi_101103742;ncbi_101103972;ncbi_101104326;ncbi_101104604;ncbi_1011…
GO:1903506	regulation of nucleic acid-templated transcription	128	1503	3.05597e-05	0.000657576	ncbi_100127219;ncbi_100135698;ncbi_100169934;ncbi_100216434;ncbi_100286738;ncbi_100294659;ncbi_100307045;ncbi_100913157;ncbi_101101854;ncbi_101101948;ncbi_101102186;ncbi_101102193;ncbi_101102307;ncbi_101102437;ncbi_101102632;ncbi_101102640;ncbi_101103023;ncbi_101103193;ncbi_101103346;ncbi_101103520;ncbi_101103536;ncbi_101103540;ncbi_101103742;ncbi_101103972;ncbi_101104326;ncbi_101104604;ncbi_1011…
GO:1901698	response to nitrogen compound	33	256	3.21439e-05	0.000686793	ncbi_100101231;ncbi_100169934;ncbi_100286738;ncbi_101102067;ncbi_101102510;ncbi_101104810;ncbi_101105458;ncbi_101106012;ncbi_101106317;ncbi_101106682;ncbi_101106996;ncbi_101107002;ncbi_101108976;ncbi_101108984;ncbi_101111447;ncbi_101111848;ncbi_101114317;ncbi_101115080;ncbi_101115756;ncbi_101117778;ncbi_101117784;ncbi_101119567;ncbi_101121455;ncbi_101122588;ncbi_101123048;ncbi_101123098;ncbi_1011…
GO:0030334	regulation of cell migration	39	325	3.34028e-05	0.000708701	ncbi_100913157;ncbi_101102437;ncbi_101102578;ncbi_101103341;ncbi_101103484;ncbi_101104604;ncbi_101105743;ncbi_101105757;ncbi_101105836;ncbi_101106012;ncbi_101106682;ncbi_101107545;ncbi_101107644;ncbi_101109969;ncbi_101111258;ncbi_101111584;ncbi_101111848;ncbi_101114243;ncbi_101114775;ncbi_101115001;ncbi_101115840;ncbi_101116815;ncbi_101117553;ncbi_101117801;ncbi_101118552;ncbi_101119706;ncbi_1011…
GO:0010468	regulation of gene expression	194	2472	3.37809e-05	0.000709004	ncbi_100127219;ncbi_100135436;ncbi_100135698;ncbi_100169934;ncbi_100216434;ncbi_100217400;ncbi_100217409;ncbi_100286738;ncbi_100294659;ncbi_100307045;ncbi_100579169;ncbi_100620047;ncbi_100913157;ncbi_101101854;ncbi_101101948;ncbi_101102186;ncbi_101102193;ncbi_101102276;ncbi_101102307;ncbi_101102415;ncbi_101102437;ncbi_101102632;ncbi_101102640;ncbi_101103023;ncbi_101103193;ncbi_101103346;ncbi_1011…
GO:0019538	protein metabolic process	255	3401	3.38845e-05	0.000709004	ncbi_100037704;ncbi_100101231;ncbi_100127219;ncbi_100135698;ncbi_100142676;ncbi_100147790;ncbi_100147798;ncbi_100169934;ncbi_100216434;ncbi_100216462;ncbi_100216463;ncbi_100217400;ncbi_100286738;ncbi_100303608;ncbi_100307045;ncbi_100415773;ncbi_100579169;ncbi_100620047;ncbi_100820740;ncbi_100913157;ncbi_101101854;ncbi_101102020;ncbi_101102126;ncbi_101102133;ncbi_101102179;ncbi_101102437;ncbi_1011…
GO:0030099	myeloid cell differentiation	25	171	3.63411e-05	0.000755197	ncbi_100145864;ncbi_100286738;ncbi_100620046;ncbi_101102437;ncbi_101103999;ncbi_101106996;ncbi_101107132;ncbi_101108643;ncbi_101108716;ncbi_101109272;ncbi_101109969;ncbi_101110186;ncbi_101111814;ncbi_101111848;ncbi_101116413;ncbi_101119285;ncbi_101119744;ncbi_101121455;ncbi_101122961;ncbi_101123212;ncbi_443118;ncbi_443218;ncbi_443219;ncbi_443513;ncbi_780504
GO:0048008	platelet-derived growth factor receptor signaling pathway	5	8	3.88379e-05	0.000801592	ncbi_101106012;ncbi_101111848;ncbi_101119789;ncbi_101120656;ncbi_101122783
GO:0006508	proteolysis	65	649	3.91833e-05	0.000803257	ncbi_100037704;ncbi_100127219;ncbi_100216462;ncbi_100579169;ncbi_101102622;ncbi_101102921;ncbi_101103140;ncbi_101103142;ncbi_101103193;ncbi_101103436;ncbi_101103520;ncbi_101103540;ncbi_101104026;ncbi_101104287;ncbi_101104631;ncbi_101104952;ncbi_101104966;ncbi_101105541;ncbi_101105757;ncbi_101105914;ncbi_101106996;ncbi_101107077;ncbi_101107741;ncbi_101108412;ncbi_101108785;ncbi_101111287;ncbi_1011…
GO:1903649	regulation of cytoplasmic transport	25	172	4.01371e-05	0.000817289	ncbi_101102067;ncbi_101103023;ncbi_101103341;ncbi_101104604;ncbi_101105757;ncbi_101106452;ncbi_101106682;ncbi_101107511;ncbi_101108043;ncbi_101108643;ncbi_101109408;ncbi_101114243;ncbi_101116320;ncbi_101120217;ncbi_101120966;ncbi_101120978;ncbi_101121425;ncbi_101121455;ncbi_114108765;ncbi_443169;ncbi_443318;ncbi_445468;ncbi_497272;ncbi_554262;ncbi_554263
GO:0048514	blood vessel morphogenesis	26	183	4.21993e-05	0.000850761	ncbi_100158235;ncbi_100217400;ncbi_101102186;ncbi_101102442;ncbi_101103341;ncbi_101103484;ncbi_101103742;ncbi_101104390;ncbi_101105172;ncbi_101105541;ncbi_101105675;ncbi_101106012;ncbi_101106317;ncbi_101107196;ncbi_101107545;ncbi_101107644;ncbi_101111323;ncbi_101115080;ncbi_101115840;ncbi_101116840;ncbi_101117553;ncbi_101119706;ncbi_101120656;ncbi_101123062;ncbi_101123212;ncbi_497272
GO:0009968	negative regulation of signal transduction	41	352	4.23418e-05	0.000850761	ncbi_100169934;ncbi_100307045;ncbi_101102179;ncbi_101104341;ncbi_101104604;ncbi_101104810;ncbi_101104951;ncbi_101104962;ncbi_101105544;ncbi_101106862;ncbi_101108688;ncbi_101108785;ncbi_101109272;ncbi_101109798;ncbi_101111848;ncbi_101112971;ncbi_101113174;ncbi_101114584;ncbi_101116320;ncbi_101117941;ncbi_101118041;ncbi_101119218;ncbi_101119260;ncbi_101119285;ncbi_101119363;ncbi_101120656;ncbi_1011…
GO:0007517	muscle organ development	21	132	4.28363e-05	0.000855036	ncbi_100101231;ncbi_100145865;ncbi_100286738;ncbi_100620047;ncbi_101102186;ncbi_101102437;ncbi_101102640;ncbi_101103536;ncbi_101103739;ncbi_101107196;ncbi_101109060;ncbi_101112971;ncbi_101113222;ncbi_101113286;ncbi_101113556;ncbi_101114590;ncbi_101121166;ncbi_101121675;ncbi_443169;ncbi_443218;ncbi_443548
GO:0032386	regulation of intracellular transport	30	227	4.55198e-05	0.000902661	ncbi_101102067;ncbi_101103023;ncbi_101103177;ncbi_101103341;ncbi_101104604;ncbi_101105757;ncbi_101106452;ncbi_101106682;ncbi_101107511;ncbi_101108043;ncbi_101108583;ncbi_101108643;ncbi_101108688;ncbi_101109408;ncbi_101111848;ncbi_101114243;ncbi_101116320;ncbi_101120217;ncbi_101120966;ncbi_101120978;ncbi_101121274;ncbi_101121425;ncbi_101121455;ncbi_114108765;ncbi_443169;ncbi_443318;ncbi_445468;ncb…
GO:2000145	regulation of cell motility	39	330	4.70318e-05	0.000917406	ncbi_100913157;ncbi_101102437;ncbi_101102578;ncbi_101103341;ncbi_101103484;ncbi_101104604;ncbi_101105743;ncbi_101105757;ncbi_101105836;ncbi_101106012;ncbi_101106682;ncbi_101107545;ncbi_101107644;ncbi_101109969;ncbi_101111258;ncbi_101111584;ncbi_101111848;ncbi_101114243;ncbi_101114775;ncbi_101115001;ncbi_101115840;ncbi_101116815;ncbi_101117553;ncbi_101117801;ncbi_101118552;ncbi_101119706;ncbi_1011…
GO:0006351	transcription, DNA-templated	134	1603	4.71705e-05	0.000917406	ncbi_100127219;ncbi_100135698;ncbi_100169934;ncbi_100216434;ncbi_100217409;ncbi_100286738;ncbi_100294659;ncbi_100307045;ncbi_100913157;ncbi_101101854;ncbi_101101948;ncbi_101102186;ncbi_101102193;ncbi_101102307;ncbi_101102437;ncbi_101102632;ncbi_101102640;ncbi_101103023;ncbi_101103193;ncbi_101103346;ncbi_101103520;ncbi_101103536;ncbi_101103540;ncbi_101103742;ncbi_101103972;ncbi_101104326;ncbi_1011…
GO:0097659	nucleic acid-templated transcription	134	1603	4.71705e-05	0.000917406	ncbi_100127219;ncbi_100135698;ncbi_100169934;ncbi_100216434;ncbi_100217409;ncbi_100286738;ncbi_100294659;ncbi_100307045;ncbi_100913157;ncbi_101101854;ncbi_101101948;ncbi_101102186;ncbi_101102193;ncbi_101102307;ncbi_101102437;ncbi_101102632;ncbi_101102640;ncbi_101103023;ncbi_101103193;ncbi_101103346;ncbi_101103520;ncbi_101103536;ncbi_101103540;ncbi_101103742;ncbi_101103972;ncbi_101104326;ncbi_1011…
GO:0010605	negative regulation of macromolecule metabolic process	59	576	4.75449e-05	0.000918797	ncbi_100127219;ncbi_100135436;ncbi_100169934;ncbi_100216434;ncbi_100216463;ncbi_100307045;ncbi_100913157;ncbi_101102179;ncbi_101103193;ncbi_101103369;ncbi_101103540;ncbi_101103972;ncbi_101104287;ncbi_101104631;ncbi_101105541;ncbi_101106003;ncbi_101106756;ncbi_101106862;ncbi_101107077;ncbi_101108412;ncbi_101108643;ncbi_101109051;ncbi_101109224;ncbi_101109501;ncbi_101111252;ncbi_101111287;ncbi_1011…
GO:0010243	response to organonitrogen compound	30	228	4.94667e-05	0.000947575	ncbi_100101231;ncbi_100169934;ncbi_100286738;ncbi_101102067;ncbi_101102510;ncbi_101104810;ncbi_101105458;ncbi_101106012;ncbi_101106317;ncbi_101106682;ncbi_101106996;ncbi_101107002;ncbi_101108976;ncbi_101108984;ncbi_101111848;ncbi_101115080;ncbi_101115756;ncbi_101117778;ncbi_101117784;ncbi_101119567;ncbi_101121455;ncbi_101122588;ncbi_101123048;ncbi_101123311;ncbi_443115;ncbi_443118;ncbi_443318;ncb…
GO:0006928	movement of cell or subcellular component	91	1001	4.99101e-05	0.000947575	ncbi_100101231;ncbi_100158235;ncbi_100217400;ncbi_100286738;ncbi_100294659;ncbi_100302558;ncbi_100303608;ncbi_100307045;ncbi_100913157;ncbi_101102186;ncbi_101102193;ncbi_101102437;ncbi_101102442;ncbi_101102578;ncbi_101102750;ncbi_101103341;ncbi_101103484;ncbi_101103739;ncbi_101104026;ncbi_101104341;ncbi_101104604;ncbi_101104951;ncbi_101105455;ncbi_101105541;ncbi_101105675;ncbi_101105743;ncbi_1011…
GO:0006897	endocytosis	34	273	4.9971e-05	0.000947575	ncbi_100101231;ncbi_100505388;ncbi_100820737;ncbi_101102750;ncbi_101102802;ncbi_101102850;ncbi_101103193;ncbi_101104604;ncbi_101105172;ncbi_101105975;ncbi_101109893;ncbi_101111323;ncbi_101111848;ncbi_101112971;ncbi_101114391;ncbi_101114771;ncbi_101114933;ncbi_101115004;ncbi_101115511;ncbi_101115625;ncbi_101117560;ncbi_101119119;ncbi_101119176;ncbi_101119187;ncbi_101119285;ncbi_101120656;ncbi_1011…
GO:0051094	positive regulation of developmental process	42	367	5.16848e-05	0.000973986	ncbi_100217400;ncbi_100286738;ncbi_100913157;ncbi_101102481;ncbi_101103177;ncbi_101103240;ncbi_101104604;ncbi_101105544;ncbi_101105836;ncbi_101106034;ncbi_101106996;ncbi_101107132;ncbi_101107196;ncbi_101109357;ncbi_101109798;ncbi_101110186;ncbi_101110790;ncbi_101111297;ncbi_101111370;ncbi_101111814;ncbi_101111848;ncbi_101112052;ncbi_101112213;ncbi_101113174;ncbi_101113286;ncbi_101115840;ncbi_1011…
GO:0048585	negative regulation of response to stimulus	51	477	5.21072e-05	0.000975884	ncbi_100135698;ncbi_100169934;ncbi_100307045;ncbi_101102179;ncbi_101104341;ncbi_101104604;ncbi_101104810;ncbi_101104951;ncbi_101104962;ncbi_101104966;ncbi_101105544;ncbi_101106862;ncbi_101108643;ncbi_101108688;ncbi_101108785;ncbi_101109272;ncbi_101109798;ncbi_101111370;ncbi_101111848;ncbi_101112971;ncbi_101113174;ncbi_101114584;ncbi_101115231;ncbi_101116320;ncbi_101116406;ncbi_101117941;ncbi_1011…
GO:0006793	phosphorus metabolic process	143	1738	5.46735e-05	0.00101766	ncbi_100127219;ncbi_100135695;ncbi_100135698;ncbi_100147790;ncbi_100147798;ncbi_100169934;ncbi_100169940;ncbi_100216434;ncbi_100216463;ncbi_100286738;ncbi_100294659;ncbi_100303608;ncbi_100307045;ncbi_100820740;ncbi_100913157;ncbi_101102020;ncbi_101102133;ncbi_101102179;ncbi_101102437;ncbi_101102442;ncbi_101102750;ncbi_101102850;ncbi_101103023;ncbi_101103240;ncbi_101103341;ncbi_101103369;ncbi_1011…
GO:0001934	positive regulation of protein phosphorylation	43	380	5.5025e-05	0.00101796	ncbi_100147790;ncbi_101102020;ncbi_101102850;ncbi_101103369;ncbi_101103484;ncbi_101104604;ncbi_101105757;ncbi_101106012;ncbi_101106317;ncbi_101107132;ncbi_101108043;ncbi_101109969;ncbi_101110015;ncbi_101110186;ncbi_101110905;ncbi_101111258;ncbi_101111447;ncbi_101111776;ncbi_101111848;ncbi_101112213;ncbi_101113728;ncbi_101113884;ncbi_101115001;ncbi_101115080;ncbi_101115193;ncbi_101115625;ncbi_1011…
GO:0051345	positive regulation of hydrolase activity	20	125	5.96102e-05	0.0010961	ncbi_100127219;ncbi_100145883;ncbi_100579169;ncbi_101103193;ncbi_101104026;ncbi_101105757;ncbi_101106012;ncbi_101107924;ncbi_101114243;ncbi_101114599;ncbi_101120228;ncbi_101122783;ncbi_101122958;ncbi_101123183;ncbi_101123212;ncbi_443107;ncbi_443118;ncbi_443169;ncbi_443513;ncbi_780507
GO:0009892	negative regulation of metabolic process	74	777	6.11704e-05	0.00111802	ncbi_100127219;ncbi_100135436;ncbi_100169934;ncbi_100216434;ncbi_100216463;ncbi_100294659;ncbi_100307045;ncbi_100913157;ncbi_101102067;ncbi_101102179;ncbi_101103193;ncbi_101103369;ncbi_101103540;ncbi_101103972;ncbi_101104287;ncbi_101104631;ncbi_101105541;ncbi_101105675;ncbi_101106003;ncbi_101106756;ncbi_101106862;ncbi_101106872;ncbi_101107077;ncbi_101108412;ncbi_101108643;ncbi_101109051;ncbi_1011…
GO:0071704	organic substance metabolic process	471	6921	6.22718e-05	0.00113133	ncbi_100037704;ncbi_100101231;ncbi_100127219;ncbi_100135436;ncbi_100135695;ncbi_100135698;ncbi_100142676;ncbi_100144426;ncbi_100147790;ncbi_100147798;ncbi_100169934;ncbi_100216434;ncbi_100216462;ncbi_100216463;ncbi_100217400;ncbi_100217409;ncbi_100286738;ncbi_100294659;ncbi_100303608;ncbi_100307045;ncbi_100415773;ncbi_100579169;ncbi_100620047;ncbi_100820740;ncbi_100913157;ncbi_101101854;ncbi_1011…
GO:0009611	response to wounding	26	188	6.71285e-05	0.00121231	ncbi_100101231;ncbi_100216462;ncbi_100303608;ncbi_100579169;ncbi_100913157;ncbi_101102578;ncbi_101102640;ncbi_101104966;ncbi_101105675;ncbi_101105757;ncbi_101106012;ncbi_101107777;ncbi_101108412;ncbi_101108643;ncbi_101112220;ncbi_101113884;ncbi_101114775;ncbi_101116815;ncbi_101118190;ncbi_101122202;ncbi_101122999;ncbi_443140;ncbi_443169;ncbi_443318;ncbi_443460;ncbi_554263
GO:0010648	negative regulation of cell communication	42	372	7.05769e-05	0.00126704	ncbi_100169934;ncbi_100307045;ncbi_101102179;ncbi_101104341;ncbi_101104604;ncbi_101104810;ncbi_101104951;ncbi_101104962;ncbi_101105544;ncbi_101106862;ncbi_101108688;ncbi_101108785;ncbi_101109272;ncbi_101109798;ncbi_101111848;ncbi_101112971;ncbi_101113174;ncbi_101114584;ncbi_101116320;ncbi_101117941;ncbi_101118041;ncbi_101119218;ncbi_101119260;ncbi_101119285;ncbi_101119363;ncbi_101120549;ncbi_1011…
GO:0051270	regulation of cellular component movement	39	337	7.46662e-05	0.00130571	ncbi_100913157;ncbi_101102437;ncbi_101102578;ncbi_101103341;ncbi_101103484;ncbi_101104604;ncbi_101105743;ncbi_101105757;ncbi_101105836;ncbi_101106012;ncbi_101106682;ncbi_101107545;ncbi_101107644;ncbi_101109969;ncbi_101111258;ncbi_101111584;ncbi_101111848;ncbi_101114243;ncbi_101114775;ncbi_101115001;ncbi_101115840;ncbi_101116815;ncbi_101117553;ncbi_101117801;ncbi_101118552;ncbi_101119706;ncbi_1011…
GO:0006606	protein import into nucleus	21	137	7.48823e-05	0.00130571	ncbi_101102133;ncbi_101103023;ncbi_101104604;ncbi_101105757;ncbi_101107511;ncbi_101107924;ncbi_101108043;ncbi_101109408;ncbi_101114243;ncbi_101116320;ncbi_101120217;ncbi_101120966;ncbi_101120978;ncbi_101121455;ncbi_114108765;ncbi_443169;ncbi_443219;ncbi_443318;ncbi_497272;ncbi_554262;ncbi_554263
GO:0017038	protein import	21	137	7.48823e-05	0.00130571	ncbi_101102133;ncbi_101103023;ncbi_101104604;ncbi_101105757;ncbi_101107511;ncbi_101107924;ncbi_101108043;ncbi_101109408;ncbi_101114243;ncbi_101116320;ncbi_101120217;ncbi_101120966;ncbi_101120978;ncbi_101121455;ncbi_114108765;ncbi_443169;ncbi_443219;ncbi_443318;ncbi_497272;ncbi_554262;ncbi_554263
GO:0044744	protein targeting to nucleus	21	137	7.48823e-05	0.00130571	ncbi_101102133;ncbi_101103023;ncbi_101104604;ncbi_101105757;ncbi_101107511;ncbi_101107924;ncbi_101108043;ncbi_101109408;ncbi_101114243;ncbi_101116320;ncbi_101120217;ncbi_101120966;ncbi_101120978;ncbi_101121455;ncbi_114108765;ncbi_443169;ncbi_443219;ncbi_443318;ncbi_497272;ncbi_554262;ncbi_554263
GO:1902593	single-organism nuclear import	21	137	7.48823e-05	0.00130571	ncbi_101102133;ncbi_101103023;ncbi_101104604;ncbi_101105757;ncbi_101107511;ncbi_101107924;ncbi_101108043;ncbi_101109408;ncbi_101114243;ncbi_101116320;ncbi_101120217;ncbi_101120966;ncbi_101120978;ncbi_101121455;ncbi_114108765;ncbi_443169;ncbi_443219;ncbi_443318;ncbi_497272;ncbi_554262;ncbi_554263
GO:0002573	myeloid leukocyte differentiation	18	108	8.00158e-05	0.00138725	ncbi_100286738;ncbi_100620046;ncbi_101106996;ncbi_101107132;ncbi_101108716;ncbi_101109272;ncbi_101109969;ncbi_101110186;ncbi_101111814;ncbi_101111848;ncbi_101119285;ncbi_101121455;ncbi_101122961;ncbi_443118;ncbi_443218;ncbi_443219;ncbi_443513;ncbi_780504
GO:0031326	regulation of cellular biosynthetic process	148	1825	8.10221e-05	0.00139671	ncbi_100127219;ncbi_100135698;ncbi_100169934;ncbi_100216434;ncbi_100286738;ncbi_100294659;ncbi_100307045;ncbi_100620047;ncbi_100913157;ncbi_101101854;ncbi_101101948;ncbi_101102186;ncbi_101102193;ncbi_101102276;ncbi_101102307;ncbi_101102437;ncbi_101102632;ncbi_101102640;ncbi_101103023;ncbi_101103193;ncbi_101103346;ncbi_101103520;ncbi_101103536;ncbi_101103540;ncbi_101103742;ncbi_101103972;ncbi_1011…
GO:0051170	nuclear import	21	138	8.33988e-05	0.00142956	ncbi_101102133;ncbi_101103023;ncbi_101104604;ncbi_101105757;ncbi_101107511;ncbi_101107924;ncbi_101108043;ncbi_101109408;ncbi_101114243;ncbi_101116320;ncbi_101120217;ncbi_101120966;ncbi_101120978;ncbi_101121455;ncbi_114108765;ncbi_443169;ncbi_443219;ncbi_443318;ncbi_497272;ncbi_554262;ncbi_554263
GO:0008284	positive regulation of cell proliferation	25	180	8.58836e-05	0.00146388	ncbi_100286738;ncbi_100294659;ncbi_101101854;ncbi_101102481;ncbi_101102632;ncbi_101103369;ncbi_101104810;ncbi_101105544;ncbi_101106012;ncbi_101106452;ncbi_101107196;ncbi_101113286;ncbi_101114585;ncbi_101114683;ncbi_101115511;ncbi_101118552;ncbi_101122588;ncbi_101122783;ncbi_101122961;ncbi_101123062;ncbi_443219;ncbi_443318;ncbi_443548;ncbi_554263;ncbi_780507
GO:0043405	regulation of MAP kinase activity	18	109	9.05294e-05	0.00153445	ncbi_100286738;ncbi_100820740;ncbi_100913157;ncbi_101102179;ncbi_101103484;ncbi_101104604;ncbi_101106862;ncbi_101107132;ncbi_101108043;ncbi_101108643;ncbi_101109357;ncbi_101111776;ncbi_101111848;ncbi_101115193;ncbi_101121208;ncbi_445468;ncbi_780504;ncbi_780507
GO:0006913	nucleocytoplasmic transport	29	225	9.55718e-05	0.00160759	ncbi_101102133;ncbi_101103023;ncbi_101103789;ncbi_101104604;ncbi_101104663;ncbi_101105757;ncbi_101107431;ncbi_101107511;ncbi_101107924;ncbi_101108043;ncbi_101109408;ncbi_101111111;ncbi_101111983;ncbi_101113701;ncbi_101114243;ncbi_101116320;ncbi_101120217;ncbi_101120966;ncbi_101120978;ncbi_101121425;ncbi_101121455;ncbi_114108765;ncbi_443169;ncbi_443219;ncbi_443318;ncbi_497272;ncbi_554262;ncbi_5542…
GO:0030155	regulation of cell adhesion	34	282	9.59044e-05	0.00160759	ncbi_100307045;ncbi_100579169;ncbi_100913157;ncbi_101102020;ncbi_101102442;ncbi_101103436;ncbi_101105836;ncbi_101107132;ncbi_101108643;ncbi_101108832;ncbi_101109272;ncbi_101109357;ncbi_101109805;ncbi_101110183;ncbi_101110790;ncbi_101111370;ncbi_101111848;ncbi_101113174;ncbi_101113884;ncbi_101117471;ncbi_101118041;ncbi_101119706;ncbi_101119957;ncbi_101120208;ncbi_101120549;ncbi_101121455;ncbi_1011…
GO:0010827	regulation of glucose transport	10	40	0.000101509	0.00169219	ncbi_101104810;ncbi_101107539;ncbi_101109218;ncbi_101111848;ncbi_101112213;ncbi_101119285;ncbi_101121455;ncbi_101122516;ncbi_101123048;ncbi_443318
GO:0072594	establishment of protein localization to organelle	25	182	0.000102936	0.0017066	ncbi_101102133;ncbi_101103023;ncbi_101104604;ncbi_101105266;ncbi_101105502;ncbi_101105757;ncbi_101107511;ncbi_101107924;ncbi_101108043;ncbi_101109408;ncbi_101114243;ncbi_101116320;ncbi_101120217;ncbi_101120966;ncbi_101120978;ncbi_101121274;ncbi_101121425;ncbi_101121455;ncbi_114108765;ncbi_443169;ncbi_443219;ncbi_443318;ncbi_497272;ncbi_554262;ncbi_554263
GO:0032989	cellular component morphogenesis	71	750	0.000104493	0.001723	ncbi_100101231;ncbi_100158235;ncbi_100216462;ncbi_100286738;ncbi_100302348;ncbi_100307045;ncbi_100579169;ncbi_100913157;ncbi_101102193;ncbi_101102437;ncbi_101102750;ncbi_101103193;ncbi_101103739;ncbi_101104341;ncbi_101104604;ncbi_101105287;ncbi_101105743;ncbi_101105836;ncbi_101106012;ncbi_101106682;ncbi_101106904;ncbi_101107196;ncbi_101107431;ncbi_101107777;ncbi_101108204;ncbi_101108583;ncbi_1011…
GO:0048704	embryonic skeletal system morphogenesis	9	33	0.000108799	0.0017843	ncbi_101102632;ncbi_101103742;ncbi_101104390;ncbi_101106012;ncbi_101114683;ncbi_101122639;ncbi_443116;ncbi_443169;ncbi_443548
GO:0009896	positive regulation of catabolic process	18	111	0.000115268	0.00187824	ncbi_100127219;ncbi_100135436;ncbi_101104493;ncbi_101104604;ncbi_101108688;ncbi_101110053;ncbi_101110289;ncbi_101111447;ncbi_101113728;ncbi_101115001;ncbi_101116320;ncbi_101118041;ncbi_101118367;ncbi_101119285;ncbi_101120517;ncbi_101121425;ncbi_105606925;ncbi_106990105
GO:0051049	regulation of transport	65	673	0.000115921	0.00187824	ncbi_100169934;ncbi_100307044;ncbi_100820737;ncbi_101102067;ncbi_101103023;ncbi_101103177;ncbi_101103193;ncbi_101103341;ncbi_101104026;ncbi_101104604;ncbi_101104810;ncbi_101105458;ncbi_101105675;ncbi_101105757;ncbi_101106317;ncbi_101106452;ncbi_101106682;ncbi_101107511;ncbi_101107539;ncbi_101108043;ncbi_101108583;ncbi_101108643;ncbi_101108688;ncbi_101108984;ncbi_101109218;ncbi_101109408;ncbi_1011…
GO:0043067	regulation of programmed cell death	72	766	0.000116435	0.00187824	ncbi_100127219;ncbi_100144426;ncbi_100158235;ncbi_100217400;ncbi_100286738;ncbi_100294659;ncbi_100307045;ncbi_100579169;ncbi_100913157;ncbi_101102442;ncbi_101102481;ncbi_101102632;ncbi_101102750;ncbi_101102850;ncbi_101103240;ncbi_101104026;ncbi_101104604;ncbi_101104666;ncbi_101105523;ncbi_101105757;ncbi_101106828;ncbi_101107633;ncbi_101108385;ncbi_101108520;ncbi_101108832;ncbi_101109470;ncbi_1011…
GO:0010556	regulation of macromolecule biosynthetic process	142	1751	0.000117003	0.00187824	ncbi_100127219;ncbi_100135698;ncbi_100169934;ncbi_100216434;ncbi_100286738;ncbi_100294659;ncbi_100307045;ncbi_100620047;ncbi_100913157;ncbi_101101854;ncbi_101101948;ncbi_101102186;ncbi_101102193;ncbi_101102276;ncbi_101102307;ncbi_101102437;ncbi_101102632;ncbi_101102640;ncbi_101103023;ncbi_101103193;ncbi_101103346;ncbi_101103369;ncbi_101103520;ncbi_101103536;ncbi_101103540;ncbi_101103742;ncbi_1011…
GO:2000112	regulation of cellular macromolecule biosynthetic process	137	1679	0.00011967	0.00191095	ncbi_100127219;ncbi_100135698;ncbi_100169934;ncbi_100216434;ncbi_100286738;ncbi_100294659;ncbi_100307045;ncbi_100620047;ncbi_100913157;ncbi_101101854;ncbi_101101948;ncbi_101102186;ncbi_101102193;ncbi_101102307;ncbi_101102437;ncbi_101102632;ncbi_101102640;ncbi_101103023;ncbi_101103193;ncbi_101103346;ncbi_101103520;ncbi_101103536;ncbi_101103540;ncbi_101103742;ncbi_101103972;ncbi_101104326;ncbi_1011…
GO:0010810	regulation of cell-substrate adhesion	14	74	0.000122186	0.00194091	ncbi_100913157;ncbi_101102442;ncbi_101105836;ncbi_101108832;ncbi_101110183;ncbi_101117471;ncbi_101119957;ncbi_101120208;ncbi_101120549;ncbi_101121455;ncbi_101123022;ncbi_101123062;ncbi_443169;ncbi_497272
GO:0034504	protein localization to nucleus	21	142	0.000126708	0.00200225	ncbi_101102133;ncbi_101103023;ncbi_101104604;ncbi_101105757;ncbi_101107511;ncbi_101107924;ncbi_101108043;ncbi_101109408;ncbi_101114243;ncbi_101116320;ncbi_101120217;ncbi_101120966;ncbi_101120978;ncbi_101121455;ncbi_114108765;ncbi_443169;ncbi_443219;ncbi_443318;ncbi_497272;ncbi_554262;ncbi_554263
GO:0001101	response to acid chemical	20	132	0.000129879	0.00204173	ncbi_100101231;ncbi_101102437;ncbi_101102632;ncbi_101104810;ncbi_101105458;ncbi_101106012;ncbi_101106996;ncbi_101107002;ncbi_101112603;ncbi_101117752;ncbi_101117784;ncbi_101119567;ncbi_101119957;ncbi_101120217;ncbi_101120228;ncbi_101123212;ncbi_443115;ncbi_443512;ncbi_443513;ncbi_494431
GO:0051169	nuclear transport	29	229	0.000130842	0.00204626	ncbi_101102133;ncbi_101103023;ncbi_101103789;ncbi_101104604;ncbi_101104663;ncbi_101105757;ncbi_101107431;ncbi_101107511;ncbi_101107924;ncbi_101108043;ncbi_101109408;ncbi_101111111;ncbi_101111983;ncbi_101113701;ncbi_101114243;ncbi_101116320;ncbi_101120217;ncbi_101120966;ncbi_101120978;ncbi_101121425;ncbi_101121455;ncbi_114108765;ncbi_443169;ncbi_443219;ncbi_443318;ncbi_497272;ncbi_554262;ncbi_5542…
GO:0015758	glucose transport	11	49	0.000132001	0.0020538	ncbi_101104810;ncbi_101107539;ncbi_101109218;ncbi_101111848;ncbi_101112213;ncbi_101115885;ncbi_101119285;ncbi_101121455;ncbi_101122516;ncbi_101123048;ncbi_443318
GO:0042981	regulation of apoptotic process	71	756	0.000133414	0.0020652	ncbi_100127219;ncbi_100144426;ncbi_100158235;ncbi_100217400;ncbi_100286738;ncbi_100294659;ncbi_100307045;ncbi_100579169;ncbi_100913157;ncbi_101102442;ncbi_101102481;ncbi_101102632;ncbi_101102750;ncbi_101102850;ncbi_101103240;ncbi_101104026;ncbi_101104604;ncbi_101104666;ncbi_101105523;ncbi_101105757;ncbi_101106828;ncbi_101107633;ncbi_101108385;ncbi_101108520;ncbi_101108832;ncbi_101109470;ncbi_1011…
GO:0016192	vesicle-mediated transport	57	572	0.000135007	0.00207925	ncbi_100101231;ncbi_100145883;ncbi_100505388;ncbi_100820737;ncbi_101102578;ncbi_101102750;ncbi_101102802;ncbi_101102850;ncbi_101103177;ncbi_101103193;ncbi_101104604;ncbi_101105172;ncbi_101105975;ncbi_101106317;ncbi_101108054;ncbi_101108984;ncbi_101109381;ncbi_101109893;ncbi_101110462;ncbi_101111176;ncbi_101111323;ncbi_101111447;ncbi_101111593;ncbi_101111848;ncbi_101112971;ncbi_101113888;ncbi_1011…
GO:0043550	regulation of lipid kinase activity	8	27	0.00013905	0.00213069	ncbi_100147790;ncbi_101106012;ncbi_101115232;ncbi_101119957;ncbi_101120217;ncbi_101121455;ncbi_101122783;ncbi_497272
GO:0016049	cell growth	28	220	0.000155949	0.00237763	ncbi_100127219;ncbi_100216462;ncbi_100217400;ncbi_100307044;ncbi_100913157;ncbi_101101854;ncbi_101102640;ncbi_101102921;ncbi_101104341;ncbi_101106452;ncbi_101108583;ncbi_101109224;ncbi_101109501;ncbi_101110736;ncbi_101111593;ncbi_101111666;ncbi_101111781;ncbi_101112603;ncbi_101114243;ncbi_101114683;ncbi_101116815;ncbi_101117259;ncbi_101117778;ncbi_101119497;ncbi_101120758;ncbi_101123048;ncbi_4431…
GO:0001952	regulation of cell-matrix adhesion	10	42	0.000157806	0.00239392	ncbi_100913157;ncbi_101102442;ncbi_101105836;ncbi_101119957;ncbi_101120208;ncbi_101120549;ncbi_101121455;ncbi_101123062;ncbi_443169;ncbi_497272
GO:0014070	response to organic cyclic compound	37	325	0.000158814	0.00239723	ncbi_100127219;ncbi_100142676;ncbi_100144426;ncbi_100169934;ncbi_100286738;ncbi_100294659;ncbi_100579169;ncbi_101102067;ncbi_101104341;ncbi_101104604;ncbi_101104718;ncbi_101106317;ncbi_101106682;ncbi_101106756;ncbi_101108651;ncbi_101108984;ncbi_101109144;ncbi_101110289;ncbi_101112971;ncbi_101114317;ncbi_101114391;ncbi_101115001;ncbi_101115080;ncbi_101116869;ncbi_101117778;ncbi_101117946;ncbi_1011…
GO:0007160	cell-matrix adhesion	11	50	0.000160095	0.00240459	ncbi_100216462;ncbi_100913157;ncbi_101102442;ncbi_101105836;ncbi_101119957;ncbi_101120208;ncbi_101120549;ncbi_101121455;ncbi_101123062;ncbi_443169;ncbi_497272
GO:0030031	cell projection assembly	18	114	0.000163508	0.00244376	ncbi_100302348;ncbi_100307045;ncbi_101102193;ncbi_101102442;ncbi_101104043;ncbi_101106317;ncbi_101106875;ncbi_101111258;ncbi_101112603;ncbi_101114880;ncbi_101115080;ncbi_101117549;ncbi_101117778;ncbi_101119957;ncbi_101121114;ncbi_101123062;ncbi_443346;ncbi_780504
GO:0097190	apoptotic signaling pathway	31	255	0.000165648	0.00246361	ncbi_100144426;ncbi_100307045;ncbi_101102850;ncbi_101104026;ncbi_101104604;ncbi_101106614;ncbi_101106828;ncbi_101107511;ncbi_101107924;ncbi_101108385;ncbi_101109470;ncbi_101110186;ncbi_101111718;ncbi_101113556;ncbi_101113728;ncbi_101113884;ncbi_101114584;ncbi_101114683;ncbi_101117549;ncbi_101117560;ncbi_101119513;ncbi_101119706;ncbi_101120228;ncbi_101121073;ncbi_101121274;ncbi_101121455;ncbi_1011…
GO:0006629	lipid metabolic process	65	683	0.000177206	0.00261704	ncbi_100135695;ncbi_100135698;ncbi_100147790;ncbi_100820740;ncbi_101103290;ncbi_101103341;ncbi_101103536;ncbi_101103999;ncbi_101104140;ncbi_101104553;ncbi_101105458;ncbi_101105589;ncbi_101105968;ncbi_101106012;ncbi_101106419;ncbi_101108431;ncbi_101108821;ncbi_101108861;ncbi_101109470;ncbi_101109969;ncbi_101110015;ncbi_101110289;ncbi_101110569;ncbi_101110806;ncbi_101110905;ncbi_101110908;ncbi_1011…
GO:0006357	regulation of transcription from RNA polymerase II promoter	81	899	0.000178434	0.00261704	ncbi_100135698;ncbi_100286738;ncbi_100294659;ncbi_100307045;ncbi_100913157;ncbi_101101854;ncbi_101101948;ncbi_101102186;ncbi_101102193;ncbi_101102307;ncbi_101102632;ncbi_101103023;ncbi_101103346;ncbi_101103520;ncbi_101103540;ncbi_101103742;ncbi_101104611;ncbi_101104810;ncbi_101104966;ncbi_101105097;ncbi_101105544;ncbi_101106756;ncbi_101106996;ncbi_101107132;ncbi_101107196;ncbi_101107578;ncbi_1011…
GO:0048706	embryonic skeletal system development	9	35	0.000178552	0.00261704	ncbi_101102632;ncbi_101103742;ncbi_101104390;ncbi_101106012;ncbi_101114683;ncbi_101122639;ncbi_443116;ncbi_443169;ncbi_443548
GO:0009889	regulation of biosynthetic process	150	1885	0.000180611	0.00263449	ncbi_100127219;ncbi_100135698;ncbi_100169934;ncbi_100216434;ncbi_100286738;ncbi_100294659;ncbi_100307045;ncbi_100620047;ncbi_100913157;ncbi_101101854;ncbi_101101948;ncbi_101102186;ncbi_101102193;ncbi_101102276;ncbi_101102307;ncbi_101102437;ncbi_101102632;ncbi_101102640;ncbi_101103023;ncbi_101103193;ncbi_101103346;ncbi_101103369;ncbi_101103520;ncbi_101103536;ncbi_101103540;ncbi_101103742;ncbi_1011…
GO:0009967	positive regulation of signal transduction	39	352	0.000188852	0.00274151	ncbi_100126571;ncbi_100913157;ncbi_101102850;ncbi_101103023;ncbi_101103369;ncbi_101103484;ncbi_101104604;ncbi_101105757;ncbi_101106012;ncbi_101106317;ncbi_101107132;ncbi_101107196;ncbi_101108043;ncbi_101108688;ncbi_101109969;ncbi_101110186;ncbi_101111447;ncbi_101111776;ncbi_101112971;ncbi_101113884;ncbi_101115080;ncbi_101115193;ncbi_101115840;ncbi_101116320;ncbi_101116736;ncbi_101116815;ncbi_1011…
GO:0008645	hexose transport	13	68	0.000189854	0.00274294	ncbi_101102802;ncbi_101104810;ncbi_101107539;ncbi_101109218;ncbi_101111848;ncbi_101112213;ncbi_101115885;ncbi_101119285;ncbi_101121455;ncbi_101122516;ncbi_101123048;ncbi_443308;ncbi_443318
GO:0042060	wound healing	16	97	0.000222325	0.00319684	ncbi_100913157;ncbi_101102640;ncbi_101104966;ncbi_101105675;ncbi_101105757;ncbi_101106012;ncbi_101107777;ncbi_101108643;ncbi_101113884;ncbi_101116815;ncbi_101118190;ncbi_101122202;ncbi_101122999;ncbi_443140;ncbi_443318;ncbi_554263
GO:0048534	hematopoietic or lymphoid organ development	46	442	0.000225766	0.00323101	ncbi_100144426;ncbi_100145864;ncbi_100286738;ncbi_100620046;ncbi_101102437;ncbi_101102481;ncbi_101102750;ncbi_101103193;ncbi_101103346;ncbi_101103999;ncbi_101105455;ncbi_101105675;ncbi_101106012;ncbi_101106996;ncbi_101107132;ncbi_101107196;ncbi_101108643;ncbi_101108716;ncbi_101109272;ncbi_101109805;ncbi_101109969;ncbi_101110186;ncbi_101110289;ncbi_101110790;ncbi_101111814;ncbi_101111848;ncbi_1011…
GO:0006366	transcription from RNA polymerase II promoter	81	906	0.000229193	0.00326465	ncbi_100135698;ncbi_100286738;ncbi_100294659;ncbi_100307045;ncbi_100913157;ncbi_101101854;ncbi_101101948;ncbi_101102186;ncbi_101102193;ncbi_101102307;ncbi_101102632;ncbi_101103023;ncbi_101103346;ncbi_101103520;ncbi_101103540;ncbi_101103742;ncbi_101104611;ncbi_101104810;ncbi_101104966;ncbi_101105097;ncbi_101105544;ncbi_101106756;ncbi_101106996;ncbi_101107132;ncbi_101107196;ncbi_101107578;ncbi_1011…
GO:0042991	transcription factor import into nucleus	10	44	0.000238345	0.00337915	ncbi_101103023;ncbi_101107511;ncbi_101109408;ncbi_101114243;ncbi_101120217;ncbi_101120966;ncbi_101121455;ncbi_114108765;ncbi_554262;ncbi_554263
GO:0060548	negative regulation of cell death	28	226	0.00024621	0.00347443	ncbi_100135695;ncbi_100286738;ncbi_100294659;ncbi_100913157;ncbi_101102442;ncbi_101102481;ncbi_101102750;ncbi_101104966;ncbi_101105675;ncbi_101105757;ncbi_101106828;ncbi_101108832;ncbi_101110015;ncbi_101111447;ncbi_101112971;ncbi_101113222;ncbi_101113884;ncbi_101115840;ncbi_101117752;ncbi_101117995;ncbi_101118811;ncbi_101119957;ncbi_101120217;ncbi_101123298;ncbi_443140;ncbi_443219;ncbi_443318;ncb…
GO:0001933	negative regulation of protein phosphorylation	21	149	0.000251687	0.00352582	ncbi_100127219;ncbi_100216434;ncbi_100216463;ncbi_100307045;ncbi_100913157;ncbi_101102179;ncbi_101106003;ncbi_101106862;ncbi_101108643;ncbi_101109224;ncbi_101111848;ncbi_101112971;ncbi_101114584;ncbi_101116320;ncbi_101118041;ncbi_101120978;ncbi_101123048;ncbi_443219;ncbi_443318;ncbi_445468;ncbi_554263
GO:0042306	regulation of protein import into nucleus	17	108	0.000255847	0.00352582	ncbi_101103023;ncbi_101104604;ncbi_101107511;ncbi_101108043;ncbi_101109408;ncbi_101114243;ncbi_101116320;ncbi_101120217;ncbi_101120966;ncbi_101120978;ncbi_101121455;ncbi_114108765;ncbi_443169;ncbi_443318;ncbi_497272;ncbi_554262;ncbi_554263
GO:1900180	regulation of protein localization to nucleus	17	108	0.000255847	0.00352582	ncbi_101103023;ncbi_101104604;ncbi_101107511;ncbi_101108043;ncbi_101109408;ncbi_101114243;ncbi_101116320;ncbi_101120217;ncbi_101120966;ncbi_101120978;ncbi_101121455;ncbi_114108765;ncbi_443169;ncbi_443318;ncbi_497272;ncbi_554262;ncbi_554263
GO:1904589	regulation of protein import	17	108	0.000255847	0.00352582	ncbi_101103023;ncbi_101104604;ncbi_101107511;ncbi_101108043;ncbi_101109408;ncbi_101114243;ncbi_101116320;ncbi_101120217;ncbi_101120966;ncbi_101120978;ncbi_101121455;ncbi_114108765;ncbi_443169;ncbi_443318;ncbi_497272;ncbi_554262;ncbi_554263
GO:0008643	carbohydrate transport	13	70	0.000256825	0.00352582	ncbi_101102802;ncbi_101104810;ncbi_101107539;ncbi_101109218;ncbi_101111848;ncbi_101112213;ncbi_101115885;ncbi_101119285;ncbi_101121455;ncbi_101122516;ncbi_101123048;ncbi_443308;ncbi_443318
GO:0015749	monosaccharide transport	13	70	0.000256825	0.00352582	ncbi_101102802;ncbi_101104810;ncbi_101107539;ncbi_101109218;ncbi_101111848;ncbi_101112213;ncbi_101115885;ncbi_101119285;ncbi_101121455;ncbi_101122516;ncbi_101123048;ncbi_443308;ncbi_443318
GO:0051098	regulation of binding	22	160	0.000259198	0.00354237	ncbi_100286738;ncbi_101102067;ncbi_101104604;ncbi_101106630;ncbi_101106862;ncbi_101107132;ncbi_101108412;ncbi_101108520;ncbi_101111447;ncbi_101111593;ncbi_101111848;ncbi_101113286;ncbi_101114585;ncbi_101114693;ncbi_101118190;ncbi_101119774;ncbi_101121173;ncbi_101122639;ncbi_101123212;ncbi_443219;ncbi_443318;ncbi_445468
GO:0071363	cellular response to growth factor stimulus	25	193	0.000262604	0.00357283	ncbi_100126571;ncbi_100216434;ncbi_100286738;ncbi_100913157;ncbi_101101854;ncbi_101102615;ncbi_101103023;ncbi_101104604;ncbi_101105172;ncbi_101106317;ncbi_101107196;ncbi_101109272;ncbi_101113222;ncbi_101113311;ncbi_101113884;ncbi_101114683;ncbi_101115080;ncbi_101116815;ncbi_101119285;ncbi_101119395;ncbi_101120024;ncbi_443169;ncbi_443548;ncbi_445468;ncbi_780507
GO:0008285	negative regulation of cell proliferation	19	129	0.000276087	0.00373951	ncbi_100127219;ncbi_100216434;ncbi_100286738;ncbi_100620047;ncbi_100913157;ncbi_101102437;ncbi_101104666;ncbi_101105458;ncbi_101111848;ncbi_101112971;ncbi_101113556;ncbi_101114683;ncbi_101115929;ncbi_101118041;ncbi_101119285;ncbi_101121073;ncbi_443169;ncbi_443513;ncbi_493887
GO:1903533	regulation of protein targeting	17	109	0.000286395	0.00385168	ncbi_101103023;ncbi_101104604;ncbi_101107511;ncbi_101108043;ncbi_101109408;ncbi_101114243;ncbi_101116320;ncbi_101120217;ncbi_101120966;ncbi_101120978;ncbi_101121455;ncbi_114108765;ncbi_443169;ncbi_443318;ncbi_497272;ncbi_554262;ncbi_554263
GO:1902533	positive regulation of intracellular signal transduction	23	172	0.000286908	0.00385168	ncbi_101102850;ncbi_101103369;ncbi_101103484;ncbi_101104604;ncbi_101105757;ncbi_101106012;ncbi_101106317;ncbi_101107132;ncbi_101108043;ncbi_101109969;ncbi_101110186;ncbi_101111776;ncbi_101113884;ncbi_101115080;ncbi_101115193;ncbi_101115840;ncbi_101118552;ncbi_101119957;ncbi_101120217;ncbi_443318;ncbi_443548;ncbi_497272;ncbi_554263
GO:0001525	angiogenesis	19	130	0.000305424	0.00408219	ncbi_100158235;ncbi_100217400;ncbi_101102442;ncbi_101103341;ncbi_101103484;ncbi_101105172;ncbi_101105541;ncbi_101105675;ncbi_101106012;ncbi_101107545;ncbi_101107644;ncbi_101111323;ncbi_101115840;ncbi_101116840;ncbi_101117553;ncbi_101119706;ncbi_101123062;ncbi_101123212;ncbi_497272
GO:0010517	regulation of phospholipase activity	8	30	0.000311712	0.00413017	ncbi_100145883;ncbi_101106012;ncbi_101120656;ncbi_101122783;ncbi_443107;ncbi_443118;ncbi_443548;ncbi_780507
GO:0001558	regulation of cell growth	24	184	0.000311737	0.00413017	ncbi_100127219;ncbi_100216462;ncbi_100217400;ncbi_100307044;ncbi_100913157;ncbi_101102640;ncbi_101102921;ncbi_101104341;ncbi_101106452;ncbi_101108583;ncbi_101109224;ncbi_101109501;ncbi_101110736;ncbi_101111781;ncbi_101112603;ncbi_101114683;ncbi_101116815;ncbi_101117259;ncbi_101117778;ncbi_101119497;ncbi_101120758;ncbi_101123048;ncbi_443116;ncbi_443169
GO:0033554	cellular response to stress	67	724	0.000314368	0.00413073	ncbi_100135698;ncbi_100144426;ncbi_100158235;ncbi_100286738;ncbi_100307045;ncbi_100620047;ncbi_101102481;ncbi_101102850;ncbi_101102999;ncbi_101103140;ncbi_101103484;ncbi_101104964;ncbi_101104966;ncbi_101106113;ncbi_101106862;ncbi_101107511;ncbi_101107924;ncbi_101108015;ncbi_101108167;ncbi_101108548;ncbi_101108688;ncbi_101108709;ncbi_101109470;ncbi_101110186;ncbi_101110288;ncbi_101110806;ncbi_1011…
GO:0034097	response to cytokine	33	288	0.000314502	0.00413073	ncbi_100135698;ncbi_100217409;ncbi_100294659;ncbi_100505388;ncbi_101102307;ncbi_101102750;ncbi_101102850;ncbi_101103054;ncbi_101103369;ncbi_101103540;ncbi_101104341;ncbi_101104810;ncbi_101104966;ncbi_101105541;ncbi_101107132;ncbi_101108688;ncbi_101109969;ncbi_101110186;ncbi_101111848;ncbi_101112987;ncbi_101113174;ncbi_101114775;ncbi_101115001;ncbi_101119176;ncbi_101120228;ncbi_101122961;ncbi_1056…
GO:0080134	regulation of response to stress	50	500	0.000318724	0.00416815	ncbi_100135698;ncbi_100286738;ncbi_100307045;ncbi_101102510;ncbi_101102850;ncbi_101103054;ncbi_101103484;ncbi_101103536;ncbi_101104026;ncbi_101104966;ncbi_101105757;ncbi_101106012;ncbi_101106862;ncbi_101108548;ncbi_101109470;ncbi_101110186;ncbi_101110817;ncbi_101111370;ncbi_101111848;ncbi_101113404;ncbi_101113728;ncbi_101113884;ncbi_101114071;ncbi_101114243;ncbi_101115231;ncbi_101115462;ncbi_1011…
GO:0048705	skeletal system morphogenesis	11	54	0.000328667	0.00427972	ncbi_101102632;ncbi_101103742;ncbi_101104390;ncbi_101105245;ncbi_101106012;ncbi_101110569;ncbi_101114683;ncbi_101122639;ncbi_443116;ncbi_443169;ncbi_443548
GO:0043086	negative regulation of catalytic activity	24	185	0.000338202	0.00438506	ncbi_100127219;ncbi_100169934;ncbi_100216434;ncbi_100216463;ncbi_101102067;ncbi_101103193;ncbi_101104287;ncbi_101104631;ncbi_101106003;ncbi_101106862;ncbi_101106872;ncbi_101107077;ncbi_101108412;ncbi_101109224;ncbi_101111287;ncbi_101111447;ncbi_101111593;ncbi_101112891;ncbi_101112971;ncbi_101113838;ncbi_101114693;ncbi_101119774;ncbi_443264;ncbi_445468
GO:0046822	regulation of nucleocytoplasmic transport	18	121	0.000349819	0.00451639	ncbi_101103023;ncbi_101104604;ncbi_101107511;ncbi_101108043;ncbi_101109408;ncbi_101114243;ncbi_101116320;ncbi_101120217;ncbi_101120966;ncbi_101120978;ncbi_101121425;ncbi_101121455;ncbi_114108765;ncbi_443169;ncbi_443318;ncbi_497272;ncbi_554262;ncbi_554263
GO:0007178	transmembrane receptor protein serine/threonine kinase signaling pathway	25	197	0.000360613	0.00463602	ncbi_100101231;ncbi_100126571;ncbi_100216434;ncbi_100913157;ncbi_101101854;ncbi_101102437;ncbi_101103023;ncbi_101104604;ncbi_101105544;ncbi_101107196;ncbi_101109272;ncbi_101113311;ncbi_101115001;ncbi_101116815;ncbi_101119285;ncbi_101119395;ncbi_101120267;ncbi_101120887;ncbi_101120978;ncbi_443118;ncbi_443169;ncbi_443218;ncbi_443219;ncbi_443512;ncbi_445468
GO:0006996	organelle organization	138	1738	0.000381484	0.00488364	ncbi_100126571;ncbi_100127219;ncbi_100145865;ncbi_100145883;ncbi_100216463;ncbi_100286738;ncbi_100294659;ncbi_100307045;ncbi_100579169;ncbi_101102179;ncbi_101102193;ncbi_101102276;ncbi_101102442;ncbi_101102640;ncbi_101103140;ncbi_101103177;ncbi_101103193;ncbi_101103240;ncbi_101103520;ncbi_101103739;ncbi_101103789;ncbi_101104326;ncbi_101104604;ncbi_101104611;ncbi_101104765;ncbi_101104810;ncbi_1011…
GO:0007010	cytoskeleton organization	58	609	0.000387743	0.00494291	ncbi_100127219;ncbi_100145865;ncbi_100216463;ncbi_100286738;ncbi_100307045;ncbi_100579169;ncbi_101102179;ncbi_101102442;ncbi_101102640;ncbi_101103177;ncbi_101103240;ncbi_101103739;ncbi_101103789;ncbi_101105506;ncbi_101105836;ncbi_101106012;ncbi_101106682;ncbi_101107431;ncbi_101107924;ncbi_101108204;ncbi_101108583;ncbi_101109893;ncbi_101109895;ncbi_101109966;ncbi_101109969;ncbi_101110325;ncbi_1011…
GO:0032774	RNA biosynthetic process	140	1769	0.000396156	0.00502028	ncbi_100127219;ncbi_100135698;ncbi_100169934;ncbi_100216434;ncbi_100217409;ncbi_100286738;ncbi_100294659;ncbi_100307045;ncbi_100913157;ncbi_101101854;ncbi_101101948;ncbi_101102186;ncbi_101102193;ncbi_101102276;ncbi_101102307;ncbi_101102437;ncbi_101102632;ncbi_101102640;ncbi_101103023;ncbi_101103193;ncbi_101103346;ncbi_101103520;ncbi_101103536;ncbi_101103540;ncbi_101103742;ncbi_101103972;ncbi_1011…
GO:0001503	ossification	24	187	0.000397122	0.00502028	ncbi_100286738;ncbi_100620046;ncbi_101102578;ncbi_101102632;ncbi_101103540;ncbi_101105541;ncbi_101105836;ncbi_101107196;ncbi_101110790;ncbi_101111370;ncbi_101112594;ncbi_101112971;ncbi_101116784;ncbi_101119260;ncbi_101120549;ncbi_101120978;ncbi_101121793;ncbi_101122639;ncbi_101123048;ncbi_101123237;ncbi_443115;ncbi_443116;ncbi_443169;ncbi_443318
GO:0002761	regulation of myeloid leukocyte differentiation	12	64	0.000401064	0.00503262	ncbi_100620046;ncbi_101106996;ncbi_101107132;ncbi_101108716;ncbi_101109272;ncbi_101110186;ncbi_101111814;ncbi_101111848;ncbi_101121455;ncbi_101122961;ncbi_443118;ncbi_443218
GO:0032870	cellular response to hormone stimulus	23	176	0.000401415	0.00503262	ncbi_100142676;ncbi_100169934;ncbi_100286738;ncbi_101103346;ncbi_101103536;ncbi_101104604;ncbi_101104718;ncbi_101104810;ncbi_101106756;ncbi_101106996;ncbi_101108651;ncbi_101110905;ncbi_101111848;ncbi_101113222;ncbi_101114391;ncbi_101121425;ncbi_101121675;ncbi_101122961;ncbi_443301;ncbi_443318;ncbi_443412;ncbi_443513;ncbi_780504
GO:0045862	positive regulation of proteolysis	14	83	0.000427143	0.00533314	ncbi_100037704;ncbi_100127219;ncbi_100216462;ncbi_100579169;ncbi_101103140;ncbi_101103193;ncbi_101104026;ncbi_101104952;ncbi_101105757;ncbi_101120228;ncbi_101123183;ncbi_443169;ncbi_443513;ncbi_445468
GO:0030855	epithelial cell differentiation	32	281	0.000430082	0.00534783	ncbi_100217400;ncbi_100286738;ncbi_101102442;ncbi_101102632;ncbi_101104604;ncbi_101104666;ncbi_101105675;ncbi_101106317;ncbi_101106875;ncbi_101107196;ncbi_101111258;ncbi_101112052;ncbi_101115001;ncbi_101115080;ncbi_101115134;ncbi_101115193;ncbi_101115864;ncbi_101117941;ncbi_101120760;ncbi_101120978;ncbi_101121166;ncbi_101122867;ncbi_101123237;ncbi_114108765;ncbi_443105;ncbi_443118;ncbi_443219;ncb…
GO:0060429	epithelium development	46	455	0.000431938	0.00534898	ncbi_100217400;ncbi_100286738;ncbi_100913157;ncbi_101102179;ncbi_101102442;ncbi_101102632;ncbi_101104604;ncbi_101104666;ncbi_101105675;ncbi_101106317;ncbi_101106875;ncbi_101107196;ncbi_101107777;ncbi_101111258;ncbi_101112052;ncbi_101112971;ncbi_101113884;ncbi_101114604;ncbi_101115001;ncbi_101115080;ncbi_101115134;ncbi_101115193;ncbi_101115864;ncbi_101116320;ncbi_101116815;ncbi_101117941;ncbi_1011…
GO:0002520	immune system development	47	470	0.000478746	0.00590454	ncbi_100144426;ncbi_100145864;ncbi_100286738;ncbi_100620046;ncbi_101102437;ncbi_101102481;ncbi_101102750;ncbi_101103193;ncbi_101103346;ncbi_101103999;ncbi_101105455;ncbi_101105675;ncbi_101106012;ncbi_101106996;ncbi_101107132;ncbi_101107196;ncbi_101108643;ncbi_101108716;ncbi_101109272;ncbi_101109805;ncbi_101109969;ncbi_101110186;ncbi_101110289;ncbi_101110790;ncbi_101111814;ncbi_101111848;ncbi_1011…
GO:0060343	trabecula formation	6	18	0.000481363	0.00591278	ncbi_100415773;ncbi_101102437;ncbi_101105458;ncbi_101116784;ncbi_443115;ncbi_497272
GO:0031401	positive regulation of protein modification process	47	471	0.000501754	0.00613839	ncbi_100147790;ncbi_101102020;ncbi_101102850;ncbi_101103369;ncbi_101103484;ncbi_101104604;ncbi_101105757;ncbi_101106012;ncbi_101106317;ncbi_101106996;ncbi_101107132;ncbi_101108043;ncbi_101108494;ncbi_101109969;ncbi_101110015;ncbi_101110186;ncbi_101110905;ncbi_101111258;ncbi_101111447;ncbi_101111776;ncbi_101111848;ncbi_101112213;ncbi_101113728;ncbi_101113884;ncbi_101115001;ncbi_101115080;ncbi_1011…
GO:0022008	neurogenesis	59	629	0.000510121	0.00621569	ncbi_100101231;ncbi_100158235;ncbi_100286738;ncbi_100294659;ncbi_100302348;ncbi_100307045;ncbi_100579169;ncbi_100620047;ncbi_100913157;ncbi_101102020;ncbi_101102193;ncbi_101103193;ncbi_101103742;ncbi_101104341;ncbi_101104951;ncbi_101105287;ncbi_101105836;ncbi_101106317;ncbi_101107196;ncbi_101107431;ncbi_101107777;ncbi_101108583;ncbi_101108832;ncbi_101108984;ncbi_101109893;ncbi_101109895;ncbi_1011…
GO:0035295	tube development	37	345	0.000515351	0.00621785	ncbi_100101231;ncbi_100286738;ncbi_100913157;ncbi_101102179;ncbi_101102186;ncbi_101102632;ncbi_101103436;ncbi_101105097;ncbi_101105458;ncbi_101105544;ncbi_101106012;ncbi_101107132;ncbi_101107196;ncbi_101108785;ncbi_101109272;ncbi_101112220;ncbi_101112971;ncbi_101113884;ncbi_101114604;ncbi_101115193;ncbi_101118065;ncbi_101118320;ncbi_101119285;ncbi_101120978;ncbi_101122516;ncbi_101122796;ncbi_1011…
GO:0043122	regulation of I-kappaB kinase/NF-kappaB signaling	21	157	0.00051687	0.00621785	ncbi_100135698;ncbi_101103023;ncbi_101105541;ncbi_101105757;ncbi_101107132;ncbi_101109408;ncbi_101110053;ncbi_101110186;ncbi_101111171;ncbi_101111848;ncbi_101113806;ncbi_101114398;ncbi_101115246;ncbi_101118058;ncbi_101118367;ncbi_101119513;ncbi_101119957;ncbi_101120217;ncbi_443346;ncbi_554262;ncbi_554263
GO:0043410	positive regulation of MAPK cascade	21	157	0.00051687	0.00621785	ncbi_101102850;ncbi_101103484;ncbi_101104604;ncbi_101105757;ncbi_101106012;ncbi_101106317;ncbi_101107132;ncbi_101108043;ncbi_101109969;ncbi_101110186;ncbi_101111776;ncbi_101113884;ncbi_101115080;ncbi_101115193;ncbi_101115840;ncbi_101118552;ncbi_101119957;ncbi_101120217;ncbi_443548;ncbi_497272;ncbi_554263
GO:0023056	positive regulation of signaling	39	370	0.000518496	0.00621785	ncbi_100126571;ncbi_100913157;ncbi_101102850;ncbi_101103023;ncbi_101103369;ncbi_101103484;ncbi_101104604;ncbi_101105757;ncbi_101106012;ncbi_101106317;ncbi_101107132;ncbi_101107196;ncbi_101108043;ncbi_101108688;ncbi_101109969;ncbi_101110186;ncbi_101111447;ncbi_101111776;ncbi_101112971;ncbi_101113884;ncbi_101115080;ncbi_101115193;ncbi_101115840;ncbi_101116320;ncbi_101116736;ncbi_101116815;ncbi_1011…
GO:0010647	positive regulation of cell communication	40	383	0.000531312	0.00634646	ncbi_100126571;ncbi_100913157;ncbi_101102850;ncbi_101103023;ncbi_101103369;ncbi_101103484;ncbi_101104604;ncbi_101105757;ncbi_101106012;ncbi_101106317;ncbi_101107132;ncbi_101107196;ncbi_101108043;ncbi_101108688;ncbi_101109969;ncbi_101110186;ncbi_101111447;ncbi_101111776;ncbi_101112971;ncbi_101113884;ncbi_101115080;ncbi_101115193;ncbi_101115840;ncbi_101116320;ncbi_101116736;ncbi_101116815;ncbi_1011…
GO:1903725	regulation of phospholipid metabolic process	7	25	0.000537352	0.00639344	ncbi_100147790;ncbi_101106012;ncbi_101115232;ncbi_101119957;ncbi_101120217;ncbi_101122783;ncbi_497272
GO:0031175	neuron projection development	41	397	0.000570753	0.00676432	ncbi_100101231;ncbi_100158235;ncbi_100286738;ncbi_100302348;ncbi_100307045;ncbi_101102193;ncbi_101103193;ncbi_101103742;ncbi_101104341;ncbi_101105287;ncbi_101106317;ncbi_101107431;ncbi_101107777;ncbi_101108583;ncbi_101108832;ncbi_101108984;ncbi_101109893;ncbi_101109895;ncbi_101111447;ncbi_101111593;ncbi_101112603;ncbi_101114604;ncbi_101114683;ncbi_101114775;ncbi_101115080;ncbi_101115774;ncbi_1011…
GO:0016482	cytoplasmic transport	39	372	0.000576317	0.00680368	ncbi_101102067;ncbi_101102133;ncbi_101103023;ncbi_101103341;ncbi_101103789;ncbi_101104604;ncbi_101104663;ncbi_101105502;ncbi_101105757;ncbi_101106452;ncbi_101106682;ncbi_101107431;ncbi_101107511;ncbi_101107924;ncbi_101108043;ncbi_101108643;ncbi_101109408;ncbi_101111111;ncbi_101111983;ncbi_101113701;ncbi_101114243;ncbi_101114683;ncbi_101115885;ncbi_101116140;ncbi_101116320;ncbi_101120217;ncbi_1011…
GO:0051179	localization	259	3607	0.000593868	0.00698371	ncbi_100101231;ncbi_100127219;ncbi_100145864;ncbi_100145883;ncbi_100147790;ncbi_100158235;ncbi_100169934;ncbi_100217400;ncbi_100286738;ncbi_100294659;ncbi_100302551;ncbi_100302552;ncbi_100302558;ncbi_100303608;ncbi_100307044;ncbi_100307045;ncbi_100505388;ncbi_100579169;ncbi_100820737;ncbi_100913157;ncbi_101102067;ncbi_101102133;ncbi_101102179;ncbi_101102186;ncbi_101102437;ncbi_101102442;ncbi_1011…
GO:0051056	regulation of small GTPase mediated signal transduction	11	58	0.000626593	0.00734009	ncbi_100101231;ncbi_101102179;ncbi_101105287;ncbi_101105757;ncbi_101105836;ncbi_101106996;ncbi_101113286;ncbi_101120658;ncbi_101123183;ncbi_443318;ncbi_443346
GO:0007015	actin filament organization	25	205	0.000657059	0.00766737	ncbi_100307045;ncbi_100579169;ncbi_101102442;ncbi_101102640;ncbi_101103739;ncbi_101105506;ncbi_101105836;ncbi_101106682;ncbi_101107431;ncbi_101109893;ncbi_101109895;ncbi_101111467;ncbi_101111608;ncbi_101112603;ncbi_101114775;ncbi_101114880;ncbi_101117549;ncbi_101118388;ncbi_101119957;ncbi_101120208;ncbi_101120887;ncbi_101122867;ncbi_101123183;ncbi_101123212;ncbi_443169
GO:0042326	negative regulation of phosphorylation	21	160	0.000666024	0.00770303	ncbi_100127219;ncbi_100216434;ncbi_100216463;ncbi_100307045;ncbi_100913157;ncbi_101102179;ncbi_101106003;ncbi_101106862;ncbi_101108643;ncbi_101109224;ncbi_101111848;ncbi_101112971;ncbi_101114584;ncbi_101116320;ncbi_101118041;ncbi_101120978;ncbi_101123048;ncbi_443219;ncbi_443318;ncbi_445468;ncbi_554263
GO:0006979	response to oxidative stress	17	117	0.0006668	0.00770303	ncbi_100145865;ncbi_100158235;ncbi_101102510;ncbi_101104966;ncbi_101110806;ncbi_101111447;ncbi_101111848;ncbi_101112927;ncbi_101115001;ncbi_101115970;ncbi_101116413;ncbi_101119706;ncbi_101120217;ncbi_101120966;ncbi_101121132;ncbi_114118248;ncbi_443218
GO:0043551	regulation of phosphatidylinositol 3-kinase activity	6	19	0.000667732	0.00770303	ncbi_101106012;ncbi_101115232;ncbi_101119957;ncbi_101120217;ncbi_101122783;ncbi_497272
GO:0031324	negative regulation of cellular metabolic process	56	597	0.00070453	0.00809675	ncbi_100127219;ncbi_100169934;ncbi_100216434;ncbi_100216463;ncbi_100294659;ncbi_100307045;ncbi_100913157;ncbi_101102179;ncbi_101103193;ncbi_101103540;ncbi_101103972;ncbi_101104287;ncbi_101104631;ncbi_101105541;ncbi_101105675;ncbi_101106003;ncbi_101106756;ncbi_101106862;ncbi_101107077;ncbi_101108412;ncbi_101108643;ncbi_101109224;ncbi_101109501;ncbi_101109798;ncbi_101110569;ncbi_101111252;ncbi_1011…
GO:0060341	regulation of cellular localization	39	376	0.000709383	0.00812177	ncbi_101102067;ncbi_101103023;ncbi_101103177;ncbi_101103341;ncbi_101104604;ncbi_101105458;ncbi_101105675;ncbi_101105757;ncbi_101106317;ncbi_101106452;ncbi_101106682;ncbi_101107511;ncbi_101107924;ncbi_101108043;ncbi_101108583;ncbi_101108643;ncbi_101108688;ncbi_101108984;ncbi_101109408;ncbi_101111848;ncbi_101114243;ncbi_101115001;ncbi_101115080;ncbi_101116320;ncbi_101120217;ncbi_101120966;ncbi_1011…
GO:0007249	I-kappaB kinase/NF-kappaB signaling	21	161	0.000723403	0.00825115	ncbi_100135698;ncbi_101103023;ncbi_101105541;ncbi_101105757;ncbi_101107132;ncbi_101109408;ncbi_101110053;ncbi_101110186;ncbi_101111171;ncbi_101111848;ncbi_101113806;ncbi_101114398;ncbi_101115246;ncbi_101118058;ncbi_101118367;ncbi_101119513;ncbi_101119957;ncbi_101120217;ncbi_443346;ncbi_554262;ncbi_554263
GO:0031214	biomineral tissue development	11	59	0.000728791	0.00828147	ncbi_100286738;ncbi_101102578;ncbi_101102632;ncbi_101108764;ncbi_101111370;ncbi_101119285;ncbi_101120024;ncbi_101120549;ncbi_443169;ncbi_443318;ncbi_443548
GO:0085029	extracellular matrix assembly	4	8	0.000770865	0.00872081	ncbi_100820740;ncbi_101109814;ncbi_101112220;ncbi_101112927
GO:0048545	response to steroid hormone	22	173	0.000773203	0.00872081	ncbi_100142676;ncbi_100144426;ncbi_100169934;ncbi_100294659;ncbi_101102067;ncbi_101104341;ncbi_101104604;ncbi_101104718;ncbi_101106756;ncbi_101108651;ncbi_101109144;ncbi_101114391;ncbi_101115001;ncbi_101117946;ncbi_101121425;ncbi_101121675;ncbi_101122588;ncbi_101122961;ncbi_443301;ncbi_443318;ncbi_443412;ncbi_445468
GO:0031400	negative regulation of protein modification process	23	185	0.000814421	0.00909334	ncbi_100127219;ncbi_100169934;ncbi_100216434;ncbi_100216463;ncbi_100307045;ncbi_100913157;ncbi_101102179;ncbi_101106003;ncbi_101106756;ncbi_101106862;ncbi_101108643;ncbi_101109224;ncbi_101111848;ncbi_101112971;ncbi_101114584;ncbi_101116320;ncbi_101118041;ncbi_101120978;ncbi_101123048;ncbi_443219;ncbi_443318;ncbi_445468;ncbi_554263
GO:0007259	JAK-STAT cascade	12	69	0.000815223	0.00909334	ncbi_100135698;ncbi_100294659;ncbi_100303608;ncbi_101103369;ncbi_101105757;ncbi_101109969;ncbi_101113174;ncbi_101119706;ncbi_101122961;ncbi_443318;ncbi_445468;ncbi_780504
GO:0097696	STAT cascade	12	69	0.000815223	0.00909334	ncbi_100135698;ncbi_100294659;ncbi_100303608;ncbi_101103369;ncbi_101105757;ncbi_101109969;ncbi_101113174;ncbi_101119706;ncbi_101122961;ncbi_443318;ncbi_445468;ncbi_780504
GO:0032735	positive regulation of interleukin-12 production	3	4	0.000847981	0.00926108	ncbi_101107132;ncbi_443136;ncbi_554263
GO:0061437	renal system vasculature development	3	4	0.000847981	0.00926108	ncbi_101102632;ncbi_101105675;ncbi_101106012
GO:0061440	kidney vasculature development	3	4	0.000847981	0.00926108	ncbi_101102632;ncbi_101105675;ncbi_101106012
GO:0072012	glomerulus vasculature development	3	4	0.000847981	0.00926108	ncbi_101102632;ncbi_101105675;ncbi_101106012
GO:0045765	regulation of angiogenesis	16	109	0.000848576	0.00926108	ncbi_100158235;ncbi_100217400;ncbi_101102442;ncbi_101103341;ncbi_101103484;ncbi_101105172;ncbi_101105541;ncbi_101105675;ncbi_101107545;ncbi_101111323;ncbi_101115840;ncbi_101116840;ncbi_101117553;ncbi_101119706;ncbi_101123212;ncbi_497272
GO:1901342	regulation of vasculature development	16	109	0.000848576	0.00926108	ncbi_100158235;ncbi_100217400;ncbi_101102442;ncbi_101103341;ncbi_101103484;ncbi_101105172;ncbi_101105541;ncbi_101105675;ncbi_101107545;ncbi_101111323;ncbi_101115840;ncbi_101116840;ncbi_101117553;ncbi_101119706;ncbi_101123212;ncbi_497272
GO:0045637	regulation of myeloid cell differentiation	13	79	0.000863433	0.00938945	ncbi_100286738;ncbi_100620046;ncbi_101106996;ncbi_101107132;ncbi_101108716;ncbi_101109272;ncbi_101110186;ncbi_101111814;ncbi_101111848;ncbi_101121455;ncbi_101122961;ncbi_443118;ncbi_443218
GO:0010563	negative regulation of phosphorus metabolic process	23	186	0.000877607	0.00947566	ncbi_100127219;ncbi_100169934;ncbi_100216434;ncbi_100216463;ncbi_100307045;ncbi_100913157;ncbi_101102179;ncbi_101106003;ncbi_101106862;ncbi_101108643;ncbi_101109224;ncbi_101109798;ncbi_101111848;ncbi_101112971;ncbi_101114584;ncbi_101116320;ncbi_101118041;ncbi_101120978;ncbi_101123048;ncbi_443219;ncbi_443318;ncbi_445468;ncbi_554263
GO:0045936	negative regulation of phosphate metabolic process	23	186	0.000877607	0.00947566	ncbi_100127219;ncbi_100169934;ncbi_100216434;ncbi_100216463;ncbi_100307045;ncbi_100913157;ncbi_101102179;ncbi_101106003;ncbi_101106862;ncbi_101108643;ncbi_101109224;ncbi_101109798;ncbi_101111848;ncbi_101112971;ncbi_101114584;ncbi_101116320;ncbi_101118041;ncbi_101120978;ncbi_101123048;ncbi_443219;ncbi_443318;ncbi_445468;ncbi_554263
GO:0010463	mesenchymal cell proliferation	7	27	0.000892645	0.00956991	ncbi_101102632;ncbi_101103742;ncbi_101104390;ncbi_101112971;ncbi_101119285;ncbi_443548;ncbi_780507
GO:0030282	bone mineralization	7	27	0.000892645	0.00956991	ncbi_100286738;ncbi_101102578;ncbi_101102632;ncbi_101111370;ncbi_101120549;ncbi_443169;ncbi_443318
GO:0042990	regulation of transcription factor import into nucleus	9	43	0.000922171	0.00985164	ncbi_101103023;ncbi_101107511;ncbi_101109408;ncbi_101114243;ncbi_101120217;ncbi_101120966;ncbi_114108765;ncbi_554262;ncbi_554263
GO:0048015	phosphatidylinositol-mediated signaling	12	70	0.000930754	0.00990845	ncbi_101105757;ncbi_101105836;ncbi_101106012;ncbi_101108643;ncbi_101110806;ncbi_101114391;ncbi_101115232;ncbi_101121425;ncbi_101121455;ncbi_114116372;ncbi_443318;ncbi_497272
GO:0016070	RNA metabolic process	166	2196	0.000944537	0.01002	ncbi_100127219;ncbi_100135436;ncbi_100135698;ncbi_100169934;ncbi_100216434;ncbi_100217409;ncbi_100286738;ncbi_100294659;ncbi_100307045;ncbi_100620047;ncbi_100913157;ncbi_101101854;ncbi_101101948;ncbi_101102186;ncbi_101102193;ncbi_101102276;ncbi_101102307;ncbi_101102437;ncbi_101102632;ncbi_101102640;ncbi_101102755;ncbi_101103023;ncbi_101103193;ncbi_101103346;ncbi_101103520;ncbi_101103536;ncbi_1011…
GO:0008202	steroid metabolic process	21	165	0.000997764	0.0105478	ncbi_101105589;ncbi_101106012;ncbi_101106419;ncbi_101110289;ncbi_101110569;ncbi_101110806;ncbi_101111593;ncbi_101112029;ncbi_101113530;ncbi_101114693;ncbi_101118320;ncbi_101118832;ncbi_101119706;ncbi_101119774;ncbi_101120656;ncbi_101122131;ncbi_101122961;ncbi_443107;ncbi_443264;ncbi_443301;ncbi_443412
GO:0001954	positive regulation of cell-matrix adhesion	5	14	0.0010219	0.0107282	ncbi_101102442;ncbi_101105836;ncbi_101120208;ncbi_443169;ncbi_497272
GO:0010811	positive regulation of cell-substrate adhesion	5	14	0.0010219	0.0107282	ncbi_101102442;ncbi_101105836;ncbi_101120208;ncbi_443169;ncbi_497272
[truncated: 2,745 more rows]

## Sheet: Turquoise-BP trems
GO ID	Description	out (2277)	All (12601)	pvalue	p.adjust	Genes
[truncated: 3,802 more rows]

## Sheet: Red-KEGG
KEGG_A_class	KEGG_B_class	Pathway	out (183)	All (8759)	Pvalue	Qvalue	Pathway ID	Genes	K_IDs
[truncated: 280 more rows]

## Sheet: Green-KEGG
KEGG_A_class	KEGG_B_class	Pathway	out (505)	All (8759)	Pvalue	Qvalue	Pathway ID	Genes	K_IDs
[truncated: 319 more rows]

[truncated: 1 more sheets: Turquoise-KEGG]
