# Supplementary material for: Unlocking the genetic secrets of Dorper sheep: insights into wool shedding and hair follicle development
Source: Front Vet Sci. 2024 Dec 11;11:1489379. doi: 10.3389/fvets.2024.1489379 (PMC11670804; doi:10.3389/fvets.2024.1489379)
Supplement: Supplementary file 1 [file Data_Sheet_1.zip › Appendix Table/Table S15.xlsx]

## Sheet: Sheet1
Table S15 Key Gene Sets Associated with Sheep Hair Follicle Development.
DETs			pattern analysis			Hub
id	symbol	Transcript	id	symbol	Transcript	id	symbol	Transcript	module	cor(MM)≥0.75
ncbi_100303604	KRT17	NM_001308600.1	ncbi_101107819	MSX2	XM_027979998.1	ncbi_100303604	KRT17	NM_001308600.1	red	0.869446
ncbi_100526798	KRT84	XM_004006329.4	ncbi_101108645	HOXC13	XM_015094610.2	ncbi_101103024	TMEM79	XM_004002610.3	red	0.948122
ncbi_101103024	TMEM79	XM_004002610.3	ncbi_101111606	DBI	XM_004004750.4	ncbi_780482	FZD3	XM_004004440.4	turquoise	0.86778
ncbi_101103800	ROCK2	XM_015094229.2	ncbi_780482	FZD3	XM_004004440.4	ncbi_101111606	DBI	XM_004004750.4	turquoise	0.924537
ncbi_101105177	TGM3	XM_004014391.4	ncbi_100303604	KRT17	XM_027975121.1	ncbi_100526798	KRT84	XM_004006329.4	turquoise	0.783585
ncbi_101105574	PRKCH	XM_027971916.1	ncbi_101121868	Trpv3	XM_012125908.3	ncbi_101105177	TGM3	XM_004014391.4	turquoise	0.884677
ncbi_101105964	Ldb1	XM_012102831.3	ncbi_101121148	ZDHHC21	XM_012125926.3	ncbi_101121148	ZDHHC21	XM_012125926.3	turquoise	0.766552
ncbi_101107196	RBPJ	XM_004009752.4	ncbi_101121148	ZDHHC21	XM_027971916.1	ncbi_101108645	HOXC13	XM_015094610.2	turquoise	0.887296
ncbi_101107819	MSX2	XM_027979998.1	ncbi_101105574	PRKCH	XM_027967507.1	ncbi_101118914	DSG4	XM_027960837.1	turquoise	0.935102
ncbi_101107975	SOX9	XM_027974011.1	ncbi_101116039	LOC101116039	XM_004006329.4	ncbi_101116039	LOC101116039	XM_027967507.1	turquoise	0.902949
ncbi_101108627	LOC101108627	XM_027962449.1	ncbi_100526798	KRT84	XM_004014391.4	ncbi_101107819	MSX2	XM_027979998.1	turquoise	0.893777
ncbi_101108645	HOXC13	XM_015094610.2	ncbi_101105177	TGM3	XM_027960837.1	Note:The correlation between transcript expression levels and KRTs (hair follicle development indicator data).
ncbi_101111606	DBI	XM_004004750.4	ncbi_101118914	DSG4	XM_004004305.3
ncbi_101113697	MYO7A	XM_027979568.1	ncbi_101123269	ANXA1	XM_004002610.3
ncbi_101115001	ADAM9	XM_004021791.4	ncbi_101103024	TMEM79	XM_027962449.1
ncbi_101115001	ADAM9	XR_003587124.1	ncbi_101108627	LOC101108627	XM_027974935.1
ncbi_101115142	ERRFI1	XM_015099237.2	ncbi_101121185	ALOX15B	NM_001038014.1
ncbi_101116039	LOC101116039	XM_027967507.1	ncbi_654331	LOC654331	NM_001009208.1
ncbi_101116565	SMARCA4	XM_027969668.1	ncbi_443032	SFN	XM_012102831.3
ncbi_101116876	DKK1	XM_012102454.3	ncbi_101105964	Ldb1	XM_012102454.3
ncbi_101118728	LRP4	XM_027979704.1	ncbi_101116876	DKK1	XM_027979704.1
ncbi_101118914	DSG4	XM_027960837.1	ncbi_101118728	LRP4	XM_027974687.1
ncbi_101119064	NGFR	XM_027974687.1	ncbi_101119064	NGFR	XM_027976973.1
ncbi_101121148	ZDHHC21	XM_012125926.3	ncbi_101121444	LAMA5	NM_001267886.1
ncbi_101121148	ZDHHC21	XM_012125908.3	ncbi_443171	SMAD4
ncbi_101121185	ALOX15B	XM_027974935.1
ncbi_101121444	LAMA5	XM_027976973.1
ncbi_101121868	Trpv3	XM_027975121.1
ncbi_101122687	CBX7	XM_027968121.1
ncbi_101123269	ANXA1	XM_004004305.3
ncbi_443032	SFN	NM_001009208.1
ncbi_443171	SMAD4	NM_001267886.1
ncbi_654331	LOC654331	NM_001038014.1
ncbi_654403	TXNIP	XM_004002420.4
ncbi_780482	FZD3	XM_004004440.4
