# Supplementary material for: Unlocking the genetic secrets of Dorper sheep: insights into wool shedding and hair follicle development
Source: Front Vet Sci. 2024 Dec 11;11:1489379. doi: 10.3389/fvets.2024.1489379 (PMC11670804; doi:10.3389/fvets.2024.1489379)
Supplement: Supplementary file 1 [file Data_Sheet_1.zip › Appendix Table/Table S16.xlsx]

## Sheet: Guide
Table S16 Differences in AS Events Across the Three Conversion Periods.
Guide
1	S1-VS-S2-SE
2	S1-VS-S2-RI
3	S1-VS-S2-MXE
4	S1-VS-S2-A3SS
5	S1-VS-S2-A5SS
6	S2-VS-S3-SE
7	S2-VS-S3-RI
8	S2-VS-S3-MXE
9	S2-VS-S3-A3SS
10	S2-VS-S3-A5SS
11	S1-VS-S3-SE
12	S1-VS-S3-RI
13	S1-VS-S3-MXE
14	S1-VS-S3-A3SS
15	S1-VS-S3-A5SS
16	N2-VS-N3-SE
17	N2-VS-N3-RI
18	N2-VS-N3-MXE
19	N2-VS-N3-A3SS
20	N2-VS-N3-A5SS
21	N1-VS-N3-SE
22	N1-VS-N3-MXE
23	N1-VS-N3-RI
24	N1-VS-N3-A3SSE
25	N1-VS-N3-A5SS
26	N1-VS-N2-SE
27	N1-VS-N2-RI
28	N1-VS-N2-MXE
29	N1-VS-N2-A3SS
30	N1-VS-N2-A5SS

## Sheet: S1-VS-S2-SE
GeneID	AS_ID	Gene_symbol	NovelAS	Chr	Strand	Diffsignificant	IncLevelDiff	PValue	FDR	InclusionTranscripts	SkippingTranscripts	exonStart_0base	exonEnd	upstreamES	upstreamEE	downstreamES	downstreamEE	IJC_Shed1	SJC_Shed1	IJC_Shed2	SJC_Shed2	IncFormLen	SkipFormLen	IncLevel_Shed1	IncLevel_Shed2	AverageIncLevel_Shed1	AverageIncLevel_Shed2	IncreaseInclusion(PSI_Shed1-PSI_Shed2>0)	IncreaseExclusion(PSI_Shed1-PSI_Shed2>0)	Description	KEGG_A_class	KEGG_B_class	Pathway	K_ID	GO Component	GO Function	GO Process
ncbi_101102455	SE_37	PIGA	yes	NC_040278.1	-	yes	0.109	8.48866e-07	0.00011005	-	-	14213557	14213690	14207690	14210010	14214390	14214523	42;34;34;30;38	1;0;0;0;0	28;52;20;39;18	0;7;2;6;0	281	149	0.957;1.0;1.0;1.0;1.0	1.0;0.798;0.841;0.775;1.0	0.991	0.883	yes	no	phosphatidylinositol glycan anchor biosynthesis class A, transcript variant X1	Metabolism;Metabolism	Global and overview maps;Glycan biosynthesis and metabolism	ko01100//Metabolic pathways;ko00563//Glycosylphosphatidylinositol(GPI)-anchor biosynthesis	K03857;K03857	GO:0031090//organelle membrane	GO:0016740//transferase activity	GO:0006497//protein lipidation
ncbi_101113123	SE_274	SNX8	yes	NC_040275.1	+	yes	-0.148	1.54506e-10	8.51301e-08	-	-	41773317	41773508	41747786	41747935	41783167	41783236	71;71;35;75;49	6;13;2;0;11	79;93;54;115;68	2;0;1;0;0	298	149	0.855;0.732;0.897;1.0;0.69	0.952;1.0;0.964;1.0;1.0	0.835	0.983	no	yes	sorting nexin 8, transcript variant X1	-	-	-	-	GO:0005769//early endosome;GO:0016020//membrane	GO:0005515//protein binding;GO:0005543//phospholipid binding	GO:0015031//protein transport;GO:0016482//cytoplasmic transport
ncbi_101105830	SE_303	SPART	yes	NC_040261.1	+	yes	-0.183	0.000813754	0.0257681	-	XM_004012120.4	27659234	27659302	27655158	27655294	27664388	27665200	10;4;14;6;1	36;44;52;21;37	8;8;9;13;2	18;13;19;7;9	216	149	0.161;0.059;0.157;0.165;0.018	0.235;0.298;0.246;0.562;0.133	0.112	0.295	no	yes	spartin, transcript variant X2	Cellular Processes	Transport and catabolism	ko04144//Endocytosis	K19366	GO:0031966//mitochondrial membrane;GO:0043232//intracellular non-membrane-bounded organelle	GO:0044389//ubiquitin-like protein ligase binding	GO:0006996//organelle organization;GO:0030510//regulation of BMP signaling pathway;GO:0042391//regulation of membrane potential;GO:0048671//negative regulation of collateral sprouting;GO:0050877//neurological system process;GO:0061448//connective tissue development
ncbi_101119399	SE_334	PLAGL1	no	NC_040259.1	-	yes	0.142	0.00172251	0.0464852	XM_027972518.1	XM_027972515.1;XM_027972516.1	75020985	75021160	75014743	75017113	75036660	75036727	20;23;10;27;16	19;26;23;16;49	17;17;4;8;11	43;50;36;19;25	298	149	0.345;0.307;0.179;0.458;0.14	0.165;0.145;0.053;0.174;0.18	0.286	0.143	yes	no	PLAG1 like zinc finger 1, transcript variant X1	-	-	-	-	-	-	-
ncbi_101116014	SE_556	SGO1	yes	NC_040252.1	-	yes	-0.118	0.000126545	0.00598492	XM_027962110.1	-	301120541	301120694	301120265	301120459	301122101	301122227	18;14;21;19;34	0;0;0;4;7	16;10;8;10;13	0;0;0;0;0	298	149	1.0;1.0;1.0;0.704;0.708	1.0;1.0;1.0;1.0;1.0	0.882	1	no	yes	shugoshin 1	Cellular Processes	Cell growth and death	ko04114//Oocyte meiosis	K11580	GO:0000779//condensed chromosome, centromeric region;GO:0005815//microtubule organizing center;GO:0005819//spindle;GO:0008278//cohesin complex;GO:0043231//intracellular membrane-bounded organelle	GO:0019899//enzyme binding	GO:0007059//chromosome segregation;GO:0034453//microtubule anchoring;GO:0051297//centrosome organization
ncbi_101119113	SE_656	PHOSPHO2	no	NC_040253.1	-	yes	-0.131	0.000137407	0.006371	XM_004004615.4;XM_012134379.3	XM_004004614.4;XM_012134369.3	150928979	150929110	150925988	150926751	150929491	150929663	90;106;130;58;121	61;82;131;54;118	139;170;101;108;96	60;61;78;66;43	279	149	0.441;0.408;0.346;0.365;0.354	0.553;0.598;0.409;0.466;0.544	0.383	0.514	no	yes	phosphatase, orphan 2, transcript variant X3	Metabolism;Metabolism	Global and overview maps;Metabolism of cofactors and vitamins	ko01100//Metabolic pathways;ko00750//Vitamin B6 metabolism	K13248;K13248	-	-	-
ncbi_101114203	SE_668	DARS2	yes	NC_040263.1	+	yes	-0.212	7.75822e-07	0.000102341	XM_004013809.4	-	59296657	59296733	59294589	59294700	59297641	59298771	13;9;19;17;17	3;6;4;0;12	16;17;9;4;14	1;0;0;1;1	224	149	0.742;0.499;0.76;1.0;0.485	0.914;1.0;1.0;0.727;0.903	0.697	0.909	no	yes	aspartyl-tRNA synthetase 2, mitochondrial, transcript variant X1	Genetic Information Processing	Translation	ko00970//Aminoacyl-tRNA biosynthesis	K01876	GO:0044429//mitochondrial part	GO:0004812//aminoacyl-tRNA ligase activity;GO:0032550//purine ribonucleoside binding;GO:0046983//protein dimerization activity	GO:0010467//gene expression;GO:0043039//tRNA aminoacylation
ncbi_105605886	SE_709	ZNF736	yes	NC_040265.1	+	yes	-0.148	1.47336e-05	0.00111205	XM_027977799.1	-	16973170	16973328	16960206	16960265	16980162	16980295	74;84;126;70;92	25;13;13;16;9	116;138;147;98;127	4;7;6;10;11	298	149	0.597;0.764;0.829;0.686;0.836	0.935;0.908;0.925;0.831;0.852	0.742	0.89	no	yes	zinc finger protein 420-like	-	-	-	-	-	-	-
ncbi_101105826	SE_712	SLC18B1	yes	NC_040259.1	-	yes	-0.196	0.00097057	0.0296544	-	XM_004011341.3	64294343	64294686	64293809	64293949	64295565	64295749	12;21;30;33;28	48;42;55;26;42	55;62;67;51;43	30;74;15;51;41	298	149	0.111;0.2;0.214;0.388;0.25	0.478;0.295;0.691;0.333;0.344	0.233	0.428	no	yes	solute carrier family 18 member B1, transcript variant X1	-	-	-	-	-	-	GO:0044763//single-organism cellular process
ncbi_101119524	SE_726	ZNF263	yes	NC_040275.1	+	yes	0.383	6.17456e-05	0.00345389	-	-	2764190	2764317	2761798	2762385	2765746	2765863	9;26;9;16;17	2;1;2;1;6	1;12;5;4;8	11;5;1;10;6	275	149	0.709;0.934;0.709;0.897;0.606	0.047;0.565;0.73;0.178;0.419	0.771	0.388	yes	no	zinc finger protein 263, transcript variant X1	-	-	-	-	GO:0005856//cytoskeleton;GO:0043231//intracellular membrane-bounded organelle	GO:0001071//nucleic acid binding transcription factor activity;GO:0003676//nucleic acid binding;GO:0043169//cation binding	GO:0006355//regulation of transcription, DNA-templated
ncbi_101106429	SE_870	SLC9B2	yes	NC_040257.1	+	yes	0.151	0.000733167	0.0239031	XM_012179603.3;XM_004009660.4	-	25530691	25530834	25523421	25523592	25531680	25531808	9;24;14;19;22	0;0;0;1;0	10;14;14;23;14	1;1;4;3;0	291	149	1.0;1.0;1.0;0.907;1.0	0.837;0.878;0.642;0.797;1.0	0.981	0.831	yes	no	solute carrier family 9 member B2, transcript variant X2	-	-	-	-	GO:0031090//organelle membrane;GO:0031224//intrinsic component of membrane	GO:0015078//hydrogen ion transmembrane transporter activity	GO:0015992//proton transport;GO:0030001//metal ion transport;GO:0044763//single-organism cellular process
ncbi_101120926	SE_977	TRIM55	yes	NC_040260.1	+	yes	0.37	5.40484e-05	0.00310206	XM_004011708.4	-	46925990	46926278	46924446	46924682	46943897	46944945	2;2;2;1;3	0;0;3;0;0	2;1;4;8;2	6;5;1;0;1	298	149	1.0;1.0;0.25;1.0;1.0	0.143;0.091;0.667;1.0;0.5	0.85	0.48	yes	no	tripartite motif containing 55, transcript variant X1	-	-	-	-	-	GO:0005515//protein binding;GO:0046914//transition metal ion binding	-
ncbi_101108475	SE_1038	Golga2	no	NC_040254.1	+	yes	-0.169	3.60192e-05	0.0022638	XM_027966384.1	XM_027966385.1	8276826	8276907	8275740	8275863	8280340	8280384	26;30;25;25;32	4;8;4;14;7	38;37;35;13;15	1;3;1;3;1	229	149	0.809;0.709;0.803;0.537;0.748	0.961;0.889;0.958;0.738;0.907	0.721	0.891	no	yes	golgin A2, transcript variant X1	-	-	-	-	GO:0043231//intracellular membrane-bounded organelle	-	GO:0010770//positive regulation of cell morphogenesis involved in differentiation;GO:0051640//organelle localization
ncbi_101116680	SE_1120	MEF2A	yes	NC_040269.1	-	yes	-0.113	0.00034486	0.0131043	XM_012098353.3	-	6603796	6603820	6599976	6600103	6620769	6620855	5;7;1;11;10	41;55;44;33;35	14;23;22;26;12	54;71;51;53;35	172	149	0.096;0.099;0.019;0.224;0.198	0.183;0.219;0.272;0.298;0.229	0.127	0.24	no	yes	myocyte enhancer factor 2A, transcript variant X9	Environmental Information Processing;Human Diseases;Environmental Information Processing;Organismal Systems;Environmental Information Processing	Signal transduction;Cardiovascular diseases;Signal transduction;Endocrine system;Signal transduction	ko04022//cGMP - PKG signaling pathway;ko05418//Fluid shear stress and atherosclerosis;ko04371//Apelin signaling pathway;ko04928//Parathyroid hormone synthesis, secretion and action;ko04013//MAPK signaling pathway - fly	K09260;K09260;K09260;K09260;K09260	GO:0000785//chromatin;GO:0043231//intracellular membrane-bounded organelle	GO:0000977//RNA polymerase II regulatory region sequence-specific DNA binding;GO:0000982//transcription factor activity, RNA polymerase II core promoter proximal region sequence-specific binding;GO:0001104//RNA polymerase II transcription cofactor activity;GO:0008134//transcription factor binding;GO:0019900//kinase binding;GO:0046983//protein dimerization activity	GO:0000165//MAPK cascade;GO:0006357//regulation of transcription from RNA polymerase II promoter;GO:0007005//mitochondrion organization;GO:0008016//regulation of heart contraction;GO:0012501//programmed cell death;GO:0048812//neuron projection morphogenesis;GO:0051592//response to calcium ion;GO:0055003//cardiac myofibril assembly
ncbi_101116278	SE_1208	CCDC191	yes	NC_040252.1	-	yes	0.117	0.00067315	0.022388	XM_027980069.1	-	196378914	196378953	196372420	196372562	196381065	196381227	32;26;29;23;31	0;0;0;0;0	57;39;20;17;34	0;0;3;10;0	187	149	1.0;1.0;1.0;1.0;1.0	1.0;1.0;0.842;0.575;1.0	1	0.883	yes	no	coiled-coil domain containing 191, transcript variant X1	-	-	-	-	-	-	-
ncbi_101118346	SE_1230	pus10	yes	NC_040254.1	+	yes	-0.208	0.00029473	0.011631	-	-	67404644	67404701	67400814	67400940	67406806	67406924	6;23;11;8;22	6;11;2;4;3	9;14;5;4;9	0;3;1;1;0	205	149	0.421;0.603;0.8;0.592;0.842	1.0;0.772;0.784;0.744;1.0	0.652	0.86	no	yes	pseudouridine synthase 10, transcript variant X2	-	-	-	-	-	GO:0003676//nucleic acid binding;GO:0016866//intramolecular transferase activity	GO:0016070//RNA metabolic process
ncbi_101107508	SE_1233	LSP1	yes	NC_040272.1	-	yes	0.116	2.61015e-07	4.52266e-05	XM_027960044.1;XM_027960045.1	-	51469436	51469480	51469139	51469221	51470124	51470320	70;46;72;29;84	8;0;2;0;0	109;105;87;148;85	19;15;18;6;11	192	149	0.872;1.0;0.965;1.0;1.0	0.817;0.845;0.79;0.95;0.857	0.967	0.852	yes	no	lymphocyte specific protein 1, transcript variant X1	Human Diseases;Organismal Systems	Infectious diseases;Immune system	ko05152//Tuberculosis;ko04625//C-type lectin receptor signaling pathway	K14957;K14957	GO:0031988//membrane-bounded vesicle	-	GO:0006950//response to stress;GO:0042221//response to chemical;GO:0050794//regulation of cellular process
ncbi_101107905	SE_1290	C3orf67	no	NC_040270.1	+	yes	-0.402	0.000342427	0.0130268	XM_012099769.3	XM_012099779.3	44505167	44505542	44494248	44494583	44532176	44532380	2;5;3;2;9	4;4;6;2;0	12;3;9;3;3	1;4;0;0;0	298	149	0.2;0.385;0.2;0.333;1.0	0.857;0.273;1.0;1.0;1.0	0.424	0.826	no	yes	chromosome 19 C3orf67 homolog, transcript variant X1	-	-	-	-	-	-	-
ncbi_101108985	SE_1319	CENPU	yes	NC_040277.1	-	yes	-0.111	2.30409e-06	0.000248393	XM_027962723.1	-	16040587	16040648	16039881	16040106	16051492	16051598	27;31;33;26;50	3;7;4;3;2	24;31;20;49;22	0;1;0;0;2	209	149	0.865;0.759;0.855;0.861;0.947	1.0;0.957;1.0;1.0;0.887	0.857	0.969	no	yes	centromere protein U	-	-	-	-	GO:0000776//kinetochore;GO:0044430//cytoskeletal part	-	GO:0009792//embryo development ending in birth or egg hatching;GO:0010468//regulation of gene expression;GO:0034645//cellular macromolecule biosynthetic process
ncbi_101109812	SE_1354	UBXN2B	yes	NC_040260.1	+	yes	0.114	1.2571e-06	0.000150575	XM_015097771.2	-	40353693	40353855	40349192	40349330	40354978	40359130	66;57;92;77;115	0;0;3;0;0	67;75;41;35;46	0;5;6;7;0	298	149	1.0;1.0;0.939;1.0;1.0	1.0;0.882;0.774;0.714;1.0	0.988	0.874	yes	no	UBX domain protein 2B	-	-	-	-	-	-	-
ncbi_101123108	SE_1647	PIK3C2G	yes	NC_040254.1	-	yes	0.175	9.51606e-06	0.000776769	XM_012175280.3	-	211522432	211522604	211499214	211499976	211523875	211525733	29;18;15;46;26	0;0;0;0;0	89;74;37;28;18	0;48;0;0;4	298	149	1.0;1.0;1.0;1.0;1.0	1.0;0.435;1.0;1.0;0.692	1	0.825	yes	no	phosphatidylinositol-4-phosphate 3-kinase catalytic subunit type 2 gamma	Metabolism;Environmental Information Processing;Metabolism	Global and overview maps;Signal transduction;Carbohydrate metabolism	ko01100//Metabolic pathways;ko04070//Phosphatidylinositol signaling system;ko00562//Inositol phosphate metabolism	K00923;K00923;K00923	-	-	-
ncbi_101111877	SE_1709	DMTF1	no	NC_040255.1	-	yes	0.12	0.000192654	0.00826062	XM_015095234.2;XM_015095237.2;XM_015095236.2	XM_015095235.2	37570442	37570582	37562072	37562195	37572350	37572484	70;73;57;65;80	3;3;4;1;7	76;120;47;44;44	6;20;8;6;6	288	149	0.923;0.926;0.881;0.971;0.855	0.868;0.756;0.752;0.791;0.791	0.911	0.792	yes	no	cyclin D binding myb like transcription factor 1, transcript variant X2	-	-	-	-	GO:0043231//intracellular membrane-bounded organelle	GO:0005488//binding	-
ncbi_101111612	SE_1739	WNK2	yes	NC_040253.1	-	yes	0.177	0.0016558	0.045239	XM_027964194.1	-	29800233	29800332	29791846	29792106	29801064	29801253	5;5;3;5;5	0;0;1;0;0	10;9;3;10;8	0;0;11;0;3	247	149	1.0;1.0;0.644;1.0;1.0	1.0;1.0;0.141;1.0;0.617	0.929	0.752	yes	no	WNK lysine deficient protein kinase 2, transcript variant X1	-	-	-	-	GO:0044424//intracellular part	GO:0016301//kinase activity;GO:0032550//purine ribonucleoside binding	GO:0006468//protein phosphorylation;GO:0008283//cell proliferation;GO:0032414//positive regulation of ion transmembrane transporter activity;GO:0032844//regulation of homeostatic process;GO:0043409//negative regulation of MAPK cascade
ncbi_100145865	SE_1837	--	no	NC_040258.1	-	yes	0.281	0	0	XM_012180582.3	XM_012180569.3;XM_012180570.3;XM_012180575.3;XM_012180572.3;XM_012180567.3	48033381	48033507	48019916	48020050	48033704	48033830	552;729;443;630;597	670;561;607;567;844	145;66;45;125;69	1293;1206;550;841;642	274	149	0.309;0.414;0.284;0.377;0.278	0.057;0.029;0.043;0.075;0.055	0.332	0.052	yes	no	tropomyosin 1, transcript variant X17	-	-	-	-	GO:0031253//cell projection membrane;GO:0032432//actin filament bundle;GO:0043234//protein complex;GO:0043292//contractile fiber	GO:0008092//cytoskeletal protein binding	GO:0000302//response to reactive oxygen species;GO:0001996//positive regulation of heart rate by epinephrine-norepinephrine;GO:0006941//striated muscle contraction;GO:0031032//actomyosin structure organization;GO:0055008//cardiac muscle tissue morphogenesis
ncbi_101108572	SE_1994	Kiaa1211	no	NC_040257.1	+	yes	0.145	0.000797667	0.025476	XM_027971010.1;XM_027971009.1	XM_027971012.1	78884475	78884611	78861669	78861841	78892005	78892170	4;5;10;12;26	3;1;1;0;0	11;44;24;24;52	4;20;5;8;7	284	149	0.412;0.724;0.84;1.0;1.0	0.591;0.536;0.716;0.611;0.796	0.795	0.65	yes	no	KIAA1211 ortholog, transcript variant X1	-	-	-	-	-	-	-
ncbi_101117135	SE_2032	ASTE1	no	NC_040252.1	+	yes	0.104	0.00038096	0.0142468	XM_012103531.3;XM_012103575.3;XR_003586622.1;XM_027960605.1;XR_003586624.1	XM_027960603.1	281941428	281941600	281940535	281940934	281941744	281943067	39;30;22;40;33	0;0;3;0;2	55;54;18;46;44	4;1;6;9;0	298	149	1.0;1.0;0.786;1.0;0.892	0.873;0.964;0.6;0.719;1.0	0.936	0.831	yes	no	asteroid homolog 1, transcript variant X2	-	-	-	-	-	-	GO:0006259//DNA metabolic process
ncbi_101103520	SE_2126	MYSM1	yes	NC_040252.1	-	yes	-0.37	3.94346e-06	0.00039135	-	-	35009543	35009567	35005402	35005501	35009657	35009735	10;5;30;4;13	14;6;9;3;17	21;31;14;23;12	3;9;0;0;4	172	149	0.382;0.419;0.743;0.536;0.398	0.858;0.749;1.0;1.0;0.722	0.496	0.866	no	yes	Myb like, SWIRM and MPN domains 1, transcript variant X1	-	-	-	-	GO:0043231//intracellular membrane-bounded organelle	GO:0003712//transcription cofactor activity;GO:0005515//protein binding;GO:0036459//thiol-dependent ubiquitinyl hydrolase activity;GO:0070011//peptidase activity, acting on L-amino acid peptides	GO:0006357//regulation of transcription from RNA polymerase II promoter;GO:0035521//monoubiquitinated histone deubiquitination
ncbi_105608416	SE_2171	-	yes	NC_040262.1	+	yes	-0.395	3.12551e-05	0.00201809	XR_003590665.1	-	25384384	25384563	25382694	25383083	25384762	25384834	1;2;5;6;0	6;8;14;2;13	7;12;4;20;2	4;2;1;2;4	298	149	0.077;0.111;0.152;0.6;0.0	0.467;0.75;0.667;0.833;0.2	0.188	0.583	no	yes	-	-	-	-	-	-	-	-
ncbi_101117119	SE_2175	TRNAU1AP	no	NC_040271.1	+	yes	0.146	0.00164091	0.0450554	XM_027958426.1	XM_027958424.1;XR_003586194.1;XR_003586193.1;XM_027958425.1	48951027	48951137	48947162	48947288	48957121	48957311	12;5;21;25;17	26;44;17;17;14	7;6;5;7;0	38;43;2;58;14	258	149	0.21;0.062;0.416;0.459;0.412	0.096;0.075;0.591;0.065;0.0	0.312	0.165	yes	no	chromosome 20 C6orf52 homolog, transcript variant X2	-	-	-	-	-	-	-
ncbi_101102733	SE_2194	NUMB	no	NC_040258.1	-	yes	0.292	5.06432e-09	1.90252e-06	XM_027971992.1;XM_027971993.1;XM_027971989.1;XM_012182000.2;XM_027971988.1;XM_027971995.1;XM_027971990.1;XM_027971991.1;XM_027971987.1	XM_027971996.1;XM_027971997.1;XM_027971994.1	88493461	88493608	88490539	88492662	88496444	88496594	51;39;39;18;37	33;10;30;11;35	14;12;14;22;8	41;53;25;33;31	295	149	0.438;0.663;0.396;0.453;0.348	0.147;0.103;0.22;0.252;0.115	0.46	0.167	yes	no	NUMB endocytic adaptor protein, transcript variant X4	Environmental Information Processing	Signal transduction	ko04330//Notch signaling pathway	K06057	GO:0005768//endosome;GO:0005924//cell-substrate adherens junction;GO:0019898//extrinsic component of membrane;GO:0030135//coated vesicle	GO:0050839//cell adhesion molecule binding	GO:0008593//regulation of Notch signaling pathway;GO:0010720//positive regulation of cell development;GO:0021873//forebrain neuroblast division;GO:0030334//regulation of cell migration;GO:0030858//positive regulation of epithelial cell differentiation;GO:0045216//cell-cell junction organization;GO:0048812//neuron projection morphogenesis;GO:0051129//negative regulation of cellular component organ…
ncbi_101119834	SE_2389	Gosr2	no	NC_040262.1	+	yes	0.1	5.52205e-06	0.000500491	XM_004013001.3	XM_027974390.1	17783725	17783866	17780694	17780827	17787542	17790338	129;160;165;96;155	5;3;1;3;7	110;190;79;132;74	24;6;5;19;3	289	149	0.93;0.965;0.988;0.943;0.919	0.703;0.942;0.891;0.782;0.927	0.949	0.849	yes	no	golgi SNAP receptor complex member 2, transcript variant X1	Genetic Information Processing	Folding, sorting and degradation	ko04130//SNARE interactions in vesicular transport	K08496	-	-	-
ncbi_101111400	SE_2485	PEX6	yes	NC_040271.1	-	yes	0.117	0.00113933	0.03372	XM_027959150.1	-	18326330	18326463	18326045	18326251	18326604	18326681	36;55;73;44;79	0;0;1;2;10	63;73;42;57;40	7;9;0;13;6	281	149	1.0;1.0;0.975;0.921;0.807	0.827;0.811;1.0;0.699;0.779	0.941	0.823	yes	no	peroxisomal biogenesis factor 6	Cellular Processes	Transport and catabolism	ko04146//Peroxisome	K13339	GO:0042579//microbody	GO:0005515//protein binding;GO:0016887//ATPase activity;GO:0032550//purine ribonucleoside binding	GO:0006605//protein targeting;GO:0006996//organelle organization;GO:0031647//regulation of protein stability;GO:0065002//intracellular protein transmembrane transport
ncbi_101121266	SE_2571	PTPN13	yes	NC_040257.1	+	yes	-0.173	0	0	XM_012180310.2;XM_012180311.2;XM_012180315.2;XM_012180316.2	-	111962132	111962279	111960603	111961067	111963507	111963601	152;145;154;96;141	24;9;26;4;17	118;101;79;121;79	0;0;0;0;0	295	149	0.762;0.891;0.749;0.924;0.807	1.0;1.0;1.0;1.0;1.0	0.827	1	no	yes	protein tyrosine phosphatase, non-receptor type 13, transcript variant X1	Cellular Processes	Cell growth and death	ko04210//Apoptosis	K02374	GO:0016020//membrane;GO:0031252//cell leading edge;GO:0031988//membrane-bounded vesicle;GO:0043231//intracellular membrane-bounded organelle;GO:0043232//intracellular non-membrane-bounded organelle	GO:0042578//phosphoric ester hydrolase activity	GO:0006470//protein dephosphorylation
ncbi_101118541	SE_2593	HEXIM2	yes	NC_040262.1	-	yes	0.162	5.9571e-07	8.52536e-05	XM_027974403.1	-	18233462	18233560	18230228	18231223	18234531	18234595	3;7;2;4;0	14;12;10;5;18	0;0;0;0;0	11;16;5;7;4	246	149	0.115;0.261;0.108;0.326;0.0	0.0;0.0;0.0;0.0;0.0	0.162	0	yes	no	HEXIM P-TEFb complex subunit 2, transcript variant X1	-	-	-	-	GO:0043231//intracellular membrane-bounded organelle	GO:0003723//RNA binding;GO:0016538//cyclin-dependent protein serine/threonine kinase regulator activity	GO:0000079//regulation of cyclin-dependent protein serine/threonine kinase activity;GO:0006357//regulation of transcription from RNA polymerase II promoter
ncbi_101112861	SE_2600	C1orf52	yes	NC_040252.1	-	yes	-0.29	3.68871e-07	5.77938e-05	XR_003589870.1	-	66861402	66861527	66860994	66861193	66861827	66862114	9;21;5;10;10	28;33;27;30;42	8;22;7;19;14	11;9;5;15;7	273	149	0.149;0.258;0.092;0.154;0.115	0.284;0.572;0.433;0.409;0.522	0.154	0.444	no	yes	chromosome 1 C1orf52 homolog, transcript variant X1	-	-	-	-	-	-	-
ncbi_101118837	SE_2767	PHLDB2	no	NC_040252.1	+	yes	0.154	0.000188701	0.00812275	XM_012190207.3;XM_012190214.3;XM_012190238.3	XM_027979915.1;XM_012190228.3	194369086	194369230	194365120	194365210	194372155	194372296	42;97;73;43;50	7;12;8;8;11	53;64;56;50;46	24;22;19;16;10	292	149	0.754;0.805;0.823;0.733;0.699	0.53;0.597;0.601;0.615;0.701	0.763	0.609	yes	no	pleckstrin homology like domain family B member 2, transcript variant X1	-	-	-	-	GO:0005856//cytoskeleton;GO:0016020//membrane	-	-
ncbi_101120828	SE_3066	SPPL2B	yes	NC_040256.1	-	yes	-0.134	0.000785529	0.0251686	XM_027969921.1	-	19711922	19712083	19709507	19711176	19713266	19713344	22;41;17;16;34	0;0;11;0;2	16;36;16;40;25	0;0;0;0;0	298	149	1.0;1.0;0.436;1.0;0.895	1.0;1.0;1.0;1.0;1.0	0.866	1	no	yes	signal peptide peptidase like 2B	-	-	-	-	GO:0000139//Golgi membrane;GO:0005774//vacuolar membrane;GO:0030176//integral component of endoplasmic reticulum membrane	GO:0004190//aspartic-type endopeptidase activity;GO:0046983//protein dimerization activity	GO:0002682//regulation of immune system process;GO:0033619//membrane protein proteolysis
ncbi_101108874	SE_3152	TP63	yes	NC_040252.1	-	yes	-0.256	8.72542e-05	0.00447215	-	-	215882976	215883121	215875154	215878359	215885458	215885616	31;21;14;34;29	13;7;4;3;13	23;16;16;27;18	1;0;2;5;0	293	149	0.548;0.604;0.64;0.852;0.531	0.921;1.0;0.803;0.733;1.0	0.635	0.891	no	yes	tumor protein p63, transcript variant X1	Human Diseases;Environmental Information Processing;Cellular Processes	Cancers;Signal transduction;Cell growth and death	ko05206//MicroRNAs in cancer;ko04391//Hippo signaling pathway -fly;ko04214//Apoptosis - fly	K10149;K10149;K10149	GO:0000785//chromatin;GO:0031981//nuclear lumen	GO:0000975//regulatory region DNA binding;GO:0000982//transcription factor activity, RNA polymerase II core promoter proximal region sequence-specific binding;GO:0000988//transcription factor activity, protein binding;GO:0019904//protein domain specific binding	GO:0001738//morphogenesis of a polarized epithelium;GO:0002067//glandular epithelial cell differentiation;GO:0003002//regionalization;GO:0006357//regulation of transcription from RNA polymerase II promoter;GO:0007267//cell-cell signaling;GO:0007498//mesoderm development;GO:0007568//aging;GO:0008593//regulation of Notch signaling pathway;GO:0008630//intrinsic apoptotic signaling pathway in respons…
ncbi_101117135	SE_3297	ASTE1	no	NC_040252.1	+	yes	0.309	0.000238012	0.00984601	XR_003586622.1;XR_003586624.1	XM_012103575.3	281954725	281954925	281952236	281952426	281961720	281961787	2;2;4;10;11	0;0;0;4;0	10;6;6;4;6	0;1;6;2;4	298	149	1.0;1.0;1.0;0.556;1.0	1.0;0.75;0.333;0.5;0.429	0.911	0.602	yes	no	asteroid homolog 1, transcript variant X2	-	-	-	-	-	-	GO:0006259//DNA metabolic process
ncbi_101110344	SE_3308	ETV4	no	NC_040262.1	+	yes	-0.197	1.71201e-05	0.00125493	XM_012186172.2	XM_027974464.1;XM_027974465.1	19598630	19598706	19596687	19596735	19603713	19603767	2;0;1;1;0	3;2;7;6;10	6;0;3;4;3	4;1;4;8;3	224	149	0.307;0.0;0.087;0.1;0.0	0.499;0.0;0.333;0.25;0.399	0.099	0.296	no	yes	ETS variant 4, transcript variant X1	Human Diseases	Cancers	ko05202//Transcriptional misregulation in cancers	K15592	-	-	-
ncbi_101115623	SE_3335	ANK2	no	NC_040257.1	-	yes	0.231	2.65861e-07	4.56012e-05	XM_012179446.3;XM_027970796.1	XM_027970801.1;XM_027970800.1;XM_027970795.1;XM_027970799.1;XM_027970798.1;XM_027970803.1;XM_027970802.1;XM_027970797.1	15407854	15407947	15407281	15407365	15410308	15410600	56;51;61;42;66	34;72;67;33;25	61;74;57;34;27	145;163;91;83;81	241	149	0.505;0.305;0.36;0.44;0.62	0.206;0.219;0.279;0.202;0.171	0.446	0.215	yes	no	ankyrin 2, transcript variant X1	Human Diseases;Organismal Systems	Cancers;Immune system	ko05205//Proteoglycans in cancer;ko04624//Toll and Imd signaling pathway	K10380;K10380	GO:0016021//integral component of membrane;GO:0031674//I band;GO:0044291//cell-cell contact zone;GO:0044459//plasma membrane part	GO:0008092//cytoskeletal protein binding;GO:0016247//channel regulator activity;GO:0019900//kinase binding	GO:0002027//regulation of heart rate;GO:0003230//cardiac atrium development;GO:0006612//protein targeting to membrane;GO:0006813//potassium ion transport;GO:0010880//regulation of release of sequestered calcium ion into cytosol by sarcoplasmic reticulum;GO:0019722//calcium-mediated signaling;GO:0031647//regulation of protein stability;GO:0032414//positive regulation of ion transmembrane transport…
ncbi_101106800	SE_3339	RAD18	no	NC_040270.1	+	yes	-0.135	0.000227533	0.00952152	XM_004018298.3;XM_027958131.1	XM_012099578.2	18678312	18678375	18653807	18653985	18694120	18694985	41;38;35;24;43	7;13;5;3;3	39;44;34;43;19	8;1;0;0;0	211	149	0.805;0.674;0.832;0.85;0.91	0.775;0.969;1.0;1.0;1.0	0.814	0.949	no	yes	RAD18 E3 ubiquitin protein ligase, transcript variant X1	-	-	-	-	GO:0000803//sex chromosome;GO:0032991//macromolecular complex;GO:0043231//intracellular membrane-bounded organelle;GO:0044427//chromosomal part	GO:0003676//nucleic acid binding;GO:0043130//ubiquitin binding;GO:0044389//ubiquitin-like protein ligase binding;GO:0046914//transition metal ion binding	GO:0000018//regulation of DNA recombination;GO:0009416//response to light stimulus;GO:0033554//cellular response to stress;GO:0048232//male gamete generation
ncbi_443548	SE_3358	FGFR2	yes	NC_040273.1	-	yes	0.199	7.30147e-05	0.00390581	-	XM_027960359.1	44800118	44800266	44798570	44798664	44801380	44801571	86;57;74;71;102	17;6;16;7;10	58;42;51;61;57	11;27;15;25;21	296	149	0.718;0.827;0.7;0.836;0.837	0.726;0.439;0.631;0.551;0.577	0.784	0.585	yes	no	fibroblast growth factor receptor 2, transcript variant X1	Human Diseases;Environmental Information Processing;Environmental Information Processing;Cellular Processes;Environmental Information Processing;Cellular Processes;Environmental Information Processing;Human Diseases;Cellular Processes;Human Diseases;Human Diseases;Human Diseases	Cancers;Signal transduction;Signal transduction;Transport and catabolism;Signal transduction;Cell motility;Signal transduction;Cancers;Cellular community - eukaryotes;Cancers;Drug resistance;Cancers	ko05200//Pathways in cancer;ko04151//PI3K-Akt signaling pathway;ko04010//MAPK signaling pathway;ko04144//Endocytosis;ko04014//Ras signaling pathway;ko04810//Regulation of actin cytoskeleton;ko04015//Rap1 signaling pathway;ko05226//Gastric cancer;ko04550//Signaling pathways regulating pluripotency of stem cells;ko05215//Prostate cancer;ko01521//EGFR tyrosine kinase inhibitor resistance;ko05230//Ce…	K05093;K05093;K05093;K05093;K05093;K05093;K05093;K05093;K05093;K05093;K05093;K05093	GO:0016021//integral component of membrane;GO:0043231//intracellular membrane-bounded organelle;GO:0044444//cytoplasmic part	GO:0004714//transmembrane receptor protein tyrosine kinase activity;GO:0019838//growth factor binding;GO:0032550//purine ribonucleoside binding;GO:0046983//protein dimerization activity	GO:0002064//epithelial cell development;GO:0002067//glandular epithelial cell differentiation;GO:0006357//regulation of transcription from RNA polymerase II promoter;GO:0006468//protein phosphorylation;GO:0007088//regulation of mitotic nuclear division;GO:0007420//brain development;GO:0008543//fibroblast growth factor receptor signaling pathway;GO:0010464//regulation of mesenchymal cell prolifera…
ncbi_101119107	SE_3415	--	yes	NC_040276.1	-	yes	0.16	1.23022e-05	0.000972959	XM_012105311.3	-	30472727	30472821	30471466	30472430	30473119	30473686	22;12;6;8;13	2;1;0;0;0	33;50;23;18;16	3;4;5;5;3	242	149	0.871;0.881;1.0;1.0;1.0	0.871;0.885;0.739;0.689;0.767	0.95	0.79	yes	no	MSS51 mitochondrial translational activator	-	-	-	-	-	GO:0043169//cation binding	-
ncbi_101114150	SE_3420	SLK	no	NC_040273.1	+	yes	0.111	0.00121711	0.0354505	XM_004020168.4	XM_004020169.4	27115626	27115719	27113017	27113197	27123177	27123307	285;261;257;181;281	105;129;94;83;134	255;134;150;188;97	124;124;77;113;98	241	149	0.627;0.556;0.628;0.574;0.565	0.56;0.401;0.546;0.507;0.38	0.59	0.479	yes	no	STE20 like kinase, transcript variant X1	Cellular Processes	Cell growth and death	ko04114//Oocyte meiosis	K08836	-	-	-
ncbi_101102385	SE_3538	SGSM3	no	NC_040254.1	+	yes	-0.156	9.43986e-09	3.05953e-06	XM_027968134.1;XM_027968136.1;XM_027968135.1	XM_027968137.1	232580118	232580262	232579493	232579601	232580478	232580674	58;79;70;69;119	8;14;12;7;9	77;87;63;62;46	3;0;1;2;2	292	149	0.787;0.742;0.749;0.834;0.871	0.929;1.0;0.97;0.941;0.921	0.797	0.952	no	yes	small G protein signaling modulator 3, transcript variant X1	-	-	-	-	GO:0044424//intracellular part	GO:0017016//Ras GTPase binding	GO:0016192//vesicle-mediated transport;GO:0022402//cell cycle process;GO:0046578//regulation of Ras protein signal transduction
ncbi_101122651	SE_3571	Txnl4a	no	NC_040274.1	+	yes	-0.153	2.24071e-06	0.00024367	XM_015103564.2	XM_004020395.3	683183	683253	680946	681114	687032	687136	67;123;94;54;109	116;219;224;231;248	62;53;31;66;50	63;57;60;66;40	218	149	0.283;0.277;0.223;0.138;0.231	0.402;0.389;0.261;0.406;0.461	0.23	0.384	no	yes	thioredoxin like 4A, transcript variant X1	Genetic Information Processing	Transcription	ko03040//Spliceosome	K12859	-	-	-
ncbi_101102382	SE_3629	GPR107	yes	NC_040254.1	-	yes	-0.137	1.92401e-07	3.47573e-05	XM_012161177.3	-	6592237	6592359	6584171	6589019	6593293	6593377	37;40;33;32;43	1;0;5;11;1	37;32;39;49;36	0;0;0;0;0	270	149	0.953;1.0;0.785;0.616;0.96	1.0;1.0;1.0;1.0;1.0	0.863	1	no	yes	G protein-coupled receptor 107	-	-	-	-	-	-	-
ncbi_101112549	SE_3669	GTF3C5	no	NC_040254.1	-	yes	0.278	9.09862e-06	0.000748237	XM_027966226.1	XM_027966227.1	4047951	4048032	4047661	4047783	4048472	4048587	6;10;18;8;6	0;0;0;0;0	10;4;6;15;5	2;4;0;2;2	229	149	1.0;1.0;1.0;1.0;1.0	0.765;0.394;1.0;0.83;0.619	1	0.722	yes	no	general transcription factor IIIC subunit 5, transcript variant X1	-	-	-	-	-	-	GO:0007519//skeletal muscle tissue development
ncbi_101105821	SE_3838	ARAP3	no	NC_040256.1	-	yes	0.268	9.5609e-05	0.00478899	XM_027970345.1	XM_027970346.1	55091359	55091398	55089697	55090867	55091600	55091738	4;1;8;7;3	0;0;0;4;0	14;3;4;4;9	9;1;4;1;2	187	149	1.0;1.0;1.0;0.582;1.0	0.553;0.705;0.443;0.761;0.782	0.916	0.649	yes	no	ArfGAP with RhoGAP domain, ankyrin repeat and PH domain 3, transcript variant X1	Cellular Processes;Environmental Information Processing;Environmental Information Processing	Transport and catabolism;Signal transduction;Signal transduction	ko04144//Endocytosis;ko04024//cAMP signaling pathway;ko04015//Rap1 signaling pathway	K12490;K12490;K12490	GO:0031252//cell leading edge;GO:0044424//intracellular part	GO:0008047//enzyme activator activity;GO:0046914//transition metal ion binding;GO:1902936//phosphatidylinositol bisphosphate binding	GO:0022604//regulation of cell morphogenesis;GO:0030334//regulation of cell migration;GO:0043087//regulation of GTPase activity
ncbi_101107240	SE_3864	DENND4B	no	NC_040252.1	-	yes	0.14	0.000158971	0.00710191	XM_027975487.1;XM_027975489.1	XM_027975495.1;XM_027975493.1	110483548	110483718	110483231	110483476	110483912	110483982	12;3;8;24;16	2;0;0;0;2	33;16;24;9;27	12;0;5;2;2	298	149	0.75;1.0;1.0;1.0;0.8	0.579;1.0;0.706;0.692;0.871	0.91	0.77	yes	no	DENN domain containing 4B, transcript variant X1	-	-	-	-	GO:0031981//nuclear lumen	GO:0005088//Ras guanyl-nucleotide exchange factor activity	GO:0043087//regulation of GTPase activity
ncbi_101120129	SE_3876	SERPINB13	yes	NC_040274.1	+	yes	-0.262	0.000802167	0.0255234	XM_012103839.2;XM_012103836.3	-	68015034	68015190	68014456	68014599	68018048	68020119	227;420;274;97;281	29;75;88;80;55	41;2;10;46;32	0;0;0;12;2	298	149	0.796;0.737;0.609;0.377;0.719	1.0;1.0;1.0;0.657;0.889	0.648	0.909	no	yes	serpin family B member 13, transcript variant X1	Human Diseases	Infectious diseases	ko05146//Amoebiasis	K13963	-	-	-
ncbi_443051	SE_4040	COL6A3	yes	NC_040252.1	+	yes	0.381	0	0	XM_027967270.1	-	3705240	3705840	3702601	3703186	3707166	3707739	535;520;339;435;510	169;141;162;191;227	479;281;287;270;347	401;1613;785;949;721	298	149	0.613;0.648;0.511;0.532;0.529	0.374;0.08;0.155;0.125;0.194	0.567	0.186	yes	no	collagen type VI alpha 3 chain	Environmental Information Processing;Human Diseases;Cellular Processes;Organismal Systems;Environmental Information Processing	Signal transduction;Infectious diseases;Cellular community - eukaryotes;Digestive system;Signaling molecules and interaction	ko04151//PI3K-Akt signaling pathway;ko05165//Human papillomavirus infection;ko04510//Focal adhesion;ko04974//Protein digestion and absorption;ko04512//ECM-receptor interaction	K06238;K06238;K06238;K06238;K06238	GO:0005886//plasma membrane;GO:0031988//membrane-bounded vesicle;GO:0044421//extracellular region part	-	GO:0010466//negative regulation of peptidase activity
ncbi_105601941	SE_4051	PRDM2	no	NC_040263.1	-	yes	0.216	7.14928e-09	2.54138e-06	XM_027975876.1	XM_027975879.1	57682305	57682422	57673321	57675310	57712659	57717016	9;16;14;19;9	1;0;0;0;0	21;21;20;10;12	4;10;2;1;2	265	149	0.835;1.0;1.0;1.0;1.0	0.747;0.541;0.849;0.849;0.771	0.967	0.751	yes	no	PR/SET domain 2, transcript variant X1	Metabolism	Amino acid metabolism	ko00310//Lysine degradation	K11432	-	GO:0043169//cation binding	-
ncbi_101116184	SE_4058	CARMIL1	no	NC_040271.1	-	yes	-0.303	7.14651e-08	1.57504e-05	XM_027958413.1	XM_004019095.4	34850295	34850442	34843479	34844479	34852891	34853032	19;7;8;0;14	32;46;44;27;35	34;22;12;15;27	11;28;21;7;18	295	149	0.231;0.071;0.084;0.0;0.168	0.61;0.284;0.224;0.52;0.431	0.111	0.414	no	yes	capping protein regulator and myosin 1 linker 1, transcript variant X1	-	-	-	-	GO:0031252//cell leading edge;GO:0031988//membrane-bounded vesicle;GO:0043234//protein complex;GO:0044424//intracellular part	GO:0005515//protein binding	GO:0006082//organic acid metabolic process;GO:0010770//positive regulation of cell morphogenesis involved in differentiation;GO:0030031//cell projection assembly;GO:0030334//regulation of cell migration;GO:0031346//positive regulation of cell projection organization;GO:0032233//positive regulation of actin filament bundle assembly;GO:0051016//barbed-end actin filament capping;GO:0051695//actin fi…
ncbi_105606161	SE_4078	PWWP2B	no	NC_040273.1	+	yes	0.133	0.000914477	0.0283068	XR_003586561.1	XM_027960238.1	54679061	54679249	54671386	54672961	54683830	54684324	2;5;4;9;7	11;9;7;9;12	3;4;0;0;1	8;8;16;4;8	298	149	0.083;0.217;0.222;0.333;0.226	0.158;0.2;0.0;0.0;0.059	0.216	0.083	yes	no	PWWP domain containing 2B, transcript variant X1	-	-	-	-	GO:0031981//nuclear lumen	-	-
ncbi_101112482	SE_4137	TMEM156	yes	NC_040257.1	-	yes	0.269	6.56781e-07	9.08473e-05	XM_012179803.3;XM_004009769.4	-	63761651	63761912	63758354	63758474	63765144	63765414	11;5;20;12;27	0;0;0;0;0	8;27;9;8;10	0;2;5;9;0	298	149	1.0;1.0;1.0;1.0;1.0	1.0;0.871;0.474;0.308;1.0	1	0.731	yes	no	transmembrane protein 156, transcript variant X1	-	-	-	-	-	-	-
ncbi_101109368	SE_4143	HSF1	no	NC_040260.1	-	yes	-0.13	0.00163171	0.0448401	XM_027973367.1;XM_027973368.1	XM_027973369.1;XM_027973370.1	14822945	14823029	14822282	14822388	14823384	14823654	2;1;6;1;0	12;19;6;26;18	21;1;7;9;2	16;25;9;13;17	232	149	0.097;0.033;0.391;0.024;0.0	0.457;0.025;0.333;0.308;0.07	0.109	0.239	no	yes	heat shock transcription factor 1, transcript variant X1	Organismal Systems;Human Diseases	Aging;Infectious diseases	ko04212//Longevity regulating pathway - worm;ko05134//Legionellosis	K09414;K09414	GO:0005634//nucleus;GO:0032991//macromolecular complex	GO:0000977//RNA polymerase II regulatory region sequence-specific DNA binding;GO:0000982//transcription factor activity, RNA polymerase II core promoter proximal region sequence-specific binding	GO:0002237//response to molecule of bacterial origin;GO:0003006//developmental process involved in reproduction;GO:0006357//regulation of transcription from RNA polymerase II promoter;GO:0006464//cellular protein modification process;GO:0007126//meiotic nuclear division;GO:0007565//female pregnancy;GO:0008283//cell proliferation;GO:0009408//response to heat;GO:0032640//tumor necrosis factor produ…
ncbi_101118501	SE_4303	Fsd1l	no	NC_040253.1	-	yes	-0.233	1.17807e-06	0.000144396	XM_027964148.1;XM_027964145.1;XM_027964149.1	XM_027964150.1;XM_027964146.1	18199116	18199149	18195705	18195806	18199769	18199899	7;2;8;8;1	37;25;41;14;48	18;19;23;23;11	28;34;47;34;8	181	149	0.135;0.062;0.138;0.32;0.017	0.346;0.315;0.287;0.358;0.531	0.134	0.367	no	yes	fibronectin type III and SPRY domain containing 1 like, transcript variant X1	-	-	-	-	-	-	-
ncbi_101105286	SE_4580	TMEM42	yes	NC_040270.1	-	yes	-0.215	0.00103521	0.0311968	XR_003585987.1	-	56205621	56205793	56204025	56204172	56206023	56206088	1;0;3;1;3	1;9;5;0;8	10;9;9;3;11	2;12;2;4;1	298	149	0.333;0.0;0.231;1.0;0.158	0.714;0.273;0.692;0.273;0.846	0.344	0.56	no	yes	transmembrane protein 42, transcript variant X1	-	-	-	-	GO:0031224//intrinsic component of membrane	-	-
ncbi_101113775	SE_4719	THA2	yes	NC_040262.1	-	yes	0.343	2.12105e-06	0.000232956	XM_027974199.1	-	9354067	9354156	9352646	9352784	9354860	9354944	4;7;3;4;9	0;0;1;1;0	2;3;1;3;3	6;1;3;1;0	237	149	1.0;1.0;0.654;0.715;1.0	0.173;0.654;0.173;0.654;1.0	0.874	0.531	yes	no	probable low-specificity L-threonine aldolase 2, transcript variant X1	Metabolism;Metabolism;Metabolism	Global and overview maps;Global and overview maps;Amino acid metabolism	ko01100//Metabolic pathways;ko01230//Biosynthesis of amino acids;ko00260//Glycine, serine and threonine metabolism	K01620;K01620;K01620	-	-	-
ncbi_101120290	SE_4745	CCDC68	yes	NC_040274.1	-	yes	0.446	6.5978e-05	0.0036229	XR_003586668.1;XM_015103766.2	-	60290464	60290560	60286744	60286873	60308941	60308999	7;9;1;2;4	3;1;3;1;0	2;2;0;1;4	4;10;12;4;3	244	149	0.588;0.846;0.169;0.55;1.0	0.234;0.109;0.0;0.132;0.449	0.631	0.185	yes	no	coiled-coil domain containing 68, transcript variant X3	-	-	-	-	-	-	-
ncbi_101119376	SE_4800	NEMP2	yes	NC_040253.1	+	yes	0.274	3.2079e-07	5.17317e-05	XM_027964705.1;XM_027964706.1;XM_015093322.2	-	128522646	128522761	128521735	128521829	128524320	128524549	18;13;23;29;38	2;1;1;0;3	17;27;16;32;17	9;6;7;8;5	263	149	0.836;0.88;0.929;1.0;0.878	0.517;0.718;0.564;0.694;0.658	0.905	0.63	yes	no	nuclear envelope integral membrane protein 2, transcript variant X1	-	-	-	-	-	-	-
ncbi_101106796	SE_4930	ATXN2	no	NC_040268.1	-	yes	-0.11	0.00102095	0.0308515	XM_027956512.1;XM_015101634.2	XM_027956513.1	64163054	64163108	64158429	64158575	64166693	64166826	3;0;2;0;0	4;9;5;9;13	3;4;4;2;3	9;14;7;5;7	202	149	0.356;0.0;0.228;0.0;0.0	0.197;0.174;0.297;0.228;0.24	0.117	0.227	no	yes	ataxin 2, transcript variant X1	-	-	-	-	-	-	-
ncbi_101107281	SE_5008	EXOC1	no	NC_040257.1	+	yes	0.203	3.13347e-06	0.000321706	XM_012179981.2;XM_004009834.4;XM_012179983.2;XM_004009836.3	XM_012179985.3;XM_012179984.2;XM_004009837.3	78482540	78482585	78478385	78478491	78483847	78484011	71;120;125;47;81	36;60;45;25;30	47;52;36;52;36	29;99;27;60;43	193	149	0.604;0.607;0.682;0.592;0.676	0.556;0.289;0.507;0.401;0.393	0.632	0.429	yes	no	exocyst complex component 1, transcript variant X1	-	-	-	-	-	-	-
ncbi_101102618	SE_5097	ERI1	yes	NC_040277.1	+	yes	-0.361	1.17931e-06	0.000144396	-	-	27453722	27453916	27449423	27449677	27459885	27459969	2;12;6;1;2	0;4;2;6;3	2;9;2;1;3	0;0;2;0;0	298	149	1.0;0.6;0.6;0.077;0.25	1.0;1.0;0.333;1.0;1.0	0.505	0.867	no	yes	exoribonuclease 1, transcript variant X1	-	-	-	-	-	-	-
ncbi_101103543	SE_5101	KDM6A	no	NC_040278.1	+	yes	0.14	3.33432e-07	5.27413e-05	XM_027963016.1;XM_027963013.1	XM_027963018.1;XM_027963022.1;XM_027963020.1	45668649	45668805	45667293	45667513	45669349	45669445	20;25;18;28;35	0;0;1;0;1	58;55;32;40;26	6;4;5;3;3	298	149	1.0;1.0;0.9;1.0;0.946	0.829;0.873;0.762;0.87;0.813	0.969	0.829	yes	no	lysine demethylase 6A, transcript variant X1	Human Diseases	Cancers	ko05202//Transcriptional misregulation in cancers	K11447	GO:0031981//nuclear lumen;GO:0034708//methyltransferase complex	GO:0000977//RNA polymerase II regulatory region sequence-specific DNA binding;GO:0005515//protein binding;GO:0016491//oxidoreductase activity;GO:0032452//histone demethylase activity;GO:0043169//cation binding	GO:0000578//embryonic axis specification;GO:0003008//system process;GO:0010467//gene expression;GO:0016055//Wnt signaling pathway;GO:0030154//cell differentiation;GO:0034968//histone lysine methylation;GO:0040007//growth;GO:0043009//chordate embryonic development;GO:0048562//embryonic organ morphogenesis;GO:0060606//tube closure;GO:0070076//histone lysine demethylation
ncbi_101123469	SE_5128	KLHDC1	yes	NC_040258.1	+	yes	-0.16	1.30801e-06	0.000155135	-	-	43689401	43689460	43682512	43682596	43694436	43694549	17;8;19;3;17	4;3;1;0;4	12;13;19;12;4	1;0;0;0;0	207	149	0.754;0.657;0.932;1.0;0.754	0.896;1.0;1.0;1.0;1.0	0.819	0.979	no	yes	kelch domain containing 1	-	-	-	-	-	-	-
ncbi_443051	SE_5180	COL6A3	yes	NC_040252.1	+	yes	-0.131	6.03206e-12	4.43142e-09	-	-	3702601	3703186	3690968	3691086	3707166	3707739	290;245;276;301;365	63;52;50;66;37	608;2287;1093;1340;1063	54;185;99;119;53	298	149	0.697;0.702;0.734;0.695;0.831	0.849;0.861;0.847;0.849;0.909	0.732	0.863	no	yes	collagen type VI alpha 3 chain	Environmental Information Processing;Human Diseases;Cellular Processes;Organismal Systems;Environmental Information Processing	Signal transduction;Infectious diseases;Cellular community - eukaryotes;Digestive system;Signaling molecules and interaction	ko04151//PI3K-Akt signaling pathway;ko05165//Human papillomavirus infection;ko04510//Focal adhesion;ko04974//Protein digestion and absorption;ko04512//ECM-receptor interaction	K06238;K06238;K06238;K06238;K06238	GO:0005886//plasma membrane;GO:0031988//membrane-bounded vesicle;GO:0044421//extracellular region part	-	GO:0010466//negative regulation of peptidase activity
ncbi_101117432	SE_5267	NF1	no	NC_040262.1	+	yes	-0.118	9.09284e-05	0.00460957	XM_015098528.2;XM_027975259.1;XM_027975265.1;XM_027975261.1;XM_027975264.1;XM_015098525.2;XM_027975260.1	XM_015098529.2;XM_015098531.2	44891143	44891206	44886922	44887058	44895804	44895963	105;75;77;49;69	19;12;8;20;16	143;136;127;80;100	11;9;9;7;13	211	149	0.796;0.815;0.872;0.634;0.753	0.902;0.914;0.909;0.89;0.845	0.774	0.892	no	yes	neurofibromin 1, transcript variant X1	Environmental Information Processing;Environmental Information Processing;Human Diseases	Signal transduction;Signal transduction;Drug resistance	ko04010//MAPK signaling pathway;ko04014//Ras signaling pathway;ko01521//EGFR tyrosine kinase inhibitor resistance	K08052;K08052;K08052	-	-	-
ncbi_101121358	SE_5269	Znf207	no	NC_040262.1	+	yes	-0.368	0	0	XM_012185335.3;XM_004012478.4;XM_004012477.4;XM_012185340.3	XM_004012476.4;XM_027975284.1;XM_012185341.3	45856297	45856390	45854991	45855149	45857393	45857636	156;116;200;82;154	258;326;303;188;261	299;260;176;268;141	85;92;107;73;73	241	149	0.272;0.18;0.29;0.212;0.267	0.685;0.636;0.504;0.694;0.544	0.244	0.613	no	yes	zinc finger protein 207, transcript variant X1	-	-	-	-	GO:0000776//kinetochore;GO:0015630//microtubule cytoskeleton;GO:0043231//intracellular membrane-bounded organelle	GO:0001071//nucleic acid binding transcription factor activity;GO:0003723//RNA binding;GO:0005539//glycosaminoglycan binding;GO:0015631//tubulin binding;GO:0046914//transition metal ion binding	GO:0000280//nuclear division;GO:0000819//sister chromatid segregation;GO:0031647//regulation of protein stability;GO:0034453//microtubule anchoring;GO:0071173//spindle assembly checkpoint
ncbi_101109152	SE_5274	Pqlc2	yes	NC_040253.1	-	yes	-0.36	0.000127309	0.00600272	XM_027965617.1	-	262874564	262874683	262874189	262874249	262874831	262874992	25;21;1;18;1	5;3;4;2;3	35;40;1;10;3	0;5;0;0;1	267	149	0.736;0.796;0.122;0.834;0.157	1.0;0.817;1.0;1.0;0.626	0.529	0.889	no	yes	PQ loop repeat containing 2, transcript variant X1	-	-	-	-	GO:0016021//integral component of membrane	GO:0008324//cation transmembrane transporter activity	GO:0003333//amino acid transmembrane transport;GO:0055081//anion homeostasis;GO:0098655//cation transmembrane transport
ncbi_101121563	SE_5282	CYP2J2	yes	NC_040252.1	-	yes	-0.132	1.32748e-06	0.000156175	XM_027970710.1	-	36581380	36581481	36578890	36578992	36581643	36581831	0;0;2;0;0	17;18;9;5;13	4;4;1;0;5	9;13;7;6;6	249	149	0.0;0.0;0.117;0.0;0.0	0.21;0.155;0.079;0.0;0.333	0.023	0.155	no	yes	cytochrome P450 2J2-like, transcript variant X1	Metabolism;Organismal Systems;Organismal Systems;Metabolism;Organismal Systems;Metabolism	Global and overview maps;Nervous system;Sensory system;Lipid metabolism;Endocrine system;Lipid metabolism	ko01100//Metabolic pathways;ko04726//Serotonergic synapse;ko04750//Inflammatory mediator regulation of TRP channels;ko00590//Arachidonic acid metabolism;ko04913//Ovarian Steroidogenesis;ko00591//Linoleic acid metabolism	K07418;K07418;K07418;K07418;K07418;K07418	-	-	-
ncbi_101117639	SE_5322	CCDC18	no	NC_040252.1	+	yes	-0.165	1.25098e-05	0.000987018	XM_015092120.2;XM_027972202.1;XM_027972206.1;XM_027972213.1;XM_012176428.3;XM_027972204.1;XM_027972209.1	XM_027972208.1	74583935	74584139	74582237	74582381	74585833	74585971	19;22;19;21;30	4;4;7;3;2	35;12;12;22;12	0;2;0;0;2	298	149	0.704;0.733;0.576;0.778;0.882	1.0;0.75;1.0;1.0;0.75	0.735	0.9	no	yes	coiled-coil domain containing 18, transcript variant X1	-	-	-	-	-	-	-
ncbi_101110163	SE_5565	Arfgap1	no	NC_040264.1	-	yes	0.146	4.74547e-08	1.13545e-05	XM_012188843.3;XM_027976949.1;XM_012188840.3;XM_012188845.3;XM_012188842.3	XM_012188851.3;XM_012188847.3	56590215	56590275	56588070	56589684	56590754	56590811	57;78;72;80;100	3;0;3;3;3	42;69;43;47;40	12;5;6;10;6	208	149	0.932;1.0;0.945;0.95;0.96	0.715;0.908;0.837;0.771;0.827	0.957	0.812	yes	no	ADP ribosylation factor GTPase activating protein 1, transcript variant X4	Cellular Processes	Transport and catabolism	ko04144//Endocytosis	K12492	-	GO:0046914//transition metal ion binding	GO:0043087//regulation of GTPase activity
ncbi_101109087	SE_5740	CCDC138	no	NC_040254.1	+	yes	-0.115	1.24139e-07	2.39995e-05	XM_012170551.3;XM_027966790.1	XM_027966792.1	66334216	66334324	66334031	66334109	66337430	66337595	53;72;76;30;71	0;3;4;8;10	82;83;82;71;74	0;1;2;1;0	256	149	1.0;0.933;0.917;0.686;0.805	1.0;0.98;0.96;0.976;1.0	0.868	0.983	no	yes	coiled-coil domain containing 138, transcript variant X1	-	-	-	-	-	-	-
ncbi_101110651	SE_5833	GPR155	yes	NC_040253.1	+	yes	0.274	2.31565e-09	9.94195e-07	-	-	146207755	146208036	146204107	146204290	146208215	146208712	141;116;78;81;99	13;19;9;26;20	34;40;50;56;49	22;23;30;34;20	298	149	0.844;0.753;0.813;0.609;0.712	0.436;0.465;0.455;0.452;0.551	0.746	0.472	yes	no	G protein-coupled receptor 155	-	-	-	-	GO:0031988//membrane-bounded vesicle	-	GO:0007165//signal transduction;GO:0050877//neurological system process
ncbi_101102913	SE_5902	SPAG9	no	NC_040262.1	-	yes	-0.189	5.11568e-08	1.19098e-05	XM_004012752.4;XM_027974742.1;XM_004012755.4;XM_027974740.1;XM_027974741.1	XM_004012753.4;XM_012185865.3;XM_015098693.2	27532687	27532726	27531619	27531796	27534564	27534678	122;121;104;96;90	130;146;99;105;159	128;169;133;162;120	107;103;69;77;47	187	149	0.428;0.398;0.456;0.421;0.311	0.488;0.567;0.606;0.626;0.67	0.403	0.591	no	yes	sperm associated antigen 9, transcript variant X1	-	-	-	-	-	-	-
ncbi_101119238	SE_5932	ZNF438	yes	NC_040264.1	+	yes	-0.268	0.00109709	0.0327925	XM_027976680.1	-	35305973	35306231	35305333	35305446	35363007	35363065	14;6;29;2;8	2;1;1;2;4	20;25;31;30;23	2;2;1;0;0	298	149	0.778;0.75;0.935;0.333;0.5	0.833;0.862;0.939;1.0;1.0	0.659	0.927	no	yes	zinc finger protein 438, transcript variant X5	-	-	-	-	GO:0043231//intracellular membrane-bounded organelle	GO:0001071//nucleic acid binding transcription factor activity;GO:0043169//cation binding	GO:0006355//regulation of transcription, DNA-templated
ncbi_105608279	SE_6168	-	yes	NC_040257.1	-	yes	0.156	0.00031348	0.0121621	XR_001041289.3	-	125286891	125286990	125285836	125286327	125287899	125288052	14;7;5;6;2	0;0;1;0;2	6;19;4;3;4	2;0;4;0;5	247	149	1.0;1.0;0.751;1.0;0.376	0.644;1.0;0.376;1.0;0.326	0.825	0.669	yes	no	-	-	-	-	-	-	-	-
ncbi_101104812	SE_6170	MTMR8	yes	NC_040278.1	-	yes	-0.1	3.56641e-05	0.00224575	XM_012106577.3	-	48626742	48626869	48604538	48605228	48748579	48748708	16;13;14;11;19	0;2;4;0;6	14;4;12;8;19	1;0;0;2;0	275	149	1.0;0.779;0.655;1.0;0.632	0.884;1.0;1.0;0.684;1.0	0.813	0.914	no	yes	myotubularin related protein 8, transcript variant X1	Metabolism;Environmental Information Processing;Metabolism	Global and overview maps;Signal transduction;Carbohydrate metabolism	ko01100//Metabolic pathways;ko04070//Phosphatidylinositol signaling system;ko00562//Inositol phosphate metabolism	K18083;K18083;K18083	-	GO:0042578//phosphoric ester hydrolase activity	GO:0006470//protein dephosphorylation
ncbi_101114391	SE_6196	UBE3A	yes	NC_040269.1	-	yes	-0.219	0.00132285	0.0380611	-	-	1662435	1662499	1656657	1656702	1693351	1693393	12;4;14;11;13	15;21;18;19;26	9;21;16;16;14	12;9;8;15;10	212	149	0.36;0.118;0.353;0.289;0.26	0.345;0.621;0.584;0.428;0.496	0.276	0.495	no	yes	ubiquitin protein ligase E3A, transcript variant X1	Human Diseases;Human Diseases;Genetic Information Processing	Infectious diseases;Cancers;Folding, sorting and degradation	ko05165//Human papillomavirus infection;ko05203//Viral carcinogenesis;ko04120//Ubiquitin mediated proteolysis	K10587;K10587;K10587	GO:0043231//intracellular membrane-bounded organelle;GO:0044444//cytoplasmic part	GO:0003712//transcription cofactor activity;GO:0019787//ubiquitin-like protein transferase activity	GO:0000209//protein polyubiquitination;GO:0003006//developmental process involved in reproduction;GO:0006357//regulation of transcription from RNA polymerase II promoter;GO:0006897//endocytosis;GO:0014066//regulation of phosphatidylinositol 3-kinase signaling;GO:0019941//modification-dependent protein catabolic process;GO:0030518//intracellular steroid hormone receptor signaling pathway
ncbi_101121103	SE_6207	NEK3	no	NC_040261.1	-	yes	-0.108	0.00048942	0.0173231	XR_003590461.1;XM_027973583.1;XM_027973585.1;XM_027973584.1;XM_027973581.1	XM_004012092.4	23865269	23865314	23865008	23865143	23865413	23865530	1;4;0;1;0	17;18;19;24;18	0;2;0;11;8	16;6;19;35;11	193	149	0.043;0.146;0.0;0.031;0.0	0.0;0.205;0.0;0.195;0.36	0.044	0.152	no	yes	NIMA related kinase 3, transcript variant X1	-	-	-	-	-	-	-
ncbi_101122252	SE_6254	CERS6	no	NC_040253.1	-	yes	0.105	5.72578e-05	0.00325238	XM_004004627.4	XM_015093376.2	151691735	151691892	151682259	151688723	151736140	151736247	29;41;43;17;25	0;1;0;2;1	21;47;23;19;13	4;1;6;2;0	298	149	1.0;0.953;1.0;0.81;0.926	0.724;0.959;0.657;0.826;1.0	0.938	0.833	yes	no	ceramide synthase 6, transcript variant X1	Metabolism;Environmental Information Processing;Metabolism	Global and overview maps;Signal transduction;Lipid metabolism	ko01100//Metabolic pathways;ko04071//Sphingolipid signaling pathway;ko00600//Sphingolipid metabolism	K04710;K04710;K04710	-	-	-
ncbi_641303	SE_6258	PPP1R12A	no	NC_040254.1	-	yes	-0.14	1.42997e-13	1.52494e-10	XM_012173982.3;XM_027967165.1	XM_004006214.4;XM_027967164.1;XM_012173981.3;XM_027967168.1;XM_027967167.1;XM_027967163.1	123326418	123326449	123325628	123325679	123328564	123328612	30;25;54;29;39	219;218;193;153;263	97;112;39;78;72	183;199;139;207;160	179	149	0.102;0.087;0.189;0.136;0.11	0.306;0.319;0.189;0.239;0.273	0.125	0.265	no	yes	protein phosphatase 1 regulatory subunit 12A, transcript variant X1	Cellular Processes;Environmental Information Processing;Human Diseases;Cellular Processes;Environmental Information Processing;Organismal Systems;Organismal Systems;Organismal Systems	Cell motility;Signal transduction;Cancers;Cellular community - eukaryotes;Signal transduction;Endocrine system;Circulatory system;Immune system	ko04810//Regulation of actin cytoskeleton;ko04024//cAMP signaling pathway;ko05205//Proteoglycans in cancer;ko04510//Focal adhesion;ko04022//cGMP - PKG signaling pathway;ko04921//Oxytocin signaling pathway;ko04270//Vascular smooth muscle contraction;ko04611//Platelet activation	K06270;K06270;K06270;K06270;K06270;K06270;K06270;K06270	GO:0005815//microtubule organizing center;GO:0005924//cell-substrate adherens junction;GO:0008287//protein serine/threonine phosphatase complex	GO:0019900//kinase binding;GO:0030234//enzyme regulator activity	GO:0000280//nuclear division;GO:0006357//regulation of transcription from RNA polymerase II promoter;GO:0006464//cellular protein modification process;GO:0006913//nucleocytoplasmic transport;GO:0007155//cell adhesion;GO:0009892//negative regulation of metabolic process;GO:0031023//microtubule organizing center organization;GO:0043666//regulation of phosphoprotein phosphatase activity
ncbi_101109289	SE_6356	HMCN1	yes	NC_040263.1	+	yes	0.16	0.00153185	0.0426994	XM_004013873.4;XM_027975960.1	-	71965571	71965653	71965068	71965271	71965763	71965895	44;31;27;46;69	3;5;2;10;4	30;32;56;19;19	15;6;10;6;6	230	149	0.905;0.801;0.897;0.749;0.918	0.564;0.776;0.784;0.672;0.672	0.854	0.694	yes	no	hemicentin 1, transcript variant X1	-	-	-	-	GO:0031988//membrane-bounded vesicle;GO:0044420//extracellular matrix component;GO:0044444//cytoplasmic part	-	-
ncbi_101115060	SE_6526	ANKRD49	yes	NC_040266.1	+	yes	0.22	7.59597e-07	0.000101256	-	XM_012095277.3	1247556	1247681	1242267	1242363	1256351	1256702	8;3;4;2;2	6;5;6;5;3	1;0;1;1;0	7;1;3;9;3	273	149	0.421;0.247;0.267;0.179;0.267	0.072;0.0;0.154;0.057;0.0	0.276	0.057	yes	no	ankyrin repeat domain 49, transcript variant X1	-	-	-	-	-	-	-
ncbi_101104538	SE_6535	SORT1	no	NC_040252.1	-	yes	0.112	1.99729e-13	2.00086e-10	XM_012177835.3;XM_012177840.3	XM_004002278.4;XM_012177849.3	91162481	91162580	91161836	91161943	91163375	91163484	69;65;58;57;125	173;172;156;151;208	38;10;36;24;12	172;176;131;107;160	247	149	0.194;0.186;0.183;0.185;0.266	0.118;0.033;0.142;0.119;0.043	0.203	0.091	yes	no	sortilin 1, transcript variant X1	Cellular Processes;Organismal Systems;Organismal Systems	Transport and catabolism;Nervous system;Digestive system	ko04142//Lysosome;ko04722//Neurotrophin signaling pathway;ko04979//Cholesterol metabolism	K12388;K12388;K12388	GO:0005798//Golgi-associated vesicle;GO:0030135//coated vesicle;GO:0031224//intrinsic component of membrane	GO:0004888//transmembrane signaling receptor activity;GO:0005030//neurotrophin receptor activity;GO:0043121//neurotrophin binding	GO:0006996//organelle organization;GO:0007041//lysosomal transport;GO:0007169//transmembrane receptor protein tyrosine kinase signaling pathway;GO:0007186//G-protein coupled receptor signaling pathway;GO:0010467//gene expression;GO:0015758//glucose transport;GO:0016192//vesicle-mediated transport;GO:0016197//endosomal transport;GO:0032594//protein transport within lipid bilayer;GO:0038179//neurot…
ncbi_101117407	SE_6889	PNPLA5	yes	NC_040254.1	-	yes	-0.123	0.00028145	0.0112645	XM_027968187.1	-	235544562	235544695	235541765	235541882	235546508	235546682	54;32;36;45;18	3;6;5;13;0	55;47;30;15;28	3;1;0;0;3	281	149	0.905;0.739;0.792;0.647;1.0	0.907;0.961;1.0;1.0;0.832	0.817	0.94	no	yes	patatin like phospholipase domain containing 5	-	-	-	-	-	-	-
ncbi_101105324	SE_6903	usp106	yes	NC_040255.1	+	yes	-0.169	1.52242e-06	0.000175978	XM_027968863.1	-	111820202	111820286	111816744	111817360	111831648	111831743	3;6;5;4;7	33;36;34;34;52	20;16;12;20;6	40;36;16;23;42	232	149	0.055;0.097;0.086;0.07;0.08	0.243;0.222;0.325;0.358;0.084	0.078	0.246	no	yes	putative RNA-binding protein Luc7-like 2, transcript variant X1	-	-	-	-	GO:0097525//spliceosomal snRNP complex	-	GO:0022618//ribonucleoprotein complex assembly
ncbi_101101973	SE_6930	ARRDC1	yes	NC_040254.1	-	yes	-0.137	9.20456e-08	1.90184e-05	-	-	362452	362502	358908	359019	364357	364539	0;2;0;1;0	21;27;22;15;41	2;3;3;10;4	15;21;33;19;9	198	149	0.0;0.053;0.0;0.048;0.0	0.091;0.097;0.064;0.284;0.251	0.02	0.157	no	yes	arrestin domain containing 1, transcript variant X1	-	-	-	-	GO:0031988//membrane-bounded vesicle	-	-
ncbi_101108810	SE_7048	AMOT	yes	NC_040278.1	+	yes	0.273	3.73844e-05	0.00232615	-	XM_027963375.1;XM_027963373.1;XM_027963374.1	130229142	130229291	130221642	130221718	130238476	130238966	17;19;28;20;17	1;2;4;0;0	21;31;14;32;26	12;5;7;3;10	297	149	0.895;0.827;0.778;1.0;1.0	0.468;0.757;0.501;0.843;0.566	0.9	0.627	yes	no	angiomotin, transcript variant X1	Cellular Processes;Environmental Information Processing	Cellular community - eukaryotes;Signal transduction	ko04530//Tight junction;ko04390//Hippo signaling pathway	K16819;K16819	GO:0016023//cytoplasmic, membrane-bounded vesicle;GO:0031224//intrinsic component of membrane;GO:0031252//cell leading edge;GO:0032432//actin filament bundle;GO:0043234//protein complex;GO:0043296//apical junction complex;GO:0044459//plasma membrane part	GO:0005515//protein binding;GO:0060089//molecular transducer activity	GO:0007010//cytoskeleton organization;GO:0007369//gastrulation;GO:0008104//protein localization;GO:0010595//positive regulation of endothelial cell migration;GO:0030010//establishment of cell polarity;GO:0042221//response to chemical;GO:0043009//chordate embryonic development;GO:0043087//regulation of GTPase activity;GO:0043114//regulation of vascular permeability;GO:0045765//regulation of angiog…
ncbi_101103840	SE_7143	ADAMTS6	yes	NC_040267.1	+	yes	-0.126	1.21156e-06	0.000146714	XM_004016937.4;XR_001435867.2;XR_001435868.2;XM_015101276.2;XM_012096844.3	-	14513998	14514144	14513411	14513495	14595764	14595808	42;39;39;28;32	3;0;8;7;3	78;31;16;17;28	0;0;3;0;0	294	149	0.876;1.0;0.712;0.67;0.844	1.0;1.0;0.73;1.0;1.0	0.82	0.946	no	yes	ADAM metallopeptidase with thrombospondin type 1 motif 6, transcript variant X1	-	-	-	-	GO:0031012//extracellular matrix	GO:0046914//transition metal ion binding;GO:0070011//peptidase activity, acting on L-amino acid peptides	GO:0019538//protein metabolic process
ncbi_101120647	SE_7234	Lpin1	no	NC_040254.1	+	yes	0.365	1.13591e-07	2.21802e-05	XM_027965741.1	XM_027965742.1;NM_001280700.1	21330857	21330962	21328614	21328740	21334552	21334682	15;20;14;12;18	13;3;8;4;8	3;5;2;2;4	3;20;3;4;25	253	149	0.405;0.797;0.508;0.639;0.57	0.371;0.128;0.282;0.227;0.086	0.584	0.219	yes	no	lipin 1, transcript variant X1	Metabolism;Environmental Information Processing;Metabolism;Metabolism	Global and overview maps;Signal transduction;Lipid metabolism;Lipid metabolism	ko01100//Metabolic pathways;ko04150//mTOR signaling pathway;ko00564//Glycerophospholipid metabolism;ko00561//Glycerolipid metabolism	K15728;K15728;K15728;K15728	-	-	-
ncbi_101102193	SE_7367	ABLIM1	no	NC_040273.1	-	yes	0.161	0.00132863	0.0381941	XM_012102970.3;XM_012102971.3;XM_012102969.3;XM_027960393.1;XM_012102967.3;XM_027960391.1;XM_027960394.1;XM_027960395.1;XM_027960392.1;XM_027960396.1;XM_015103428.2;XM_012102975.3	XM_027960399.1;XM_012102982.3;XM_012102981.3;XM_012102973.3;XM_012102983.3;XM_027960398.1;XM_012102978.3;XM_012102979.3	38092356	38092503	38090090	38090182	38095500	38095548	61;54;63;50;60	10;14;20;6;18	62;88;50;82;48	38;43;24;26;18	295	149	0.755;0.661;0.614;0.808;0.627	0.452;0.508;0.513;0.614;0.574	0.693	0.532	yes	no	actin binding LIM protein 1, transcript variant X27	Organismal Systems	Development	ko04360//Axon guidance	K07520	GO:0031252//cell leading edge;GO:0032432//actin filament bundle	GO:0008092//cytoskeletal protein binding;GO:0046914//transition metal ion binding	GO:0006357//regulation of transcription from RNA polymerase II promoter;GO:0006996//organelle organization;GO:0010927//cellular component assembly involved in morphogenesis;GO:0030031//cell projection assembly;GO:0050953//sensory perception of light stimulus;GO:0097485//neuron projection guidance
ncbi_101112723	SE_7401	TIGAR	yes	NC_040254.1	-	yes	-0.169	0.00104736	0.031477	XM_027967990.1	-	226540383	226540421	226534763	226534885	226545932	226546060	14;7;10;1;7	1;2;2;4;0	5;1;3;4;2	0;0;1;1;0	186	149	0.918;0.737;0.8;0.167;1.0	1.0;1.0;0.706;0.762;1.0	0.724	0.894	no	yes	TP53 induced glycolysis regulatory phosphatase	Human Diseases;Metabolism	Cancers;Carbohydrate metabolism	ko05230//Central carbon metabolism in cancer;ko00051//Fructose and mannose metabolism	K14634;K14634	GO:0044464//cell part	GO:0003824//catalytic activity	GO:0002066//columnar/cuboidal epithelial cell development;GO:0006352//DNA-templated transcription, initiation;GO:0010212//response to ionizing radiation;GO:0010663//positive regulation of striated muscle cell apoptotic process;GO:0016242//negative regulation of macroautophagy;GO:0042221//response to chemical
ncbi_101102594	SE_7506	Gmpr	no	NC_040271.1	-	yes	-0.17	0.000472137	0.0168557	XR_001023163.3	XM_004019123.4	44175685	44175753	44174125	44174609	44180623	44180783	1;3;0;0;0	4;5;3;1;7	0;5;0;2;4	2;8;2;1;4	216	149	0.147;0.293;0.0;0.0;0.0	0.0;0.301;0.0;0.58;0.408	0.088	0.258	no	yes	guanosine monophosphate reductase, transcript variant X1	Metabolism	Nucleotide metabolism	ko00230//Purine metabolism	K00364	GO:1990204//oxidoreductase complex	GO:0016657//oxidoreductase activity, acting on NAD(P)H, nitrogenous group as acceptor;GO:0043169//cation binding	GO:0006753//nucleoside phosphate metabolic process
ncbi_101102115	SE_7597	SLC12A9	yes	NC_040275.1	-	yes	-0.113	0.000270341	0.0109524	XM_027961424.1;XM_027961426.1;XM_027961425.1;XM_027961427.1	-	36466303	36466415	36465621	36465779	36466533	36466641	34;30;22;28;35	2;5;2;2;0	62;55;46;14;33	0;0;0;0;0	260	149	0.907;0.775;0.863;0.889;1.0	1.0;1.0;1.0;1.0;1.0	0.887	1	no	yes	solute carrier family 12 member 9, transcript variant X2	-	-	-	-	GO:0031988//membrane-bounded vesicle	-	GO:0044763//single-organism cellular process;GO:0051234//establishment of localization
ncbi_101106308	SE_7600	TMLHE	yes	NC_040278.1	-	yes	0.202	0.000310799	0.0121122	XM_015104959.2;XM_027963376.1	-	86853665	86853847	86830123	86830300	86865141	86865274	14;14;29;25;28	0;0;4;2;0	21;26;21;17;15	2;2;7;2;7	298	149	1.0;1.0;0.784;0.862;1.0	0.84;0.867;0.6;0.81;0.517	0.929	0.727	yes	no	trimethyllysine hydroxylase, epsilon, transcript variant X1	Metabolism	Amino acid metabolism	ko00310//Lysine degradation	K00474	GO:0044429//mitochondrial part	GO:0016701//oxidoreductase activity, acting on single donors with incorporation of molecular oxygen;GO:0016706//oxidoreductase activity, acting on paired donors, with incorporation or reduction of molecular oxygen, 2-oxoglutarate as one donor, and incorporation of one atom each of oxygen into both donors;GO:0019842//vitamin binding;GO:0043169//cation binding	GO:0006578//amino-acid betaine biosynthetic process;GO:0043086//negative regulation of catalytic activity;GO:0044710//single-organism metabolic process
ncbi_101122031	SE_7635	ARMH4	no	NC_040258.1	-	yes	0.285	0.000999643	0.0303743	XM_015097095.2;XM_027971894.1;XM_027971893.1	XM_027971895.1	72972783	72972996	72938026	72938281	72975225	72975480	20;27;28;16;35	3;0;2;0;4	12;18;4;9;13	2;3;7;2;4	298	149	0.769;1.0;0.875;1.0;0.814	0.75;0.75;0.222;0.692;0.619	0.892	0.607	yes	no	armadillo-like helical domain containing 4, transcript variant X1	-	-	-	-	-	-	-
ncbi_101121880	SE_7713	MICAL2	yes	NC_040266.1	-	yes	-0.272	5.00864e-07	7.32657e-05	XM_027979386.1	-	43489325	43489433	43488135	43488322	43494578	43494641	3;0;4;3;6	1;22;2;2;0	1;0;1;1;4	0;1;0;0;0	256	149	0.636;0.0;0.538;0.466;1.0	1.0;0.0;1.0;1.0;1.0	0.528	0.8	no	yes	microtubule associated monooxygenase, calponin and LIM domain containing 2	-	-	-	-	GO:0043231//intracellular membrane-bounded organelle	GO:0016491//oxidoreductase activity;GO:0046914//transition metal ion binding	GO:0006790//sulfur compound metabolic process;GO:0008154//actin polymerization or depolymerization;GO:0045944//positive regulation of transcription from RNA polymerase II promoter
ncbi_101110651	SE_7763	GPR155	yes	NC_040253.1	+	yes	0.176	0.000701212	0.023089	-	-	146204753	146204877	146204107	146204290	146208215	146208712	25;33;17;33;51	13;19;9;26;20	18;15;20;39;24	22;23;30;34;20	272	149	0.513;0.488;0.509;0.41;0.583	0.309;0.263;0.268;0.386;0.397	0.501	0.325	yes	no	G protein-coupled receptor 155	-	-	-	-	GO:0031988//membrane-bounded vesicle	-	GO:0007165//signal transduction;GO:0050877//neurological system process
ncbi_101110423	SE_7849	Dock9	yes	NC_040261.1	-	yes	-0.107	4.70463e-06	0.000440681	-	XM_027973742.1;XM_027973731.1;XM_027973734.1;XM_027973732.1;XM_027973741.1;XM_027973733.1;XM_027973736.1;XM_027973737.1;XM_027973738.1;XM_027973743.1	84803277	84803321	84797050	84797166	84803886	84804023	8;4;10;20;10	69;70;81;66;68	24;24;15;30;35	61;77;63;72;101	192	149	0.083;0.042;0.087;0.19;0.102	0.234;0.195;0.156;0.244;0.212	0.101	0.208	no	yes	dedicator of cytokinesis 9, transcript variant X1	-	-	-	-	-	GO:0005088//Ras guanyl-nucleotide exchange factor activity;GO:0017016//Ras GTPase binding	GO:0043087//regulation of GTPase activity
ncbi_443409	SE_7969	HSD11B1	no	NC_040263.1	-	yes	0.151	8.72358e-07	0.00011178	XM_027975568.1	XM_027975570.1	77096481	77096652	77074735	77074849	77099616	77099776	76;88;210;70;113	123;82;184;47;138	69;40;69;21;19	221;83;81;69;54	298	149	0.236;0.349;0.363;0.427;0.29	0.135;0.194;0.299;0.132;0.15	0.333	0.182	yes	no	hydroxysteroid 11-beta dehydrogenase 1, transcript variant X3	Metabolism;Human Diseases;Metabolism;Metabolism	Global and overview maps;Cancers;Xenobiotics biodegradation and metabolism;Lipid metabolism	ko01100//Metabolic pathways;ko05204//Chemical carcinogenesis;ko00980//Metabolism of xenobiotics by cytochrome P450;ko00140//Steroid hormone biosynthesis	K15680;K15680;K15680;K15680	GO:0031090//organelle membrane;GO:0031224//intrinsic component of membrane	GO:0033764//steroid dehydrogenase activity, acting on the CH-OH group of donors, NAD or NADP as acceptor	GO:0006629//lipid metabolic process;GO:0030323//respiratory tube development
ncbi_101111460	SE_8042	CDK19	yes	NC_040259.1	+	yes	-0.137	0.00053562	0.0185027	XM_027972370.1	-	29767856	29767944	29719097	29719175	29781006	29781082	11;3;13;9;14	39;23;39;40;56	15;11;15;23;13	30;35;16;32;24	236	149	0.151;0.076;0.174;0.124;0.136	0.24;0.166;0.372;0.312;0.255	0.132	0.269	no	yes	cyclin dependent kinase 19, transcript variant X1	-	-	-	-	-	GO:0004674//protein serine/threonine kinase activity;GO:0032550//purine ribonucleoside binding	GO:0006464//cellular protein modification process;GO:0006796//phosphate-containing compound metabolic process;GO:0007049//cell cycle
ncbi_101119628	SE_8187	FANCL	yes	NC_040254.1	-	yes	-0.152	0.00168812	0.0458567	XM_012171098.2	-	71089470	71089523	71087938	71087997	71101910	71101980	2;6;1;0;0	24;53;12;16;37	5;9;0;4;4	26;39;14;13;3	201	149	0.058;0.077;0.058;0.0;0.0	0.125;0.146;0.0;0.186;0.497	0.039	0.191	no	yes	FA complementation group L, transcript variant X1	Genetic Information Processing;Genetic Information Processing	Folding, sorting and degradation;Replication and repair	ko04120//Ubiquitin mediated proteolysis;ko03460//Fanconi anemia pathway	K10606;K10606	GO:0012505//endomembrane system;GO:0043234//protein complex	GO:0044389//ubiquitin-like protein ligase binding;GO:0046914//transition metal ion binding	GO:0006259//DNA metabolic process;GO:0008283//cell proliferation;GO:0016567//protein ubiquitination;GO:0033554//cellular response to stress;GO:0044702//single organism reproductive process
ncbi_641303	SE_8225	PPP1R12A	no	NC_040254.1	-	yes	-0.165	2.59561e-08	6.92002e-06	XM_027967164.1	XM_004006214.4;XM_027967167.1	123369269	123369401	123368694	123368871	123370313	123370418	127;93;144;100;128	92;106;129;68;107	248;243;161;164;138	77;109;84;65;70	280	149	0.423;0.318;0.373;0.439;0.389	0.632;0.543;0.505;0.573;0.512	0.388	0.553	no	yes	protein phosphatase 1 regulatory subunit 12A, transcript variant X1	Cellular Processes;Environmental Information Processing;Human Diseases;Cellular Processes;Environmental Information Processing;Organismal Systems;Organismal Systems;Organismal Systems	Cell motility;Signal transduction;Cancers;Cellular community - eukaryotes;Signal transduction;Endocrine system;Circulatory system;Immune system	ko04810//Regulation of actin cytoskeleton;ko04024//cAMP signaling pathway;ko05205//Proteoglycans in cancer;ko04510//Focal adhesion;ko04022//cGMP - PKG signaling pathway;ko04921//Oxytocin signaling pathway;ko04270//Vascular smooth muscle contraction;ko04611//Platelet activation	K06270;K06270;K06270;K06270;K06270;K06270;K06270;K06270	GO:0005815//microtubule organizing center;GO:0005924//cell-substrate adherens junction;GO:0008287//protein serine/threonine phosphatase complex	GO:0019900//kinase binding;GO:0030234//enzyme regulator activity	GO:0000280//nuclear division;GO:0006357//regulation of transcription from RNA polymerase II promoter;GO:0006464//cellular protein modification process;GO:0006913//nucleocytoplasmic transport;GO:0007155//cell adhesion;GO:0009892//negative regulation of metabolic process;GO:0031023//microtubule organizing center organization;GO:0043666//regulation of phosphoprotein phosphatase activity
ncbi_101118755	SE_8253	HNRNPF	yes	NC_040276.1	-	yes	0.109	0.000475577	0.0169419	-	XM_012105076.3	13570018	13570156	13568129	13568189	13581345	13581398	107;109;145;88;137	1;14;8;5;2	93;64;64;65;65	9;10;7;9;9	286	149	0.982;0.802;0.904;0.902;0.973	0.843;0.769;0.826;0.79;0.79	0.913	0.804	yes	no	heterogeneous nuclear ribonucleoprotein F, transcript variant X3	-	-	-	-	GO:0005681//spliceosomal complex;GO:0031981//nuclear lumen;GO:0044423//virion part	GO:0003723//RNA binding	GO:0006396//RNA processing;GO:0010468//regulation of gene expression
ncbi_101121022	SE_8357	KANSL1	no	NC_040262.1	+	yes	0.107	1.99255e-05	0.00140452	XM_027974368.1;XM_027974367.1;XM_027974370.1;XM_027974366.1	XM_027974369.1	17010448	17010550	16999250	16999392	17018487	17018600	59;125;97;79;55	0;4;4;2;3	68;181;82;88;59	10;9;10;9;8	250	149	1.0;0.949;0.935;0.959;0.916	0.802;0.923;0.83;0.854;0.815	0.952	0.845	yes	no	KAT8 regulatory NSL complex subunit 1, transcript variant X2	-	-	-	-	GO:0044665//MLL1/2 complex	GO:0010485//H4 histone acetyltransferase activity	GO:0043967//histone H4 acetylation
ncbi_101118145	SE_8493	MAP4K2	yes	NC_040272.1	-	yes	-0.539	3.25451e-05	0.00208915	XM_027959733.1	-	44824090	44824186	44823438	44823624	44829630	44829686	1;5;2;0;0	0;1;1;5;1	4;4;1;2;2	0;0;0;0;0	244	149	1.0;0.753;0.55;0.0;0.0	1.0;1.0;1.0;1.0;1.0	0.461	1	no	yes	mitogen-activated protein kinase kinase kinase kinase 2, transcript variant X1	Environmental Information Processing	Signal transduction	ko04010//MAPK signaling pathway	K04414	-	-	-
ncbi_101123644	SE_8524	MBTD1	yes	NC_040262.1	-	yes	-0.131	2.13757e-08	5.7923e-06	XM_027974745.1	-	27768713	27768830	27766198	27766316	27776405	27776489	11;10;10;12;15	67;70;94;54;77	28;26;20;13;16	65;39;38;45;28	265	149	0.085;0.074;0.056;0.111;0.099	0.195;0.273;0.228;0.14;0.243	0.085	0.216	no	yes	mbt domain containing 1, transcript variant X1	-	-	-	-	-	GO:0046914//transition metal ion binding	GO:0001501//skeletal system development;GO:0006325//chromatin organization;GO:0010468//regulation of gene expression;GO:0034645//cellular macromolecule biosynthetic process
ncbi_101110654	SE_8688	DHDDS	yes	NC_040253.1	-	yes	0.111	7.66714e-06	0.000654956	XM_012151436.2;XM_012151426.2	-	256214664	256214807	256210133	256210235	256219304	256219421	50;50;64;27;42	3;0;1;0;1	65;61;47;50;48	1;10;4;2;8	291	149	0.895;1.0;0.97;1.0;0.956	0.971;0.757;0.857;0.928;0.754	0.964	0.853	yes	no	dehydrodolichyl diphosphate synthase subunit, transcript variant X2	Metabolism	Metabolism of terpenoids and polyketides	ko00900//Terpenoid backbone biosynthesis	K11778	-	GO:0016740//transferase activity	-
ncbi_101118880	SE_8772	LTV1	yes	NC_040259.1	+	yes	0.123	3.29736e-14	4.1926e-11	XM_004011391.4	-	74970381	74970434	74969501	74969641	74970623	74970824	184;214;217;157;269	14;6;7;8;1	137;129;110;158;93	19;19;9;38;16	201	149	0.907;0.964;0.958;0.936;0.995	0.842;0.834;0.901;0.755;0.812	0.952	0.829	yes	no	LTV1 ribosome biogenesis factor	-	-	-	-	-	-	-
ncbi_101108755	SE_8822	SYNE2	yes	NC_040258.1	+	yes	-0.139	0.00033212	0.0127225	XM_015097110.2	-	79703465	79703534	79702692	79702975	79704439	79704579	78;58;58;65;144	34;22;38;47;41	178;103;105;65;149	37;31;22;19;38	217	149	0.612;0.644;0.512;0.487;0.707	0.768;0.695;0.766;0.701;0.729	0.592	0.732	no	yes	spectrin repeat containing nuclear envelope protein 2	-	-	-	-	GO:0005635//nuclear envelope;GO:0005783//endoplasmic reticulum;GO:0005856//cytoskeleton;GO:0005924//cell-substrate adherens junction;GO:0016234//inclusion body;GO:0031090//organelle membrane;GO:0031224//intrinsic component of membrane;GO:0031253//cell projection membrane;GO:0031674//I band	GO:0003779//actin binding	GO:0001667//ameboidal-type cell migration;GO:0007010//cytoskeleton organization;GO:0007097//nuclear migration;GO:0030334//regulation of cell migration;GO:0033365//protein localization to organelle;GO:0044802//single-organism membrane organization
ncbi_101118619	SE_8824	HDDC2	no	NC_040259.1	+	yes	0.176	2.03649e-05	0.00143244	XM_004011143.4	XR_003590100.1	14714607	14714710	14712855	14712977	14720520	14720589	86;153;152;59;103	33;63;57;42;34	45;94;59;77;34	42;63;57;54;41	251	149	0.607;0.59;0.613;0.455;0.643	0.389;0.47;0.381;0.458;0.33	0.582	0.406	yes	no	HD domain containing 2, transcript variant X1	Environmental Information Processing;Organismal Systems;Cellular Processes;Environmental Information Processing;Human Diseases;Organismal Systems;Organismal Systems;Human Diseases;Environmental Information Processing;Environmental Information Processing;Cellular Processes;Environmental Information Processing;Human Diseases;Organismal Systems;Organismal Systems;Human Diseases;Organismal Systems;Or…	Signal transduction;Environmental adaptation;Cellular community - eukaryotes;Signal transduction;Endocrine and metabolic diseases;Endocrine system;Endocrine system;Cardiovascular diseases;Signal transduction;Signal transduction;Transport and catabolism;Signal transduction;Endocrine and metabolic diseases;Endocrine system;Aging;Cardiovascular diseases;Endocrine system;Aging;Environmental adaptation	ko04151//PI3K-Akt signaling pathway;ko04714//Thermogenesis;ko04530//Tight junction;ko04150//mTOR signaling pathway;ko04932//Non-alcoholic fatty liver disease (NAFLD);ko04921//Oxytocin signaling pathway;ko04910//Insulin signaling pathway;ko05418//Fluid shear stress and atherosclerosis;ko04371//Apelin signaling pathway;ko04068//FoxO signaling pathway;ko04140//Autophagy - animal;ko04152//AMPK signal…	K07198;K07198;K07198;K07198;K07198;K07198;K07198;K07198;K07198;K07198;K07198;K07198;K07198;K07198;K07198;K07198;K07198;K07198;K07198	GO:0031988//membrane-bounded vesicle	-	-
ncbi_101107431	SE_8915	SPTAN1	no	NC_040254.1	-	yes	0.161	5.55112e-16	8.34156e-13	XM_027966363.1;XM_027966362.1;XM_027966359.1;XM_027966360.1	XM_027966361.1	8010558	8010576	8008151	8008206	8010873	8010986	318;278;282;310;426	77;59;100;63;102	440;274;338;279;359	204;179;168;177;179	166	149	0.788;0.809;0.717;0.815;0.789	0.659;0.579;0.644;0.586;0.643	0.784	0.622	yes	no	spectrin alpha, non-erythrocytic 1, transcript variant X1	Cellular Processes	Cell growth and death	ko04210//Apoptosis	K06114	GO:0005913//cell-cell adherens junction;GO:0031674//I band;GO:0031988//membrane-bounded vesicle;GO:0044430//cytoskeletal part;GO:0044459//plasma membrane part;GO:0046930//pore complex	GO:0005198//structural molecule activity;GO:0008092//cytoskeletal protein binding;GO:0046872//metal ion binding;GO:0046983//protein dimerization activity	GO:0006406//mRNA export from nucleus;GO:0012501//programmed cell death;GO:0030835//negative regulation of actin filament depolymerization;GO:0097485//neuron projection guidance
ncbi_101122978	SE_8941	CTNND1	yes	NC_040266.1	+	yes	-0.145	6.36616e-07	8.9557e-05	-	-	87275381	87275648	87252628	87252879	87277589	87277661	79;78;81;86;61	147;108;100;112;197	96;91;77;91;109	121;70;59;60;82	298	149	0.212;0.265;0.288;0.277;0.134	0.284;0.394;0.395;0.431;0.399	0.235	0.381	no	yes	catenin delta 1	Environmental Information Processing;Organismal Systems;Cellular Processes	Signal transduction;Immune system;Cellular community - eukaryotes	ko04015//Rap1 signaling pathway;ko04670//Leukocyte transendothelial migration;ko04520//Adherens junction	K05690;K05690;K05690	GO:0016020//membrane;GO:0030054//cell junction;GO:0031988//membrane-bounded vesicle;GO:0043231//intracellular membrane-bounded organelle;GO:0044444//cytoplasmic part	GO:0050839//cell adhesion molecule binding	GO:0030178//negative regulation of Wnt signaling pathway;GO:0098602//single organism cell adhesion
ncbi_101103094	SE_9185	DCLK2	yes	NC_040268.1	-	yes	-0.145	0.00176468	0.0470852	XM_027956956.1	-	8586667	8586718	8582725	8582820	8587889	8587991	5;10;4;5;6	0;1;0;7;2	10;19;4;8;6	2;0;0;1;0	199	149	1.0;0.882;1.0;0.348;0.692	0.789;1.0;1.0;0.857;1.0	0.784	0.929	no	yes	doublecortin like kinase 2	-	-	-	-	-	GO:0004672//protein kinase activity;GO:0032550//purine ribonucleoside binding	GO:0006464//cellular protein modification process;GO:0006796//phosphate-containing compound metabolic process;GO:0007165//signal transduction
ncbi_101116000	SE_9190	ERI3	yes	NC_040252.1	-	yes	0.459	0.00140664	0.0399847	-	XM_027969091.1	19515940	19516024	19468087	19468614	19527179	19527252	6;5;4;4;10	0;1;1;0;4	0;8;0;9;1	3;4;2;1;1	232	149	1.0;0.763;0.72;1.0;0.616	0.0;0.562;0.0;0.853;0.391	0.82	0.361	yes	no	ERI1 exoribonuclease family member 3, transcript variant X1	-	-	-	-	-	-	-
ncbi_101118755	SE_9227	HNRNPF	yes	NC_040276.1	-	yes	0.282	0.000167882	0.00744967	-	XM_012105076.3	13580594	13580706	13568129	13568189	13581345	13581398	27;52;52;12;71	1;14;8;5;2	11;20;10;12;37	9;10;7;9;9	260	149	0.939;0.68;0.788;0.579;0.953	0.412;0.534;0.45;0.433;0.702	0.788	0.506	yes	no	heterogeneous nuclear ribonucleoprotein F, transcript variant X3	-	-	-	-	GO:0005681//spliceosomal complex;GO:0031981//nuclear lumen;GO:0044423//virion part	GO:0003723//RNA binding	GO:0006396//RNA processing;GO:0010468//regulation of gene expression
ncbi_101108583	SE_9236	NDEL1	no	NC_040262.1	-	yes	-0.107	0.000290624	0.0115201	XM_027974911.1;XM_027974910.1	XM_027974908.1;XM_027974907.1;XM_027974909.1	35375550	35375585	35370240	35372244	35378691	35378843	31;29;32;13;40	94;103;137;87;113	41;37;27;27;25	69;59;50;84;61	183	149	0.212;0.186;0.16;0.108;0.224	0.326;0.338;0.305;0.207;0.25	0.178	0.285	no	yes	nudE neurodevelopment protein 1 like 1, transcript variant X1	-	-	-	-	GO:0000776//kinetochore;GO:0005815//microtubule organizing center;GO:0005875//microtubule associated complex;GO:0012505//endomembrane system;GO:0033267//axon part;GO:0044444//cytoplasmic part;GO:0045111//intermediate filament cytoskeleton	GO:0008233//peptidase activity;GO:0015631//tubulin binding	GO:0000087//mitotic M phase;GO:0000278//mitotic cell cycle;GO:0006998//nuclear envelope organization;GO:0007409//axonogenesis;GO:0008088//axo-dendritic transport;GO:0008283//cell proliferation;GO:0019538//protein metabolic process;GO:0021795//cerebral cortex cell migration;GO:0030307//positive regulation of cell growth;GO:0031344//regulation of cell projection organization;GO:0032103//positive re…
ncbi_101108178	SE_9248	SORBS1	no	NC_040273.1	-	yes	0.108	1.53928e-05	0.0011461	XM_027960428.1;XM_027960422.1;XM_027960423.1;XM_027960419.1;XM_027960418.1;XM_027960421.1;XM_027960433.1;XM_027960417.1;XM_027960432.1;XM_027960416.1;XM_027960426.1;XM_027960427.1;XM_027960415.1;XM_027960439.1;XM_027960440.1;XM_027960435.1;XM_027960434.1;XM_027960414.1;XM_027960436.1;XM_027960424.1;XM_027960425.1;XM_027960429.1;XM_027960431.1;XM_027960430.1	XM_027960420.1;XM_027960438.1;XM_027960441.1;XM_027960437.1	19426263	19426287	19426034	19426147	19436375	19436504	29;38;25;40;37	97;78;81;77;79	24;30;18;19;18	104;139;71;102;107	172	149	0.206;0.297;0.211;0.31;0.289	0.167;0.158;0.18;0.139;0.127	0.263	0.154	yes	no	sorbin and SH3 domain containing 1, transcript variant X4	Organismal Systems;Organismal Systems;Cellular Processes	Endocrine system;Endocrine system;Cellular community - eukaryotes	ko04910//Insulin signaling pathway;ko03320//PPAR signaling pathway;ko04520//Adherens junction	K06086;K06086;K06086	-	-	-
ncbi_101119744	SE_9410	ABI1	no	NC_040264.1	+	yes	-0.148	1.14732e-06	0.000143129	XM_012188215.3;XM_004014202.4	XM_004014200.4;XM_004014199.4	18086222	18086396	18081458	18081559	18093129	18093315	21;26;38;10;26	92;86;81;38;82	48;38;16;30;26	33;53;25;54;35	298	149	0.102;0.131;0.19;0.116;0.137	0.421;0.264;0.242;0.217;0.271	0.135	0.283	no	yes	abl interactor 1, transcript variant X11	-	-	-	-	GO:0031252//cell leading edge;GO:0031988//membrane-bounded vesicle;GO:0042995//cell projection;GO:0043234//protein complex;GO:0044424//intracellular part	GO:0005515//protein binding;GO:0030295//protein kinase activator activity	GO:0009952//anterior/posterior pattern specification;GO:0045860//positive regulation of protein kinase activity;GO:0048858//cell projection morphogenesis;GO:0061515//myeloid cell development
ncbi_101121122	SE_9425	TANGO2	yes	NC_040268.1	+	yes	-0.102	4.08187e-07	6.16176e-05	XM_027956939.1;XM_027956937.1	-	82420681	82420835	82418733	82418804	82421127	82421232	60;49;77;38;65	2;3;10;2;6	74;95;61;78;80	0;0;0;4;1	298	149	0.938;0.891;0.794;0.905;0.844	1.0;1.0;1.0;0.907;0.976	0.874	0.977	no	yes	transport and golgi organization 2 homolog, transcript variant X1	-	-	-	-	-	-	-
ncbi_101105033	SE_9626	SLC6A6	no	NC_040270.1	-	yes	0.123	1.95776e-05	0.0013859	XM_027957815.1	XM_027957816.1	59720414	59720530	59708651	59708897	59740683	59740721	14;20;17;17;25	38;30;29;31;47	4;11;3;11;26	64;33;50;62;49	264	149	0.172;0.273;0.249;0.236;0.231	0.034;0.158;0.033;0.091;0.23	0.232	0.109	yes	no	solute carrier family 6 member 6, transcript variant X1	Organismal Systems	Nervous system	ko04727//GABAergic synapse	K05039	GO:0016021//integral component of membrane	GO:0005343//organic acid:sodium symporter activity;GO:1901682//sulfur compound transmembrane transporter activity	GO:0015849//organic acid transport;GO:0044763//single-organism cellular process
ncbi_101118390	SE_9637	MAGI1	no	NC_040270.1	+	yes	-0.183	0.000221265	0.0093301	XM_027958190.1;XM_027958189.1;XM_027958194.1;XM_027958187.1;XM_027958195.1	XM_027958199.1;XM_027958193.1;XM_027958192.1	37758117	37758156	37754091	37754174	37763612	37763670	8;5;5;7;7	23;38;24;16;32	13;8;16;13;11	33;14;19;17;11	187	149	0.217;0.095;0.142;0.258;0.148	0.239;0.313;0.402;0.379;0.443	0.172	0.355	no	yes	membrane associated guanylate kinase, WW and PDZ domain containing 1, transcript variant X1	Environmental Information Processing;Human Diseases;Environmental Information Processing;Cellular Processes	Signal transduction;Infectious diseases;Signal transduction;Cellular community - eukaryotes	ko04151//PI3K-Akt signaling pathway;ko05165//Human papillomavirus infection;ko04015//Rap1 signaling pathway;ko04530//Tight junction	K05631;K05631;K05631;K05631	GO:0043231//intracellular membrane-bounded organelle	GO:0042805//actinin binding	GO:0008219//cell death
ncbi_101110702	SE_9785	PIH1D2	yes	NC_040266.1	-	yes	-0.154	8.10275e-07	0.00010546	-	-	24887312	24887578	24885175	24885761	24889506	24889630	45;57;21;13;23	1;2;2;2;8	5;31;18;10;12	0;0;0;0;1	298	149	0.957;0.934;0.84;0.765;0.59	1.0;1.0;1.0;1.0;0.857	0.817	0.971	no	yes	PIH1 domain containing 2, transcript variant X1	-	-	-	-	-	-	-
ncbi_101103543	SE_9816	KDM6A	no	NC_040278.1	+	yes	-0.291	7.09598e-08	1.5744e-05	XM_027963021.1;XM_027963010.1;XM_027963017.1;XM_027963014.1;XM_027963018.1;XM_027963016.1;XM_027963012.1;XM_027963013.1;XM_027963020.1	XM_027963015.1;XM_027963011.1;XM_027963019.1;XM_027963022.1	45670365	45670467	45669349	45669445	45671117	45671513	42;44;74;45;57	38;42;43;45;35	123;109;92;103;51	19;27;14;13;32	250	149	0.397;0.384;0.506;0.373;0.493	0.794;0.706;0.797;0.825;0.487	0.431	0.722	no	yes	lysine demethylase 6A, transcript variant X1	Human Diseases	Cancers	ko05202//Transcriptional misregulation in cancers	K11447	GO:0031981//nuclear lumen;GO:0034708//methyltransferase complex	GO:0000977//RNA polymerase II regulatory region sequence-specific DNA binding;GO:0005515//protein binding;GO:0016491//oxidoreductase activity;GO:0032452//histone demethylase activity;GO:0043169//cation binding	GO:0000578//embryonic axis specification;GO:0003008//system process;GO:0010467//gene expression;GO:0016055//Wnt signaling pathway;GO:0030154//cell differentiation;GO:0034968//histone lysine methylation;GO:0040007//growth;GO:0043009//chordate embryonic development;GO:0048562//embryonic organ morphogenesis;GO:0060606//tube closure;GO:0070076//histone lysine demethylation
ncbi_101115265	SE_9957	FNBP1	no	NC_040254.1	+	yes	0.333	0.000350783	0.0132988	XM_027966297.1	XM_027966299.1;XM_027966300.1	6759716	6759812	6758479	6758677	6765563	6765578	11;6;6;8;5	1;0;0;0;0	6;5;3;1;5	1;1;0;2;4	244	149	0.87;1.0;1.0;1.0;1.0	0.786;0.753;1.0;0.234;0.433	0.974	0.641	yes	no	formin binding protein 1, transcript variant X1	-	-	-	-	-	GO:0005515//protein binding	-
ncbi_101115669	SE_9965	TRA2B	yes	NC_040252.1	+	yes	-0.1	0	0	XM_027965566.1	-	219804528	219804804	219798206	219798403	219809645	219809779	15;15;19;16;19	173;276;389;184;298	37;46;16;46;16	107;95;133;108;82	298	149	0.042;0.026;0.024;0.042;0.031	0.147;0.195;0.057;0.176;0.089	0.033	0.133	no	yes	transformer 2 beta homolog	Genetic Information Processing	Transcription	ko03040//Spliceosome	K12897	GO:0043231//intracellular membrane-bounded organelle	GO:0044822//poly(A) RNA binding	GO:0033120//positive regulation of RNA splicing;GO:0048024//regulation of mRNA splicing, via spliceosome
ncbi_101112138	SE_10087	PAQR3	yes	NC_040257.1	-	yes	-0.113	0.00101666	0.0307502	XR_001041229.3	-	103663452	103663571	103656070	103657586	103666212	103666361	14;28;11;8;12	5;2;4;1;1	11;8;9;7;15	1;0;1;2;0	267	149	0.61;0.887;0.605;0.817;0.87	0.86;1.0;0.834;0.661;1.0	0.758	0.871	no	yes	progestin and adipoQ receptor family member 3, transcript variant X5	-	-	-	-	GO:0031224//intrinsic component of membrane;GO:0043231//intracellular membrane-bounded organelle	-	GO:0001933//negative regulation of protein phosphorylation;GO:0010975//regulation of neuron projection development;GO:0033365//protein localization to organelle;GO:0043405//regulation of MAP kinase activity
ncbi_101123618	SE_10201	CSRP2	yes	NC_040254.1	-	yes	-0.147	5.5003e-05	0.00314592	XM_012173963.3	-	119974753	119974892	119964195	119964308	119975434	119975496	2;2;0;4;0	18;16;18;12;27	1;9;1;11;0	2;8;8;10;4	287	149	0.055;0.061;0.0;0.148;0.0	0.206;0.369;0.061;0.363;0.0	0.053	0.2	no	yes	cysteine and glycine rich protein 2, transcript variant X2	-	-	-	-	GO:0005924//cell-substrate adherens junction;GO:0043231//intracellular membrane-bounded organelle	GO:0046914//transition metal ion binding	GO:0042692//muscle cell differentiation;GO:0044707//single-multicellular organism process
ncbi_101108508	SE_10370	DBNDD1	yes	NC_040265.1	-	yes	-0.6	2.63894e-09	1.07705e-06	XM_012189692.3	-	15549342	15549471	15547296	15547446	15552815	15552974	1;3;4;0;2	7;5;1;1;1	6;4;4;1;5	0;2;0;0;0	277	149	0.071;0.244;0.683;0.0;0.518	1.0;0.518;1.0;1.0;1.0	0.303	0.904	no	yes	dysbindin domain containing 1, transcript variant X1	-	-	-	-	-	-	-
ncbi_101122294	SE_10548	CD46	yes	NC_040263.1	-	yes	0.106	0.000102152	0.00505546	XM_012187838.3	-	79095558	79095602	79090138	79090229	79096170	79096231	118;151;151;83;135	82;98;118;65;120	114;112;89;118;67	123;139;105;110;96	192	149	0.528;0.545;0.498;0.498;0.466	0.418;0.385;0.397;0.454;0.351	0.507	0.401	yes	no	membrane cofactor protein, transcript variant X1	Human Diseases;Organismal Systems	Infectious diseases;Immune system	ko05162//Measles;ko04610//Complement and coagulation cascades	K04007;K04007	-	-	GO:0009566//fertilization
ncbi_101122082	SE_10571	EPB41	no	NC_040253.1	-	yes	0.169	0.000597458	0.0204638	XM_012150348.3;XM_027965404.1;XM_015093629.2;XM_015093632.2;XM_027965405.1;XM_015093631.2	XM_015093637.2;XM_015093642.2;XM_015093635.2	253966551	253967001	253965294	253965423	253988676	253988853	58;27;31;33;33	18;23;32;19;23	51;45;43;45;26	55;90;77;36;43	298	149	0.617;0.37;0.326;0.465;0.418	0.317;0.2;0.218;0.385;0.232	0.439	0.27	yes	no	erythrocyte membrane protein band 4.1, transcript variant X1	-	-	-	-	GO:0005856//cytoskeleton;GO:0032991//macromolecular complex;GO:0044425//membrane part	GO:0005515//protein binding;GO:0035091//phosphatidylinositol binding	GO:0030036//actin cytoskeleton organization;GO:0043393//regulation of protein binding
ncbi_101109571	SE_10698	RAB3IL1	no	NC_040272.1	-	yes	0.102	0.00014241	0.00654788	XM_015103143.2;XM_027959543.1	XM_027959542.1	42309935	42309959	42308461	42308561	42310246	42310359	28;11;27;19;22	4;0;1;0;1	28;53;46;40;45	4;10;7;2;11	172	149	0.858;1.0;0.959;1.0;0.95	0.858;0.821;0.851;0.945;0.78	0.953	0.851	yes	no	RAB3A interacting protein like 1, transcript variant X1	-	-	-	-	-	GO:0005088//Ras guanyl-nucleotide exchange factor activity	GO:0043087//regulation of GTPase activity;GO:0051234//establishment of localization
ncbi_101105337	SE_10852	RGS22	yes	NC_040260.1	+	yes	-0.126	0.00115964	0.0341072	XM_012184067.3	-	85107843	85107918	85105479	85105532	85112108	85112194	0;1;0;0;0	4;6;6;4;4	1;5;3;0;2	10;21;3;15;9	223	149	0.0;0.1;0.0;0.0;0.0	0.063;0.137;0.401;0.0;0.129	0.02	0.146	no	yes	regulator of G protein signaling 22, transcript variant X1	-	-	-	-	-	-	-
ncbi_101102931	SE_10937	C7	yes	NC_040267.1	-	yes	0.1	7.95171e-08	1.70488e-05	XM_004017017.4	-	35321987	35322159	35319771	35319859	35324751	35324980	42;21;28;29;40	0;0;1;0;0	102;54;35;36;65	19;1;2;2;2	298	149	1.0;1.0;0.933;1.0;1.0	0.729;0.964;0.897;0.9;0.942	0.987	0.886	yes	no	complement C7	Human Diseases;Organismal Systems;Human Diseases	Immune diseases;Immune system;Neurodegenerative diseases	ko05322//Systemic lupus erythematosus;ko04610//Complement and coagulation cascades;ko05020//Prion diseases	K03996;K03996;K03996	GO:0031988//membrane-bounded vesicle	-	GO:0006952//defense response;GO:0006956//complement activation;GO:0009987//cellular process
ncbi_101110702	SE_11012	PIH1D2	yes	NC_040266.1	-	yes	-0.158	6.49774e-07	9.06366e-05	-	-	24888826	24889072	24885175	24885761	24889506	24889630	29;44;21;23;15	1;2;2;2;8	17;22;8;12;9	0;0;0;0;1	298	149	0.935;0.917;0.84;0.852;0.484	1.0;1.0;1.0;1.0;0.818	0.806	0.964	no	yes	PIH1 domain containing 2, transcript variant X1	-	-	-	-	-	-	-
ncbi_101106210	SE_11033	Ankrd42	yes	NC_040272.1	-	yes	-0.111	0.000186415	0.00803479	XR_003586503.1	-	14061590	14061735	14051628	14057691	14074876	14075052	58;55;36;36;59	8;5;3;6;2	85;104;50;62;60	0;2;0;6;2	293	149	0.787;0.848;0.859;0.753;0.938	1.0;0.964;1.0;0.84;0.938	0.837	0.948	no	yes	ankyrin repeat domain 42, transcript variant X1	-	-	-	-	-	GO:0008134//transcription factor binding	GO:0001819//positive regulation of cytokine production;GO:0051091//positive regulation of sequence-specific DNA binding transcription factor activity
ncbi_101116896	SE_11137	KLRK1	no	NC_040254.1	+	yes	-0.445	9.33302e-05	0.0047023	XM_012175389.2	XM_012175392.2	219900226	219900333	219899086	219899264	219902577	219902778	0;0;1;0;5	6;8;3;4;6	5;2;7;5;4	0;7;0;7;6	255	149	0.0;0.0;0.163;0.0;0.327	1.0;0.143;1.0;0.294;0.28	0.098	0.543	no	yes	NKG2-D type II integral membrane protein, transcript variant X3	Organismal Systems;Human Diseases	Immune system;Infectious diseases	ko04650//Natural killer cell mediated cytotoxicity;ko05144//Malaria	K06728;K06728	GO:0044459//plasma membrane part	GO:0004888//transmembrane signaling receptor activity;GO:0019899//enzyme binding;GO:0042287//MHC protein binding;GO:0046983//protein dimerization activity	GO:0001819//positive regulation of cytokine production;GO:0001912//positive regulation of leukocyte mediated cytotoxicity;GO:0031328//positive regulation of cellular biosynthetic process;GO:0032496//response to lipopolysaccharide;GO:0042742//defense response to bacterium;GO:0046649//lymphocyte activation
ncbi_101119019	SE_11146	SLC39A10	no	NC_040253.1	+	yes	-0.114	5.16232e-05	0.00299476	XM_012141053.3	XM_027965051.1	211770760	211770869	211711929	211712033	211783560	211784585	472;644;450;257;653	42;87;89;47;78	65;39;36;57;62	7;0;4;0;4	257	149	0.867;0.811;0.746;0.76;0.829	0.843;1.0;0.839;1.0;0.9	0.803	0.916	no	yes	solute carrier family 39 member 10, transcript variant X2	-	-	-	-	-	GO:0022890//inorganic cation transmembrane transporter activity	GO:0006812//cation transport;GO:0044763//single-organism cellular process
ncbi_101105758	SE_11165	Myo5a	no	NC_040258.1	+	yes	-0.297	4.01018e-06	0.000395739	XM_015097035.2;XM_015097039.2;XM_015097033.2	XM_015097038.2;XM_015097041.2	59792248	59792323	59789746	59789945	59793610	59793704	36;27;11;27;27	40;88;68;32;61	26;35;47;44;26	19;32;7;23;22	223	149	0.376;0.17;0.098;0.361;0.228	0.478;0.422;0.818;0.561;0.441	0.247	0.544	no	yes	myosin VA, transcript variant X1	-	-	-	-	GO:0000323//lytic vacuole;GO:0005768//endosome;GO:0005874//microtubule;GO:0015629//actin cytoskeleton;GO:0030141//secretory granule;GO:0030175//filopodium;GO:0031252//cell leading edge;GO:0031513//nonmotile primary cilium;GO:0042579//microbody;GO:0044297//cell body;GO:0048770//pigment granule	GO:0003723//RNA binding;GO:0008092//cytoskeletal protein binding;GO:0017016//Ras GTPase binding;GO:0017111//nucleoside-triphosphatase activity;GO:0032550//purine ribonucleoside binding;GO:0046872//metal ion binding	GO:0001676//long-chain fatty acid metabolic process;GO:0006582//melanin metabolic process;GO:0007009//plasma membrane organization;GO:0007267//cell-cell signaling;GO:0008366//axon ensheathment;GO:0009306//protein secretion;GO:0009887//organ morphogenesis;GO:0010469//regulation of receptor activity;GO:0030048//actin filament-based movement;GO:0032400//melanosome localization;GO:0032868//response t…
ncbi_101102342	SE_11348	MTMR14	yes	NC_040270.1	-	yes	0.264	7.31223e-07	9.89553e-05	-	-	18021097	18021172	18016349	18016416	18036543	18036652	14;22;23;8;12	2;2;0;0;0	13;18;8;8;7	7;5;5;0;3	223	149	0.824;0.88;1.0;1.0;1.0	0.554;0.706;0.517;1.0;0.609	0.941	0.677	yes	no	myotubularin related protein 14, transcript variant X1	Metabolism;Cellular Processes;Environmental Information Processing;Metabolism	Global and overview maps;Transport and catabolism;Signal transduction;Carbohydrate metabolism	ko01100//Metabolic pathways;ko04140//Autophagy - animal;ko04070//Phosphatidylinositol signaling system;ko00562//Inositol phosphate metabolism	K18086;K18086;K18086;K18086	GO:0044444//cytoplasmic part	GO:0004721//phosphoprotein phosphatase activity;GO:0052744//phosphatidylinositol monophosphate phosphatase activity	GO:0006470//protein dephosphorylation
ncbi_101123648	SE_11382	ARHGAP23	no	NC_040262.1	-	yes	0.152	6.48727e-07	9.06366e-05	XM_027974625.1;XM_027974630.1;XM_027974629.1;XM_027974626.1;XM_027974628.1	XM_027974627.1	24216919	24217075	24216612	24216724	24218642	24219807	26;16;18;25;18	0;0;0;0;1	25;29;39;41;35	9;5;3;0;1	298	149	1.0;1.0;1.0;1.0;0.9	0.581;0.744;0.867;1.0;0.946	0.98	0.828	yes	no	Rho GTPase activating protein 23, transcript variant X1	-	-	-	-	GO:0031988//membrane-bounded vesicle;GO:0044444//cytoplasmic part	GO:0008047//enzyme activator activity;GO:0008289//lipid binding	GO:0043087//regulation of GTPase activity
ncbi_101120538	SE_11409	Tcf4	yes	NC_040274.1	-	yes	0.186	3.95121e-05	0.00241894	-	-	60711320	60711450	60636949	60637055	60763635	60764040	21;12;7;6;13	0;0;0;2;0	16;55;12;6;5	4;1;0;1;7	278	149	1.0;1.0;1.0;0.617;1.0	0.682;0.967;1.0;0.763;0.277	0.923	0.738	yes	no	transcription factor 4, transcript variant X8	-	-	-	-	GO:0043231//intracellular membrane-bounded organelle;GO:0043234//protein complex	GO:0000977//RNA polymerase II regulatory region sequence-specific DNA binding;GO:0000982//transcription factor activity, RNA polymerase II core promoter proximal region sequence-specific binding;GO:0001083//transcription factor activity, RNA polymerase II basal transcription factor binding;GO:0001091//RNA polymerase II basal transcription factor binding;GO:0003712//transcription cofactor activity…	GO:0006352//DNA-templated transcription, initiation;GO:0006357//regulation of transcription from RNA polymerase II promoter;GO:0034622//cellular macromolecular complex assembly;GO:0045597//positive regulation of cell differentiation
ncbi_101104479	SE_11533	NOXA1	yes	NC_040254.1	-	yes	-0.11	0.000146345	0.00668235	XM_027966045.1	-	534525	534652	533328	533368	535090	535134	47;27;34;28;40	0;6;0;4;2	51;22;41;36;26	1;0;0;0;0	275	149	1.0;0.709;1.0;0.791;0.916	0.965;1.0;1.0;1.0;1.0	0.883	0.993	no	yes	NADPH oxidase activator 1	-	-	-	-	GO:0044459//plasma membrane part	GO:0008047//enzyme activator activity;GO:0017048//Rho GTPase binding;GO:0019904//protein domain specific binding	GO:0009893//positive regulation of metabolic process;GO:0042743//hydrogen peroxide metabolic process
ncbi_101117123	SE_11540	ANKRD35	no	NC_040252.1	-	yes	0.217	0.00042394	0.0154987	XM_027973933.1;XM_027973938.1	XM_015092210.2	104917062	104917092	104914438	104916976	104917525	104917623	2;5;14;1;8	5;6;21;8;7	0;1;7;3;3	11;19;31;23;9	178	149	0.251;0.411;0.358;0.095;0.489	0.0;0.042;0.159;0.098;0.218	0.321	0.103	yes	no	ankyrin repeat domain 35, transcript variant X2	-	-	-	-	-	-	-
ncbi_101113998	SE_11624	PRRC2B	no	NC_040254.1	-	yes	0.191	4.97212e-07	7.30548e-05	XM_027966261.1;XM_027966264.1;XM_027966265.1;XM_015094124.2;XM_027966262.1;XM_027966263.1;XM_027966266.1;XM_027966270.1;XM_027966260.1	XM_027966267.1	5450982	5451064	5445433	5449767	5453712	5453804	12;27;9;16;13	0;0;1;1;0	31;20;19;14;11	0;4;4;2;8	230	149	1.0;1.0;0.854;0.912;1.0	1.0;0.764;0.755;0.819;0.471	0.953	0.762	yes	no	proline rich coiled-coil 2B, transcript variant X2	-	-	-	-	-	-	-
ncbi_101103983	SE_12021	TEX9	yes	NC_040258.1	-	yes	-0.155	8.05466e-05	0.00420662	XM_012181487.3	-	55421529	55421593	55419925	55420005	55434466	55434558	16;17;23;19;37	3;4;0;7;4	62;51;28;38;32	2;5;0;0;0	212	149	0.789;0.749;1.0;0.656;0.867	0.956;0.878;1.0;1.0;1.0	0.812	0.967	no	yes	testis expressed 9, transcript variant X1	-	-	-	-	-	-	-
ncbi_101104061	SE_12111	HNRNPM	no	NC_040256.1	+	yes	-0.135	0.00107886	0.0323354	XM_027969750.1;XM_027969755.1;XM_012177977.3;XM_004008569.4;XM_027969749.1;XM_027969753.1;XM_012177975.3;XM_027969751.1	XM_027969754.1;XM_012177979.3;XM_012177981.3;XM_012177980.3;XM_027969752.1	15414490	15414544	15407716	15407794	15416506	15417309	136;98;125;60;174	74;78;70;38;127	98;87;66;85;68	47;34;12;45;22	202	149	0.575;0.481;0.568;0.538;0.503	0.606;0.654;0.802;0.582;0.695	0.533	0.668	no	yes	heterogeneous nuclear ribonucleoprotein M, transcript variant X1	Genetic Information Processing	Transcription	ko03040//Spliceosome	K12887	-	-	-
ncbi_101105577	SE_12166	MTSS1	yes	NC_040260.1	+	yes	-0.197	0.00154753	0.0430276	-	XM_004011647.4;XM_004011648.4	30872005	30872125	30867456	30867676	30872951	30873146	0;0;0;0;0	13;7;1;4;6	4;9;0;0;0	6;2;3;2;14	268	149	0.0;0.0;0.0;0.0;0.0	0.27;0.714;0.0;0.0;0.0	0	0.197	no	yes	MTSS I-BAR domain containing 1, transcript variant X1	-	-	-	-	GO:0005856//cytoskeleton;GO:0070161//anchoring junction	GO:0003779//actin binding	GO:0008154//actin polymerization or depolymerization;GO:0008285//negative regulation of cell proliferation;GO:0031214//biomineral tissue development;GO:0032231//regulation of actin filament bundle assembly;GO:0033554//cellular response to stress;GO:0034331//cell junction maintenance;GO:0035850//epithelial cell differentiation involved in kidney development;GO:0043009//chordate embryonic developme…
ncbi_105610309	SE_12228	--	no	NC_040255.1	+	yes	-0.298	4.94539e-08	1.1595e-05	XM_027968976.1	XM_027968978.1	122385972	122386134	122383825	122384738	122386307	122387030	6;13;26;12;28	1;14;1;3;9	23;20;11;16;25	2;1;0;0;0	298	149	0.75;0.317;0.929;0.667;0.609	0.852;0.909;1.0;1.0;1.0	0.654	0.952	no	yes	oocyte zinc finger protein XlCOF26-like, transcript variant X1	-	-	-	-	-	GO:0043169//cation binding	-
ncbi_101119208	SE_12259	WDR60	no	NC_040255.1	+	yes	-0.524	9.89104e-05	0.00493194	XM_027969087.1	XM_027969086.1	129752683	129752749	129747435	129747490	129753506	129753584	0;2;0;7;1	1;8;1;0;9	15;15;2;7;4	5;0;7;0;0	214	149	0.0;0.148;0.0;1.0;0.072	0.676;1.0;0.166;1.0;1.0	0.244	0.768	no	yes	WD repeat domain 60, transcript variant X2	-	-	-	-	GO:0031988//membrane-bounded vesicle;GO:0044421//extracellular region part;GO:0044441//ciliary part	-	GO:0009987//cellular process;GO:0016043//cellular component organization
ncbi_101122095	SE_12323	R3hdm2	yes	NC_040254.1	+	yes	-0.242	0.000217108	0.00918999	XM_027967556.1	-	173870539	173870660	173838987	173839048	173886199	173886262	25;13;6;14;12	18;21;23;11;23	12;39;17;26;18	8;10;8;17;9	269	149	0.435;0.255;0.126;0.413;0.224	0.454;0.684;0.541;0.459;0.526	0.291	0.533	no	yes	R3H domain containing 2, transcript variant X1	-	-	-	-	-	-	-
ncbi_101104961	SE_12352	RPS24	no	NC_040276.1	+	yes	-0.355	0	0	XM_004021507.3	XM_004021508.3	34929596	34929618	34927280	34927391	34929974	34930063	4501;4934;9035;4389;7494	8626;11394;10701;6991;9738	7941;15808;8658;10963;7710	4171;2781;3120;4929;2625	170	149	0.314;0.275;0.425;0.355;0.403	0.625;0.833;0.709;0.661;0.72	0.354	0.71	no	yes	ribosomal protein S24, transcript variant X2	Genetic Information Processing	Translation	ko03010//Ribosome	K02974	-	-	-
ncbi_101118541	SE_12431	HEXIM2	yes	NC_040262.1	-	yes	0.148	1.40757e-05	0.00107466	XM_027974402.1	-	18231717	18231766	18230228	18231223	18234531	18234609	0;2;2;8;2	14;12;10;5;18	0;0;1;0;0	11;16;5;7;4	197	149	0.0;0.112;0.131;0.548;0.078	0.0;0.0;0.131;0.0;0.0	0.174	0.026	yes	no	HEXIM P-TEFb complex subunit 2, transcript variant X1	-	-	-	-	GO:0043231//intracellular membrane-bounded organelle	GO:0003723//RNA binding;GO:0016538//cyclin-dependent protein serine/threonine kinase regulator activity	GO:0000079//regulation of cyclin-dependent protein serine/threonine kinase activity;GO:0006357//regulation of transcription from RNA polymerase II promoter
ncbi_105609854	SE_12541	-	yes	NC_040256.1	-	yes	-0.179	7.81475e-06	0.000665845	-	-	16920542	16920612	16909772	16909973	16928970	16929167	7;12;18;10;12	1;6;0;0;5	19;41;17;12;13	0;0;1;0;0	218	149	0.827;0.578;1.0;1.0;0.621	1.0;1.0;0.921;1.0;1.0	0.805	0.984	no	yes	-	-	-	-	-	-	-	-
ncbi_101119436	SE_12696	RWDD3	no	NC_040252.1	+	yes	-0.281	0.00159852	0.0441483	XM_027972275.1	XR_003590010.1	76559357	76559798	76551740	76551843	76561804	76561920	12;10;10;1;6	23;24;17;18;10	7;14;6;13;10	15;2;4;11;5	298	149	0.207;0.172;0.227;0.027;0.231	0.189;0.778;0.429;0.371;0.5	0.173	0.453	no	yes	RWD domain containing 3, transcript variant X1	-	-	-	-	GO:0044424//intracellular part	-	GO:0009967//positive regulation of signal transduction;GO:0033233//regulation of protein sumoylation;GO:0043433//negative regulation of sequence-specific DNA binding transcription factor activity
ncbi_101104374	SE_12992	MTCP1	yes	NC_040278.1	-	yes	-0.419	1.31694e-05	0.00102616	XM_012107035.3	-	86430097	86430249	86429817	86429988	86436261	86436343	16;21;14;7;6	21;17;12;9;5	37;41;14;24;20	14;4;12;0;0	298	149	0.276;0.382;0.368;0.28;0.375	0.569;0.837;0.368;1.0;1.0	0.336	0.755	no	yes	mature T cell proliferation 1	Environmental Information Processing	Signal transduction	ko04151//PI3K-Akt signaling pathway	K16837	-	-	GO:0044699//single-organism process
ncbi_100302087	SE_13222	STRADA	yes	NC_040262.1	+	yes	0.313	0.00045584	0.0163534	-	XM_012185089.3;XM_012185092.3	14973129	14973187	14971011	14971067	14980921	14981024	5;3;0;1;10	0;5;7;0;2	1;2;1;0;0	0;3;3;10;3	206	149	1.0;0.303;0.0;1.0;0.783	1.0;0.325;0.194;0.0;0.0	0.617	0.304	yes	no	STE20 related adaptor alpha, transcript variant X4	Environmental Information Processing;Environmental Information Processing	Signal transduction;Signal transduction	ko04150//mTOR signaling pathway;ko04152//AMPK signaling pathway	K08271;K08271	-	-	-
ncbi_101121212	SE_13375	CDKAL1	yes	NC_040271.1	-	yes	-0.282	1.35365e-10	7.58481e-08	XM_027959153.1	-	40648968	40649012	40641296	40641471	40649821	40649898	57;49;31;25;53	44;48;29;34;60	95;76;66;94;51	28;29;21;13;24	192	149	0.501;0.442;0.453;0.363;0.407	0.725;0.67;0.709;0.849;0.623	0.433	0.715	no	yes	CDK5 regulatory subunit associated protein 1 like 1, transcript variant X5	-	-	-	-	GO:0005783//endoplasmic reticulum	GO:0035596//methylthiotransferase activity;GO:0051536//iron-sulfur cluster binding	GO:0006400//tRNA modification;GO:0006412//translation
ncbi_101105620	SE_13462	NDUFV3	yes	NC_040252.1	+	yes	-0.246	2.31953e-05	0.0015909	XM_027960811.1	-	286442995	286444090	286437462	286437583	286446313	286446885	89;80;78;71;81	30;72;59;43;61	95;78;68;39;68	14;29;9;19;9	298	149	0.597;0.357;0.398;0.452;0.399	0.772;0.574;0.791;0.506;0.791	0.441	0.687	no	yes	NADH:ubiquinone oxidoreductase subunit V3, transcript variant X1	Metabolism;Organismal Systems;Human Diseases;Human Diseases;Human Diseases;Organismal Systems;Human Diseases;Metabolism	Global and overview maps;Environmental adaptation;Neurodegenerative diseases;Neurodegenerative diseases;Endocrine and metabolic diseases;Nervous system;Neurodegenerative diseases;Energy metabolism	ko01100//Metabolic pathways;ko04714//Thermogenesis;ko05016//Huntington disease;ko05010//Alzheimer disease;ko04932//Non-alcoholic fatty liver disease (NAFLD);ko04723//Retrograde endocannabinoid signaling;ko05012//Parkinson disease;ko00190//Oxidative phosphorylation	K03944;K03944;K03944;K03944;K03944;K03944;K03944;K03944	GO:0019866//organelle inner membrane;GO:0044455//mitochondrial membrane part	GO:0003723//RNA binding	GO:0044710//single-organism metabolic process
ncbi_101118375	SE_13530	RBM39	no	NC_040264.1	-	yes	-0.224	0	0	XM_027977137.1	XM_004014534.3;XM_012189129.3;XM_004014533.3;XM_012189130.3	67728530	67728603	67727028	67727078	67728829	67728893	86;83;127;54;138	427;447;465;302;438	209;215;152;190;139	166;337;188;248;185	221	149	0.12;0.111;0.156;0.108;0.175	0.459;0.301;0.353;0.341;0.336	0.134	0.358	no	yes	RNA binding motif protein 39, transcript variant X1	-	-	-	-	GO:0016604//nuclear body;GO:0044430//cytoskeletal part	GO:0003712//transcription cofactor activity;GO:0003723//RNA binding	GO:0006396//RNA processing;GO:0010468//regulation of gene expression;GO:0034645//cellular macromolecule biosynthetic process;GO:2001141//regulation of RNA biosynthetic process
ncbi_101114682	SE_13561	DMD	no	NC_040278.1	-	yes	-0.272	3.71205e-07	5.78852e-05	XM_027962898.1;XM_027962897.1;XM_012106456.3	XM_012106455.3;XM_012106460.3;XM_004021989.4;XM_012106459.3;XM_004021987.4;XM_012106453.3	32210495	32210527	32203469	32206035	32220509	32220602	47;25;37;34;45	17;34;19;13;38	68;68;59;34;36	18;5;8;9;2	180	149	0.696;0.378;0.617;0.684;0.495	0.758;0.918;0.859;0.758;0.937	0.574	0.846	no	yes	dystrophin, transcript variant X1	Human Diseases;Human Diseases;Human Diseases;Human Diseases	Cardiovascular diseases;Cardiovascular diseases;Cardiovascular diseases;Cardiovascular diseases	ko05414//Dilated cardiomyopathy (DCM);ko05412//Arrhythmogenic right ventricular cardiomyopathy (ARVC);ko05410//Hypertrophic cardiomyopathy (HCM);ko05416//Viral myocarditis	K10366;K10366;K10366;K10366	GO:0030054//cell junction;GO:0031674//I band;GO:0043234//protein complex;GO:0044463//cell projection part;GO:0097060//synaptic membrane;GO:0098589//membrane region	GO:0008092//cytoskeletal protein binding;GO:0019899//enzyme binding;GO:0046914//transition metal ion binding	GO:0001508//action potential;GO:0001885//endothelial cell development;GO:0001933//negative regulation of protein phosphorylation;GO:0003009//skeletal muscle contraction;GO:0006461//protein complex assembly;GO:0007268//synaptic transmission;GO:0008016//regulation of heart contraction;GO:0008104//protein localization;GO:0010468//regulation of gene expression;GO:0010880//regulation of release of seq…
ncbi_101102893	SE_13593	NAGK	yes	NC_040254.1	+	yes	0.219	9.16708e-07	0.000116113	-	-	99389190	99389278	99382744	99383062	99390266	99390364	13;12;35;15;33	0;0;0;0;0	27;8;16;13;9	0;2;4;5;1	236	149	1.0;1.0;1.0;1.0;1.0	1.0;0.716;0.716;0.621;0.85	1	0.781	yes	no	N-acetylglucosamine kinase	Metabolism;Metabolism	Global and overview maps;Carbohydrate metabolism	ko01100//Metabolic pathways;ko00520//Amino sugar and nucleotide sugar metabolism	K00884;K00884	GO:0031988//membrane-bounded vesicle	GO:0016773//phosphotransferase activity, alcohol group as acceptor;GO:0019200//carbohydrate kinase activity;GO:0036094//small molecule binding	GO:0006054//N-acetylneuraminate metabolic process;GO:0016310//phosphorylation;GO:1901071//glucosamine-containing compound metabolic process
ncbi_101115676	SE_13596	Sun1	yes	NC_040275.1	-	yes	-0.181	1.136e-05	0.000907126	XM_027961239.1;XM_027961236.1;XM_027961238.1;XM_027961237.1	-	42644158	42644341	42643615	42643699	42648309	42648495	115;104;82;138;141	40;51;41;35;69	185;143;157;151;173	48;16;30;41;19	298	149	0.59;0.505;0.5;0.663;0.505	0.658;0.817;0.724;0.648;0.82	0.553	0.733	no	yes	Sad1 and UNC84 domain containing 1, transcript variant X1	-	-	-	-	GO:0031229//intrinsic component of nuclear inner membrane	GO:0005515//protein binding	GO:0007010//cytoskeleton organization;GO:0043578//nuclear matrix organization;GO:0044802//single-organism membrane organization
ncbi_101102998	SE_13617	BPTF	yes	NC_040262.1	+	yes	-0.282	2.77594e-08	7.28332e-06	XM_027974332.1	-	13848369	13848558	13847601	13847811	13854974	13855163	48;47;39;63;69	15;18;24;16;21	136;135;82;58;119	37;9;0;6;2	298	149	0.615;0.566;0.448;0.663;0.622	0.648;0.882;1.0;0.829;0.967	0.583	0.865	no	yes	bromodomain PHD finger transcription factor, transcript variant X1	-	-	-	-	GO:0005856//cytoskeleton;GO:0031010//ISWI-type complex	GO:0003677//DNA binding;GO:0005515//protein binding;GO:0042623//ATPase activity, coupled;GO:0046914//transition metal ion binding	GO:0003002//regionalization;GO:0003006//developmental process involved in reproduction;GO:0006355//regulation of transcription, DNA-templated;GO:0007417//central nervous system development;GO:0009888//tissue development;GO:0016568//chromatin modification
ncbi_100145865	SE_13627	--	yes	NC_040258.1	-	yes	-0.379	0	0	-	XM_012180571.3;XM_012180574.3;XM_012180575.3;XM_012180578.3;XM_012180579.3;XM_012180572.3;XM_015096682.2;XM_012180573.3	48015221	48015297	48014698	48014761	48015745	48015821	469;497;437;400;472	626;865;573;671;726	748;687;330;508;341	240;153;103;180;112	224	149	0.333;0.277;0.337;0.284;0.302	0.675;0.749;0.681;0.652;0.669	0.307	0.685	no	yes	tropomyosin 1, transcript variant X17	-	-	-	-	GO:0031253//cell projection membrane;GO:0032432//actin filament bundle;GO:0043234//protein complex;GO:0043292//contractile fiber	GO:0008092//cytoskeletal protein binding	GO:0000302//response to reactive oxygen species;GO:0001996//positive regulation of heart rate by epinephrine-norepinephrine;GO:0006941//striated muscle contraction;GO:0031032//actomyosin structure organization;GO:0055008//cardiac muscle tissue morphogenesis
ncbi_101116285	SE_13789	MORC4	yes	NC_040278.1	+	yes	-0.18	1.36926e-05	0.00105027	XM_015105109.2;XM_015105110.2	-	136763354	136763427	136762977	136763234	136768837	136768970	37;33;44;30;39	14;11;22;10;13	53;93;51;69;51	13;3;7;11;9	221	149	0.641;0.669;0.574;0.669;0.669	0.733;0.954;0.831;0.809;0.793	0.644	0.824	no	yes	MORC family CW-type zinc finger 4, transcript variant X1	-	-	-	-	-	-	-
ncbi_101103314	SE_13952	FASTK	yes	NC_040255.1	-	yes	-0.136	0.000531324	0.018412	-	-	123718478	123718590	123717565	123717680	123718803	123718961	20;17;16;13;15	0;0;8;4;2	29;29;19;44;7	1;0;4;0;0	260	149	1.0;1.0;0.534;0.651;0.811	0.943;1.0;0.731;1.0;1.0	0.799	0.935	no	yes	Fas activated serine/threonine kinase, transcript variant X1	-	-	-	-	GO:0043231//intracellular membrane-bounded organelle	GO:0004672//protein kinase activity	GO:0006464//cellular protein modification process;GO:0006796//phosphate-containing compound metabolic process;GO:0010468//regulation of gene expression
ncbi_443166	SE_14195	SLC2A8	yes	NC_040254.1	-	yes	0.37	6.67719e-08	1.50164e-05	XM_027966430.1;XM_027966431.1	-	9006136	9006299	9005676	9005883	9006394	9006522	19;26;19;20;31	0;3;1;1;1	14;17;13;10;16	3;5;9;16;3	298	149	1.0;0.813;0.905;0.909;0.939	0.7;0.63;0.419;0.238;0.727	0.913	0.543	yes	no	solute carrier family 2 member 8, transcript variant X1	-	-	-	-	GO:0005774//vacuolar membrane;GO:0012506//vesicle membrane;GO:0016021//integral component of membrane	GO:0015149//hexose transmembrane transporter activity;GO:0048029//monosaccharide binding	GO:0007169//transmembrane receptor protein tyrosine kinase signaling pathway;GO:0008645//hexose transport
ncbi_101113327	SE_14357	SIRT6	yes	NC_040256.1	+	yes	-0.104	7.33127e-06	0.000636127	XM_027969860.1;XM_015095885.2	-	18337385	18337509	18336744	18336825	18337594	18338517	32;24;24;30;42	5;0;5;0;4	25;10;4;37;27	2;0;0;0;0	272	149	0.778;1.0;0.724;1.0;0.852	0.873;1.0;1.0;1.0;1.0	0.871	0.975	no	yes	sirtuin 6, transcript variant X1	Organismal Systems;Human Diseases	Environmental adaptation;Cancers	ko04714//Thermogenesis;ko05230//Central carbon metabolism in cancer	K11416;K11416	-	-	-
ncbi_101115973	SE_14372	TERF1	no	NC_040260.1	+	yes	-0.208	0.00029601	0.0116498	XM_027973041.1	XM_027973042.1	53839328	53839388	53835944	53836057	53840832	53840924	34;26;43;26;35	14;6;26;17;15	23;32;49;47;26	9;1;8;11;1	208	149	0.635;0.756;0.542;0.523;0.626	0.647;0.958;0.814;0.754;0.949	0.616	0.824	no	yes	telomeric repeat binding factor 1, transcript variant X1	-	-	-	-	-	-	-
ncbi_101112998	SE_14396	ZMYND11	no	NC_040264.1	-	yes	-0.13	2.70201e-07	4.5662e-05	XM_015099708.2;XM_015099704.2;XM_015099707.2;XM_015099705.2;XM_015099706.2	XM_015099710.2;XM_015099709.2	48488851	48488896	48486026	48486188	48496413	48496573	52;49;46;26;41	133;161;176;130;165	54;73;57;98;73	128;126;120;105;137	193	149	0.232;0.19;0.168;0.134;0.161	0.246;0.309;0.268;0.419;0.291	0.177	0.307	no	yes	zinc finger MYND-type containing 11, transcript variant X2	-	-	-	-	GO:0043231//intracellular membrane-bounded organelle	GO:0003712//transcription cofactor activity;GO:0042393//histone binding;GO:0046914//transition metal ion binding	GO:0032784//regulation of DNA-templated transcription, elongation;GO:0032873//negative regulation of stress-activated MAPK cascade;GO:0043122//regulation of I-kappaB kinase/NF-kappaB signaling;GO:0097191//extrinsic apoptotic signaling pathway;GO:1902679//negative regulation of RNA biosynthetic process
ncbi_443051	SE_14408	COL6A3	yes	NC_040252.1	+	yes	0.196	0.000938964	0.0290354	-	-	3705240	3705840	3690968	3691086	3707166	3707739	218;253;147;192;214	63;52;50;66;37	220;136;136;122;166	54;185;99;119;53	298	149	0.634;0.709;0.595;0.593;0.743	0.671;0.269;0.407;0.339;0.61	0.655	0.459	yes	no	collagen type VI alpha 3 chain	Environmental Information Processing;Human Diseases;Cellular Processes;Organismal Systems;Environmental Information Processing	Signal transduction;Infectious diseases;Cellular community - eukaryotes;Digestive system;Signaling molecules and interaction	ko04151//PI3K-Akt signaling pathway;ko05165//Human papillomavirus infection;ko04510//Focal adhesion;ko04974//Protein digestion and absorption;ko04512//ECM-receptor interaction	K06238;K06238;K06238;K06238;K06238	GO:0005886//plasma membrane;GO:0031988//membrane-bounded vesicle;GO:0044421//extracellular region part	-	GO:0010466//negative regulation of peptidase activity
ncbi_101123013	SE_14531	RPE	yes	NC_040253.1	+	yes	-0.141	4.56694e-09	1.75557e-06	XM_012144993.3	-	225950342	225950373	225949614	225949690	225959544	225959624	4;2;4;9;13	71;115;113;98;97	22;9;10;13;10	40;48;57;32;54	179	149	0.045;0.014;0.029;0.071;0.1	0.314;0.135;0.127;0.253;0.134	0.052	0.193	no	yes	ribulose-5-phosphate-3-epimerase, transcript variant X1	Metabolism;Metabolism;Metabolism;Metabolism;Metabolism	Global and overview maps;Global and overview maps;Global and overview maps;Carbohydrate metabolism;Carbohydrate metabolism	ko01100//Metabolic pathways;ko01200//Carbon metabolism;ko01230//Biosynthesis of amino acids;ko00040//Pentose and glucuronate interconversions;ko00030//Pentose phosphate pathway	K01783;K01783;K01783;K01783;K01783	-	-	-
ncbi_100125623	SE_14540	PER3	yes	NC_040263.1	-	yes	0.109	0.000396785	0.0147385	-	-	49148314	49148366	49143614	49143757	49156914	49157030	6;11;7;1;9	0;1;1;0;0	14;27;8;6;16	1;7;0;4;0	200	149	1.0;0.891;0.839;1.0;1.0	0.913;0.742;1.0;0.528;1.0	0.946	0.837	yes	no	period circadian regulator 3	Human Diseases;Organismal Systems;Organismal Systems	Infectious diseases;Environmental adaptation;Environmental adaptation	ko05168//Herpes simplex infection;ko04713//Circadian entrainment;ko04710//Circadian rhythm	K21945;K21945;K21945	-	GO:0044389//ubiquitin-like protein ligase binding;GO:0060089//molecular transducer activity	GO:0042749//regulation of circadian sleep/wake cycle;GO:0050794//regulation of cellular process
ncbi_101109972	SE_14667	HNRNPC	no	NC_040256.1	-	yes	-0.2	2.76089e-07	4.60971e-05	XM_027970107.1	XM_027970103.1;XM_027970108.1	44371350	44372579	44352852	44353130	44377201	44377342	173;184;190;107;201	77;77;77;55;100	164;166;138;195;164	47;34;11;55;24	298	149	0.529;0.544;0.552;0.493;0.501	0.636;0.709;0.863;0.639;0.774	0.524	0.724	no	yes	heterogeneous nuclear ribonucleoprotein C (C1/C2), transcript variant X4	Genetic Information Processing	Transcription	ko03040//Spliceosome	K12884	GO:0000785//chromatin;GO:0005681//spliceosomal complex;GO:0031988//membrane-bounded vesicle;GO:0044444//cytoplasmic part	GO:0000977//RNA polymerase II regulatory region sequence-specific DNA binding;GO:0003729//mRNA binding;GO:0005515//protein binding;GO:0008187//poly-pyrimidine tract binding;GO:0031490//chromatin DNA binding	GO:0001503//ossification;GO:0006338//chromatin remodeling;GO:0048255//mRNA stabilization
ncbi_101118225	SE_14792	MAN2C1	yes	NC_040269.1	+	yes	0.194	8.72968e-09	2.9151e-06	XM_015101978.2;XM_015101979.2;XR_001436072.2	-	31304281	31304471	31303794	31303972	31305532	31305639	107;82;130;108;109	9;5;19;6;8	126;160;80;113;71	26;44;28;27;15	298	149	0.856;0.891;0.774;0.9;0.872	0.708;0.645;0.588;0.677;0.703	0.859	0.664	yes	no	mannosidase alpha class 2C member 1, transcript variant X3	Metabolism	Glycan biosynthesis and metabolism	ko00511//Other glycan degradation	K01191	-	GO:0015923//mannosidase activity;GO:0046914//transition metal ion binding	GO:0019318//hexose metabolic process
ncbi_101117643	SE_14881	FAM149B1	yes	NC_040276.1	+	yes	-0.112	8.75366e-08	1.84218e-05	XM_027962207.1	-	30311642	30311785	30296937	30297023	30312547	30312664	52;51;60;31;62	0;3;2;3;12	61;68;40;45;52	0;0;0;0;1	291	149	1.0;0.897;0.939;0.841;0.726	1.0;1.0;1.0;1.0;0.964	0.881	0.993	no	yes	family with sequence similarity 149 member B1, transcript variant X1	-	-	-	-	-	-	-
ncbi_101105662	SE_14883	GLDN	yes	NC_040258.1	-	yes	-0.113	4.64079e-06	0.000438342	XM_004010614.4	-	60751117	60751243	60749977	60750128	60752746	60752830	35;59;35;31;46	0;5;2;6;2	11;9;16;1;4	0;0;0;0;0	274	149	1.0;0.865;0.905;0.738;0.926	1.0;1.0;1.0;1.0;1.0	0.887	1	no	yes	gliomedin	-	-	-	-	GO:0016020//membrane	GO:0005515//protein binding	GO:0016337//single organismal cell-cell adhesion;GO:0030030//cell projection organization;GO:0045161//neuronal ion channel clustering
ncbi_101117921	SE_14921	PRPF40B	no	NC_040254.1	-	yes	0.131	3.91207e-07	5.98746e-05	XM_027967368.1;XM_027967366.1;XM_027967367.1;XM_027967362.1;XM_027967363.1;XM_027967364.1;XM_027967365.1;XM_027967360.1;XM_027967361.1	XM_027967369.1	146543248	146543365	146542913	146543051	146547399	146547491	18;28;28;19;10	0;0;1;0;0	29;36;36;40;36	2;7;5;4;0	265	149	1.0;1.0;0.94;1.0;1.0	0.891;0.743;0.802;0.849;1.0	0.988	0.857	yes	no	pre-mRNA processing factor 40 homolog B, transcript variant X1	Genetic Information Processing	Transcription	ko03040//Spliceosome	K12821	-	-	-
ncbi_101110349	SE_15151	ODR4	yes	NC_040263.1	+	yes	-0.13	4.77411e-08	1.13545e-05	-	XM_012187743.3	72487594	72487690	72481525	72481646	72490244	72490351	39;56;56;33;56	4;2;10;5;8	32;48;33;33;21	0;0;0;2;1	244	149	0.856;0.945;0.774;0.801;0.81	1.0;1.0;1.0;0.91;0.928	0.837	0.968	no	yes	odr-4 GPCR localization factor homolog, transcript variant X1	-	-	-	-	-	-	-
ncbi_101114856	SE_15365	CASC1	yes	NC_040254.1	+	yes	-0.306	0.00112296	0.033385	-	-	203652074	203652126	203648029	203648117	203664145	203664249	1;0;4;0;1	6;6;6;3;2	9;8;6;2;3	0;14;6;8;4	200	149	0.11;0.0;0.332;0.0;0.271	1.0;0.299;0.427;0.157;0.358	0.143	0.448	no	yes	cancer susceptibility 1, transcript variant X1	-	-	-	-	-	GO:0015631//tubulin binding	-
ncbi_101102193	SE_15695	ABLIM1	no	NC_040273.1	-	yes	0.199	4.75613e-06	0.00044416	XM_012102976.3;XM_027960400.1;XM_012102968.3;XM_012102980.3;XM_012102972.3;XM_027960397.1;XM_012102974.3	XM_027960399.1;XM_012102982.3;XM_012102981.3;XM_012102973.3;XM_012102983.3;XM_027960398.1;XM_012102978.3;XM_012102979.3	38092356	38092497	38090090	38090182	38095500	38095548	78;66;74;68;88	10;14;20;6;18	82;87;50;77;48	38;43;24;26;18	289	149	0.801;0.709;0.656;0.854;0.716	0.527;0.511;0.518;0.604;0.579	0.747	0.548	yes	no	actin binding LIM protein 1, transcript variant X27	Organismal Systems	Development	ko04360//Axon guidance	K07520	GO:0031252//cell leading edge;GO:0032432//actin filament bundle	GO:0008092//cytoskeletal protein binding;GO:0046914//transition metal ion binding	GO:0006357//regulation of transcription from RNA polymerase II promoter;GO:0006996//organelle organization;GO:0010927//cellular component assembly involved in morphogenesis;GO:0030031//cell projection assembly;GO:0050953//sensory perception of light stimulus;GO:0097485//neuron projection guidance
ncbi_101103842	SE_15728	P2RX7	yes	NC_040268.1	-	yes	0.27	8.25132e-05	0.00426886	-	-	62980462	62980535	62973290	62973371	62984786	62984855	9;4;2;4;1	0;0;0;0;1	0;6;4;9;3	3;3;1;2;0	221	149	1.0;1.0;1.0;1.0;0.403	0.0;0.574;0.729;0.752;1.0	0.881	0.611	yes	no	purinergic receptor P2X 7	Environmental Information Processing;Environmental Information Processing;Organismal Systems	Signaling molecules and interaction;Signal transduction;Immune system	ko04080//Neuroactive ligand-receptor interaction;ko04020//Calcium signaling pathway;ko04621//NOD-like receptor signaling pathway	K05220;K05220;K05220	-	-	-
ncbi_105610486	SE_15904	-	yes	NC_040256.1	-	yes	-0.277	0.000478794	0.0170382	-	-	10793936	10794091	10791906	10792072	10805070	10805161	14;47;27;7;17	2;0;10;7;6	31;89;29;14;31	6;3;0;0;0	298	149	0.778;1.0;0.574;0.333;0.586	0.721;0.937;1.0;1.0;1.0	0.654	0.932	no	yes	-	-	-	-	-	-	-	-
ncbi_100145865	SE_16061	--	yes	NC_040258.1	-	yes	0.251	0	0	-	XM_027971428.1;XM_012180582.3;XM_012180569.3;XM_027971429.1;XM_012180570.3;XM_012180568.2;XM_027971427.1;XM_027971426.1;XM_012180566.3;NM_001126351.1;XM_012180577.3;XM_012180567.3	48015745	48015821	48015221	48015297	48016078	48016149	471;650;384;516;451	572;748;756;542;802	202;80;93;137;69	1356;1430;651;840;637	224	149	0.354;0.366;0.253;0.388;0.272	0.09;0.036;0.087;0.098;0.067	0.327	0.076	yes	no	tropomyosin 1, transcript variant X17	-	-	-	-	GO:0031253//cell projection membrane;GO:0032432//actin filament bundle;GO:0043234//protein complex;GO:0043292//contractile fiber	GO:0008092//cytoskeletal protein binding	GO:0000302//response to reactive oxygen species;GO:0001996//positive regulation of heart rate by epinephrine-norepinephrine;GO:0006941//striated muscle contraction;GO:0031032//actomyosin structure organization;GO:0055008//cardiac muscle tissue morphogenesis
ncbi_101104524	SE_16226	SSRP1	no	NC_040266.1	-	yes	-0.145	1.51279e-06	0.000175478	XM_027979779.1	XM_015101164.2	86836106	86836115	86835704	86835843	86836220	86836293	3;1;8;8;10	65;71;65;65;78	12;13;14;16;8	44;58;50;28;42	157	149	0.042;0.013;0.105;0.105;0.108	0.206;0.175;0.21;0.352;0.153	0.075	0.219	no	yes	structure specific recognition protein 1, transcript variant X1	-	-	-	-	GO:0043231//intracellular membrane-bounded organelle	GO:0003723//RNA binding	-
ncbi_101112138	SE_16252	PAQR3	yes	NC_040257.1	-	yes	-0.101	0.00164481	0.0450673	XR_001041230.3	-	103663377	103663571	103656070	103657586	103666212	103666361	11;17;9;13;14	5;2;4;1;1	10;4;7;4;18	1;0;1;2;0	298	149	0.524;0.81;0.529;0.867;0.875	0.833;1.0;0.778;0.5;1.0	0.721	0.822	no	yes	progestin and adipoQ receptor family member 3, transcript variant X5	-	-	-	-	GO:0031224//intrinsic component of membrane;GO:0043231//intracellular membrane-bounded organelle	-	GO:0001933//negative regulation of protein phosphorylation;GO:0010975//regulation of neuron projection development;GO:0033365//protein localization to organelle;GO:0043405//regulation of MAP kinase activity
ncbi_101122574	SE_16301	Bnc2	yes	NC_040253.1	-	yes	-0.332	0.000846001	0.026535	XM_015093221.2	-	91835797	91835881	91725089	91725192	91876142	91876343	32;12;20;14;23	30;30;24;13;51	37;39;10;13;12	19;0;11;17;0	232	149	0.407;0.204;0.349;0.409;0.225	0.556;1.0;0.369;0.329;1.0	0.319	0.651	no	yes	basonuclin 2	-	-	-	-	GO:0016020//membrane;GO:0043231//intracellular membrane-bounded organelle	GO:0003676//nucleic acid binding;GO:0043169//cation binding	GO:0007423//sensory organ development;GO:0009888//tissue development;GO:0035265//organ growth
ncbi_101103314	SE_16401	FASTK	yes	NC_040255.1	-	yes	-0.122	0.000683622	0.0226679	-	-	123718175	123718590	123717565	123717680	123718803	123718936	31;20;26;14;21	0;0;8;4;2	30;36;26;45;7	1;0;4;0;0	298	149	1.0;1.0;0.619;0.636;0.84	0.938;1.0;0.765;1.0;1.0	0.819	0.941	no	yes	Fas activated serine/threonine kinase, transcript variant X1	-	-	-	-	GO:0043231//intracellular membrane-bounded organelle	GO:0004672//protein kinase activity	GO:0006464//cellular protein modification process;GO:0006796//phosphate-containing compound metabolic process;GO:0010468//regulation of gene expression
ncbi_101110293	SE_16429	Mapk8ip3	yes	NC_040275.1	+	yes	0.317	1.80214e-07	3.29155e-05	XM_027961826.1	-	1282172	1282196	1279522	1279614	1284145	1284194	8;14;5;6;4	7;9;9;12;4	7;7;3;8;2	53;49;25;33;16	172	149	0.497;0.574;0.325;0.302;0.464	0.103;0.11;0.094;0.174;0.098	0.432	0.116	yes	no	mitogen-activated protein kinase 8 interacting protein 3, transcript variant X1	Environmental Information Processing	Signal transduction	ko04010//MAPK signaling pathway	K04436	-	-	-
ncbi_101122704	SE_16434	BORA	yes	NC_040261.1	+	yes	0.127	8.99068e-06	0.000742383	XM_012184756.3	-	51229035	51229177	51228450	51228545	51229824	51229989	8;5;2;4;5	18;16;10;6;17	1;0;0;3;0	11;8;5;11;10	290	149	0.186;0.138;0.093;0.255;0.131	0.045;0.0;0.0;0.123;0.0	0.161	0.034	yes	no	BORA aurora kinase A activator, transcript variant X1	-	-	-	-	GO:0005819//spindle	GO:0019900//kinase binding	GO:0007052//mitotic spindle organization;GO:0008104//protein localization
ncbi_101117131	SE_16501	EVI5	no	NC_040252.1	-	yes	-0.163	2.83369e-05	0.0018811	XM_012176230.3;XM_027972169.1;XM_027972166.1	XM_027972154.1	73989427	73989574	73967873	73968008	73990128	73990161	66;44;62;49;96	17;13;17;9;27	86;160;55;86;70	10;11;10;2;12	295	149	0.662;0.631;0.648;0.733;0.642	0.813;0.88;0.735;0.956;0.747	0.663	0.826	no	yes	ecotropic viral integration site 5, transcript variant X3	-	-	-	-	GO:0043227//membrane-bounded organelle;GO:0044444//cytoplasmic part	GO:0017016//Ras GTPase binding	GO:0016192//vesicle-mediated transport
ncbi_101115063	SE_16590	ATG13	no	NC_040266.1	+	yes	0.132	0.000649909	0.0217323	XM_012096349.3;XM_012096347.3;XM_012096351.3;XM_027979699.1;XM_027979698.1;XM_012096350.3	XM_004016443.4	82857272	82857385	82856563	82856911	82881072	82881154	71;70;65;48;75	67;37;48;57;82	52;59;50;35;43	98;77;45;76;94	261	149	0.377;0.519;0.436;0.325;0.343	0.232;0.304;0.388;0.208;0.207	0.4	0.268	yes	no	autophagy related 13, transcript variant X2	Cellular Processes;Organismal Systems;Cellular Processes	Transport and catabolism;Aging;Transport and catabolism	ko04140//Autophagy - animal;ko04211//Longevity regulating pathway - mammal;ko04136//Autophagy - other eukaryotes	K08331;K08331;K08331	-	-	-
ncbi_101108476	SE_16652	MFSD9	yes	NC_040254.1	+	yes	-0.108	3.40823e-05	0.00217935	XM_004007326.4	-	105494179	105494267	105491283	105491438	105495400	105495444	30;32;15;22;21	4;0;0;0;14	6;5;9;22;9	0;0;1;0;0	236	149	0.826;1.0;1.0;1.0;0.486	1.0;1.0;0.85;1.0;1.0	0.862	0.97	no	yes	major facilitator superfamily domain containing 9	-	-	-	-	GO:0031224//intrinsic component of membrane	-	GO:0044763//single-organism cellular process
ncbi_101123464	SE_16726	PDLIM7	yes	NC_040256.1	-	yes	0.23	0.000272229	0.0109589	-	XM_027970027.1	39237381	39237500	39237022	39237039	39237989	39238020	62;47;57;43;48	6;5;9;26;12	25;38;40;43;35	13;38;19;18;19	267	149	0.852;0.84;0.779;0.48;0.691	0.518;0.358;0.54;0.571;0.507	0.728	0.499	yes	no	PDZ and LIM domain 7, transcript variant X1	-	-	-	-	GO:0005856//cytoskeleton;GO:0005924//cell-substrate adherens junction;GO:0031252//cell leading edge;GO:0043231//intracellular membrane-bounded organelle	GO:0046914//transition metal ion binding	GO:0007010//cytoskeleton organization;GO:0044707//single-multicellular organism process;GO:0048869//cellular developmental process
ncbi_101115002	SE_16736	SORBS3	yes	NC_040253.1	-	yes	-0.177	0.0011925	0.0348565	-	XM_027964345.1	45291248	45291342	45288671	45288813	45293682	45293889	24;14;14;4;11	3;11;2;1;2	23;24;20;22;48	4;1;2;2;0	242	149	0.831;0.439;0.812;0.711;0.772	0.78;0.937;0.86;0.871;1.0	0.713	0.89	no	yes	sorbin and SH3 domain containing 3, transcript variant X2	-	-	-	-	GO:0005924//cell-substrate adherens junction;GO:0043231//intracellular membrane-bounded organelle	GO:0008092//cytoskeletal protein binding	GO:0007155//cell adhesion;GO:0032233//positive regulation of actin filament bundle assembly;GO:0042327//positive regulation of phosphorylation
ncbi_101113351	SE_16758	CLSTN1	no	NC_040263.1	+	yes	-0.145	1.15836e-06	0.000143424	XM_027975661.1;XM_027975659.1	XM_027975662.1;XM_027975660.1	47154339	47154369	47142432	47142555	47155540	47155736	91;75;71;82;98	154;164;121;141;156	138;144;133;100;135	121;153;113;144;95	178	149	0.331;0.277;0.329;0.327;0.345	0.488;0.441;0.496;0.368;0.543	0.322	0.467	no	yes	calsyntenin 1, transcript variant X1	-	-	-	-	GO:0031224//intrinsic component of membrane;GO:0031988//membrane-bounded vesicle;GO:0097060//synaptic membrane	GO:0008092//cytoskeletal protein binding;GO:0046872//metal ion binding	GO:0098742//cell-cell adhesion via plasma-membrane adhesion molecules
ncbi_101122198	SE_16842	ASAP1	no	NC_040260.1	+	yes	0.264	5.64827e-08	1.29671e-05	XM_027972896.1	XM_027972897.1	25378680	25378851	25369344	25369573	25386297	25386367	15;3;8;14;6	0;0;1;1;0	38;18;18;15;12	10;3;4;3;5	298	149	1.0;1.0;0.8;0.875;1.0	0.655;0.75;0.692;0.714;0.545	0.935	0.671	yes	no	ArfGAP with SH3 domain, ankyrin repeat and PH domain 1, transcript variant X1	Cellular Processes;Organismal Systems	Transport and catabolism;Immune system	ko04144//Endocytosis;ko04666//Fc gamma R-mediated phagocytosis	K12488;K12488	GO:0044424//intracellular part	GO:0008047//enzyme activator activity;GO:0046914//transition metal ion binding;GO:1901981//phosphatidylinositol phosphate binding	GO:0043087//regulation of GTPase activity;GO:0048858//cell projection morphogenesis
ncbi_100913171	SE_16941	ATG9A	no	NC_040253.1	-	yes	-0.186	0.000387204	0.0144476	XM_012146543.2	XM_012146564.2	235992368	235992423	235991808	235991940	235993422	235993555	18;19;9;6;6	5;0;0;8;2	18;30;14;26;17	0;1;2;2;0	203	149	0.725;1.0;1.0;0.355;0.688	1.0;0.957;0.837;0.905;1.0	0.754	0.94	no	yes	autophagy related 9A, transcript variant X3	Cellular Processes;Cellular Processes;Cellular Processes	Transport and catabolism;Transport and catabolism;Transport and catabolism	ko04140//Autophagy - animal;ko04137//Mitophagy - animal;ko04136//Autophagy - other eukaryotes	K17907;K17907;K17907	-	-	-
ncbi_101116559	SE_17069	RIC8B	no	NC_040254.1	+	yes	0.267	3.95387e-06	0.00039135	XR_003588868.1;XR_003588869.1	XR_003588870.1	187964751	187964835	187961669	187961789	187968939	187969078	14;5;2;3;1	1;0;0;0;1	11;9;1;5;6	1;11;3;0;3	232	149	0.9;1.0;1.0;1.0;0.391	0.876;0.344;0.176;1.0;0.562	0.858	0.592	yes	no	RIC8 guanine nucleotide exchange factor B, transcript variant X1	-	-	-	-	-	-	-
ncbi_101115429	SE_17076	PPP3CC	no	NC_040253.1	-	yes	-0.124	2.85377e-06	0.000298553	XR_003588084.1	XM_027964347.1;XM_004004194.4;XM_027964348.1;XM_027964349.1	45328856	45328971	45326232	45326358	45329866	45329961	14;20;10;18;17	77;84;95;48;85	43;30;15;14;23	43;57;43;49;35	263	149	0.093;0.119;0.056;0.175;0.102	0.362;0.23;0.165;0.139;0.271	0.109	0.233	no	yes	protein phosphatase 3 catalytic subunit gamma, transcript variant X1	Environmental Information Processing;Human Diseases;Human Diseases;Human Diseases;Human Diseases;Environmental Information Processing;Organismal Systems;Human Diseases;Organismal Systems;Environmental Information Processing;Cellular Processes;Organismal Systems;Environmental Information Processing;Organismal Systems;Organismal Systems;Cellular Processes;Organismal Systems;Organismal Systems;Organ…	Signal transduction;Infectious diseases;Infectious diseases;Infectious diseases;Infectious diseases;Signal transduction;Development;Neurodegenerative diseases;Immune system;Signal transduction;Cell growth and death;Endocrine system;Signal transduction;Development;Nervous system;Cell growth and death;Immune system;Immune system;Immune system;Nervous system;Endocrine system;Immune system;Immune sys…	ko04010//MAPK signaling pathway;ko05166//HTLV-I infection;ko05163//Human cytomegalovirus infection;ko05167//Kaposi sarcoma-associated herpesvirus infection;ko05152//Tuberculosis;ko04020//Calcium signaling pathway;ko04360//Axon guidance;ko05010//Alzheimer disease;ko04650//Natural killer cell mediated cytotoxicity;ko04022//cGMP - PKG signaling pathway;ko04218//Cellular senescence;ko04921//Oxytocin …	K04348;K04348;K04348;K04348;K04348;K04348;K04348;K04348;K04348;K04348;K04348;K04348;K04348;K04348;K04348;K04348;K04348;K04348;K04348;K04348;K04348;K04348;K04348;K04348;K04348;K04348;K04348;K04348	GO:0031988//membrane-bounded vesicle	GO:0003824//catalytic activity	GO:0006796//phosphate-containing compound metabolic process
ncbi_101115078	SE_17128	CLCA2	yes	NC_040252.1	+	yes	-0.111	0.00137451	0.0392399	XM_004002155.4	-	68099160	68099320	68097791	68097900	68101343	68101571	206;232;288;185;294	60;42;124;42;99	312;204;140;223;176	37;35;42;19;36	298	149	0.632;0.734;0.537;0.688;0.598	0.808;0.745;0.625;0.854;0.71	0.638	0.748	no	yes	chloride channel accessory 2	Organismal Systems;Organismal Systems	Digestive system;Endocrine system	ko04972//Pancreatic secretion;ko04924//Renin secretion	K05028;K05028	-	-	-
ncbi_101122988	SE_17155	NQO2	no	NC_040271.1	-	yes	-0.36	0.000272153	0.0109589	XM_027958702.1	XM_027958704.1	54131757	54131835	54130750	54130912	54132052	54132183	0;1;2;0;0	1;4;2;2;12	1;5;0;7;3	0;2;14;6;5	226	149	0.0;0.142;0.397;0.0;0.0	1.0;0.622;0.0;0.435;0.283	0.108	0.468	no	yes	N-ribosyldihydronicotinamide:quinone reductase 2, transcript variant X1	-	-	-	-	GO:0031988//membrane-bounded vesicle;GO:0044424//intracellular part	GO:0016491//oxidoreductase activity;GO:0043169//cation binding	GO:0044710//single-organism metabolic process
ncbi_101104574	SE_17181	H2AFY	yes	NC_040256.1	-	yes	-0.143	1.01962e-09	4.7151e-07	-	XM_027970264.1;XM_027970260.1;XM_027970263.1;XM_027970259.1	49008771	49008862	49003886	49003976	49010591	49010691	27;22;31;21;36	104;110;118;78;137	65;66;37;34;53	93;80;75;85;73	239	149	0.139;0.111;0.141;0.144;0.141	0.303;0.34;0.235;0.2;0.312	0.135	0.278	no	yes	core histone macro-H2A.1, transcript variant X1	Human Diseases;Cellular Processes;Human Diseases	Substance dependence;Cell growth and death;Immune diseases	ko05034//Alcoholism;ko04217//Necroptosis;ko05322//Systemic lupus erythematosus	K11251;K11251;K11251	GO:0000228//nuclear chromosome;GO:0000775//chromosome, centromeric region;GO:0000785//chromatin;GO:0031519//PcG protein complex;GO:0031988//membrane-bounded vesicle	GO:0000975//regulatory region DNA binding;GO:0003682//chromatin binding;GO:0003690//double-stranded DNA binding;GO:0004860//protein kinase inhibitor activity;GO:0019900//kinase binding;GO:0043565//sequence-specific DNA binding;GO:0046983//protein dimerization activity	GO:0006469//negative regulation of protein kinase activity;GO:0016479//negative regulation of transcription from RNA polymerase I promoter;GO:0034728//nucleosome organization;GO:0040029//regulation of gene expression, epigenetic;GO:0070199//establishment of protein localization to chromosome;GO:1901988//negative regulation of cell cycle phase transition
ncbi_101112411	SE_17192	Dusp15	yes	NC_040264.1	-	yes	0.208	5.38641e-05	0.00309686	XM_027977058.1;XM_027977059.1	-	63740471	63740521	63739411	63739486	63742651	63742734	24;16;19;8;15	0;4;0;0;1	15;14;14;7;4	6;2;6;0;3	198	149	1.0;0.751;1.0;1.0;0.919	0.653;0.84;0.637;1.0;0.501	0.934	0.726	yes	no	dual specificity phosphatase 15, transcript variant X1	-	-	-	-	-	GO:0004721//phosphoprotein phosphatase activity	GO:0006470//protein dephosphorylation
ncbi_101117267	SE_17229	Ncoa5	yes	NC_040264.1	-	yes	0.126	1.35923e-05	0.00104743	XM_004014615.4	-	78179850	78179917	78171095	78171422	78191128	78191220	71;76;85;61;108	10;1;5;0;5	40;74;55;56;34	9;17;5;12;3	215	149	0.831;0.981;0.922;1.0;0.937	0.755;0.751;0.884;0.764;0.887	0.934	0.808	yes	no	nuclear receptor coactivator 5, transcript variant X1	-	-	-	-	GO:0005856//cytoskeleton;GO:0043231//intracellular membrane-bounded organelle;GO:0044421//extracellular region part	GO:0003723//RNA binding	GO:0009968//negative regulation of signal transduction;GO:0033500//carbohydrate homeostasis
ncbi_101109800	SE_17310	ARAP2	no	NC_040257.1	-	yes	0.111	2.84807e-06	0.000298553	XM_027970921.1	XM_027970922.1;XM_015096434.2	61238600	61238680	61222432	61223481	61238962	61239134	81;86;81;46;95	138;111;127;105;208	45;18;22;22;14	133;81;70;58;61	228	149	0.277;0.336;0.294;0.223;0.23	0.181;0.127;0.17;0.199;0.13	0.272	0.161	yes	no	ArfGAP with RhoGAP domain, ankyrin repeat and PH domain 2, transcript variant X1	Cellular Processes	Transport and catabolism	ko04144//Endocytosis	K18440	GO:0044464//cell part	GO:0046914//transition metal ion binding;GO:1901981//phosphatidylinositol phosphate binding	GO:0043087//regulation of GTPase activity
ncbi_101111568	SE_17394	CCDC7	no	NC_040264.1	-	yes	0.236	2.93061e-05	0.00192994	XM_027976583.1;XM_027976586.1;XM_027976588.1;XM_027976589.1;XM_027976580.1;XM_027976584.1;XM_027976582.1	XM_027976585.1	20493116	20493239	20479903	20480014	20493898	20494006	6;20;9;1;5	0;2;0;0;0	5;21;7;17;9	5;1;2;1;1	271	149	1.0;0.846;1.0;1.0;1.0	0.355;0.92;0.658;0.903;0.832	0.969	0.734	yes	no	coiled-coil domain containing 7, transcript variant X1	-	-	-	-	-	-	-
ncbi_101108178	SE_17662	SORBS1	yes	NC_040273.1	-	yes	-0.23	0.00116246	0.0341514	XM_027960422.1;XM_027960423.1;XM_027960419.1;XM_027960418.1;XM_027960420.1;XM_027960417.1;XM_027960416.1;XM_027960426.1;XM_027960427.1;XM_027960415.1;XM_027960438.1;XM_027960435.1;XM_027960434.1;XM_027960414.1;XM_027960436.1;XM_027960425.1;XM_027960430.1	-	19401780	19401855	19401402	19401465	19403653	19403717	4;4;8;1;2	0;16;0;8;14	0;1;1;5;2	1;0;0;4;0	223	149	1.0;0.143;1.0;0.077;0.087	0.0;1.0;1.0;0.455;1.0	0.461	0.691	no	yes	sorbin and SH3 domain containing 1, transcript variant X4	Organismal Systems;Organismal Systems;Cellular Processes	Endocrine system;Endocrine system;Cellular community - eukaryotes	ko04910//Insulin signaling pathway;ko03320//PPAR signaling pathway;ko04520//Adherens junction	K06086;K06086;K06086	-	-	-
ncbi_101117449	SE_17691	EP400	yes	NC_040268.1	-	yes	0.4	0.00174945	0.0470442	XM_027956385.1	-	52994559	52994667	52993666	52994052	52996038	52996129	8;15;6;5;8	4;3;0;4;0	3;0;4;5;14	3;7;3;4;9	256	149	0.538;0.744;1.0;0.421;1.0	0.368;0.0;0.437;0.421;0.475	0.741	0.34	yes	no	E1A binding protein p400	-	-	-	-	GO:0016604//nuclear body;GO:0043189//H4/H2A histone acetyltransferase complex	GO:0003676//nucleic acid binding;GO:0032550//purine ribonucleoside binding	GO:0016573//histone acetylation
ncbi_101109526	SE_17698	CEP290	yes	NC_040254.1	-	yes	-0.239	6.02151e-06	0.000539465	-	-	133716872	133716946	133716215	133716310	133721595	133721768	14;7;17;14;11	10;7;0;0;4	24;9;8;17;12	0;0;0;0;3	222	149	0.484;0.402;1.0;1.0;0.649	1.0;1.0;1.0;1.0;0.729	0.707	0.946	no	yes	centrosomal protein 290	-	-	-	-	GO:0035869//ciliary transition zone;GO:0043231//intracellular membrane-bounded organelle;GO:0043234//protein complex;GO:0044450//microtubule organizing center part	GO:0005488//binding	GO:0006355//regulation of transcription, DNA-templated;GO:0009888//tissue development;GO:0010927//cellular component assembly involved in morphogenesis;GO:0030799//regulation of cyclic nucleotide metabolic process;GO:0032388//positive regulation of intracellular transport;GO:0032880//regulation of protein localization;GO:0048858//cell projection morphogenesis
ncbi_101105693	SE_17744	SETD5	yes	NC_040270.1	-	yes	0.134	0.000604062	0.020545	XM_027958121.1	-	18166123	18166221	18165741	18165966	18166781	18166851	9;8;7;6;13	17;13;14;17;23	10;12;8;0;5	51;31;32;29;35	246	149	0.243;0.272;0.232;0.176;0.255	0.106;0.19;0.132;0.0;0.08	0.236	0.102	yes	no	SET domain containing 5, transcript variant X1	-	-	-	-	-	-	-
ncbi_101119238	SE_17880	ZNF438	yes	NC_040264.1	+	yes	-0.294	0.000447564	0.0161697	XM_015099628.2;XM_027976682.1	-	35305973	35306045	35305238	35305310	35363007	35363065	9;6;20;1;15	2;4;1;1;4	10;26;16;9;11	0;5;0;0;0	220	149	0.753;0.504;0.931;0.404;0.717	1.0;0.779;1.0;1.0;1.0	0.662	0.956	no	yes	zinc finger protein 438, transcript variant X5	-	-	-	-	GO:0043231//intracellular membrane-bounded organelle	GO:0001071//nucleic acid binding transcription factor activity;GO:0043169//cation binding	GO:0006355//regulation of transcription, DNA-templated
ncbi_101118949	SE_18132	ABLIM3	no	NC_040256.1	+	yes	0.118	4.36363e-06	0.000420575	XM_027970383.1;XM_012178759.3;XM_012178760.3	XM_012178763.3;XM_012178764.3	63349844	63349943	63349054	63349184	63351282	63351330	7;1;0;1;6	14;11;10;9;8	0;0;0;1;0	13;10;11;8;4	247	149	0.232;0.052;0.0;0.063;0.311	0.0;0.0;0.0;0.07;0.0	0.132	0.014	yes	no	actin binding LIM protein family member 3, transcript variant X1	Organismal Systems	Development	ko04360//Axon guidance	K07520	GO:0031252//cell leading edge	GO:0008092//cytoskeletal protein binding;GO:0046914//transition metal ion binding	GO:0006357//regulation of transcription from RNA polymerase II promoter;GO:0007010//cytoskeleton organization;GO:0010927//cellular component assembly involved in morphogenesis;GO:0030031//cell projection assembly
ncbi_101107299	SE_18240	AGRN	no	NC_040263.1	-	yes	0.117	7.95902e-07	0.000104412	XM_027975850.1;XM_027975844.1;XM_027975845.1;XM_027975848.1;XM_027975846.1;XM_027975847.1;XM_027975851.1	XM_027975849.1	55201210	55201429	55200941	55201136	55202490	55202697	58;56;54;54;44	0;1;0;0;0	33;45;18;68;40	0;10;2;3;1	298	149	1.0;0.966;1.0;1.0;1.0	1.0;0.692;0.818;0.919;0.952	0.993	0.876	yes	no	agrin, transcript variant X7	Environmental Information Processing	Signaling molecules and interaction	ko04512//ECM-receptor interaction	K06254	GO:0016020//membrane;GO:0031988//membrane-bounded vesicle;GO:0044420//extracellular matrix component;GO:0044421//extracellular region part;GO:0044424//intracellular part	GO:0005515//protein binding;GO:0030545//receptor regulator activity	GO:0006357//regulation of transcription from RNA polymerase II promoter;GO:0007186//G-protein coupled receptor signaling pathway;GO:0007268//synaptic transmission;GO:0009966//regulation of signal transduction;GO:0043065//positive regulation of apoptotic process;GO:0048638//regulation of developmental growth;GO:0050808//synapse organization;GO:0072657//protein localization to membrane
ncbi_105609211	SE_18273	-	yes	NC_040252.1	+	yes	0.116	0.000649074	0.0217323	XR_003588748.1;XR_003588749.1	-	2409013	2409214	2406820	2406975	2409639	2411718	12;19;15;17;17	0;0;0;0;0	45;64;43;30;19	0;0;4;5;2	298	149	1.0;1.0;1.0;1.0;1.0	1.0;1.0;0.843;0.75;0.826	1	0.884	yes	no	-	-	-	-	-	-	-	-
ncbi_101107519	SE_18328	RANBP3	yes	NC_040256.1	+	yes	0.163	1.63283e-05	0.0012076	-	-	16953057	16953246	16929276	16929446	16960211	16960248	26;23;14;10;29	0;0;2;0;1	24;26;15;20;14	0;0;2;9;5	298	149	1.0;1.0;0.778;1.0;0.935	1.0;1.0;0.789;0.526;0.583	0.943	0.78	yes	no	RAN binding protein 3, transcript variant X1	Human Diseases	Infectious diseases	ko05166//HTLV-I infection	K15304	-	-	-
ncbi_101120519	SE_18615	BTBD10	yes	NC_040266.1	+	yes	0.335	0.000128741	0.00605064	-	XM_027979371.1	42266786	42266862	42245132	42245292	42269154	42269300	6;5;6;5;3	0;0;0;0;0	3;7;8;1;13	1;0;5;4;0	224	149	1.0;1.0;1.0;1.0;1.0	0.666;1.0;0.516;0.143;1.0	1	0.665	yes	no	BTB domain containing 10, transcript variant X2	-	-	-	-	-	-	GO:0042325//regulation of phosphorylation;GO:0060548//negative regulation of cell death
ncbi_101112552	SE_18698	FGFR1OP2	no	NC_040254.1	-	yes	-0.142	0.00029483	0.011631	XM_004006768.3	XM_012175145.3	201508104	201508218	201506054	201506168	201510520	201510663	68;61;42;30;73	102;96;125;72;130	73;118;75;56;35	70;77;58;49;87	262	149	0.275;0.265;0.16;0.192;0.242	0.372;0.466;0.424;0.394;0.186	0.227	0.368	no	yes	FGFR1 oncogene partner 2, transcript variant X1	-	-	-	-	GO:0044444//cytoplasmic part	GO:0046983//protein dimerization activity	GO:0009611//response to wounding
ncbi_101110409	SE_18793	YAF2	yes	NC_040254.1	+	yes	0.516	1.9724e-06	0.000219098	XR_003588816.1	-	154907079	154907458	154905413	154905539	154929977	154930110	2;11;2;13;11	0;2;1;2;5	0;5;1;1;3	9;2;3;7;7	298	149	1.0;0.733;0.5;0.765;0.524	0.0;0.556;0.143;0.067;0.176	0.704	0.188	yes	no	YY1 associated factor 2, transcript variant X1	-	-	-	-	GO:0031981//nuclear lumen	GO:0003712//transcription cofactor activity;GO:0043169//cation binding	GO:0006355//regulation of transcription, DNA-templated
ncbi_101108262	SE_18839	LANCL2	yes	NC_040270.1	-	yes	0.13	0.00087614	0.0273506	-	-	639782	639990	636956	637103	666455	666573	37;41;44;32;70	3;3;1;2;5	63;66;45;58;47	9;6;9;8;11	298	149	0.86;0.872;0.957;0.889;0.875	0.778;0.846;0.714;0.784;0.681	0.891	0.761	yes	no	LanC like 2	-	-	-	-	GO:0016020//membrane;GO:0030863//cortical cytoskeleton;GO:0043231//intracellular membrane-bounded organelle	GO:1901981//phosphatidylinositol phosphate binding	GO:0006355//regulation of transcription, DNA-templated;GO:0009787//regulation of abscisic acid-activated signaling pathway
ncbi_101121391	SE_18890	NEK11	yes	NC_040252.1	-	yes	0.133	1.41639e-05	0.0010789	XM_027960542.1;XM_027960521.1;XM_027960484.1;XM_027960559.1;XM_027960496.1;XM_027960538.1;XM_027960506.1;XM_027960525.1;XM_027960535.1;XM_027960557.1;XM_012103638.3;XM_004003344.4;XM_027960529.1;XM_027960517.1;XM_027960490.1;XM_027960549.1	-	281844779	281844906	281825690	281825840	281845864	281845929	25;33;42;42;29	0;0;2;0;0	20;20;26;27;31	5;0;0;11;0	275	149	1.0;1.0;0.919;1.0;1.0	0.684;1.0;1.0;0.571;1.0	0.984	0.851	yes	no	NIMA related kinase 11, transcript variant X16	-	-	-	-	-	-	-
ncbi_101119250	SE_19053	ARFGAP2	no	NC_040266.1	-	yes	0.135	7.95433e-09	2.73919e-06	XM_027979705.1;XM_027979707.1	XM_027979706.1	83347057	83347099	83346662	83346715	83347721	83347778	41;61;56;65;61	153;118;176;105;113	37;24;11;40;19	198;147;120;148;102	190	149	0.174;0.288;0.2;0.327;0.297	0.128;0.114;0.067;0.175;0.127	0.257	0.122	yes	no	ADP ribosylation factor GTPase activating protein 2, transcript variant X1	Cellular Processes	Transport and catabolism	ko04144//Endocytosis	K12493	GO:0016020//membrane;GO:0043231//intracellular membrane-bounded organelle;GO:0043232//intracellular non-membrane-bounded organelle	GO:0008047//enzyme activator activity;GO:0046914//transition metal ion binding	GO:0006810//transport;GO:0008104//protein localization;GO:0043087//regulation of GTPase activity
ncbi_101101916	SE_19147	KMT2A	no	NC_040266.1	+	yes	-0.128	4.0517e-05	0.00246223	XM_027979249.1	XM_027979250.1;XM_027979251.1	31935523	31935622	31932993	31933425	31959059	31959129	17;18;10;3;2	44;31;34;44;45	41;40;20;37;36	58;54;56;61;64	247	149	0.189;0.259;0.151;0.04;0.026	0.299;0.309;0.177;0.268;0.253	0.133	0.261	no	yes	lysine methyltransferase 2A, transcript variant X1	Human Diseases;Human Diseases;Metabolism	Cancers;Endocrine and metabolic diseases;Amino acid metabolism	ko05202//Transcriptional misregulation in cancers;ko04934//Cushing syndrome;ko00310//Lysine degradation	K09186;K09186;K09186	GO:0044665//MLL1/2 complex	GO:0000975//regulatory region DNA binding;GO:0018024//histone-lysine N-methyltransferase activity;GO:0042393//histone binding;GO:0043565//sequence-specific DNA binding;GO:0046914//transition metal ion binding;GO:0046983//protein dimerization activity	GO:0003002//regionalization;GO:0006305//DNA alkylation;GO:0006357//regulation of transcription from RNA polymerase II promoter;GO:0008283//cell proliferation;GO:0018023//peptidyl-lysine trimethylation;GO:0030097//hemopoiesis;GO:0031060//regulation of histone methylation;GO:0032409//regulation of transporter activity;GO:0034968//histone lysine methylation;GO:0035690//cellular response to drug;GO:0…
ncbi_101102914	SE_19182	MLX	no	NC_040262.1	-	yes	0.116	4.55138e-07	6.74727e-05	XM_027974498.1;XM_015098794.2	XM_027974497.1;XM_027974499.1;XM_027974496.1	20492419	20492509	20492044	20492151	20492997	20493034	244;258;209;174;273	24;22;28;17;14	155;226;110;178;179	50;32;25;30;32	238	149	0.864;0.88;0.824;0.865;0.924	0.66;0.816;0.734;0.788;0.778	0.871	0.755	yes	no	MAX dimerization protein MLX, transcript variant X1	Human Diseases;Human Diseases	Endocrine and metabolic diseases;Endocrine and metabolic diseases	ko04932//Non-alcoholic fatty liver disease (NAFLD);ko04931//Insulin resistance	K09113;K09113	-	-	-
ncbi_101122249	SE_19273	U2AF1	yes	NC_040252.1	-	yes	-0.205	0.000483963	0.0171483	-	XM_027960886.1	286582605	286582672	286579317	286579367	286583490	286583557	72;66;69;24;71	56;65;52;48;80	58;52;40;44;43	21;35;8;27;24	215	149	0.471;0.413;0.479;0.257;0.381	0.657;0.507;0.776;0.53;0.554	0.4	0.605	no	yes	U2 small nuclear RNA auxiliary factor 1, transcript variant X1	Genetic Information Processing;Human Diseases	Transcription;Infectious diseases	ko03040//Spliceosome;ko05131//Shigellosis	K12836;K12836	GO:0005681//spliceosomal complex;GO:0016604//nuclear body	GO:0003723//RNA binding;GO:0019904//protein domain specific binding;GO:0043169//cation binding	GO:0000377//RNA splicing, via transesterification reactions with bulged adenosine as nucleophile;GO:0006353//DNA-templated transcription, termination;GO:0006397//mRNA processing;GO:0006405//RNA export from nucleus
ncbi_105603554	SE_19332	-	yes	NC_040270.1	-	yes	-0.418	1.77281e-05	0.00128525	XR_003585976.1	-	54372603	54372669	54371139	54371279	54376594	54376738	2;2;2;1;0	4;3;1;2;1	4;9;5;7;0	0;3;0;1;1	214	149	0.258;0.317;0.582;0.258;0.0	1.0;0.676;1.0;0.83;0.0	0.283	0.701	no	yes	-	-	-	-	-	-	-	-
ncbi_100505404	SE_19387	MCPH1	yes	NC_040277.1	+	yes	0.279	0.00114283	0.033733	-	XM_027962604.1;XM_027962605.1	5988098	5988261	5962607	5962717	6012370	6012448	16;2;3;11;14	0;0;0;1;1	10;15;5;2;2	3;0;0;1;4	298	149	1.0;1.0;1.0;0.846;0.875	0.625;1.0;1.0;0.5;0.2	0.944	0.665	yes	no	microcephalin 1, transcript variant X1	-	-	-	-	-	-	GO:0001501//skeletal system development;GO:0010467//gene expression;GO:0010564//regulation of cell cycle process;GO:0019827//stem cell population maintenance;GO:0031347//regulation of defense response;GO:0033044//regulation of chromosome organization;GO:0042325//regulation of phosphorylation;GO:0044380//protein localization to cytoskeleton
ncbi_101103907	SE_19422	ST6GALNAC2	no	NC_040262.1	-	yes	-0.143	0.00079891	0.025476	XR_003590621.1	XM_027974139.1;XM_027974138.1	8082672	8082719	8081039	8081139	8083030	8083114	6;8;12;4;7	20;32;49;22;30	14;17;28;8;14	49;28;28;18;24	195	149	0.186;0.16;0.158;0.122;0.151	0.179;0.317;0.433;0.254;0.308	0.155	0.298	no	yes	ST6 N-acetylgalactosaminide alpha-2,6-sialyltransferase 2, transcript variant X1	-	-	-	-	GO:0031228//intrinsic component of Golgi membrane	GO:0016757//transferase activity, transferring glycosyl groups	GO:0006464//cellular protein modification process
ncbi_101113534	SE_19625	TRPV4	yes	NC_040268.1	+	yes	-0.135	6.58073e-05	0.0036225	-	-	72642659	72642726	72641066	72641140	72644533	72644850	11;29;10;12;16	1;0;4;5;1	12;18;9;12;15	0;0;0;3;0	215	149	0.884;1.0;0.634;0.625;0.917	1.0;1.0;1.0;0.735;1.0	0.812	0.947	no	yes	transient receptor potential cation channel subfamily V member 4	Cellular Processes;Human Diseases;Organismal Systems	Cell growth and death;Cardiovascular diseases;Sensory system	ko04218//Cellular senescence;ko05418//Fluid shear stress and atherosclerosis;ko04750//Inflammatory mediator regulation of TRP channels	K04973;K04973;K04973	GO:0031224//intrinsic component of membrane;GO:0042995//cell projection;GO:0070161//anchoring junction	GO:0005261//cation channel activity;GO:0019900//kinase binding;GO:0019904//protein domain specific binding	GO:0006816//calcium ion transport;GO:0006971//hypotonic response;GO:0006972//hyperosmotic response;GO:0007165//signal transduction;GO:0009408//response to heat;GO:0030072//peptide hormone secretion;GO:0034329//cell junction assembly;GO:0051480//regulation of cytosolic calcium ion concentration
ncbi_105610309	SE_19819	--	no	NC_040255.1	+	yes	-0.316	3.49393e-08	8.95394e-06	XM_027968977.1	XM_027968978.1	122386021	122386134	122383825	122384738	122386307	122387030	4;10;20;13;19	1;14;1;3;9	18;17;9;14;24	2;1;0;0;0	261	149	0.695;0.29;0.919;0.712;0.547	0.837;0.907;1.0;1.0;1.0	0.633	0.949	no	yes	oocyte zinc finger protein XlCOF26-like, transcript variant X1	-	-	-	-	-	GO:0043169//cation binding	-
ncbi_101116425	SE_19845	Trim29	no	NC_040266.1	-	yes	-0.175	4.23587e-05	0.00253957	XM_027979325.1	XM_027979326.1	33488886	33488985	33487355	33487432	33490229	33490328	84;85;97;47;77	72;123;108;89;115	66;97;55;94;61	48;32;49;70;35	247	149	0.413;0.294;0.351;0.242;0.288	0.453;0.646;0.404;0.448;0.513	0.318	0.493	no	yes	tripartite motif containing 29, transcript variant X1	-	-	-	-	GO:0044424//intracellular part	GO:0005515//protein binding;GO:0046914//transition metal ion binding	GO:0048523//negative regulation of cellular process
ncbi_101111491	SE_20145	PXN	yes	NC_040268.1	-	yes	0.188	7.85121e-05	0.00411989	XM_027956614.1	-	71767477	71767579	71767054	71767225	71772424	71772560	3;2;14;11;10	5;13;11;11;21	5;1;7;4;1	24;18;27;15;28	250	149	0.263;0.084;0.431;0.373;0.221	0.11;0.032;0.134;0.137;0.021	0.274	0.087	yes	no	paxillin	Human Diseases;Human Diseases;Cellular Processes;Human Diseases;Human Diseases;Cellular Processes;Organismal Systems;Organismal Systems;Human Diseases;Environmental Information Processing	Infectious diseases;Infectious diseases;Cell motility;Cancers;Cancers;Cellular community - eukaryotes;Immune system;Immune system;Infectious diseases;Signal transduction	ko05165//Human papillomavirus infection;ko05163//Human cytomegalovirus infection;ko04810//Regulation of actin cytoskeleton;ko05205//Proteoglycans in cancer;ko05203//Viral carcinogenesis;ko04510//Focal adhesion;ko04062//Chemokine signaling pathway;ko04670//Leukocyte transendothelial migration;ko05100//Bacterial invasion of epithelial cells;ko04370//VEGF signaling pathway	K05760;K05760;K05760;K05760;K05760;K05760;K05760;K05760;K05760;K05760	GO:0005924//cell-substrate adherens junction;GO:0016020//membrane;GO:0031252//cell leading edge;GO:0032432//actin filament bundle;GO:0043231//intracellular membrane-bounded organelle	GO:0008092//cytoskeletal protein binding;GO:0046914//transition metal ion binding;GO:0051400//BH domain binding	GO:0000302//response to reactive oxygen species;GO:0000904//cell morphogenesis involved in differentiation;GO:0001934//positive regulation of protein phosphorylation;GO:0006996//organelle organization;GO:0007045//cell-substrate adherens junction assembly;GO:0007169//transmembrane receptor protein tyrosine kinase signaling pathway;GO:0007178//transmembrane receptor protein serine/threonine kinase …
ncbi_101109494	SE_20418	SLC37A2	no	NC_040272.1	+	yes	0.193	2.05834e-05	0.00144166	XM_012101850.3	XM_027959561.1	29513656	29513713	29513376	29513441	29515872	29517111	41;72;50;55;38	7;3;6;0;8	29;28;31;32;16	8;14;9;7;7	205	149	0.81;0.946;0.858;1.0;0.775	0.725;0.592;0.715;0.769;0.624	0.878	0.685	yes	no	solute carrier family 37 member 2, transcript variant X1	-	-	-	-	GO:0031224//intrinsic component of membrane;GO:0031988//membrane-bounded vesicle	-	GO:0044763//single-organism cellular process;GO:0044765//single-organism transport
ncbi_101107161	SE_20470	CARD19	no	NC_040253.1	-	yes	0.161	8.14315e-05	0.00422613	XM_027964199.1;XM_027964198.1	XM_027964200.1;XM_027964201.1	30013214	30013274	30012898	30012970	30014480	30014634	58;85;115;29;79	7;3;7;10;7	37;78;51;53;20	14;20;8;15;11	208	149	0.856;0.953;0.922;0.675;0.89	0.654;0.736;0.82;0.717;0.566	0.859	0.699	yes	no	caspase recruitment domain family member 19, transcript variant X1	-	-	-	-	-	-	-
ncbi_105609211	SE_20768	-	yes	NC_040252.1	+	yes	0.103	3.71302e-05	0.00232039	XR_003588748.1	-	2403917	2404031	2401764	2401927	2406820	2406975	22;24;24;19;10	0;0;0;0;0	55;32;57;33;25	3;2;4;2;2	262	149	1.0;1.0;1.0;1.0;1.0	0.912;0.901;0.89;0.904;0.877	1	0.897	yes	no	-	-	-	-	-	-	-	-
ncbi_101116413	SE_21170	NFE2L1	no	NC_040262.1	+	yes	0.106	3.73631e-07	5.799e-05	XM_027974650.1;XM_027974651.1;XM_015098735.2	XM_027974653.1;XM_027974654.1	24902054	24902144	24901421	24901637	24902367	24902526	244;305;312;310;367	194;205;199;165;207	312;344;300;293;275	344;286;299;338;234	238	149	0.441;0.482;0.495;0.54;0.526	0.362;0.43;0.386;0.352;0.424	0.497	0.391	yes	no	nuclear factor, erythroid 2 like 1, transcript variant X2	-	-	-	-	GO:0031090//organelle membrane;GO:0031224//intrinsic component of membrane;GO:0043231//intracellular membrane-bounded organelle	GO:0001076//transcription factor activity, RNA polymerase II transcription factor binding;GO:0001228//transcriptional activator activity, RNA polymerase II transcription regulatory region sequence-specific binding;GO:0003677//DNA binding	GO:0006357//regulation of transcription from RNA polymerase II promoter;GO:0006979//response to oxidative stress;GO:0030099//myeloid cell differentiation
ncbi_101108734	SE_21318	MSRB3	yes	NC_040254.1	-	yes	-0.146	6.03775e-06	0.000539465	-	-	165698707	165698816	165653226	165653255	165758641	165758773	16;27;21;14;18	0;7;5;5;1	20;12;17;13;10	0;1;0;2;0	257	149	1.0;0.691;0.709;0.619;0.913	1.0;0.874;1.0;0.79;1.0	0.786	0.933	no	yes	methionine sulfoxide reductase B3, transcript variant X1	-	-	-	-	GO:0043231//intracellular membrane-bounded organelle	GO:0016671//oxidoreductase activity, acting on a sulfur group of donors, disulfide as acceptor;GO:0046914//transition metal ion binding	GO:0006950//response to stress;GO:0044267//cellular protein metabolic process;GO:0044710//single-organism metabolic process
ncbi_101120257	SE_21335	CD55	no	NC_040263.1	+	yes	-0.26	1.83124e-09	8.293e-07	XM_027976249.1	XM_027976250.1	4942264	4942362	4931504	4931588	4943627	4943931	35;33;50;38;59	12;15;15;16;25	37;52;44;31;35	3;3;2;4;5	246	149	0.639;0.571;0.669;0.59;0.588	0.882;0.913;0.93;0.824;0.809	0.611	0.872	no	yes	CD55 molecule (Cromer blood group), transcript variant X1	Organismal Systems;Organismal Systems;Human Diseases	Immune system;Immune system;Cardiovascular diseases	ko04640//Hematopoietic cell lineage;ko04610//Complement and coagulation cascades;ko05416//Viral myocarditis	K04006;K04006;K04006	-	-	-
ncbi_101122079	SE_21368	GPR173	no	NC_040278.1	-	yes	0.274	4.70554e-06	0.000440681	XM_012106682.3	XM_012106683.3	55255298	55255386	55232337	55235317	55255949	55256664	4;1;7;3;14	1;0;1;0;1	8;18;2;10;2	2;5;6;7;0	236	149	0.716;1.0;0.815;1.0;0.898	0.716;0.694;0.174;0.474;1.0	0.886	0.612	yes	no	G protein-coupled receptor 173, transcript variant X1	-	-	-	-	GO:0031224//intrinsic component of membrane	GO:0016500//protein-hormone receptor activity	GO:0001764//neuron migration;GO:0007166//cell surface receptor signaling pathway;GO:0071375//cellular response to peptide hormone stimulus
ncbi_101103635	SE_21392	BIRC6	yes	NC_040254.1	-	yes	-0.144	8.32533e-06	0.000696777	XM_027966958.1;XM_027966956.1;XM_027966957.1;XM_027966954.1;XM_027966955.1;XR_003588737.1	-	97784953	97785043	97784331	97784463	97786090	97786251	92;73;72;62;67	18;16;17;13;18	121;94;61;44;70	11;7;1;7;7	238	149	0.762;0.741;0.726;0.749;0.7	0.873;0.894;0.974;0.797;0.862	0.736	0.88	no	yes	baculoviral IAP repeat containing 6, transcript variant X1	Genetic Information Processing;Cellular Processes;Cellular Processes	Folding, sorting and degradation;Cell growth and death;Cell growth and death	ko04120//Ubiquitin mediated proteolysis;ko04214//Apoptosis - fly;ko04215//Apoptosis - multiple species	K10586;K10586;K10586	-	-	-
ncbi_101108814	SE_21468	EXTL3	yes	NC_040253.1	+	yes	0.238	0.00106444	0.0319613	XM_027964607.1	-	111315002	111315126	111295193	111295279	111385500	111385592	13;2;2;2;3	0;0;1;0;0	4;2;2;2;7	0;6;5;0;0	272	149	1.0;1.0;0.523;1.0;1.0	1.0;0.154;0.18;1.0;1.0	0.905	0.667	yes	no	exostosin like glycosyltransferase 3, transcript variant X2	Metabolism;Metabolism	Global and overview maps;Glycan biosynthesis and metabolism	ko01100//Metabolic pathways;ko00534//Glycosaminoglycan biosynthesis - heparan sulfate / heparin	K02370;K02370	GO:0031224//intrinsic component of membrane	-	GO:0006023//aminoglycan biosynthetic process;GO:0030166//proteoglycan biosynthetic process
ncbi_101109782	SE_21480	SZRD1	no	NC_040253.1	-	yes	0.167	0.00140437	0.0399545	XM_015093750.2	XM_027965683.1	265231068	265231118	265229303	265229555	265247230	265247317	37;127;58;54;129	28;41;19;16;56	29;78;42;38;60	51;50;22;29;48	198	149	0.499;0.7;0.697;0.717;0.634	0.3;0.54;0.59;0.496;0.485	0.649	0.482	yes	no	SUZ RNA binding domain containing 1, transcript variant X1	-	-	-	-	-	-	-
ncbi_641303	SE_21507	PPP1R12A	no	NC_040254.1	-	yes	-0.133	6.15552e-08	1.3938e-05	XM_012173982.3;XM_027967165.1;XM_012173981.3;XM_027967166.1;XM_027967163.1	XM_004006214.4;XM_027967167.1	123369269	123369437	123368694	123368871	123370313	123370418	272;221;295;215;301	92;106;129;68;107	471;462;331;376;275	77;109;84;65;70	298	149	0.596;0.51;0.533;0.613;0.584	0.754;0.679;0.663;0.743;0.663	0.567	0.7	no	yes	protein phosphatase 1 regulatory subunit 12A, transcript variant X1	Cellular Processes;Environmental Information Processing;Human Diseases;Cellular Processes;Environmental Information Processing;Organismal Systems;Organismal Systems;Organismal Systems	Cell motility;Signal transduction;Cancers;Cellular community - eukaryotes;Signal transduction;Endocrine system;Circulatory system;Immune system	ko04810//Regulation of actin cytoskeleton;ko04024//cAMP signaling pathway;ko05205//Proteoglycans in cancer;ko04510//Focal adhesion;ko04022//cGMP - PKG signaling pathway;ko04921//Oxytocin signaling pathway;ko04270//Vascular smooth muscle contraction;ko04611//Platelet activation	K06270;K06270;K06270;K06270;K06270;K06270;K06270;K06270	GO:0005815//microtubule organizing center;GO:0005924//cell-substrate adherens junction;GO:0008287//protein serine/threonine phosphatase complex	GO:0019900//kinase binding;GO:0030234//enzyme regulator activity	GO:0000280//nuclear division;GO:0006357//regulation of transcription from RNA polymerase II promoter;GO:0006464//cellular protein modification process;GO:0006913//nucleocytoplasmic transport;GO:0007155//cell adhesion;GO:0009892//negative regulation of metabolic process;GO:0031023//microtubule organizing center organization;GO:0043666//regulation of phosphoprotein phosphatase activity
ncbi_101103701	SE_21562	PHACTR4	yes	NC_040253.1	-	yes	-0.478	1.69407e-11	1.14294e-08	XM_012150644.2	-	254472538	254472566	254471461	254471632	254519209	254519263	3;7;7;6;1	4;0;6;5;3	7;9;10;5;7	0;0;0;0;0	176	149	0.388;1.0;0.497;0.504;0.22	1.0;1.0;1.0;1.0;1.0	0.522	1	no	yes	phosphatase and actin regulator 4	-	-	-	-	GO:0031252//cell leading edge;GO:0044424//intracellular part	GO:0008092//cytoskeletal protein binding;GO:0008599//protein phosphatase type 1 regulator activity;GO:0019903//protein phosphatase binding	GO:0001667//ameboidal-type cell migration;GO:0002011//morphogenesis of an epithelial sheet;GO:0007010//cytoskeleton organization;GO:0007049//cell cycle;GO:0007229//integrin-mediated signaling pathway;GO:0007265//Ras protein signal transduction;GO:0009893//positive regulation of metabolic process;GO:0048731//system development;GO:0060606//tube closure
ncbi_101107282	SE_21689	FRAS1	yes	NC_040257.1	+	yes	-0.21	1.86068e-06	0.000209226	XM_027970762.1	-	103070196	103070337	103068373	103068514	103073836	103074107	3;8;19;10;21	1;0;1;7;4	16;6;13;8;11	0;0;1;0;1	289	149	0.607;1.0;0.907;0.424;0.73	1.0;1.0;0.87;1.0;0.85	0.734	0.944	no	yes	extracellular matrix protein FRAS1	-	-	-	-	GO:0005604//basement membrane;GO:0031224//intrinsic component of membrane	-	GO:0001656//metanephros development;GO:0008104//protein localization;GO:0035108//limb morphogenesis;GO:0048729//tissue morphogenesis
ncbi_101116274	SE_21770	MALT1	yes	NC_040274.1	+	yes	0.155	0.000116919	0.0056509	XM_015103796.2	-	63885204	63885237	63884520	63884617	63888267	63888294	79;63;61;42;69	11;3;3;6;9	84;33;33;39;42	7;11;9;19;16	181	149	0.855;0.945;0.944;0.852;0.863	0.908;0.712;0.751;0.628;0.684	0.892	0.737	yes	no	MALT1 paracaspase	Human Diseases;Organismal Systems;Organismal Systems;Environmental Information Processing;Organismal Systems	Infectious diseases;Immune system;Immune system;Signal transduction;Immune system	ko05152//Tuberculosis;ko04660//T cell receptor signaling pathway;ko04625//C-type lectin receptor signaling pathway;ko04064//NF-kappa B signaling pathway;ko04662//B cell receptor signaling pathway	K07369;K07369;K07369;K07369;K07369	GO:0032991//macromolecular complex;GO:0043231//intracellular membrane-bounded organelle;GO:0043232//intracellular non-membrane-bounded organelle;GO:0044444//cytoplasmic part	GO:0004175//endopeptidase activity;GO:0008047//enzyme activator activity;GO:0019787//ubiquitin-like protein transferase activity;GO:0019899//enzyme binding;GO:0060089//molecular transducer activity	GO:0001819//positive regulation of cytokine production;GO:0002335//mature B cell differentiation;GO:0002711//positive regulation of T cell mediated immunity;GO:0006461//protein complex assembly;GO:0006913//nucleocytoplasmic transport;GO:0006915//apoptotic process;GO:0006952//defense response;GO:0009617//response to bacterium;GO:0032147//activation of protein kinase activity;GO:0032446//protein mo…
ncbi_101112380	SE_21772	CNKSR1	yes	NC_040253.1	-	yes	-0.103	0.00126715	0.0367463	XM_004005097.4;XM_027965479.1	-	256448883	256448968	256448427	256448469	256451049	256451231	32;43;30;48;29	0;1;10;13;2	30;42;46;41;39	0;6;0;0;2	233	149	1.0;0.965;0.657;0.702;0.903	1.0;0.817;1.0;1.0;0.926	0.845	0.949	no	yes	connector enhancer of kinase suppressor of Ras 1, transcript variant X1	-	-	-	-	-	GO:0005515//protein binding	GO:0007265//Ras protein signal transduction
ncbi_101119148	SE_21797	UNC13D	no	NC_040262.1	-	yes	-0.295	0.000650148	0.0217323	XM_027974089.1;XM_027974088.1;XR_003590614.1	XR_003590613.1	7485508	7485632	7484831	7485028	7485826	7485947	6;13;9;4;14	13;9;3;1;5	29;34;16;17;22	6;2;1;1;8	272	149	0.202;0.442;0.622;0.687;0.605	0.726;0.903;0.898;0.903;0.601	0.512	0.806	no	yes	unc-13 homolog D, transcript variant X1	-	-	-	-	GO:0000323//lytic vacuole;GO:0030133//transport vesicle;GO:0030141//secretory granule	GO:0017016//Ras GTPase binding	GO:0002323//natural killer cell activation involved in immune response;GO:0002460//adaptive immune response based on somatic recombination of immune receptors built from immunoglobulin superfamily domains;GO:0002886//regulation of myeloid leukocyte mediated immunity;GO:0006897//endocytosis;GO:0045921//positive regulation of exocytosis
ncbi_101104376	SE_21815	PPEF1	yes	NC_040278.1	+	yes	-0.151	7.20461e-07	9.80153e-05	-	-	17791936	17792097	17781973	17782034	17804757	17804804	36;29;29;19;24	1;6;5;0;6	35;35;8;14;8	1;0;0;1;0	298	149	0.947;0.707;0.744;1.0;0.667	0.946;1.0;1.0;0.875;1.0	0.813	0.964	no	yes	protein phosphatase with EF-hand domain 1, transcript variant X1	Organismal Systems	Sensory system	ko04745//Phototransduction - fly	K13807	-	GO:0003824//catalytic activity;GO:0046914//transition metal ion binding	GO:0006796//phosphate-containing compound metabolic process;GO:0007600//sensory perception
ncbi_101105693	SE_21852	SETD5	no	NC_040270.1	-	yes	0.211	4.27849e-05	0.00255773	XM_027958124.1;XM_027958120.1;XM_027958121.1;XM_012099555.3;XM_027958128.1;XM_012099554.3;XM_027958126.1;XM_027958122.1;XM_027958123.1	XM_027958125.1;XM_004018293.4;XM_012099561.3;XM_027958127.1	18133969	18134026	18131607	18132078	18136960	18137205	9;10;2;10;6	13;12;20;10;22	5;6;0;0;2	28;25;22;10;30	205	149	0.335;0.377;0.068;0.421;0.165	0.115;0.149;0.0;0.0;0.046	0.273	0.062	yes	no	SET domain containing 5, transcript variant X1	-	-	-	-	-	-	-
ncbi_101102563	SE_22082	EVI5L	yes	NC_040256.1	+	yes	0.136	0.00168385	0.045816	XM_027969728.1	-	14934163	14934338	14921204	14921275	14935711	14935895	9;0;0;1;2	4;4;6;7;11	0;0;0;0;0	13;6;7;2;9	298	149	0.529;0.0;0.0;0.067;0.083	0.0;0.0;0.0;0.0;0.0	0.136	0	yes	no	ecotropic viral integration site 5 like, transcript variant X1	-	-	-	-	-	-	-
ncbi_101122400	SE_22128	gyaR	yes	NC_040274.1	-	yes	0.287	0.000880978	0.0274498	XM_012103259.3;XM_012103256.3;XM_012103258.3	-	661184	661356	659573	659752	662239	662624	81;254;164;146;323	0;12;0;1;9	10;2;13;30;13	1;5;2;2;2	298	149	1.0;0.914;1.0;0.986;0.947	0.833;0.167;0.765;0.882;0.765	0.969	0.682	yes	no	probable 2-ketogluconate reductase, transcript variant X3	-	-	-	-	-	GO:0000166//nucleotide binding;GO:0016614//oxidoreductase activity, acting on CH-OH group of donors	GO:0044710//single-organism metabolic process
ncbi_101103431	SE_22135	TFAP2B	no	NC_040271.1	+	yes	-0.135	0.000109238	0.00535007	XM_015102745.2	XM_027958617.1	24957098	24957125	24953837	24954056	24958318	24958777	1;0;1;0;0	4;3;15;12;3	2;1;6;2;0	8;12;9;4;3	175	149	0.176;0.0;0.054;0.0;0.0	0.176;0.066;0.362;0.299;0.0	0.046	0.181	no	yes	transcription factor AP-2 beta, transcript variant X1	-	-	-	-	-	-	-
ncbi_101121266	SE_22339	PTPN13	yes	NC_040257.1	+	yes	-0.102	0	0	XM_015096615.2;XM_012180312.2;XM_012180313.2;XM_012180317.2	-	111962132	111962264	111960603	111961067	111963507	111963601	262;227;286;186;259	24;9;26;4;17	243;206;177;222;164	0;0;0;0;0	280	149	0.853;0.931;0.854;0.961;0.89	1.0;1.0;1.0;1.0;1.0	0.898	1	no	yes	protein tyrosine phosphatase, non-receptor type 13, transcript variant X1	Cellular Processes	Cell growth and death	ko04210//Apoptosis	K02374	GO:0016020//membrane;GO:0031252//cell leading edge;GO:0031988//membrane-bounded vesicle;GO:0043231//intracellular membrane-bounded organelle;GO:0043232//intracellular non-membrane-bounded organelle	GO:0042578//phosphoric ester hydrolase activity	GO:0006470//protein dephosphorylation
ncbi_101120539	SE_22576	MYNN	no	NC_040252.1	-	yes	-0.125	0.000391891	0.014606	XM_004003179.4;XR_001022604.3	XM_012099704.3	236701790	236701874	236700829	236700916	236702748	236702927	84;120;97;90;111	51;63;49;35;76	133;133;97;108;87	32;41;39;24;38	232	149	0.514;0.55;0.56;0.623;0.484	0.727;0.676;0.615;0.743;0.595	0.546	0.671	no	yes	myoneurin, transcript variant X1	-	-	-	-	GO:0043231//intracellular membrane-bounded organelle	GO:0043169//cation binding;GO:0097159//organic cyclic compound binding	GO:0010468//regulation of gene expression;GO:0034645//cellular macromolecule biosynthetic process
ncbi_101105857	SE_22596	UBP1	no	NC_040270.1	-	yes	-0.127	3.97437e-05	0.00242543	XM_027957953.1	XM_027957954.1	8274504	8274612	8269130	8269234	8275059	8275170	69;64;83;49;101	96;95;106;50;98	125;105;70;74;71	65;90;58;57;43	256	149	0.295;0.282;0.313;0.363;0.375	0.528;0.404;0.413;0.43;0.49	0.326	0.453	no	yes	upstream binding protein 1, transcript variant X1	-	-	-	-	-	-	-
ncbi_101107966	SE_22716	LRRC49	yes	NC_040258.1	+	yes	-0.514	0.000110088	0.0053837	XM_027971543.1	-	19216207	19216306	19216045	19216136	19216772	19216829	3;1;2;0;0	10;3;12;2;3	1;12;8;1;1	0;1;3;1;5	247	149	0.153;0.167;0.091;0.0;0.0	1.0;0.879;0.617;0.376;0.108	0.082	0.596	no	yes	leucine rich repeat containing 49, transcript variant X1	-	-	-	-	-	-	-
ncbi_101114524	SE_23479	GMPR2	yes	NC_040258.1	-	yes	0.105	1.2583e-05	0.000990429	-	-	22254098	22254218	22251806	22251890	22254856	22255038	105;129;137;82;122	3;0;6;0;0	68;103;55;91;38	8;0;4;6;7	268	149	0.951;1.0;0.927;1.0;1.0	0.825;1.0;0.884;0.894;0.751	0.976	0.871	yes	no	guanosine monophosphate reductase 2, transcript variant X1	Metabolism	Nucleotide metabolism	ko00230//Purine metabolism	K00364	GO:1990204//oxidoreductase complex	GO:0016657//oxidoreductase activity, acting on NAD(P)H, nitrogenous group as acceptor;GO:0043169//cation binding	GO:0009112//nucleobase metabolic process;GO:0009150//purine ribonucleotide metabolic process
ncbi_101102944	SE_23565	BTBD8	no	NC_040252.1	+	yes	-0.146	8.97019e-06	0.000742383	XM_012176086.2;XM_027972078.1;XM_012176081.2;XM_012176072.3;XM_012176065.3	XM_004002191.4	73549940	73550078	73549098	73549281	73550981	73551111	33;43;62;45;49	4;4;12;10;4	74;103;48;57;74	0;3;2;1;7	286	149	0.811;0.848;0.729;0.701;0.865	1.0;0.947;0.926;0.967;0.846	0.791	0.937	no	yes	KIAA1107 ortholog, transcript variant X1	-	-	-	-	-	-	-
ncbi_101115874	SE_23590	MYO9B	no	NC_040256.1	-	yes	0.131	2.90324e-06	0.000302771	XM_027969454.1;XM_027969455.1;XM_027969458.1;XM_027969452.1;XM_027969453.1;XM_027969457.1	XM_027969456.1	6035265	6035313	6034772	6034915	6035794	6035918	17;11;10;20;29	1;2;0;0;0	16;15;16;18;16	5;1;1;4;4	196	149	0.928;0.807;1.0;1.0;1.0	0.709;0.919;0.924;0.774;0.753	0.947	0.816	yes	no	myosin IXB, transcript variant X1	-	-	-	-	GO:0015629//actin cytoskeleton;GO:0030175//filopodium;GO:0031252//cell leading edge;GO:0043234//protein complex;GO:0044444//cytoplasmic part	GO:0008047//enzyme activator activity;GO:0008092//cytoskeletal protein binding;GO:0017111//nucleoside-triphosphatase activity;GO:0032550//purine ribonucleoside binding;GO:0043169//cation binding	GO:0007163//establishment or maintenance of cell polarity;GO:0030595//leukocyte chemotaxis;GO:0043087//regulation of GTPase activity;GO:0048858//cell projection morphogenesis
ncbi_101112190	SE_23624	ABHD11	yes	NC_040275.1	+	yes	-0.283	0.000721566	0.0236884	XM_027961310.1	-	34245716	34245909	34245422	34245597	34246901	34247072	2;2;4;2;10	4;0;3;2;0	13;10;11;10;6	2;1;0;0;1	298	149	0.2;1.0;0.4;0.333;1.0	0.765;0.833;1.0;1.0;0.75	0.587	0.87	no	yes	abhydrolase domain containing 11, transcript variant X1	-	-	-	-	-	GO:0003824//catalytic activity	-
ncbi_101104265	SE_23668	ARHGEF1	yes	NC_040265.1	-	yes	-0.175	0.000760425	0.0246218	-	XM_027978361.1;XM_027978360.1	54499591	54499759	54499193	54499339	54501053	54501159	36;27;26;27;39	29;43;39;33;33	44;74;47;58;70	49;42;16;24;37	298	149	0.383;0.239;0.25;0.29;0.371	0.31;0.468;0.595;0.547;0.486	0.307	0.481	no	yes	Rho guanine nucleotide exchange factor 1, transcript variant X4	Human Diseases;Human Diseases;Cellular Processes;Human Diseases;Organismal Systems;Organismal Systems;Organismal Systems	Cancers;Infectious diseases;Cell motility;Cancers;Circulatory system;Immune system;Endocrine system	ko05200//Pathways in cancer;ko05163//Human cytomegalovirus infection;ko04810//Regulation of actin cytoskeleton;ko05205//Proteoglycans in cancer;ko04270//Vascular smooth muscle contraction;ko04611//Platelet activation;ko04928//Parathyroid hormone synthesis, secretion and action	K12330;K12330;K12330;K12330;K12330;K12330;K12330	GO:0016020//membrane;GO:0044424//intracellular part	GO:0003723//RNA binding	GO:0043087//regulation of GTPase activity;GO:0045744//negative regulation of G-protein coupled receptor protein signaling pathway
ncbi_101107214	SE_23764	GALNS	no	NC_040265.1	-	yes	0.22	2.6387e-08	6.97862e-06	XM_012189670.3	XM_027977742.1	14808357	14808484	14806334	14806478	14808739	14808814	15;23;29;15;24	0;0;3;0;0	28;27;21;31;39	10;3;3;7;5	275	149	1.0;1.0;0.84;1.0;1.0	0.603;0.83;0.791;0.706;0.809	0.968	0.748	yes	no	galactosamine (N-acetyl)-6-sulfatase, transcript variant X1	Metabolism;Cellular Processes;Metabolism	Global and overview maps;Transport and catabolism;Glycan biosynthesis and metabolism	ko01100//Metabolic pathways;ko04142//Lysosome;ko00531//Glycosaminoglycan degradation	K01132;K01132;K01132	GO:0031988//membrane-bounded vesicle	GO:0016788//hydrolase activity, acting on ester bonds	-
ncbi_101110480	SE_23767	2022-03-07	no	NC_040253.1	-	yes	-0.144	0	0	XM_027964913.1;XM_004004672.4	XM_012136320.3;XR_001031435.3;XM_012136270.3	161837358	161837407	161833490	161834788	161838815	161838929	257;288;349;189;308	67;75;59;40;45	337;295;275;277;250	7;32;7;7;30	197	149	0.744;0.744;0.817;0.781;0.838	0.973;0.875;0.967;0.968;0.863	0.785	0.929	no	yes	membrane associated ring-CH-type finger 7, transcript variant X1	-	-	-	-	-	-	-
ncbi_101103717	SE_23824	PTPRZ1	yes	NC_040255.1	+	yes	0.132	4.81343e-05	0.00284664	XM_004008014.4	-	94481685	94481706	94475406	94475492	94481872	94481969	12;9;8;9;5	2;0;0;0;0	18;6;4;16;6	0;0;1;11;1	169	149	0.841;1.0;1.0;1.0;1.0	1.0;1.0;0.779;0.562;0.841	0.968	0.836	yes	no	protein tyrosine phosphatase, receptor type Z1	Human Diseases	Infectious diseases	ko05120//Epithelial cell signaling in Helicobacter pylori infection	K08114	GO:0044420//extracellular matrix component	GO:0004721//phosphoprotein phosphatase activity	GO:0006470//protein dephosphorylation;GO:0010001//glial cell differentiation;GO:0014013//regulation of gliogenesis;GO:0030097//hemopoiesis;GO:0044708//single-organism behavior;GO:0048812//neuron projection morphogenesis
ncbi_101109703	SE_23855	CSNK1G3	no	NC_040256.1	-	yes	-0.293	4.63152e-12	3.47985e-09	XM_004008672.4;XM_004008671.4;XM_027969985.1;XM_012178211.3;XM_012178214.3;XM_027969982.1;XM_027969986.1;XM_015095946.2	XM_012178212.3	29429120	29429144	29410439	29413402	29429657	29429764	15;26;31;35;44	87;94;80;50;81	67;59;50;44;46	57;40;35;35;27	172	149	0.13;0.193;0.251;0.377;0.32	0.505;0.561;0.553;0.521;0.596	0.254	0.547	no	yes	casein kinase 1 gamma 3, transcript variant X1	Environmental Information Processing;Environmental Information Processing	Signal transduction;Signal transduction	ko04340//Hedgehog signaling pathway;ko04341//Hedgehog signaling pathway - fly	K08958;K08958	-	-	-
ncbi_101108698	SE_23873	ZMYM1	yes	NC_040252.1	+	yes	-0.142	0.000339462	0.0129588	XM_012190459.3	-	10396893	10397057	10383858	10383980	10398427	10398497	49;52;94;47;45	5;14;17;6;11	60;69;64;64;65	7;8;2;4;2	298	149	0.831;0.65;0.734;0.797;0.672	0.811;0.812;0.941;0.889;0.942	0.737	0.879	no	yes	zinc finger MYM-type containing 1, transcript variant X2	-	-	-	-	-	GO:0005515//protein binding;GO:0046914//transition metal ion binding	-
ncbi_101106545	SE_23924	NEURL1B	no	NC_040267.1	+	yes	-0.153	2.90294e-08	7.55656e-06	XM_015101239.2	XM_027979991.1	4725441	4726161	4710661	4711207	4728461	4728587	62;26;28;47;39	13;0;4;9;3	179;41;63;67;57	2;0;1;4;0	298	149	0.705;1.0;0.778;0.723;0.867	0.978;1.0;0.969;0.893;1.0	0.815	0.968	no	yes	neuralized E3 ubiquitin protein ligase 1B, transcript variant X1	-	-	-	-	-	GO:0043169//cation binding	-
ncbi_101121148	SE_23943	ZDHHC21	yes	NC_040253.1	-	yes	-0.138	0.000994648	0.030279	XM_012125926.3	-	89854756	89854889	89848323	89848521	89863381	89863487	71;63;43;48;100	5;23;3;7;13	61;43;29;44;28	0;11;0;1;0	281	149	0.883;0.592;0.884;0.784;0.803	1.0;0.675;1.0;0.959;1.0	0.789	0.927	no	yes	zinc finger DHHC-type containing 21, transcript variant X4	-	-	-	-	GO:0031224//intrinsic component of membrane;GO:0043231//intracellular membrane-bounded organelle	GO:0016409//palmitoyltransferase activity;GO:0046914//transition metal ion binding	GO:0006497//protein lipidation;GO:0018231//peptidyl-S-diacylglycerol-L-cysteine biosynthetic process from peptidyl-cysteine;GO:0043588//skin development
ncbi_101105450	SE_23969	PPIH	yes	NC_040252.1	+	yes	-0.143	0.000727136	0.0237739	XM_027968580.1	-	17751549	17751690	17751026	17751258	17751845	17751890	34;49;43;26;53	9;8;6;3;6	28;29;24;23;38	0;5;2;0;1	289	149	0.661;0.759;0.787;0.817;0.82	1.0;0.749;0.861;1.0;0.951	0.769	0.912	no	yes	peptidylprolyl isomerase H, transcript variant X1	Genetic Information Processing	Transcription	ko03040//Spliceosome	K09567	-	-	-
ncbi_101107446	SE_23979	MAEA	no	NC_040257.1	-	yes	-0.107	4.61849e-05	0.00273699	XM_027971329.1	XM_027971330.1	129125744	129125858	129123329	129123406	129126497	129126620	114;98;116;114;112	22;21;10;16;21	234;202;144;116;132	15;17;13;4;13	262	149	0.747;0.726;0.868;0.802;0.752	0.899;0.871;0.863;0.943;0.852	0.779	0.886	no	yes	macrophage erythroblast attacher, transcript variant X1	-	-	-	-	GO:0015630//microtubule cytoskeleton;GO:0016021//integral component of membrane;GO:0032155//cell division site part;GO:0044428//nuclear part	-	GO:0006996//organelle organization;GO:0022610//biological adhesion;GO:0043066//negative regulation of apoptotic process;GO:0043353//enucleate erythrocyte differentiation;GO:0048469//cell maturation;GO:0061515//myeloid cell development
ncbi_101121212	SE_24047	CDKAL1	yes	NC_040271.1	-	yes	-0.186	0.00040631	0.014958	XM_027959155.1	-	40648968	40649026	40641296	40641471	40649821	40649874	23;17;14;21;21	44;48;29;34;60	35;31;18;29;12	28;29;21;13;24	206	149	0.274;0.204;0.259;0.309;0.202	0.475;0.436;0.383;0.617;0.266	0.25	0.435	no	yes	CDK5 regulatory subunit associated protein 1 like 1, transcript variant X5	-	-	-	-	GO:0005783//endoplasmic reticulum	GO:0035596//methylthiotransferase activity;GO:0051536//iron-sulfur cluster binding	GO:0006400//tRNA modification;GO:0006412//translation
ncbi_101104744	SE_24048	MGAT1	no	NC_040256.1	-	yes	-0.114	1.18642e-06	0.00014473	XM_012178345.2	XM_012178342.2;XM_012178341.2;XM_012178343.2	40227653	40227832	40216588	40219120	40235057	40235478	6;14;1;2;5	26;28;35;42;54	25;28;16;9;11	42;43;32;25;38	298	149	0.103;0.2;0.014;0.023;0.044	0.229;0.246;0.2;0.153;0.126	0.077	0.191	no	yes	mannosyl (alpha-1,3-)-glycoprotein beta-1,2-N-acetylglucosaminyltransferase, transcript variant X4	Metabolism;Metabolism	Global and overview maps;Glycan biosynthesis and metabolism	ko01100//Metabolic pathways;ko00510//N-Glycan biosynthesis	K00726;K00726	GO:0031224//intrinsic component of membrane;GO:0031988//membrane-bounded vesicle	GO:0008375//acetylglucosaminyltransferase activity;GO:0043169//cation binding	GO:0006047//UDP-N-acetylglucosamine metabolic process;GO:0006464//cellular protein modification process;GO:0043009//chordate embryonic development
ncbi_101105469	SE_24064	ADARB1	yes	NC_040252.1	+	yes	-0.275	0.000582376	0.0200133	XR_003586790.1;XR_003586791.1	-	288326855	288326992	288305151	288306030	288356925	288357000	0;42;46;38;27	3;1;5;2;1	4;77;45;50;35	0;0;0;0;0	285	149	0.0;0.956;0.828;0.909;0.934	1.0;1.0;1.0;1.0;1.0	0.725	1	no	yes	adenosine deaminase RNA specific B1, transcript variant X1	-	-	-	-	GO:0043231//intracellular membrane-bounded organelle;GO:0043232//intracellular non-membrane-bounded organelle	GO:0003723//RNA binding;GO:0004000//adenosine deaminase activity	GO:0006469//negative regulation of protein kinase activity;GO:0007049//cell cycle;GO:0008283//cell proliferation;GO:0010467//gene expression;GO:0016553//base conversion or substitution editing;GO:0030334//regulation of cell migration;GO:0045069//regulation of viral genome replication
ncbi_105605645	SE_24269	-	yes	NC_040278.1	-	yes	-0.366	7.9281e-13	6.39256e-10	XR_001025355.3	-	141548683	141548827	141537703	141537744	141563609	141563716	15;7;14;8;10	9;0;6;5;2	32;35;10;17;18	0;0;0;0;0	292	149	0.46;1.0;0.544;0.449;0.718	1.0;1.0;1.0;1.0;1.0	0.634	1	no	yes	-	-	-	-	-	-	-	-
ncbi_101115126	SE_24457	FIP1L1	yes	NC_040257.1	+	yes	-0.162	9.15008e-08	1.90184e-05	XM_027971002.1	-	75851146	75851191	75849670	75850004	75851293	75851333	35;59;60;40;66	109;115;117;108;133	88;82;40;63;55	77;67;56;83;64	193	149	0.199;0.284;0.284;0.222;0.277	0.469;0.486;0.355;0.369;0.399	0.253	0.416	no	yes	factor interacting with PAPOLA and CPSF1, transcript variant X1	Genetic Information Processing	Translation	ko03015//mRNA surveillance pathway	K14405	GO:0005849//mRNA cleavage factor complex	GO:0003723//RNA binding	-
ncbi_101118346	SE_24483	pus10	yes	NC_040254.1	+	yes	-0.276	9.34515e-05	0.0047023	-	-	67405728	67405784	67400814	67400940	67406806	67406924	7;11;13;4;9	6;11;2;4;3	9;4;9;7;11	0;3;1;1;0	204	149	0.46;0.422;0.826;0.422;0.687	1.0;0.493;0.868;0.836;1.0	0.563	0.839	no	yes	pseudouridine synthase 10, transcript variant X2	-	-	-	-	-	GO:0003676//nucleic acid binding;GO:0016866//intramolecular transferase activity	GO:0016070//RNA metabolic process
ncbi_101108178	SE_24630	SORBS1	yes	NC_040273.1	-	yes	0.216	2.67003e-07	4.56012e-05	XM_027960416.1	-	19530972	19531081	19499445	19499533	19561762	19561819	36;48;37;42;45	33;28;34;37;26	23;22;24;27;9	43;69;29;41;48	257	149	0.387;0.498;0.387;0.397;0.501	0.237;0.156;0.324;0.276;0.098	0.434	0.218	yes	no	sorbin and SH3 domain containing 1, transcript variant X4	Organismal Systems;Organismal Systems;Cellular Processes	Endocrine system;Endocrine system;Cellular community - eukaryotes	ko04910//Insulin signaling pathway;ko03320//PPAR signaling pathway;ko04520//Adherens junction	K06086;K06086;K06086	-	-	-
ncbi_101108646	SE_24679	DNM1L	no	NC_040254.1	-	yes	-0.147	6.61916e-05	0.0036229	XM_027967779.1;XM_027967774.1	XM_027967776.1;XM_027967778.1	195372696	195372774	195370164	195370341	195373421	195373478	22;41;47;24;37	53;104;83;46;67	28;26;39;24;14	25;26;32;24;23	226	149	0.215;0.206;0.272;0.256;0.267	0.425;0.397;0.446;0.397;0.286	0.243	0.39	no	yes	dynamin 1 like, transcript variant X7	Cellular Processes;Organismal Systems;Environmental Information Processing;Cellular Processes	Cell growth and death;Immune system;Signal transduction;Cell growth and death	ko04217//Necroptosis;ko04621//NOD-like receptor signaling pathway;ko04668//TNF signaling pathway;ko04214//Apoptosis - fly	K17065;K17065;K17065;K17065	GO:0015630//microtubule cytoskeleton;GO:0031966//mitochondrial membrane;GO:0032991//macromolecular complex;GO:0042579//microbody;GO:0044425//membrane part;GO:0044433//cytoplasmic vesicle part	GO:0017111//nucleoside-triphosphatase activity;GO:0032550//purine ribonucleoside binding;GO:0044389//ubiquitin-like protein ligase binding;GO:0046983//protein dimerization activity	GO:0000266//mitochondrial fission;GO:0003373//dynamin polymerization involved in membrane fission;GO:0007031//peroxisome organization;GO:0008637//apoptotic mitochondrial changes;GO:0010506//regulation of autophagy;GO:0010822//positive regulation of mitochondrion organization;GO:0016192//vesicle-mediated transport;GO:0022411//cellular component disassembly;GO:0033365//protein localization to organ…
ncbi_101122194	SE_24690	ACTN1	no	NC_040258.1	-	yes	0.253	4.35895e-08	1.06743e-05	XM_027971947.1	XM_027971946.1	84203749	84203830	84203182	84203248	84204782	84204929	41;56;44;62;58	13;11;17;22;19	63;36;48;27;40	44;46;33;29;34	229	149	0.672;0.768;0.627;0.647;0.665	0.482;0.337;0.486;0.377;0.434	0.676	0.423	yes	no	actinin alpha 1, transcript variant X4	Cellular Processes;Human Diseases;Cellular Processes;Cellular Processes;Human Diseases;Human Diseases;Organismal Systems;Cellular Processes	Cell motility;Cancers;Cellular community - eukaryotes;Cellular community - eukaryotes;Immune diseases;Infectious diseases;Immune system;Cellular community - eukaryotes	ko04810//Regulation of actin cytoskeleton;ko05203//Viral carcinogenesis;ko04510//Focal adhesion;ko04530//Tight junction;ko05322//Systemic lupus erythematosus;ko05146//Amoebiasis;ko04670//Leukocyte transendothelial migration;ko04520//Adherens junction	K05699;K05699;K05699;K05699;K05699;K05699;K05699;K05699	GO:0005913//cell-cell adherens junction;GO:0005924//cell-substrate adherens junction;GO:0031090//organelle membrane;GO:0031674//I band;GO:0031988//membrane-bounded vesicle;GO:0044421//extracellular region part	GO:0003723//RNA binding;GO:0003779//actin binding;GO:0005102//receptor binding;GO:0046872//metal ion binding	GO:0007015//actin filament organization;GO:0007045//cell-substrate adherens junction assembly;GO:0048523//negative regulation of cellular process;GO:0050804//modulation of synaptic transmission;GO:0051179//localization;GO:0051336//regulation of hydrolase activity
ncbi_101121880	SE_24763	MICAL2	yes	NC_040266.1	-	yes	0.217	0.000877462	0.0273661	-	-	43494578	43494641	43488135	43488322	43503808	43503952	1;27;2;5;0	35;0;34;46;46	0;1;0;0;0	20;15;29;23;20	211	149	0.02;1.0;0.04;0.071;0.0	0.0;0.045;0.0;0.0;0.0	0.226	0.009	yes	no	microtubule associated monooxygenase, calponin and LIM domain containing 2	-	-	-	-	GO:0043231//intracellular membrane-bounded organelle	GO:0016491//oxidoreductase activity;GO:0046914//transition metal ion binding	GO:0006790//sulfur compound metabolic process;GO:0008154//actin polymerization or depolymerization;GO:0045944//positive regulation of transcription from RNA polymerase II promoter
ncbi_101108504	SE_24778	TRMT1L	yes	NC_040263.1	-	yes	-0.136	1.42212e-06	0.000165542	XM_012187727.3	-	70818448	70818589	70815689	70815800	70819973	70820471	8;0;1;0;1	25;20;30;24;21	6;7;3;18;1	17;10;12;23;11	289	149	0.142;0.0;0.017;0.0;0.024	0.154;0.265;0.114;0.287;0.045	0.037	0.173	no	yes	tRNA methyltransferase 1 like, transcript variant X1	-	-	-	-	-	GO:0003723//RNA binding;GO:0008170//N-methyltransferase activity;GO:0043169//cation binding	GO:0001510//RNA methylation;GO:0006399//tRNA metabolic process;GO:0007626//locomotory behavior;GO:0044707//single-multicellular organism process
ncbi_101108833	SE_24941	AASDH	yes	NC_040257.1	-	yes	0.121	7.22851e-05	0.00389197	XM_012179995.3	-	78943955	78944197	78943527	78943634	78952074	78952200	29;36;46;22;52	2;0;2;0;1	29;28;24;32;21	4;1;3;6;1	298	149	0.879;1.0;0.92;1.0;0.963	0.784;0.933;0.8;0.727;0.913	0.952	0.831	yes	no	aminoadipate-semialdehyde dehydrogenase, transcript variant X1	-	-	-	-	-	-	-
ncbi_105611592	SE_24991	-	yes	NC_040253.1	+	yes	0.17	4.03595e-06	0.000397096	XR_003588323.1;XR_003588326.1;XR_003588321.1	-	265627074	265627242	265624708	265624959	265627596	265627879	20;27;26;13;27	0;1;1;0;0	36;61;44;25;19	4;0;0;6;9	298	149	1.0;0.931;0.929;1.0;1.0	0.818;1.0;1.0;0.676;0.514	0.972	0.802	yes	no	-	-	-	-	-	-	-	-
ncbi_101103161	SE_24993	USP45	no	NC_040259.1	+	yes	-0.124	2.67125e-05	0.00177684	XM_027972428.1;XM_004011252.3	XM_027972425.1	42326769	42326856	42322545	42322643	42330117	42330271	45;52;54;41;76	3;14;6;8;15	68;112;60;67;39	0;6;3;5;4	235	149	0.905;0.702;0.851;0.765;0.763	1.0;0.922;0.927;0.895;0.861	0.797	0.921	no	yes	ubiquitin specific peptidase 45, transcript variant X1	-	-	-	-	-	-	-
ncbi_101116318	SE_25075	ADCK1	yes	NC_040258.1	+	yes	0.214	5.05199e-05	0.00296321	XM_004010823.4	-	93015263	93015409	92992133	92992213	93019741	93019825	7;5;2;6;27	1;0;0;0;1	17;14;3;7;11	2;5;1;2;0	294	149	0.78;1.0;1.0;1.0;0.932	0.812;0.587;0.603;0.639;1.0	0.942	0.728	yes	no	aarF domain containing kinase 1, transcript variant X1	-	-	-	-	GO:0043231//intracellular membrane-bounded organelle	GO:0016772//transferase activity, transferring phosphorus-containing groups;GO:0032550//purine ribonucleoside binding	GO:0006464//cellular protein modification process;GO:0006796//phosphate-containing compound metabolic process
ncbi_105611592	SE_25094	-	yes	NC_040253.1	+	yes	0.167	1.43575e-05	0.00108863	XR_003588324.1	-	265627157	265627242	265624708	265624959	265627596	265627879	7;19;16;25;17	0;1;1;0;0	23;39;28;44;9	4;0;0;6;9	233	149	1.0;0.924;0.911;1.0;1.0	0.786;1.0;1.0;0.824;0.39	0.967	0.8	yes	no	-	-	-	-	-	-	-	-
ncbi_101118896	SE_25096	FAM160A2	yes	NC_040266.1	+	yes	0.104	0.000123908	0.00591947	XM_027979437.1	-	49982223	49982280	49981574	49981648	49993572	49993901	1;0;8;4;0	16;21;22;8;10	0;0;0;0;0	7;22;20;19;10	205	149	0.043;0.0;0.209;0.267;0.0	0.0;0.0;0.0;0.0;0.0	0.104	0	yes	no	family with sequence similarity 160 member A2, transcript variant X1	-	-	-	-	GO:0043234//protein complex	-	GO:0007033//vacuole organization;GO:0007041//lysosomal transport;GO:0008104//protein localization;GO:0016192//vesicle-mediated transport
ncbi_105616368	SE_25173	-	yes	NC_040252.1	-	yes	-0.271	0.00130353	0.0376725	-	-	130020710	130020819	130017268	130017556	130024550	130024754	21;27;30;17;18	9;15;5;2;24	17;22;9;6;12	0;5;3;0;0	257	149	0.575;0.511;0.777;0.831;0.303	1.0;0.718;0.635;1.0;1.0	0.599	0.871	no	yes	-	-	-	-	-	-	-	-
ncbi_101107235	SE_25259	TBRG1	yes	NC_040272.1	+	yes	0.138	0.000887326	0.027608	XM_004019502.4	-	29103692	29103829	29102873	29103106	29104126	29104273	112;141;171;111;175	52;61;72;21;60	79;72;85;109;49	54;39;51;60;38	285	149	0.53;0.547;0.554;0.734;0.604	0.433;0.491;0.466;0.487;0.403	0.594	0.456	yes	no	transforming growth factor beta regulator 1	-	-	-	-	GO:0043227//membrane-bounded organelle	-	GO:0006259//DNA metabolic process;GO:0008283//cell proliferation;GO:0022402//cell cycle process;GO:0031647//regulation of protein stability;GO:0051169//nuclear transport
ncbi_443371	SE_25288	KITLG	no	NC_040254.1	-	yes	-0.101	0.000151912	0.00686075	XM_012159728.3;XM_012159722.3;XM_012159714.3	XM_012159735.3;XM_012159745.3	134152810	134152894	134144711	134144821	134153620	134153780	191;291;261;218;283	65;84;101;66;95	135;188;144;173;105	30;33;22;51;18	232	149	0.654;0.69;0.624;0.68;0.657	0.743;0.785;0.808;0.685;0.789	0.661	0.762	no	yes	KIT ligand, transcript variant X1	Human Diseases;Environmental Information Processing;Environmental Information Processing;Environmental Information Processing;Environmental Information Processing;Environmental Information Processing;Organismal Systems;Organismal Systems	Cancers;Signal transduction;Signal transduction;Signal transduction;Signal transduction;Signal transduction;Immune system;Endocrine system	ko05200//Pathways in cancer;ko04151//PI3K-Akt signaling pathway;ko04010//MAPK signaling pathway;ko04014//Ras signaling pathway;ko04015//Rap1 signaling pathway;ko04072//Phospholipase D signaling pathway;ko04640//Hematopoietic cell lineage;ko04916//Melanogenesis	K05461;K05461;K05461;K05461;K05461;K05461;K05461;K05461	GO:0031224//intrinsic component of membrane;GO:0043232//intracellular non-membrane-bounded organelle;GO:0044421//extracellular region part	GO:0005126//cytokine receptor binding	GO:0001667//ameboidal-type cell migration;GO:0001934//positive regulation of protein phosphorylation;GO:0002683//negative regulation of immune system process;GO:0002761//regulation of myeloid leukocyte differentiation;GO:0006275//regulation of DNA replication;GO:0008406//gonad development;GO:0022610//biological adhesion;GO:0038034//signal transduction in absence of ligand;GO:0042981//regulation o…
ncbi_101112817	SE_25329	PTPRS	no	NC_040256.1	+	yes	-0.21	6.02673e-06	0.000539465	XM_027969825.1;XM_027969824.1;XM_027969829.1;XM_027969826.1	XM_027969830.1;XM_027969827.1;XM_027969828.1	17518844	17518892	17517202	17517315	17519912	17520010	44;21;41;23;31	38;19;51;37;39	94;70;54;48;52	36;42;37;15;27	196	149	0.468;0.457;0.379;0.321;0.377	0.665;0.559;0.526;0.709;0.594	0.4	0.611	no	yes	protein tyrosine phosphatase, receptor type S, transcript variant X2	-	-	-	-	-	-	-
ncbi_101104737	SE_25588	EXD3	yes	NC_040254.1	+	yes	0.106	0.00170381	0.046124	XM_027966047.1;XM_027966050.1;XM_027966054.1;XM_027966046.1	-	561850	561915	557953	558040	567303	567477	66;36;40;29;37	4;10;0;1;1	65;69;33;51;42	12;20;3;13;3	213	149	0.92;0.716;1.0;0.953;0.963	0.791;0.707;0.885;0.733;0.907	0.91	0.805	yes	no	exonuclease 3'-5' domain containing 3, transcript variant X1	-	-	-	-	-	GO:0004527//exonuclease activity	GO:0090304//nucleic acid metabolic process
ncbi_101112064	SE_25699	SEMA6D	yes	NC_040258.1	-	yes	0.29	5.65665e-07	8.13057e-05	XM_027971854.1	-	64417551	64417608	64415902	64416070	64417973	64418074	8;9;9;10;24	0;0;0;3;0	17;16;23;5;20	6;8;0;11;5	205	149	1.0;1.0;1.0;0.708;1.0	0.673;0.592;1.0;0.248;0.744	0.942	0.651	yes	no	semaphorin 6D	Organismal Systems	Development	ko04360//Axon guidance	K06842	GO:0031224//intrinsic component of membrane	GO:0005102//receptor binding	GO:0007420//brain development;GO:0014910//regulation of smooth muscle cell migration
ncbi_101113775	SE_25745	THA2	yes	NC_040262.1	-	yes	0.309	1.26965e-06	0.000151528	-	-	9353451	9353637	9352646	9352784	9354860	9354944	7;6;24;7;4	0;0;1;1;0	3;7;4;7;12	6;1;3;1;0	298	149	1.0;1.0;0.923;0.778;1.0	0.2;0.778;0.4;0.778;1.0	0.94	0.631	yes	no	probable low-specificity L-threonine aldolase 2, transcript variant X1	Metabolism;Metabolism;Metabolism	Global and overview maps;Global and overview maps;Amino acid metabolism	ko01100//Metabolic pathways;ko01230//Biosynthesis of amino acids;ko00260//Glycine, serine and threonine metabolism	K01620;K01620;K01620	-	-	-
ncbi_101121016	SE_25782	PKIB	yes	NC_040259.1	-	yes	-0.298	7.25806e-09	2.5526e-06	-	XM_027972339.1	17376779	17376849	17338601	17338781	17400372	17400483	4;45;21;12;41	2;5;7;4;15	2;5;2;17;4	0;0;0;1;0	218	149	0.578;0.86;0.672;0.672;0.651	1.0;1.0;1.0;0.921;1.0	0.687	0.984	no	yes	cAMP-dependent protein kinase inhibitor beta, transcript variant X2	-	-	-	-	-	-	-
ncbi_101106301	SE_25807	CBSL	no	NC_040252.1	-	yes	0.106	1.26149e-05	0.000990585	XM_027960866.1;XM_027960860.1;XM_027960875.1	XM_027960878.1;XM_027960862.1	286538404	286538446	286536153	286536992	286538845	286538930	5;10;9;11;3	31;39;28;25;12	0;0;3;0;0	6;7;4;14;2	190	149	0.112;0.167;0.201;0.257;0.164	0.0;0.0;0.37;0.0;0.0	0.18	0.074	yes	no	cystathionine-beta-synthase, transcript variant X1	Metabolism;Metabolism;Metabolism;Metabolism	Global and overview maps;Global and overview maps;Amino acid metabolism;Amino acid metabolism	ko01100//Metabolic pathways;ko01230//Biosynthesis of amino acids;ko00260//Glycine, serine and threonine metabolism;ko00270//Cysteine and methionine metabolism	K01697;K01697;K01697;K01697	-	-	-
ncbi_101107902	SE_25884	PPIP5K1	no	NC_040269.1	-	yes	0.16	0.000162525	0.0072411	XM_027957316.1	XM_027957317.1	55622609	55622735	55616832	55616970	55625589	55625680	18;15;4;15;20	1;0;0;0;0	17;23;9;14;10	2;1;0;1;6	274	149	0.907;1.0;1.0;1.0;1.0	0.822;0.926;1.0;0.884;0.475	0.981	0.821	yes	no	diphosphoinositol pentakisphosphate kinase 1, transcript variant X1	Environmental Information Processing	Signal transduction	ko04070//Phosphatidylinositol signaling system	K13024	GO:0016020//membrane;GO:0044444//cytoplasmic part	GO:0000828//inositol hexakisphosphate kinase activity;GO:0016791//phosphatase activity;GO:0032550//purine ribonucleoside binding	GO:0006796//phosphate-containing compound metabolic process;GO:0019751//polyol metabolic process
ncbi_101122294	SE_25957	CD46	no	NC_040263.1	-	yes	-0.299	4.22651e-06	0.000412166	XM_012187840.3;XM_012187836.3;XM_012187838.3;XM_012187839.3;XM_027975989.1;XM_012187835.3;XM_012187841.3	XM_012187837.3;XM_012187843.3	79099523	79099571	79098588	79098639	79101986	79102028	21;29;16;10;10	30;18;15;15;14	32;36;17;23;10	4;13;7;8;4	196	149	0.347;0.551;0.448;0.336;0.352	0.859;0.678;0.649;0.686;0.655	0.407	0.705	no	yes	membrane cofactor protein, transcript variant X1	Human Diseases;Organismal Systems	Infectious diseases;Immune system	ko05162//Measles;ko04610//Complement and coagulation cascades	K04007;K04007	-	-	GO:0009566//fertilization
ncbi_101115372	SE_26085	PLA2G4B	yes	NC_040258.1	+	yes	0.115	4.99477e-06	0.000463826	XR_001041587.3	-	37241118	37241305	37240412	37240579	37241410	37241862	100;89;73;70;85	0;2;0;0;0	49;48;38;29;37	3;2;0;6;3	298	149	1.0;0.957;1.0;1.0;1.0	0.891;0.923;1.0;0.707;0.86	0.991	0.876	yes	no	phospholipase A2 group IVB, transcript variant X1	Metabolism;Environmental Information Processing;Environmental Information Processing;Cellular Processes;Organismal Systems;Environmental Information Processing;Organismal Systems;Organismal Systems;Organismal Systems;Organismal Systems;Organismal Systems;Metabolism;Human Diseases;Organismal Systems;Organismal Systems;Metabolism;Organismal Systems;Environmental Information Processing;Organismal Sy…	Global and overview maps;Signal transduction;Signal transduction;Cell growth and death;Endocrine system;Signal transduction;Circulatory system;Immune system;Nervous system;Nervous system;Sensory system;Lipid metabolism;Cancers;Immune system;Endocrine system;Lipid metabolism;Immune system;Signal transduction;Nervous system;Endocrine system;Lipid metabolism;Lipid metabolism;Lipid metabolism	ko01100//Metabolic pathways;ko04010//MAPK signaling pathway;ko04014//Ras signaling pathway;ko04217//Necroptosis;ko04921//Oxytocin signaling pathway;ko04072//Phospholipase D signaling pathway;ko04270//Vascular smooth muscle contraction;ko04611//Platelet activation;ko04726//Serotonergic synapse;ko04724//Glutamatergic synapse;ko04750//Inflammatory mediator regulation of TRP channels;ko00564//Glycero…	K16342;K16342;K16342;K16342;K16342;K16342;K16342;K16342;K16342;K16342;K16342;K16342;K16342;K16342;K16342;K16342;K16342;K16342;K16342;K16342;K16342;K16342;K16342	-	-	GO:0006644//phospholipid metabolic process
ncbi_101121475	SE_26156	Acsl5	yes	NC_040273.1	+	yes	0.173	5.08206e-05	0.00296321	XM_004020199.4	-	36082948	36083133	36055510	36055937	36086715	36086824	284;335;456;261;342	55;34;68;24;55	247;232;217;111;117	69;52;35;72;51	298	149	0.721;0.831;0.77;0.845;0.757	0.642;0.69;0.756;0.435;0.534	0.785	0.611	yes	no	acyl-CoA synthetase long chain family member 5, transcript variant X2	Metabolism;Organismal Systems;Organismal Systems;Cellular Processes;Organismal Systems;Metabolism;Cellular Processes;Metabolism;Metabolism	Global and overview maps;Environmental adaptation;Endocrine system;Transport and catabolism;Endocrine system;Global and overview maps;Cell growth and death;Lipid metabolism;Lipid metabolism	ko01100//Metabolic pathways;ko04714//Thermogenesis;ko03320//PPAR signaling pathway;ko04146//Peroxisome;ko04920//Adipocytokine signaling pathway;ko01212//Fatty acid metabolism;ko04216//Ferroptosis;ko00071//Fatty acid degradation;ko00061//Fatty acid biosynthesis	K01897;K01897;K01897;K01897;K01897;K01897;K01897;K01897;K01897	GO:0019866//organelle inner membrane;GO:0043231//intracellular membrane-bounded organelle;GO:0043232//intracellular non-membrane-bounded organelle	-	GO:0097191//extrinsic apoptotic signaling pathway
ncbi_101110732	SE_26235	KIAA1958	no	NC_040253.1	-	yes	-0.42	4.62461e-06	0.000438066	XM_027964113.1	XM_027964112.1	11373586	11373670	11354794	11354967	11403691	11404883	4;1;5;0;0	1;1;0;4;3	2;7;2;2;4	0;1;2;0;0	232	149	0.72;0.391;1.0;0.0;0.0	1.0;0.818;0.391;1.0;1.0	0.422	0.842	no	yes	KIAA1958 ortholog, transcript variant X2	-	-	-	-	-	-	-
ncbi_101122186	SE_26329	SRPK2	no	NC_040255.1	-	yes	-0.29	1.9984e-15	2.8724e-12	XM_012176666.3;XM_027968582.1	XM_012176669.3;XM_012176668.3;XM_027968581.1;XM_012176665.3;XM_027968583.1	52423242	52423306	52358719	52358871	52523071	52523126	63;52;56;35;52	66;78;48;46;53	85;109;31;92;50	25;38;13;24;19	212	149	0.402;0.319;0.451;0.348;0.408	0.705;0.668;0.626;0.729;0.649	0.386	0.675	no	yes	SRSF protein kinase 2, transcript variant X1	-	-	-	-	GO:0043231//intracellular membrane-bounded organelle;GO:0043232//intracellular non-membrane-bounded organelle	GO:0003723//RNA binding;GO:0004672//protein kinase activity;GO:0005515//protein binding;GO:0032550//purine ribonucleoside binding;GO:0046872//metal ion binding	GO:0006396//RNA processing;GO:0006464//cellular protein modification process;GO:0006796//phosphate-containing compound metabolic process;GO:0007165//signal transduction;GO:0022618//ribonucleoprotein complex assembly;GO:0030575//nuclear body organization;GO:0042127//regulation of cell proliferation;GO:0043065//positive regulation of apoptotic process;GO:0045069//regulation of viral genome replicat…
ncbi_101118926	SE_26451	RIF1	yes	NC_040253.1	-	yes	-0.172	1.80759e-05	0.00130474	XM_012137392.2	-	169778292	169778370	169778087	169778203	169778674	169778821	64;48;76;47;108	37;45;41;19;57	77;83;68;75;57	19;18;17;25;19	226	149	0.533;0.413;0.55;0.62;0.555	0.728;0.752;0.725;0.664;0.664	0.534	0.707	no	yes	replication timing regulatory factor 1	Cellular Processes	Cellular community - eukaryotes	ko04550//Signaling pathways regulating pluripotency of stem cells	K11138	GO:0016020//membrane;GO:0043232//intracellular non-membrane-bounded organelle;GO:0045120//pronucleus	-	GO:0044707//single-multicellular organism process
ncbi_101117580	SE_26477	BCL2L13	no	NC_040254.1	+	yes	-0.181	4.05277e-07	6.14589e-05	XR_003588928.1;XM_027968060.1	XR_003588929.1;XM_027968061.1	229957187	229957280	229953497	229953654	229962108	229962252	90;69;89;51;68	9;16;7;15;30	86;82;77;117;66	4;5;2;9;2	241	149	0.861;0.727;0.887;0.678;0.584	0.93;0.91;0.96;0.889;0.953	0.747	0.928	no	yes	BCL2 like 13, transcript variant X1	Human Diseases;Cellular Processes	Infectious diseases;Transport and catabolism	ko05134//Legionellosis;ko04137//Mitophagy - animal	K15485;K15485	-	-	GO:0006915//apoptotic process
ncbi_101120072	SE_26641	TMPO	no	NC_040254.1	+	yes	-0.154	1.92655e-05	0.00137559	XM_027967643.1	XM_027967644.1	180433464	180433560	180427070	180427168	180433982	180434093	65;55;48;36;57	105;163;107;124;191	73;39;44;54;39	57;65;53;38;82	244	149	0.274;0.171;0.215;0.151;0.154	0.439;0.268;0.336;0.465;0.225	0.193	0.347	no	yes	thymopoietin, transcript variant X1	-	-	-	-	GO:0012505//endomembrane system;GO:0043231//intracellular membrane-bounded organelle	GO:0003676//nucleic acid binding	GO:0010468//regulation of gene expression
ncbi_101117196	SE_26688	STARD5	yes	NC_040269.1	-	yes	-0.172	1.71044e-08	4.792e-06	-	-	25030218	25030268	25026874	25026992	25030847	25031039	30;16;22;16;30	9;3;7;1;0	12;7;6;14;9	0;0;0;0;0	198	149	0.715;0.801;0.703;0.923;1.0	1.0;1.0;1.0;1.0;1.0	0.828	1	no	yes	StAR related lipid transfer domain containing 5, transcript variant X1	-	-	-	-	-	GO:0005496//steroid binding	GO:0051234//establishment of localization
ncbi_101104161	SE_26826	MED31	yes	NC_040262.1	-	yes	-0.178	1.64867e-07	3.06199e-05	XM_004012582.3	-	38128852	38128949	38121720	38124472	38129421	38129499	144;209;194;122;209	40;53;56;30;93	135;142;96;166;97	13;21;0;17;22	245	149	0.686;0.706;0.678;0.712;0.577	0.863;0.804;1.0;0.856;0.728	0.672	0.85	no	yes	mediator complex subunit 31	-	-	-	-	GO:0031981//nuclear lumen;GO:0043234//protein complex	GO:0005515//protein binding	GO:0006352//DNA-templated transcription, initiation;GO:0006355//regulation of transcription, DNA-templated;GO:0008285//negative regulation of cell proliferation;GO:0048736//appendage development;GO:0065003//macromolecular complex assembly
ncbi_101106631	SE_27020	CLASP2	no	NC_040270.1	-	yes	-0.192	2.55878e-05	0.00172017	XM_027957961.1;XM_027957957.1	XM_012099353.3;XM_012099355.3;XM_012099354.3;XM_027957960.1;XM_027957964.1;XM_012099352.3;XM_027957958.1;XM_027957963.1;XM_027957959.1;XM_027957962.1	8380732	8380783	8376802	8376946	8380910	8380989	16;36;27;13;14	85;61;66;51;110	75;28;34;44;31	48;91;36;51;45	199	149	0.124;0.306;0.234;0.16;0.087	0.539;0.187;0.414;0.392;0.34	0.182	0.374	no	yes	cytoplasmic linker associated protein 2, transcript variant X1	-	-	-	-	GO:0005874//microtubule	GO:0015631//tubulin binding	GO:0031111//negative regulation of microtubule polymerization or depolymerization;GO:0048870//cell motility
ncbi_101111506	SE_27051	SENP7	yes	NC_040252.1	-	yes	-0.293	4.20146e-06	0.000410935	-	-	181883011	181883206	181849015	181849197	181908682	181908780	9;5;8;9;4	3;0;0;3;4	10;6;7;7;8	0;0;0;0;0	298	149	0.6;1.0;1.0;0.6;0.333	1.0;1.0;1.0;1.0;1.0	0.707	1	no	yes	SUMO specific peptidase 7, transcript variant X1	-	-	-	-	GO:0043231//intracellular membrane-bounded organelle	GO:0070011//peptidase activity, acting on L-amino acid peptides	GO:0019538//protein metabolic process
ncbi_101109968	SE_27074	ALKBH7	yes	NC_040256.1	-	yes	-0.177	0.000949741	0.0292342	-	-	16603954	16604128	16603335	16603574	16604746	16604979	154;172;199;97;142	37;33;81;43;69	96;91;84;94;78	18;12;19;24;0	298	149	0.675;0.723;0.551;0.53;0.507	0.727;0.791;0.689;0.662;1.0	0.597	0.774	no	yes	alkB homolog 7	-	-	-	-	-	-	-
ncbi_101118636	SE_27245	DCUN1D5	yes	NC_040266.1	+	yes	-0.152	7.61043e-06	0.000651796	XM_015100872.2	-	5714863	5714955	5712749	5712805	5720214	5720285	18;51;67;19;37	8;5;5;7;1	23;34;45;14;19	0;0;0;4;0	240	149	0.583;0.864;0.893;0.628;0.958	1.0;1.0;1.0;0.685;1.0	0.785	0.937	no	yes	defective in cullin neddylation 1 domain containing 5	-	-	-	-	-	GO:0005488//binding	-
ncbi_101119184	SE_27370	TAB3	yes	NC_040278.1	-	yes	-0.253	3.00763e-05	0.0019689	XM_015104845.2	-	31854493	31854605	31846162	31846305	31860322	31860406	20;22;17;9;29	10;5;6;5;17	37;31;24;18;18	3;1;2;4;4	260	149	0.534;0.716;0.619;0.508;0.494	0.876;0.947;0.873;0.721;0.721	0.574	0.828	no	yes	TGF-beta activated kinase 1 (MAP3K7) binding protein 3, transcript variant X1	Organismal Systems;Environmental Information Processing;Environmental Information Processing;Organismal Systems	Immune system;Signal transduction;Signal transduction;Immune system	ko04621//NOD-like receptor signaling pathway;ko04668//TNF signaling pathway;ko04064//NF-kappa B signaling pathway;ko04657//IL-17 signaling pathway	K12793;K12793;K12793;K12793	GO:0044424//intracellular part	GO:0046914//transition metal ion binding	-
ncbi_101109715	SE_27373	N4BP2L1	no	NC_040260.1	-	yes	0.181	9.93033e-08	2.00175e-05	XM_027973024.1	XM_027973025.1	48795593	48795682	48793492	48793561	48795992	48796120	13;9;22;6;8	0;0;0;0;0	14;38;18;19;20	2;3;3;1;6	237	149	1.0;1.0;1.0;1.0;1.0	0.815;0.888;0.79;0.923;0.677	1	0.819	yes	no	NEDD4 binding protein 2 like 1, transcript variant X1	-	-	-	-	-	-	-
ncbi_101121951	SE_27511	NT5C	yes	NC_040262.1	-	yes	-0.106	8.13098e-05	0.00422613	-	-	6951270	6951371	6951036	6951190	6951721	6951984	28;56;62;16;40	1;1;4;2;5	10;5;17;23;7	0;0;0;0;0	249	149	0.944;0.971;0.903;0.827;0.827	1.0;1.0;1.0;1.0;1.0	0.894	1	no	yes	5', 3'-nucleotidase, cytosolic, transcript variant X1	Metabolism;Metabolism;Metabolism;Metabolism	Global and overview maps;Nucleotide metabolism;Nucleotide metabolism;Metabolism of cofactors and vitamins	ko01100//Metabolic pathways;ko00230//Purine metabolism;ko00240//Pyrimidine metabolism;ko00760//Nicotinate and nicotinamide metabolism	K01081;K01081;K01081;K01081	GO:0031988//membrane-bounded vesicle;GO:0043231//intracellular membrane-bounded organelle	GO:0000166//nucleotide binding;GO:0008252//nucleotidase activity	GO:0006244//pyrimidine nucleotide catabolic process
ncbi_101106689	SE_27559	GNG2	yes	NC_040258.1	+	yes	-0.125	0.00022218	0.00934484	XM_027971742.1	-	45756528	45756560	45737193	45737346	45846626	45846740	40;70;45;27;44	8;14;6;11;11	26;75;49;47;54	2;4;2;8;5	180	149	0.805;0.805;0.861;0.67;0.768	0.915;0.939;0.953;0.829;0.899	0.782	0.907	no	yes	G protein subunit gamma 2, transcript variant X1	Human Diseases;Environmental Information Processing;Human Diseases;Environmental Information Processing;Human Diseases;Human Diseases;Organismal Systems;Organismal Systems;Organismal Systems;Environmental Information Processing;Organismal Systems;Organismal Systems;Organismal Systems;Organismal Systems;Organismal Systems;Human Diseases;Organismal Systems	Cancers;Signal transduction;Infectious diseases;Signal transduction;Substance dependence;Infectious diseases;Immune system;Nervous system;Endocrine system;Signal transduction;Nervous system;Nervous system;Nervous system;Nervous system;Environmental adaptation;Substance dependence;Nervous system	ko05200//Pathways in cancer;ko04151//PI3K-Akt signaling pathway;ko05163//Human cytomegalovirus infection;ko04014//Ras signaling pathway;ko05034//Alcoholism;ko05167//Kaposi sarcoma-associated herpesvirus infection;ko04062//Chemokine signaling pathway;ko04723//Retrograde endocannabinoid signaling;ko04926//Relaxin signaling pathway;ko04371//Apelin signaling pathway;ko04728//Dopaminergic synapse;ko04…	K07826;K07826;K07826;K07826;K07826;K07826;K07826;K07826;K07826;K07826;K07826;K07826;K07826;K07826;K07826;K07826;K07826	GO:0016020//membrane;GO:0031988//membrane-bounded vesicle;GO:0043234//protein complex	GO:0005515//protein binding;GO:0060089//molecular transducer activity	GO:0007166//cell surface receptor signaling pathway
ncbi_105616368	SE_27774	-	yes	NC_040252.1	-	yes	-0.299	0.00178128	0.0474898	-	-	130020652	130020819	130017268	130017556	130024550	130024754	17;28;34;21;12	9;15;5;2;24	18;21;9;6;14	0;5;3;0;0	298	149	0.486;0.483;0.773;0.84;0.2	1.0;0.677;0.6;1.0;1.0	0.556	0.855	no	yes	-	-	-	-	-	-	-	-
ncbi_101106481	SE_27777	Epb41l3	no	NC_040274.1	-	yes	-0.122	4.14714e-05	0.00250183	XM_012103546.3;XM_012103547.3;XM_012103545.3	XM_012103549.3;XM_012103548.3	44054707	44054830	44053729	44054113	44064546	44064738	15;7;15;5;2	31;33;54;22;41	31;51;24;30;39	42;79;85;46;66	271	149	0.21;0.104;0.132;0.111;0.026	0.289;0.262;0.134;0.264;0.245	0.117	0.239	no	yes	erythrocyte membrane protein band 4.1 like 3, transcript variant X1	-	-	-	-	GO:0030054//cell junction;GO:0032589//neuron projection membrane;GO:0033267//axon part;GO:0043232//intracellular non-membrane-bounded organelle	GO:0008092//cytoskeletal protein binding	GO:0007009//plasma membrane organization;GO:0007043//cell-cell junction assembly;GO:0022604//regulation of cell morphogenesis;GO:0030036//actin cytoskeleton organization;GO:0034613//cellular protein localization;GO:0048858//cell projection morphogenesis
ncbi_101116976	SE_27780	ZCRB1	no	NC_040254.1	+	yes	-0.117	7.29747e-05	0.00390581	XM_012174470.2	XM_004006441.3	154816565	154816701	154810801	154810830	154816793	154816905	10;12;11;3;8	48;47;48;21;39	11;21;7;22;15	26;41;23;27;24	284	149	0.099;0.118;0.107;0.07;0.097	0.182;0.212;0.138;0.299;0.247	0.098	0.216	no	yes	zinc finger CCHC-type and RNA binding motif containing 1, transcript variant X1	-	-	-	-	GO:0005681//spliceosomal complex;GO:0031981//nuclear lumen	GO:0003723//RNA binding;GO:0036094//small molecule binding;GO:0046914//transition metal ion binding	GO:0006396//RNA processing
ncbi_101119762	SE_27806	ZNF852	yes	NC_040270.1	-	yes	0.198	9.1689e-05	0.00463478	-	-	17370544	17370671	17365072	17368362	17377030	17377066	5;10;10;4;2	0;0;0;2;0	6;2;1;4;7	2;0;0;4;3	275	149	1.0;1.0;1.0;0.52;1.0	0.619;1.0;1.0;0.351;0.558	0.904	0.706	yes	no	zinc finger protein 852, transcript variant X2	-	-	-	-	GO:0044464//cell part	GO:0043169//cation binding	GO:0010468//regulation of gene expression
ncbi_101116141	SE_27833	SPINK5	no	NC_040256.1	+	yes	-0.12	0.000317341	0.0122558	XM_012178721.3;XM_012178719.3;XM_027970376.1;XM_012178720.3	XM_012178722.3	61912858	61912948	61912083	61912156	61913058	61913186	529;426;462;460;659	485;365;363;419;539	540;601;524;717;385	510;349;225;244;195	238	149	0.406;0.422;0.443;0.407;0.434	0.399;0.519;0.593;0.648;0.553	0.422	0.542	no	yes	serine peptidase inhibitor, Kazal type 5, transcript variant X1	-	-	-	-	GO:0031090//organelle membrane;GO:0042599//lamellar body	GO:0004857//enzyme inhibitor activity	GO:0007155//cell adhesion;GO:0010466//negative regulation of peptidase activity;GO:0030855//epithelial cell differentiation
ncbi_101110252	SE_27863	SYNRG	yes	NC_040262.1	+	yes	-0.344	9.01368e-12	6.20798e-09	XM_015098482.2	-	49971208	49971244	49970737	49970848	49972245	49974671	18;12;33;18;23	40;36;50;23;41	56;66;41;44;42	20;18;15;30;25	184	149	0.267;0.213;0.348;0.388;0.312	0.694;0.748;0.689;0.543;0.576	0.306	0.65	no	yes	synergin gamma	-	-	-	-	-	-	-
ncbi_101117261	SE_27953	CEP112	no	NC_040262.1	+	yes	0.101	4.61973e-05	0.00273699	XM_027973977.1;XM_027973980.1;XM_027973978.1;XM_027973975.1;XM_027973982.1;XM_027973976.1	XM_015098993.2	964118	964349	909238	909421	1001634	1001697	56;15;50;24;54	3;0;1;1;0	78;91;45;68;40	8;5;2;3;8	298	149	0.903;1.0;0.962;0.923;1.0	0.83;0.901;0.918;0.919;0.714	0.958	0.856	yes	no	centrosomal protein 112, transcript variant X1	-	-	-	-	-	-	-
ncbi_101112217	SE_27981	CFAP69	yes	NC_040255.1	+	yes	-0.152	7.41846e-05	0.00396198	XM_004007968.4;XM_012176942.3	-	82015903	82016008	82014342	82014429	82016503	82016725	45;77;59;37;86	8;12;7;9;10	71;71;43;27;21	5;6;0;0;1	253	149	0.768;0.791;0.832;0.708;0.835	0.893;0.875;1.0;1.0;0.925	0.787	0.939	no	yes	cilia and flagella associated protein 69, transcript variant X1	-	-	-	-	-	-	-
ncbi_101109152	SE_27991	Pqlc2	yes	NC_040253.1	-	yes	-0.39	4.4077e-05	0.00262076	XM_027965615.1;XM_027965604.1	-	262874485	262874683	262874189	262874249	262874831	262874992	19;20;1;15;1	5;3;4;2;3	31;44;2;10;3	0;5;0;0;1	298	149	0.655;0.769;0.111;0.789;0.143	1.0;0.815;1.0;1.0;0.6	0.493	0.883	no	yes	PQ loop repeat containing 2, transcript variant X1	-	-	-	-	GO:0016021//integral component of membrane	GO:0008324//cation transmembrane transporter activity	GO:0003333//amino acid transmembrane transport;GO:0055081//anion homeostasis;GO:0098655//cation transmembrane transport
ncbi_101114070	SE_28011	ZDHHC16	no	NC_040273.1	+	yes	-0.132	6.10866e-05	0.00343446	XM_027960574.1	XM_027960578.1	21155410	21155500	21153803	21153988	21157859	21158107	4;1;2;1;4	24;26;31;18;23	17;6;7;2;6	24;12;15;29;24	238	149	0.094;0.024;0.039;0.034;0.098	0.307;0.238;0.226;0.041;0.135	0.058	0.189	no	yes	zinc finger DHHC-type containing 16, transcript variant X1	-	-	-	-	GO:0031224//intrinsic component of membrane;GO:0043231//intracellular membrane-bounded organelle	GO:0016409//palmitoyltransferase activity;GO:0046914//transition metal ion binding	GO:0006497//protein lipidation;GO:0012501//programmed cell death
ncbi_101106637	SE_28219	CYB561A3	yes	NC_040272.1	-	yes	-0.1	0.00176219	0.0470852	XM_012101977.3;XM_012101978.2;XM_027959925.1;XM_027959924.1;XM_027959923.1;XM_027959922.1;XM_027959921.1	-	41749308	41749507	41747341	41747550	41750510	41750616	15;23;36;27;17	0;2;1;0;7	32;16;21;22;21	0;0;0;2;0	298	149	1.0;0.852;0.947;1.0;0.548	1.0;1.0;1.0;0.846;1.0	0.869	0.969	no	yes	cytochrome b ascorbate-dependent protein 3, transcript variant X6	-	-	-	-	GO:0000323//lytic vacuole;GO:0005774//vacuolar membrane;GO:0010008//endosome membrane;GO:0031224//intrinsic component of membrane	GO:0003824//catalytic activity;GO:0043169//cation binding	GO:0044710//single-organism metabolic process
ncbi_101117198	SE_28250	NKTR	yes	NC_040270.1	+	yes	-0.128	5.19586e-07	7.53377e-05	XM_027958059.1	-	15680476	15680504	15673508	15674436	15683391	15683421	11;7;8;2;12	82;86;56;28;56	35;31;15;15;13	77;76;45;46;60	176	149	0.102;0.064;0.108;0.057;0.154	0.278;0.257;0.22;0.216;0.155	0.097	0.225	no	yes	natural killer cell triggering receptor, transcript variant X1	-	-	-	-	-	-	-
ncbi_101104376	SE_28276	PPEF1	yes	NC_040278.1	+	yes	-0.211	2.05912e-07	3.69959e-05	-	-	17799709	17799824	17781973	17782034	17804757	17804804	17;16;13;10;18	1;6;5;0;6	27;19;6;10;6	1;0;0;1;0	263	149	0.906;0.602;0.596;1.0;0.63	0.939;1.0;1.0;0.85;1.0	0.747	0.958	no	yes	protein phosphatase with EF-hand domain 1, transcript variant X1	Organismal Systems	Sensory system	ko04745//Phototransduction - fly	K13807	-	GO:0003824//catalytic activity;GO:0046914//transition metal ion binding	GO:0006796//phosphate-containing compound metabolic process;GO:0007600//sensory perception
ncbi_101104249	SE_28294	NCOA2	no	NC_040260.1	-	yes	0.177	0.000183681	0.00795847	XM_027973033.1;XM_015097802.2;XM_015097811.2;XM_027973036.1;XM_027973035.1;XM_027973034.1;XM_027973032.1	XM_027973037.1	51293552	51293759	51290557	51290773	51296301	51296512	41;54;52;64;46	6;4;6;2;6	60;57;40;51;52	32;15;10;5;13	298	149	0.774;0.871;0.813;0.941;0.793	0.484;0.655;0.667;0.836;0.667	0.838	0.662	yes	no	nuclear receptor coactivator 2, transcript variant X2	Organismal Systems;Organismal Systems	Endocrine system;Endocrine system	ko04915//Estrogen signaling pathway;ko04919//Thyroid hormone signaling pathway	K11255;K11255	-	-	-
ncbi_101122671	SE_28303	Luzp1	yes	NC_040253.1	+	yes	-0.107	0.00115727	0.0340981	XM_012152455.3;XM_027965544.1;XM_012152490.3;XM_012152513.3	-	259272376	259272559	259211258	259211317	259274543	259274649	34;79;43;65;40	1;12;4;0;12	52;56;33;47;42	0;4;0;0;4	298	149	0.944;0.767;0.843;1.0;0.625	1.0;0.875;1.0;1.0;0.84	0.836	0.943	no	yes	leucine zipper protein 1, transcript variant X4	-	-	-	-	GO:0043231//intracellular membrane-bounded organelle	-	GO:0001568//blood vessel development;GO:0048598//embryonic morphogenesis
ncbi_101118027	SE_28482	PARP2	yes	NC_040256.1	+	yes	-0.135	0.000695002	0.022962	-	-	43559610	43559707	43553382	43553433	43561218	43561321	28;41;36;22;33	9;11;7;1;6	27;36;25;27;27	1;1;3;4;1	245	149	0.654;0.694;0.758;0.93;0.77	0.943;0.956;0.835;0.804;0.943	0.761	0.896	no	yes	poly(ADP-ribose) polymerase 2	Cellular Processes;Cellular Processes;Environmental Information Processing;Organismal Systems;Cellular Processes;Genetic Information Processing	Cell growth and death;Cell growth and death;Signal transduction;Aging;Cell growth and death;Replication and repair	ko04217//Necroptosis;ko04210//Apoptosis;ko04064//NF-kappa B signaling pathway;ko04212//Longevity regulating pathway - worm;ko04214//Apoptosis - fly;ko03410//Base excision repair	K10798;K10798;K10798;K10798;K10798;K10798	-	-	-
ncbi_101119238	SE_28520	ZNF438	yes	NC_040264.1	+	yes	-0.378	7.90912e-05	0.0041437	-	-	35340647	35340753	35305238	35305310	35363007	35363065	8;3;3;4;4	2;4;1;1;4	5;13;6;13;4	0;5;0;0;0	254	149	0.701;0.306;0.638;0.701;0.37	1.0;0.604;1.0;1.0;1.0	0.543	0.921	no	yes	zinc finger protein 438, transcript variant X5	-	-	-	-	GO:0043231//intracellular membrane-bounded organelle	GO:0001071//nucleic acid binding transcription factor activity;GO:0043169//cation binding	GO:0006355//regulation of transcription, DNA-templated
ncbi_101120714	SE_28539	IPMK	yes	NC_040273.1	+	yes	-0.1	0.000135498	0.00631796	XM_027960153.1	-	281126	281245	273731	273828	295991	296073	32;35;29;35;37	1;8;2;0;1	17;63;23;21;24	0;0;0;0;0	267	149	0.947;0.709;0.89;1.0;0.954	1.0;1.0;1.0;1.0;1.0	0.9	1	no	yes	inositol polyphosphate multikinase, transcript variant X1	Metabolism;Environmental Information Processing;Metabolism	Global and overview maps;Signal transduction;Carbohydrate metabolism	ko01100//Metabolic pathways;ko04070//Phosphatidylinositol signaling system;ko00562//Inositol phosphate metabolism	K00915;K00915;K00915	GO:0043231//intracellular membrane-bounded organelle	GO:0051766//inositol trisphosphate kinase activity	GO:0001838//embryonic epithelial tube formation;GO:0043647//inositol phosphate metabolic process
ncbi_101122400	SE_28640	gyaR	yes	NC_040274.1	-	yes	-0.564	7.93532e-12	5.58157e-09	-	-	659573	659752	653436	654446	662239	662624	0;13;2;5;15	6;16;2;2;0	1;5;2;4;2	0;0;0;0;0	298	149	0.0;0.289;0.333;0.556;1.0	1.0;1.0;1.0;1.0;1.0	0.436	1	no	yes	probable 2-ketogluconate reductase, transcript variant X3	-	-	-	-	-	GO:0000166//nucleotide binding;GO:0016614//oxidoreductase activity, acting on CH-OH group of donors	GO:0044710//single-organism metabolic process
ncbi_101123280	SE_28708	GEN1	yes	NC_040254.1	+	yes	-0.111	8.13372e-05	0.00422613	XM_027966533.1;XM_027966532.1	-	27164627	27164664	27163739	27163890	27164754	27164835	16;13;16;26;22	0;2;5;5;0	15;9;9;2;2	1;0;0;0;0	185	149	1.0;0.84;0.72;0.807;1.0	0.924;1.0;1.0;1.0;1.0	0.873	0.985	no	yes	GEN1 Holliday junction 5' flap endonuclease, transcript variant X1	-	-	-	-	GO:0005815//microtubule organizing center;GO:0031988//membrane-bounded vesicle	GO:0003676//nucleic acid binding;GO:0016889//endodeoxyribonuclease activity, producing 3'-phosphomonoesters	GO:0000725//recombinational repair;GO:0006308//DNA catabolic process;GO:0045931//positive regulation of mitotic cell cycle;GO:0046605//regulation of centrosome cycle;GO:0071139//resolution of recombination intermediates
ncbi_101110561	SE_28802	ARHGEF11	yes	NC_040252.1	-	yes	-0.346	1.2447e-06	0.000149632	XM_027976620.1;XM_027976613.1;XM_027976609.1;XM_027976628.1;XM_027976632.1	-	113027967	113028063	113026800	113027048	113029056	113029419	10;14;8;11;13	5;15;13;2;8	18;64;26;31;62	2;5;4;3;10	244	149	0.55;0.363;0.273;0.771;0.498	0.846;0.887;0.799;0.863;0.791	0.491	0.837	no	yes	Rho guanine nucleotide exchange factor 11, transcript variant X1	Human Diseases;Human Diseases;Organismal Systems;Organismal Systems	Cancers;Infectious diseases;Circulatory system;Endocrine system	ko05200//Pathways in cancer;ko05163//Human cytomegalovirus infection;ko04270//Vascular smooth muscle contraction;ko04928//Parathyroid hormone synthesis, secretion and action	K12331;K12331;K12331;K12331	GO:0044424//intracellular part	GO:0005088//Ras guanyl-nucleotide exchange factor activity	GO:0006355//regulation of transcription, DNA-templated;GO:0043087//regulation of GTPase activity;GO:0045744//negative regulation of G-protein coupled receptor protein signaling pathway
ncbi_101120101	SE_28962	NSFL1C	no	NC_040264.1	+	yes	-0.109	3.08463e-07	5.02339e-05	XM_004014453.4	XM_004014452.4	62044678	62044684	62042731	62042806	62045251	62045417	51;66;71;31;67	257;220;307;145;266	71;61;38;57;32	149;111;96;136;92	154	149	0.161;0.225;0.183;0.171;0.196	0.316;0.347;0.277;0.289;0.252	0.187	0.296	no	yes	NSFL1 cofactor, transcript variant X1	Genetic Information Processing	Folding, sorting and degradation	ko04141//Protein processing in endoplasmic reticulum	K14012	-	-	-
ncbi_101119883	SE_29014	MORF4L2	no	NC_040278.1	-	yes	-0.187	2.45298e-09	1.02649e-06	XM_004022461.4;XM_004022458.4	XM_004022459.4;XM_004022460.4	137697210	137697279	137691667	137691765	137697941	137698027	1007;1072;1330;661;1005	183;419;291;303;663	775;792;653;721;465	45;139;71;65;98	217	149	0.791;0.637;0.758;0.6;0.51	0.922;0.796;0.863;0.884;0.765	0.659	0.846	no	yes	mortality factor 4 like 2, transcript variant X1	-	-	-	-	GO:0043231//intracellular membrane-bounded organelle;GO:0043232//intracellular non-membrane-bounded organelle	-	-
ncbi_101115887	SE_29028	RHOT1	no	NC_040262.1	+	yes	-0.124	2.30668e-06	0.000248393	XM_027975278.1	XM_027975280.1	45724486	45724609	45721442	45721645	45736879	45737976	8;5;3;2;13	46;62;37;49;60	21;21;15;9;6	23;50;59;31;21	271	149	0.087;0.042;0.043;0.022;0.106	0.334;0.188;0.123;0.138;0.136	0.06	0.184	no	yes	ras homolog family member T1, transcript variant X1	Cellular Processes;Cellular Processes	Transport and catabolism;Cell growth and death	ko04137//Mitophagy - animal;ko04214//Apoptosis - fly	K07870;K07870	GO:0031966//mitochondrial membrane	GO:0017111//nucleoside-triphosphatase activity;GO:0032550//purine ribonucleoside binding;GO:0046872//metal ion binding	GO:0035556//intracellular signal transduction;GO:0042592//homeostatic process
ncbi_101119744	SE_29170	ABI1	no	NC_040264.1	+	yes	-0.164	0.000124123	0.00592119	XM_004014197.4;XM_012188216.3	XM_004014200.4;XM_004014199.4	18086219	18086396	18081458	18081559	18093129	18093315	33;59;60;38;54	92;86;81;38;82	92;58;43;51;39	33;53;25;54;35	298	149	0.152;0.255;0.27;0.333;0.248	0.582;0.354;0.462;0.321;0.358	0.252	0.415	no	yes	abl interactor 1, transcript variant X11	-	-	-	-	GO:0031252//cell leading edge;GO:0031988//membrane-bounded vesicle;GO:0042995//cell projection;GO:0043234//protein complex;GO:0044424//intracellular part	GO:0005515//protein binding;GO:0030295//protein kinase activator activity	GO:0009952//anterior/posterior pattern specification;GO:0045860//positive regulation of protein kinase activity;GO:0048858//cell projection morphogenesis;GO:0061515//myeloid cell development
ncbi_443103	SE_29252	VEGFA	yes	NC_040271.1	+	yes	-0.132	0.000796077	0.0254521	XM_012100430.3	-	19005722	19005794	19003796	19003826	19006881	19007013	4;0;2;2;2	12;12;7;12;12	15;4;7;12;9	27;17;19;17;16	220	149	0.184;0.0;0.162;0.101;0.101	0.273;0.137;0.2;0.323;0.276	0.11	0.242	no	yes	vascular endothelial growth factor A, transcript variant X1	Human Diseases;Environmental Information Processing;Human Diseases;Environmental Information Processing;Human Diseases;Environmental Information Processing;Human Diseases;Human Diseases;Cellular Processes;Environmental Information Processing;Human Diseases;Human Diseases;Organismal Systems;Human Diseases;Environmental Information Processing;Human Diseases;Human Diseases;Human Diseases;Human Disea…	Cancers;Signal transduction;Infectious diseases;Signal transduction;Infectious diseases;Signal transduction;Cancers;Infectious diseases;Cellular community - eukaryotes;Signal transduction;Cancers;Cardiovascular diseases;Endocrine system;Endocrine and metabolic diseases;Signal transduction;Immune diseases;Drug resistance;Cancers;Cancers;Signal transduction;Cancers	ko05200//Pathways in cancer;ko04151//PI3K-Akt signaling pathway;ko05165//Human papillomavirus infection;ko04010//MAPK signaling pathway;ko05163//Human cytomegalovirus infection;ko04014//Ras signaling pathway;ko05205//Proteoglycans in cancer;ko05167//Kaposi sarcoma-associated herpesvirus infection;ko04510//Focal adhesion;ko04015//Rap1 signaling pathway;ko05206//MicroRNAs in cancer;ko05418//Fluid s…	K05448;K05448;K05448;K05448;K05448;K05448;K05448;K05448;K05448;K05448;K05448;K05448;K05448;K05448;K05448;K05448;K05448;K05448;K05448;K05448;K05448	GO:0012505//endomembrane system;GO:0044421//extracellular region part;GO:0044424//intracellular part	GO:0005172//vascular endothelial growth factor receptor binding;GO:0005539//glycosaminoglycan binding;GO:0046983//protein dimerization activity	GO:0001666//response to hypoxia;GO:0001936//regulation of endothelial cell proliferation;GO:0001954//positive regulation of cell-matrix adhesion;GO:0002090//regulation of receptor internalization;GO:0002573//myeloid leukocyte differentiation;GO:0002690//positive regulation of leukocyte chemotaxis;GO:0007162//negative regulation of cell adhesion;GO:0007389//pattern specification process;GO:0007589…
ncbi_101107249	SE_29354	C16orf58	yes	NC_040275.1	-	yes	-0.104	0.00189201	0.0497598	XM_004020932.4	-	28296531	28296589	28295540	28295611	28296670	28296855	23;22;19;25;26	0;3;4;0;3	23;33;7;19;21	0;0;0;0;0	206	149	1.0;0.841;0.775;1.0;0.862	1.0;1.0;1.0;1.0;1.0	0.896	1	no	yes	chromosome 24 C16orf58 homolog	-	-	-	-	-	-	-
ncbi_101115160	SE_29400	SCFD1	yes	NC_040269.1	+	yes	0.52	0.000182117	0.00790105	-	-	40139867	40139938	40132296	40132393	40145088	40145179	1;3;6;9;7	0;0;0;0;0	2;1;0;3;6	4;4;1;0;0	219	149	1.0;1.0;1.0;1.0;1.0	0.254;0.145;0.0;1.0;1.0	1	0.48	yes	no	sec1 family domain containing 1, transcript variant X1	-	-	-	-	-	-	GO:0042221//response to chemical;GO:0048278//vesicle docking
ncbi_101112293	SE_29535	CARF	yes	NC_040253.1	+	yes	-0.268	1.84696e-08	5.04617e-06	XM_012143028.3	-	219163512	219163579	219163269	219163329	219164355	219164485	12;12;8;16;11	32;46;41;30;34	29;29;26;38;21	29;37;16;19;22	215	149	0.206;0.153;0.119;0.27;0.183	0.409;0.352;0.53;0.581;0.398	0.186	0.454	no	yes	calcium responsive transcription factor, transcript variant X1	-	-	-	-	GO:0031981//nuclear lumen;GO:0043232//intracellular non-membrane-bounded organelle	GO:0000982//transcription factor activity, RNA polymerase II core promoter proximal region sequence-specific binding;GO:0003676//nucleic acid binding	GO:0035864//response to potassium ion;GO:0045944//positive regulation of transcription from RNA polymerase II promoter;GO:0051592//response to calcium ion
ncbi_101116657	SE_29580	VPS39	no	NC_040258.1	-	yes	0.212	2.77923e-06	0.000293541	XM_012181269.2	XM_004010477.3	37588508	37588541	37587951	37588016	37596484	37596550	17;22;27;24;45	32;30;57;41;25	25;7;7;12;10	74;73;21;41;60	181	149	0.304;0.376;0.281;0.325;0.597	0.218;0.073;0.215;0.194;0.121	0.377	0.164	yes	no	VPS39 subunit of HOPS complex, transcript variant X1	-	-	-	-	-	-	-
ncbi_114114049	SE_29594	ABCC9	yes	NC_040254.1	+	yes	-0.331	0.000107643	0.00529547	XM_027967822.1	-	207416943	207416982	207411683	207411743	207418404	207418506	3;1;1;1;4	2;3;0;2;1	1;1;7;7;4	0;0;1;1;1	187	149	0.544;0.21;1.0;0.285;0.761	1.0;1.0;0.848;0.848;0.761	0.56	0.891	no	yes	ATP-binding cassette sub-family C member 9-like	Environmental Information Processing	Membrane transport	ko02010//ABC transporters	K05033	GO:0005886//plasma membrane;GO:0034705//potassium channel complex;GO:0044449//contractile fiber part	GO:0004888//transmembrane signaling receptor activity;GO:0005261//cation channel activity;GO:0005515//protein binding;GO:0015405//P-P-bond-hydrolysis-driven transmembrane transporter activity;GO:0016247//channel regulator activity;GO:0017111//nucleoside-triphosphatase activity;GO:0032550//purine ribonucleoside binding	GO:0002252//immune effector process;GO:0007267//cell-cell signaling;GO:0050794//regulation of cellular process;GO:0071805//potassium ion transmembrane transport
ncbi_100145865	SE_29886	--	yes	NC_040258.1	-	yes	-0.468	0	0	XM_012180582.3	-	48033704	48033830	48033381	48033507	48034585	48034771	558;499;527;521;541	391;640;387;460;600	836;843;393;610;463	107;47;37;93;41	274	149	0.437;0.298;0.425;0.381;0.329	0.809;0.907;0.852;0.781;0.86	0.374	0.842	no	yes	tropomyosin 1, transcript variant X17	-	-	-	-	GO:0031253//cell projection membrane;GO:0032432//actin filament bundle;GO:0043234//protein complex;GO:0043292//contractile fiber	GO:0008092//cytoskeletal protein binding	GO:0000302//response to reactive oxygen species;GO:0001996//positive regulation of heart rate by epinephrine-norepinephrine;GO:0006941//striated muscle contraction;GO:0031032//actomyosin structure organization;GO:0055008//cardiac muscle tissue morphogenesis
ncbi_101107219	SE_29975	DPAGT1	yes	NC_040266.1	-	yes	0.17	5.55964e-05	0.00317437	XM_004016095.4;XM_027979288.1	-	32488135	32488223	32487813	32487969	32488537	32488726	9;26;12;13;12	0;4;0;0;0	19;16;9;9;14	10;3;0;2;1	236	149	1.0;0.804;1.0;1.0;1.0	0.545;0.771;1.0;0.74;0.898	0.961	0.791	yes	no	dolichyl-phosphate N-acetylglucosaminephosphotransferase 1, transcript variant X1	Metabolism;Metabolism	Global and overview maps;Glycan biosynthesis and metabolism	ko01100//Metabolic pathways;ko00510//N-Glycan biosynthesis	K01001;K01001	-	-	-
ncbi_101106737	SE_30059	GAL3ST4	yes	NC_040275.1	+	yes	0.192	3.46528e-05	0.00220288	XM_004021022.4	-	36910300	36910613	36909029	36909128	36910787	36911091	18;5;14;33;17	0;0;0;1;0	12;6;19;16;11	3;0;0;4;3	298	149	1.0;1.0;1.0;0.943;1.0	0.667;1.0;1.0;0.667;0.647	0.989	0.796	yes	no	galactose-3-O-sulfotransferase 4	-	-	-	-	GO:0000139//Golgi membrane;GO:0031224//intrinsic component of membrane;GO:0031988//membrane-bounded vesicle	GO:0008146//sulfotransferase activity	GO:0008152//metabolic process
ncbi_101106210	SE_30075	Ankrd42	yes	NC_040272.1	-	yes	0.187	0.0011132	0.0331544	-	-	14108892	14109059	14098741	14098849	14113595	14113703	61;66;44;32;57	3;2;13;3;8	32;51;28;60;39	22;11;7;13;9	298	149	0.91;0.943;0.629;0.842;0.781	0.421;0.699;0.667;0.698;0.684	0.821	0.634	yes	no	ankyrin repeat domain 42, transcript variant X1	-	-	-	-	-	GO:0008134//transcription factor binding	GO:0001819//positive regulation of cytokine production;GO:0051091//positive regulation of sequence-specific DNA binding transcription factor activity
ncbi_101103520	SE_30207	MYSM1	no	NC_040252.1	-	yes	-0.104	0.000120296	0.00576356	XM_004002019.4;XM_012156222.3	XM_012156294.3	35009543	35009567	35008352	35008431	35009657	35009735	75;54;89;44;101	15;21;9;9;15	160;167;69;141;99	14;22;9;4;3	172	149	0.812;0.69;0.895;0.809;0.854	0.908;0.868;0.869;0.968;0.966	0.812	0.916	no	yes	Myb like, SWIRM and MPN domains 1, transcript variant X1	-	-	-	-	GO:0043231//intracellular membrane-bounded organelle	GO:0003712//transcription cofactor activity;GO:0005515//protein binding;GO:0036459//thiol-dependent ubiquitinyl hydrolase activity;GO:0070011//peptidase activity, acting on L-amino acid peptides	GO:0006357//regulation of transcription from RNA polymerase II promoter;GO:0035521//monoubiquitinated histone deubiquitination
ncbi_101105158	SE_30366	EPGN	yes	NC_040257.1	+	yes	-0.284	3.76283e-05	0.00233387	XM_004009909.3	-	99113666	99113756	99112214	99113129	99116298	99116419	35;43;27;8;26	9;21;4;10;14	9;9;11;17;18	0;2;4;0;0	238	149	0.709;0.562;0.809;0.334;0.538	1.0;0.738;0.633;1.0;1.0	0.59	0.874	no	yes	epithelial mitogen	-	-	-	-	GO:0016021//integral component of membrane	GO:0070851//growth factor receptor binding	GO:0007088//regulation of mitotic nuclear division;GO:0007176//regulation of epidermal growth factor-activated receptor activity;GO:0008284//positive regulation of cell proliferation;GO:0032147//activation of protein kinase activity;GO:0043405//regulation of MAP kinase activity;GO:0048646//anatomical structure formation involved in morphogenesis
ncbi_101102385	SE_30425	SGSM3	no	NC_040254.1	+	yes	-0.188	2.09812e-09	9.24823e-07	XM_027968138.1	XM_027968137.1	232580015	232580262	232579493	232579601	232580478	232580674	63;61;50;65;97	8;14;12;7;9	71;71;63;63;55	3;0;1;2;2	298	149	0.797;0.685;0.676;0.823;0.843	0.922;1.0;0.969;0.94;0.932	0.765	0.953	no	yes	small G protein signaling modulator 3, transcript variant X1	-	-	-	-	GO:0044424//intracellular part	GO:0017016//Ras GTPase binding	GO:0016192//vesicle-mediated transport;GO:0022402//cell cycle process;GO:0046578//regulation of Ras protein signal transduction
ncbi_101119238	SE_30564	ZNF438	yes	NC_040264.1	+	yes	-0.307	0.00015076	0.00682738	XM_027976683.1;XM_027976676.1;XM_027976677.1;XM_027976678.1	-	35305973	35306231	35305238	35305310	35363007	35363065	12;2;6;8;11	2;4;1;1;4	14;16;15;16;17	0;5;0;0;0	298	149	0.75;0.2;0.75;0.8;0.579	1.0;0.615;1.0;1.0;1.0	0.616	0.923	no	yes	zinc finger protein 438, transcript variant X5	-	-	-	-	GO:0043231//intracellular membrane-bounded organelle	GO:0001071//nucleic acid binding transcription factor activity;GO:0043169//cation binding	GO:0006355//regulation of transcription, DNA-templated
ncbi_101121951	SE_30658	NT5C	yes	NC_040262.1	-	yes	-0.173	1.5579e-05	0.00115736	-	-	6950682	6950797	6950231	6950571	6951721	6951984	14;33;25;18;23	10;0;0;0;11	10;7;8;10;2	0;0;0;1;0	263	149	0.442;1.0;1.0;1.0;0.542	1.0;1.0;1.0;0.85;1.0	0.797	0.97	no	yes	5', 3'-nucleotidase, cytosolic, transcript variant X1	Metabolism;Metabolism;Metabolism;Metabolism	Global and overview maps;Nucleotide metabolism;Nucleotide metabolism;Metabolism of cofactors and vitamins	ko01100//Metabolic pathways;ko00230//Purine metabolism;ko00240//Pyrimidine metabolism;ko00760//Nicotinate and nicotinamide metabolism	K01081;K01081;K01081;K01081	GO:0031988//membrane-bounded vesicle;GO:0043231//intracellular membrane-bounded organelle	GO:0000166//nucleotide binding;GO:0008252//nucleotidase activity	GO:0006244//pyrimidine nucleotide catabolic process
ncbi_101122082	SE_30681	EPB41	no	NC_040253.1	-	yes	0.119	5.91358e-05	0.00334183	XM_015093637.2;XM_015093631.2	XM_015093632.2;XM_015093642.2	253993468	253993531	253988676	253988853	253998214	253998408	16;25;16;7;26	44;45;48;29;36	18;24;9;7;17	87;96;74;54;83	211	149	0.204;0.282;0.191;0.146;0.338	0.127;0.15;0.079;0.084;0.126	0.232	0.113	yes	no	erythrocyte membrane protein band 4.1, transcript variant X1	-	-	-	-	GO:0005856//cytoskeleton;GO:0032991//macromolecular complex;GO:0044425//membrane part	GO:0005515//protein binding;GO:0035091//phosphatidylinositol binding	GO:0030036//actin cytoskeleton organization;GO:0043393//regulation of protein binding
ncbi_101119324	SE_30696	PFKFB2	yes	NC_040263.1	+	yes	0.127	0.000242335	0.00997676	XM_004013577.3;XM_012186973.2;XM_012186974.2;XM_027976243.1	-	4494206	4494331	4493264	4493321	4497038	4497246	31;36;47;25;29	0;0;1;0;2	44;21;21;41;13	0;5;0;3;4	273	149	1.0;1.0;0.962;1.0;0.888	1.0;0.696;1.0;0.882;0.639	0.97	0.843	yes	no	6-phosphofructo-2-kinase/fructose-2,6-biphosphatase 2, transcript variant X3	Environmental Information Processing;Organismal Systems;Metabolism	Signal transduction;Endocrine system;Carbohydrate metabolism	ko04152//AMPK signaling pathway;ko04919//Thyroid hormone signaling pathway;ko00051//Fructose and mannose metabolism	K19029;K19029;K19029	-	GO:0008443//phosphofructokinase activity;GO:0019900//kinase binding;GO:0032550//purine ribonucleoside binding;GO:0050308//sugar-phosphatase activity	GO:0006090//pyruvate metabolic process;GO:0016310//phosphorylation;GO:0019318//hexose metabolic process
ncbi_101117185	SE_30811	DUS2	yes	NC_040265.1	+	yes	-0.31	0.000508446	0.0178626	XM_012190003.3	-	38254701	38254779	38254149	38254228	38256163	38256240	3;2;7;3;8	6;12;26;14;15	11;8;2;12;3	7;4;7;7;1	226	149	0.248;0.099;0.151;0.124;0.26	0.509;0.569;0.159;0.531;0.664	0.176	0.486	no	yes	dihydrouridine synthase 2, transcript variant X1	-	-	-	-	GO:0043231//intracellular membrane-bounded organelle	GO:0000166//nucleotide binding;GO:0003723//RNA binding;GO:0016627//oxidoreductase activity, acting on the CH-CH group of donors;GO:0019887//protein kinase regulator activity	GO:0001933//negative regulation of protein phosphorylation;GO:0006399//tRNA metabolic process;GO:0008219//cell death;GO:0044710//single-organism metabolic process
ncbi_101115012	SE_31034	ASS1	yes	NC_040254.1	-	yes	-0.215	0.00189128	0.0497598	XM_027966282.1	-	6257044	6257129	6256454	6256519	6259814	6259905	31;35;26;12;21	15;12;7;5;12	25;8;5;5;6	2;3;0;2;0	233	149	0.569;0.651;0.704;0.605;0.528	0.889;0.63;1.0;0.615;1.0	0.611	0.827	no	yes	argininosuccinate synthase 1	Metabolism;Human Diseases;Metabolism;Metabolism;Metabolism	Global and overview maps;Cardiovascular diseases;Global and overview maps;Amino acid metabolism;Amino acid metabolism	ko01100//Metabolic pathways;ko05418//Fluid shear stress and atherosclerosis;ko01230//Biosynthesis of amino acids;ko00250//Alanine, aspartate and glutamate metabolism;ko00220//Arginine biosynthesis	K01940;K01940;K01940;K01940;K01940	-	-	-
ncbi_101107735	SE_31040	THOC5	no	NC_040268.1	-	yes	-0.188	0.000204447	0.00875492	XM_027956728.1;XM_027956727.1;XR_003585581.1	XM_027956729.1;XM_027956730.1	77963205	77963238	77961865	77961943	77963954	77964087	24;20;23;13;27	44;60;38;30;45	22;25;27;25;24	31;26;24;21;13	181	149	0.31;0.215;0.333;0.263;0.331	0.369;0.442;0.481;0.495;0.603	0.29	0.478	no	yes	THO complex 5, transcript variant X1	Genetic Information Processing	Translation	ko03013//RNA transport	K13174	GO:0000346//transcription export complex;GO:0016604//nuclear body	GO:0044822//poly(A) RNA binding	GO:0000077//DNA damage checkpoint;GO:0001701//in utero embryonic development;GO:0002762//negative regulation of myeloid leukocyte differentiation;GO:0006396//RNA processing;GO:0006406//mRNA export from nucleus;GO:0017145//stem cell division;GO:0032784//regulation of DNA-templated transcription, elongation;GO:0032989//cellular component morphogenesis;GO:0035162//embryonic hemopoiesis
ncbi_101110801	SE_31156	ELOVL1	yes	NC_040252.1	-	yes	-0.127	0.000133855	0.00626785	XM_027968758.1	-	18635841	18635930	18634081	18634141	18636189	18636438	17;10;16;11;31	5;0;4;1;5	11;21;15;9;12	0;0;4;0;0	237	149	0.681;1.0;0.715;0.874;0.796	1.0;1.0;0.702;1.0;1.0	0.813	0.94	no	yes	ELOVL fatty acid elongase 1, transcript variant X1	Metabolism;Metabolism	Global and overview maps;Lipid metabolism	ko01100//Metabolic pathways;ko00062//Fatty acid elongation	K10247;K10247	GO:0031227//intrinsic component of endoplasmic reticulum membrane	GO:0004312//fatty acid synthase activity	GO:0000038//very long-chain fatty acid metabolic process;GO:0001676//long-chain fatty acid metabolic process;GO:0006641//triglyceride metabolic process;GO:0006665//sphingolipid metabolic process;GO:0019368//fatty acid elongation, unsaturated fatty acid;GO:0035336//long-chain fatty-acyl-CoA metabolic process
ncbi_101105618	SE_31200	EDRF1	yes	NC_040273.1	+	yes	0.175	9.37028e-14	1.1473e-10	XM_004020363.4	-	48642901	48643003	48639806	48639963	48643272	48643394	86;88;98;75;118	2;0;1;0;0	69;62;62;41;58	18;4;3;13;4	250	149	0.962;1.0;0.983;1.0;1.0	0.696;0.902;0.925;0.653;0.896	0.989	0.814	yes	no	erythroid differentiation regulatory factor 1	-	-	-	-	-	-	-
ncbi_101111593	SE_31322	APP	yes	NC_040252.1	+	yes	-0.118	3.2681e-07	5.21933e-05	-	XM_004002806.4;XM_004002799.4	139024474	139024531	139003872	139004075	139037732	139037866	169;194;169;122;180	66;56;56;27;66	154;235;159;211;161	26;38;30;32;25	205	149	0.65;0.716;0.687;0.767;0.665	0.812;0.818;0.794;0.827;0.824	0.697	0.815	no	yes	amyloid beta precursor protein, transcript variant X1	Human Diseases;Organismal Systems	Neurodegenerative diseases;Nervous system	ko05010//Alzheimer disease;ko04726//Serotonergic synapse	K04520;K04520	GO:0005635//nuclear envelope;GO:0030054//cell junction;GO:0030133//transport vesicle;GO:0030135//coated vesicle;GO:0030425//dendrite;GO:0031224//intrinsic component of membrane;GO:0043234//protein complex;GO:0044309//neuron spine;GO:0044421//extracellular region part;GO:0044430//cytoskeletal part;GO:0045202//synapse;GO:0098589//membrane region	GO:0003676//nucleic acid binding;GO:0004866//endopeptidase inhibitor activity;GO:0005102//receptor binding;GO:0005539//glycosaminoglycan binding;GO:0019904//protein domain specific binding;GO:0046872//metal ion binding	GO:0006357//regulation of transcription from RNA polymerase II promoter;GO:0006464//cellular protein modification process;GO:0006950//response to stress;GO:0007215//glutamate receptor signaling pathway;GO:0007416//synapse assembly;GO:0007618//mating;GO:0007626//locomotory behavior;GO:0007631//feeding behavior;GO:0007632//visual behavior;GO:0010389//regulation of G2/M transition of mitotic cell cy…
ncbi_101107435	SE_31597	IKZF1	no	NC_040255.1	-	yes	0.249	0.000232593	0.00967207	XM_027968423.1;XM_027968426.1;XM_027968424.1;XM_027968425.1	XM_027968427.1;XM_027968428.1;XM_027968429.1;XM_027968430.1	6705305	6705566	6699057	6699225	6750935	6751055	31;10;19;42;26	3;1;7;3;5	23;36;27;22;33	9;14;11;21;12	298	149	0.838;0.833;0.576;0.875;0.722	0.561;0.563;0.551;0.344;0.579	0.769	0.52	yes	no	IKAROS family zinc finger 1, transcript variant X2	-	-	-	-	GO:0000775//chromosome, centromeric region;GO:0043231//intracellular membrane-bounded organelle	GO:0001071//nucleic acid binding transcription factor activity;GO:0003677//DNA binding;GO:0043169//cation binding;GO:0046983//protein dimerization activity	GO:0006357//regulation of transcription from RNA polymerase II promoter;GO:0030854//positive regulation of granulocyte differentiation;GO:0040014//regulation of multicellular organism growth;GO:0046638//positive regulation of alpha-beta T cell differentiation;GO:0048537//mucosal-associated lymphoid tissue development
ncbi_101116705	SE_31605	IL33	no	NC_040253.1	+	yes	-0.223	0.000220716	0.00931883	XM_012124986.3	XM_012125007.3;XM_012125032.3	79861272	79861324	79749472	79749554	79870059	79870215	16;9;7;1;6	1;12;3;0;13	4;6;6;4;6	2;2;0;0;0	200	149	0.923;0.358;0.635;1.0;0.256	0.598;0.691;1.0;1.0;1.0	0.634	0.858	no	yes	interleukin 33, transcript variant X1	Environmental Information Processing;Human Diseases;Cellular Processes;Organismal Systems	Signaling molecules and interaction;Infectious diseases;Cell growth and death;Immune system	ko04060//Cytokine-cytokine receptor interaction;ko05164//Influenza A;ko04217//Necroptosis;ko04623//Cytosolic DNA-sensing pathway	K12967;K12967;K12967;K12967	-	-	-
ncbi_101109958	SE_31698	AKAP9	no	NC_040255.1	+	yes	-0.129	0.000295644	0.0116492	XM_027968436.1;XM_027968437.1;XM_012176297.2	XM_027968438.1	10938469	10938610	10937156	10937381	10939040	10939144	58;75;45;56;54	74;51;60;48;66	102;131;69;101;74	71;63;55;50;43	289	149	0.288;0.431;0.279;0.376;0.297	0.426;0.517;0.393;0.51;0.47	0.334	0.463	no	yes	A-kinase anchoring protein 9, transcript variant X1	-	-	-	-	GO:0005815//microtubule organizing center;GO:0034705//potassium channel complex;GO:0043231//intracellular membrane-bounded organelle	GO:0005515//protein binding	GO:0002064//epithelial cell development;GO:0048232//male gamete generation;GO:0050794//regulation of cellular process
ncbi_101119344	SE_31725	MUTYH	no	NC_040252.1	-	yes	0.187	0.00131128	0.0378162	XM_027969225.1	XM_015091946.2	20634231	20634419	20634102	20634142	20634827	20634954	7;13;18;9;20	1;0;3;0;1	19;9;4;10;13	1;3;3;1;2	298	149	0.778;1.0;0.75;1.0;0.909	0.905;0.6;0.4;0.833;0.765	0.887	0.701	yes	no	mutY DNA glycosylase, transcript variant X5	Genetic Information Processing	Replication and repair	ko03410//Base excision repair	K03575	GO:0043231//intracellular membrane-bounded organelle	GO:0003824//catalytic activity;GO:0032404//mismatch repair complex binding;GO:0051536//iron-sulfur cluster binding	GO:0006281//DNA repair
ncbi_101122469	SE_31874	RBM5	yes	NC_040270.1	-	yes	0.127	6.29592e-11	3.78431e-08	XM_004018446.4	-	52213656	52213741	52213359	52213451	52214129	52214215	253;308;335;278;395	49;21;28;31;28	285;408;236;307;270	72;104;51;79;49	233	149	0.768;0.904;0.884;0.852;0.9	0.717;0.715;0.747;0.713;0.779	0.862	0.734	yes	no	RNA binding motif protein 5	-	-	-	-	GO:0030529//intracellular ribonucleoprotein complex;GO:0043231//intracellular membrane-bounded organelle	GO:0044822//poly(A) RNA binding;GO:0046914//transition metal ion binding	GO:0022618//ribonucleoprotein complex assembly;GO:0042981//regulation of apoptotic process;GO:0048024//regulation of mRNA splicing, via spliceosome
ncbi_101122555	SE_32099	HYKK	yes	NC_040269.1	+	yes	-0.164	6.26499e-07	8.85103e-05	XM_012098641.3	-	28873374	28873443	28866461	28866645	28874742	28874831	4;1;0;0;0	19;11;16;9;14	4;13;4;6;2	19;19;9;17;9	217	149	0.126;0.059;0.0;0.0;0.0	0.126;0.32;0.234;0.195;0.132	0.037	0.201	no	yes	hydroxylysine kinase, transcript variant X1	Metabolism;Metabolism	Global and overview maps;Amino acid metabolism	ko01100//Metabolic pathways;ko00310//Lysine degradation	K18201;K18201	-	GO:0016301//kinase activity	GO:0006796//phosphate-containing compound metabolic process
ncbi_101109307	SE_32139	ZCWPW2	yes	NC_040270.1	+	yes	0.23	7.43382e-06	0.000641657	XM_027958145.1	-	3114402	3114449	3096945	3097057	3130632	3130691	3;11;2;6;18	0;0;0;2;1	9;22;4;13;11	2;13;6;1;1	195	149	1.0;1.0;1.0;0.696;0.932	0.775;0.564;0.337;0.909;0.894	0.926	0.696	yes	no	zinc finger CW-type and PWWP domain containing 2	-	-	-	-	-	-	-
ncbi_101115119	SE_32308	PTBP1	yes	NC_040256.1	+	yes	0.107	3.45629e-10	1.83346e-07	XM_004008764.3;XM_027970146.1;XM_012178425.2;XM_004008765.3	-	45483870	45483904	45482632	45482781	45484294	45484387	301;199;203;162;241	18;11;11;10;28	223;143;131;162;142	41;23;26;33;26	182	149	0.932;0.937;0.938;0.93;0.876	0.817;0.836;0.805;0.801;0.817	0.923	0.815	yes	no	polypyrimidine tract binding protein 1, transcript variant X1	-	-	-	-	GO:0031988//membrane-bounded vesicle;GO:0043231//intracellular membrane-bounded organelle	GO:0003723//RNA binding	GO:0033119//negative regulation of RNA splicing;GO:0045596//negative regulation of cell differentiation;GO:0048024//regulation of mRNA splicing, via spliceosome
ncbi_101108178	SE_32604	SORBS1	no	NC_040273.1	-	yes	0.171	1.11022e-16	1.74776e-13	XM_027960435.1	XM_027960439.1;XM_027960438.1;XM_027960440.1;XM_027960441.1;XM_027960437.1;XM_027960436.1	19337828	19337888	19337059	19337118	19350667	19350862	46;71;43;51;71	132;135;75;132;94	24;25;13;28;25	178;208;116;119;173	208	149	0.2;0.274;0.291;0.217;0.351	0.088;0.079;0.074;0.144;0.094	0.267	0.096	yes	no	sorbin and SH3 domain containing 1, transcript variant X4	Organismal Systems;Organismal Systems;Cellular Processes	Endocrine system;Endocrine system;Cellular community - eukaryotes	ko04910//Insulin signaling pathway;ko03320//PPAR signaling pathway;ko04520//Adherens junction	K06086;K06086;K06086	-	-	-
ncbi_101121302	SE_32618	MARK2	yes	NC_040272.1	+	yes	-0.383	0.000322616	0.0124016	-	XM_027959774.1	44033835	44033966	44002472	44002494	44044300	44044477	4;5;0;8;1	3;5;1;3;4	4;7;0;6;5	0;6;1;0;0	279	149	0.416;0.348;0.0;0.587;0.118	1.0;0.384;0.0;1.0;1.0	0.294	0.677	no	yes	microtubule affinity regulating kinase 2, transcript variant X1	-	-	-	-	GO:0015629//actin cytoskeleton;GO:0043231//intracellular membrane-bounded organelle;GO:0044430//cytoskeletal part;GO:0044448//cell cortex part;GO:0044459//plasma membrane part	GO:0003723//RNA binding;GO:0004672//protein kinase activity;GO:0032550//purine ribonucleoside binding;GO:0046872//metal ion binding	GO:0006464//cellular protein modification process;GO:0006796//phosphate-containing compound metabolic process;GO:0007165//signal transduction;GO:0010769//regulation of cell morphogenesis involved in differentiation;GO:0010975//regulation of neuron projection development;GO:0035088//establishment or maintenance of apical/basal cell polarity
ncbi_101107664	SE_32698	FGD3	no	NC_040253.1	-	yes	0.349	8.62092e-05	0.00443233	XM_027964207.1;XM_027964206.1	XM_027964208.1	30122047	30122138	30120937	30121451	30122281	30122467	3;1;1;4;0	2;0;0;0;1	5;2;0;8;2	2;9;1;6;1	239	149	0.483;1.0;1.0;1.0;0.0	0.609;0.122;0.0;0.454;0.555	0.697	0.348	yes	no	FYVE, RhoGEF and PH domain containing 3, transcript variant X1	Cellular Processes	Cell motility	ko04810//Regulation of actin cytoskeleton	K05722	-	GO:0043169//cation binding	GO:0043087//regulation of GTPase activity
ncbi_101112401	SE_32710	PUF60	yes	NC_040260.1	+	yes	-0.203	1.83428e-08	5.04617e-06	XM_027973376.1	-	15224494	15224575	15219851	15219908	15226747	15226843	70;103;84;83;135	67;84;56;55;94	73;92;74;75;87	33;26;24;28;19	229	149	0.405;0.444;0.494;0.495;0.483	0.59;0.697;0.667;0.635;0.749	0.464	0.668	no	yes	poly(U) binding splicing factor 60, transcript variant X11	Genetic Information Processing	Transcription	ko03040//Spliceosome	K12838	GO:0019908//nuclear cyclin-dependent protein kinase holoenzyme complex	GO:0003723//RNA binding;GO:0005515//protein binding	GO:0006396//RNA processing;GO:0010468//regulation of gene expression;GO:0012501//programmed cell death;GO:0034645//cellular macromolecule biosynthetic process
ncbi_101106672	SE_32714	Zdhhc12	yes	NC_040254.1	+	yes	-0.196	6.19855e-06	0.000550855	XM_004023499.4	-	7940857	7940994	7939080	7939206	7941346	7941424	32;17;30;14;35	8;0;0;6;14	21;25;26;46;6	0;0;4;0;0	285	149	0.677;1.0;1.0;0.55;0.567	1.0;1.0;0.773;1.0;1.0	0.759	0.955	no	yes	zinc finger DHHC-type containing 12, transcript variant X1	-	-	-	-	GO:0031224//intrinsic component of membrane;GO:0043231//intracellular membrane-bounded organelle	GO:0016409//palmitoyltransferase activity;GO:0046914//transition metal ion binding	GO:0006497//protein lipidation
ncbi_101109172	SE_32800	ZNF775	no	NC_040255.1	+	yes	0.381	5.30255e-06	0.000486936	XM_027968962.1;XM_027968970.1;XM_027968971.1;XM_027968961.1	XM_027968964.1	122354274	122354347	122352797	122352882	122354801	122354892	4;8;0;7;7	0;0;2;0;0	1;0;2;4;4	5;3;2;2;0	221	149	1.0;1.0;0.0;1.0;1.0	0.119;0.0;0.403;0.574;1.0	0.8	0.419	yes	no	zinc finger protein 775, transcript variant X1	-	-	-	-	-	-	-
ncbi_101115126	SE_32944	FIP1L1	no	NC_040257.1	+	yes	-0.149	0.000110665	0.00539599	XM_015096503.2;XM_015096504.2;XM_015096513.2;XM_015096505.2;XM_015096506.2;XM_027971001.1;XM_015096507.2	XM_027971002.1;XM_015096512.2;XM_015096508.2;XM_015096509.2;XM_015096511.2;XM_015096510.2	75862012	75862081	75861591	75861722	75869124	75869234	121;109;112;79;127	58;54;70;28;71	96;166;93;107;60	18;30;20;23;34	217	149	0.589;0.581;0.523;0.66;0.551	0.786;0.792;0.761;0.762;0.548	0.581	0.73	no	yes	factor interacting with PAPOLA and CPSF1, transcript variant X1	Genetic Information Processing	Translation	ko03015//mRNA surveillance pathway	K14405	GO:0005849//mRNA cleavage factor complex	GO:0003723//RNA binding	-
ncbi_101111859	SE_33036	Ccnq	yes	NC_040278.1	+	yes	-0.254	6.87339e-13	5.82634e-10	XM_012107098.2	-	89230725	89230916	89229285	89229370	89231859	89232043	12;13;11;11;21	48;63;34;29;45	32;46;15;52;21	22;39;19;31;14	298	149	0.111;0.094;0.139;0.159;0.189	0.421;0.371;0.283;0.456;0.429	0.138	0.392	no	yes	cyclin Q, transcript variant X1	-	-	-	-	GO:0044451//nucleoplasm part	GO:0019887//protein kinase regulator activity;GO:0019900//kinase binding	GO:0001934//positive regulation of protein phosphorylation;GO:0007049//cell cycle;GO:0010468//regulation of gene expression
ncbi_101121312	SE_33133	VCL	no	NC_040276.1	+	yes	-0.168	7.49489e-12	5.38638e-09	XM_027962288.1;XM_027962287.1	XM_027962289.1;XM_027962290.1	31092254	31092458	31088936	31089122	31094439	31094643	39;26;19;31;22	114;117;111;83;107	103;72;34;57;59	104;71;99;59;77	298	149	0.146;0.1;0.079;0.157;0.093	0.331;0.336;0.147;0.326;0.277	0.115	0.283	no	yes	vinculin, transcript variant X1	Cellular Processes;Cellular Processes;Human Diseases;Organismal Systems;Human Diseases;Cellular Processes;Human Diseases	Cell motility;Cellular community - eukaryotes;Infectious diseases;Immune system;Infectious diseases;Cellular community - eukaryotes;Infectious diseases	ko04810//Regulation of actin cytoskeleton;ko04510//Focal adhesion;ko05146//Amoebiasis;ko04670//Leukocyte transendothelial migration;ko05100//Bacterial invasion of epithelial cells;ko04520//Adherens junction;ko05131//Shigellosis	K05700;K05700;K05700;K05700;K05700;K05700;K05700	GO:0005856//cytoskeleton;GO:0005913//cell-cell adherens junction;GO:0005924//cell-substrate adherens junction;GO:0016020//membrane;GO:0030016//myofibril;GO:0031988//membrane-bounded vesicle;GO:0032991//macromolecular complex	GO:0001948//glycoprotein binding;GO:0003779//actin binding	GO:0007043//cell-cell junction assembly;GO:0016337//single organismal cell-cell adhesion;GO:0016477//cell migration;GO:0030031//cell projection assembly;GO:0030168//platelet activation;GO:0031589//cell-substrate adhesion;GO:0034613//cellular protein localization;GO:0048729//tissue morphogenesis;GO:1990138//neuron projection extension
ncbi_101102219	SE_33410	LTBP1	no	NC_040254.1	-	yes	0.21	4.77729e-13	4.26844e-10	XM_027966945.1;XM_027966944.1;XM_027966941.1;XM_027966949.1;XM_027966946.1;XM_015094442.2	XM_027966948.1;XM_027966950.1;XM_027966942.1	96937529	96937655	96933991	96934135	96966231	96966357	294;247;157;171;292	13;7;28;21;17	264;283;164;144;164	51;69;66;36;57	274	149	0.925;0.95;0.753;0.816;0.903	0.738;0.69;0.575;0.685;0.61	0.869	0.66	yes	no	latent transforming growth factor beta binding protein 1, transcript variant X1	Environmental Information Processing	Signal transduction	ko04350//TGF-beta signaling pathway	K19559	GO:0031012//extracellular matrix	GO:0019838//growth factor binding	-
ncbi_101120484	SE_33544	USP34	yes	NC_040254.1	+	yes	-0.149	7.46238e-07	9.98781e-05	XM_027966717.1;XM_015094329.2;XM_027966718.1	-	48680871	48680907	48680105	48680235	48681270	48681401	74;41;42;46;73	137;139;106;107;160	109;91;68;99;72	143;111;95;76;108	184	149	0.304;0.193;0.243;0.258;0.27	0.382;0.399;0.367;0.513;0.351	0.254	0.402	no	yes	ubiquitin specific peptidase 34, transcript variant X1	-	-	-	-	-	-	-
ncbi_101117522	SE_33573	MYCBPAP	no	NC_040262.1	+	yes	-0.113	0.000232938	0.00967423	XM_027974714.1;XM_015098702.2;XM_027974712.1	XM_012185886.3;XM_027974713.1	27134244	27134280	27133927	27134043	27134490	27134639	14;10;19;14;7	3;1;1;7;4	9;3;8;11;17	0;1;3;0;0	184	149	0.791;0.89;0.939;0.618;0.586	1.0;0.708;0.683;1.0;1.0	0.765	0.878	no	yes	MYCBP associated protein, transcript variant X1	-	-	-	-	-	-	GO:0048232//male gamete generation
ncbi_101102893	SE_33640	NAGK	yes	NC_040254.1	+	yes	0.362	1.14277e-08	3.56405e-06	-	-	99385064	99385149	99382744	99383062	99390266	99390364	8;10;13;4;8	0;0;0;0;0	2;9;4;4;4	0;2;4;5;1	233	149	1.0;1.0;1.0;1.0;1.0	1.0;0.742;0.39;0.338;0.719	1	0.638	yes	no	N-acetylglucosamine kinase	Metabolism;Metabolism	Global and overview maps;Carbohydrate metabolism	ko01100//Metabolic pathways;ko00520//Amino sugar and nucleotide sugar metabolism	K00884;K00884	GO:0031988//membrane-bounded vesicle	GO:0016773//phosphotransferase activity, alcohol group as acceptor;GO:0019200//carbohydrate kinase activity;GO:0036094//small molecule binding	GO:0006054//N-acetylneuraminate metabolic process;GO:0016310//phosphorylation;GO:1901071//glucosamine-containing compound metabolic process
ncbi_101112535	SE_33652	DZIP1L	no	NC_040252.1	+	yes	0.142	0.00133208	0.0382434	XM_027960103.1	XM_027960122.1	273752963	273753029	273752046	273752239	273755096	273755313	2;4;4;0;0	4;9;10;12;15	0;0;0;0;0	9;46;18;24;14	214	149	0.258;0.236;0.218;0.0;0.0	0.0;0.0;0.0;0.0;0.0	0.142	0	yes	no	DAZ interacting zinc finger protein 1 like, transcript variant X1	-	-	-	-	GO:0005815//microtubule organizing center	GO:0043169//cation binding	GO:0010927//cellular component assembly involved in morphogenesis
ncbi_101102433	SE_33656	Dusp22	no	NC_040271.1	-	yes	-0.177	7.92638e-05	0.00414618	XR_003586267.1	XM_027958922.1;XM_027958924.1;XM_027958923.1	55768858	55769006	55765699	55768330	55770042	55770115	6;1;4;2;5	32;16;32;14;11	8;11;10;5;10	8;29;11;19;8	296	149	0.086;0.031;0.059;0.067;0.186	0.335;0.16;0.314;0.117;0.386	0.086	0.262	no	yes	dual specificity phosphatase 22, transcript variant X1	-	-	-	-	-	-	-
ncbi_101116184	SE_33776	CARMIL1	no	NC_040271.1	-	yes	-0.287	8.3911e-08	1.77821e-05	XM_012101177.3	XM_004019095.4	34850295	34850445	34843479	34844479	34852891	34853032	24;16;3;0;14	32;46;44;27;35	32;25;16;11;28	11;28;21;7;18	298	149	0.273;0.148;0.033;0.0;0.167	0.593;0.309;0.276;0.44;0.437	0.124	0.411	no	yes	capping protein regulator and myosin 1 linker 1, transcript variant X1	-	-	-	-	GO:0031252//cell leading edge;GO:0031988//membrane-bounded vesicle;GO:0043234//protein complex;GO:0044424//intracellular part	GO:0005515//protein binding	GO:0006082//organic acid metabolic process;GO:0010770//positive regulation of cell morphogenesis involved in differentiation;GO:0030031//cell projection assembly;GO:0030334//regulation of cell migration;GO:0031346//positive regulation of cell projection organization;GO:0032233//positive regulation of actin filament bundle assembly;GO:0051016//barbed-end actin filament capping;GO:0051695//actin fi…
ncbi_101114300	SE_33948	Nkpd1	yes	NC_040265.1	-	yes	-0.437	0.000604029	0.020545	XM_027978470.1	-	56307912	56308362	56305950	56306082	56309213	56309326	24;11;6;6;9	24;24;9;9;9	13;4;1;14;4	4;0;1;5;0	298	149	0.333;0.186;0.25;0.25;0.333	0.619;1.0;0.333;0.583;1.0	0.27	0.707	no	yes	NTPase KAP family P-loop domain containing 1	-	-	-	-	-	-	-
ncbi_101103329	SE_34116	POSTN	no	NC_040261.1	+	yes	0.141	3.49399e-10	1.83346e-07	XM_004012109.4;XM_012184543.3	XM_004012108.4;XM_004012110.4	26688110	26688200	26682468	26682514	26688885	26688975	1422;901;1118;622;1480	1066;755;948;705;1306	1603;1234;611;1194;698	1550;2503;1387;2218;1133	238	149	0.455;0.428;0.425;0.356;0.415	0.393;0.236;0.216;0.252;0.278	0.416	0.275	yes	no	periostin, transcript variant X1	-	-	-	-	-	-	-
ncbi_101102219	SE_34174	LTBP1	yes	NC_040254.1	-	yes	0.117	0.000289299	0.0114813	-	XM_027966947.1	96937529	96937655	96919200	96919377	96966231	96966357	127;81;67;63;108	11;0;7;2;5	98;104;78;61;65	18;9;6;10;13	274	149	0.863;1.0;0.839;0.945;0.922	0.748;0.863;0.876;0.768;0.731	0.914	0.797	yes	no	latent transforming growth factor beta binding protein 1, transcript variant X1	Environmental Information Processing	Signal transduction	ko04350//TGF-beta signaling pathway	K19559	GO:0031012//extracellular matrix	GO:0019838//growth factor binding	-
ncbi_101109968	SE_34288	ALKBH7	yes	NC_040256.1	-	yes	-0.23	0.000599087	0.0204638	-	-	16603742	16603867	16603335	16603574	16604746	16604979	72;112;95;63;123	37;33;81;43;69	69;92;47;61;47	18;12;19;24;0	273	149	0.515;0.649;0.39;0.444;0.493	0.677;0.807;0.574;0.581;1.0	0.498	0.728	no	yes	alkB homolog 7	-	-	-	-	-	-	-
ncbi_101102536	SE_34290	Osbpl6	yes	NC_040253.1	-	yes	0.125	2.10551e-05	0.00146848	XM_027964799.1;XM_012132725.2;XM_027964798.1	-	142389303	142389357	142388133	142388247	142392000	142392123	15;17;27;19;35	1;0;2;0;0	25;25;12;29;28	3;2;6;4;0	202	149	0.917;1.0;0.909;1.0;1.0	0.86;0.902;0.596;0.842;1.0	0.965	0.84	yes	no	oxysterol binding protein like 6, transcript variant X1	-	-	-	-	GO:0031090//organelle membrane;GO:0044432//endoplasmic reticulum part	-	GO:0044765//single-organism transport
ncbi_101123364	SE_34294	MCRS1	yes	NC_040254.1	+	yes	0.144	0.000629581	0.0212164	XM_004006378.4	-	146601901	146602021	146600645	146600750	146602527	146602666	79;54;65;26;82	5;2;6;1;8	56;69;44;39;46	6;12;9;15;5	268	149	0.898;0.938;0.858;0.935;0.851	0.838;0.762;0.731;0.591;0.836	0.896	0.752	yes	no	microspherule protein 1, transcript variant X1	Human Diseases	Infectious diseases	ko05168//Herpes simplex infection	K11674	GO:0005856//cytoskeleton;GO:0031248//protein acetyltransferase complex;GO:0033202//DNA helicase complex;GO:0044665//MLL1/2 complex	GO:0005488//binding;GO:0010485//H4 histone acetyltransferase activity	GO:0006259//DNA metabolic process;GO:0010468//regulation of gene expression;GO:0033554//cellular response to stress;GO:0034645//cellular macromolecule biosynthetic process;GO:0043967//histone H4 acetylation
ncbi_101120631	SE_34333	RASSF4	no	NC_040276.1	-	yes	0.232	0.00113023	0.0335406	XM_004021571.3;XM_027962353.1	XM_027962354.1	46368256	46368354	46365540	46367056	46369180	46369302	12;4;3;0;10	2;0;0;2;0	3;3;19;7;17	7;5;1;5;3	246	149	0.784;1.0;1.0;0.0;1.0	0.206;0.267;0.92;0.459;0.774	0.757	0.525	yes	no	Ras association domain family member 4, transcript variant X1	Environmental Information Processing;Environmental Information Processing	Signal transduction;Signal transduction	ko04391//Hippo signaling pathway -fly;ko04392//Hippo signaling pathway - multiple species	K09851;K09851	-	-	-
ncbi_101118540	SE_34337	SLC47A2	yes	NC_040262.1	-	yes	-0.462	2.13558e-09	9.28951e-07	XM_004012727.4	-	29389706	29389839	29389540	29389635	29394334	29394404	10;22;4;0;19	0;9;8;4;9	5;38;5;9;15	0;0;1;0;1	281	149	1.0;0.564;0.21;0.0;0.528	1.0;1.0;0.726;1.0;0.888	0.46	0.923	no	yes	solute carrier family 47 member 2	-	-	-	-	GO:0031224//intrinsic component of membrane	GO:0015291//secondary active transmembrane transporter activity	GO:0044763//single-organism cellular process
ncbi_101123510	SE_34376	HFM1	yes	NC_040252.1	-	yes	-0.279	1.78587e-06	0.000202883	XM_027971983.1	-	72463157	72463243	72462840	72462924	72470476	72470605	1;1;1;0;0	0;1;1;1;3	0;4;2;1;3	1;0;0;3;0	234	149	1.0;0.389;0.389;0.0;0.0	0.0;1.0;1.0;0.175;1.0	0.356	0.635	no	yes	helicase for meiosis 1	-	-	-	-	-	GO:0017111//nucleoside-triphosphatase activity;GO:0032550//purine ribonucleoside binding	-
ncbi_101115146	SE_34410	ZMYND8	yes	NC_040264.1	-	yes	0.355	8.8044e-08	1.84218e-05	XM_027977287.1;XM_027977282.1;XM_027977283.1;XM_027977291.1;XM_027977290.1;XM_027977288.1;XM_027977277.1;XM_027977289.1;XM_027977284.1;XM_027977276.1;XM_027977285.1;XM_027977280.1;XM_027977281.1;XM_027977293.1;XM_027977292.1;XM_027977279.1;XM_027977286.1;XM_027977278.1;XM_027977275.1	-	79190627	79190768	79180101	79180254	79209089	79209571	12;17;11;13;28	0;0;0;0;5	20;32;16;8;14	10;11;8;1;6	289	149	1.0;1.0;1.0;1.0;0.743	0.508;0.6;0.508;0.805;0.546	0.949	0.593	yes	no	zinc finger MYND-type containing 8, transcript variant X1	-	-	-	-	-	GO:0043169//cation binding	-
ncbi_101122318	SE_34515	SLF2	yes	NC_040273.1	+	yes	-0.281	0	0	XM_004020113.4;XM_012102799.3	-	24382709	24383434	24382160	24382204	24384442	24384500	232;242;232;154;257	38;72;71;66;93	403;413;311;426;287	10;23;17;22;23	298	149	0.753;0.627;0.62;0.538;0.58	0.953;0.9;0.901;0.906;0.862	0.624	0.904	no	yes	SMC5-SMC6 complex localization factor 2, transcript variant X1	-	-	-	-	GO:0043231//intracellular membrane-bounded organelle;GO:0044421//extracellular region part	-	-
ncbi_101120469	SE_34683	Csgalnact1	no	NC_040277.1	+	yes	0.406	0.000760286	0.0246218	XM_027962570.1	XM_027962572.1	41395061	41395179	41341898	41342045	41420581	41420675	3;10;3;16;10	0;9;1;7;2	6;1;1;0;0	0;4;3;5;1	266	149	1.0;0.384;0.627;0.561;0.737	1.0;0.123;0.157;0.0;0.0	0.662	0.256	yes	no	chondroitin sulfate N-acetylgalactosaminyltransferase 1, transcript variant X3	Metabolism;Metabolism	Global and overview maps;Glycan biosynthesis and metabolism	ko01100//Metabolic pathways;ko00532//Glycosaminoglycan biosynthesis - chondroitin sulfate / dermatan sulfate	K00746;K00746	GO:0000139//Golgi membrane	GO:0008376//acetylgalactosaminyltransferase activity	GO:0006024//glycosaminoglycan biosynthetic process;GO:0006040//amino sugar metabolic process;GO:0006790//sulfur compound metabolic process;GO:0009225//nucleotide-sugar metabolic process;GO:0033692//cellular polysaccharide biosynthetic process;GO:0036075//replacement ossification;GO:0043062//extracellular structure organization;GO:0048513//animal organ development
ncbi_101104479	SE_34717	NOXA1	yes	NC_040254.1	-	yes	-0.13	0.000134111	0.00627096	-	-	535371	535428	533328	533368	536197	536305	14;18;17;10;22	3;1;5;1;1	15;10;11;21;14	0;0;0;2;0	205	149	0.772;0.929;0.712;0.879;0.941	1.0;1.0;1.0;0.884;1.0	0.847	0.977	no	yes	NADPH oxidase activator 1	-	-	-	-	GO:0044459//plasma membrane part	GO:0008047//enzyme activator activity;GO:0017048//Rho GTPase binding;GO:0019904//protein domain specific binding	GO:0009893//positive regulation of metabolic process;GO:0042743//hydrogen peroxide metabolic process
ncbi_101113448	SE_34797	CHKA	no	NC_040272.1	-	yes	-0.303	0.00133266	0.0382434	XM_027959910.1	XM_027959911.1	47351025	47351079	47344155	47344269	47362012	47362124	2;7;15;2;16	3;4;0;2;12	8;4;18;5;12	5;0;0;1;0	202	149	0.33;0.563;1.0;0.425;0.496	0.541;1.0;1.0;0.787;1.0	0.563	0.866	no	yes	choline kinase alpha, transcript variant X1	Metabolism;Metabolism;Human Diseases	Global and overview maps;Lipid metabolism;Cancers	ko01100//Metabolic pathways;ko00564//Glycerophospholipid metabolism;ko05231//Choline metabolism in cancer	K14156;K14156;K14156	-	GO:0016301//kinase activity;GO:0046983//protein dimerization activity;GO:0052689//carboxylic ester hydrolase activity	GO:0006656//phosphatidylcholine biosynthetic process
ncbi_101103995	SE_34914	MIEN1	yes	NC_040262.1	+	yes	-0.103	3.74335e-05	0.00232615	XM_004012847.4	-	23091121	23091198	23090585	23090683	23091285	23091753	88;148;185;102;162	27;11;11;19;2	88;91;76;91;79	0;2;3;8;1	225	149	0.683;0.899;0.918;0.78;0.982	1.0;0.968;0.944;0.883;0.981	0.852	0.955	no	yes	migration and invasion enhancer 1	-	-	-	-	GO:0009898//cytoplasmic side of plasma membrane;GO:0031988//membrane-bounded vesicle;GO:0044444//cytoplasmic part	GO:0005488//binding	GO:0019725//cellular homeostasis;GO:0030334//regulation of cell migration;GO:0031346//positive regulation of cell projection organization;GO:0042981//regulation of apoptotic process
ncbi_101103706	SE_34969	ZNF79	yes	NC_040254.1	-	yes	0.276	1.82226e-05	0.00131246	XM_012162511.3	-	8986025	8986152	8985405	8985501	8988169	8988255	53;92;83;46;104	13;18;12;4;12	57;68;11;82;50	32;21;18;23;29	275	149	0.688;0.735;0.789;0.862;0.824	0.491;0.637;0.249;0.659;0.483	0.78	0.504	yes	no	zinc finger protein 79	-	-	-	-	GO:0044464//cell part	GO:0043169//cation binding	GO:0010468//regulation of gene expression
ncbi_443051	SE_34994	COL6A3	yes	NC_040252.1	+	yes	-0.234	4.21885e-15	5.57884e-12	XM_027967270.1	-	3692585	3693203	3690968	3691086	3698133	3698291	78;100;60;97;58	18;13;15;0;19	134;111;82;92;52	0;0;0;4;0	298	149	0.684;0.794;0.667;1.0;0.604	1.0;1.0;1.0;0.92;1.0	0.75	0.984	no	yes	collagen type VI alpha 3 chain	Environmental Information Processing;Human Diseases;Cellular Processes;Organismal Systems;Environmental Information Processing	Signal transduction;Infectious diseases;Cellular community - eukaryotes;Digestive system;Signaling molecules and interaction	ko04151//PI3K-Akt signaling pathway;ko05165//Human papillomavirus infection;ko04510//Focal adhesion;ko04974//Protein digestion and absorption;ko04512//ECM-receptor interaction	K06238;K06238;K06238;K06238;K06238	GO:0005886//plasma membrane;GO:0031988//membrane-bounded vesicle;GO:0044421//extracellular region part	-	GO:0010466//negative regulation of peptidase activity
ncbi_101106964	SE_35011	SPHK2	no	NC_040265.1	+	yes	0.1	2.56004e-05	0.00172017	XM_027978564.1;XM_027978562.1;XM_027978563.1	XM_027978569.1	58725153	58725622	58722281	58722458	58726402	58726552	55;80;37;58;56	1;0;0;0;1	60;46;31;33;67	3;5;2;3;1	298	149	0.965;1.0;1.0;1.0;0.966	0.909;0.821;0.886;0.846;0.971	0.986	0.887	yes	no	sphingosine kinase 2, transcript variant X1	Metabolism;Human Diseases;Environmental Information Processing;Environmental Information Processing;Environmental Information Processing;Environmental Information Processing;Organismal Systems;Environmental Information Processing;Metabolism	Global and overview maps;Infectious diseases;Signal transduction;Signal transduction;Signal transduction;Signal transduction;Immune system;Signal transduction;Lipid metabolism	ko01100//Metabolic pathways;ko05152//Tuberculosis;ko04020//Calcium signaling pathway;ko04072//Phospholipase D signaling pathway;ko04371//Apelin signaling pathway;ko04071//Sphingolipid signaling pathway;ko04666//Fc gamma R-mediated phagocytosis;ko04370//VEGF signaling pathway;ko00600//Sphingolipid metabolism	K04718;K04718;K04718;K04718;K04718;K04718;K04718;K04718;K04718	GO:0005774//vacuolar membrane	GO:0016301//kinase activity	GO:0006796//phosphate-containing compound metabolic process;GO:0007186//G-protein coupled receptor signaling pathway;GO:0007417//central nervous system development;GO:0034311//diol metabolic process;GO:0042127//regulation of cell proliferation
ncbi_101118346	SE_35151	pus10	yes	NC_040254.1	+	yes	-0.202	2.40594e-05	0.00163996	XM_027966800.1	-	67345371	67345604	67344298	67344386	67346912	67347176	33;25;32;23;22	38;57;49;75;78	31;67;14;30;35	34;34;25;20;15	298	149	0.303;0.18;0.246;0.133;0.124	0.313;0.496;0.219;0.429;0.538	0.197	0.399	no	yes	pseudouridine synthase 10, transcript variant X2	-	-	-	-	-	GO:0003676//nucleic acid binding;GO:0016866//intramolecular transferase activity	GO:0016070//RNA metabolic process
ncbi_101109526	SE_35254	CEP290	yes	NC_040254.1	-	yes	0.132	1.39166e-07	2.65935e-05	XM_027967192.1	-	133718181	133718323	133716872	133716946	133721595	133721768	21;34;52;14;30	0;0;0;0;0	56;28;16;44;13	8;0;0;6;2	290	149	1.0;1.0;1.0;1.0;1.0	0.782;1.0;1.0;0.79;0.77	1	0.868	yes	no	centrosomal protein 290	-	-	-	-	GO:0035869//ciliary transition zone;GO:0043231//intracellular membrane-bounded organelle;GO:0043234//protein complex;GO:0044450//microtubule organizing center part	GO:0005488//binding	GO:0006355//regulation of transcription, DNA-templated;GO:0009888//tissue development;GO:0010927//cellular component assembly involved in morphogenesis;GO:0030799//regulation of cyclic nucleotide metabolic process;GO:0032388//positive regulation of intracellular transport;GO:0032880//regulation of protein localization;GO:0048858//cell projection morphogenesis
ncbi_101118319	SE_35321	RNPC3	yes	NC_040252.1	+	yes	-0.225	8.31253e-06	0.000696777	XR_001040159.3	-	85358818	85359521	85357767	85357839	85360309	85360376	58;43;45;39;60	28;27;31;22;32	106;60;50;64;53	9;23;15;15;10	298	149	0.509;0.443;0.421;0.47;0.484	0.855;0.566;0.625;0.681;0.726	0.465	0.691	no	yes	RNA binding region (RNP1, RRM) containing 3, transcript variant X3	-	-	-	-	GO:0005681//spliceosomal complex	GO:0003676//nucleic acid binding	-
ncbi_101112998	SE_35359	ZMYND11	no	NC_040264.1	-	yes	0.131	7.77023e-07	0.000102341	XM_015099710.2;XM_015099709.2	XM_027976816.1;XM_015099715.2;XM_015099714.2	48486026	48486188	48470346	48470424	48496413	48496573	314;365;398;332;393	90;87;107;57;86	341;330;290;295;302	126;153;108;166;96	298	149	0.636;0.677;0.65;0.744;0.696	0.575;0.519;0.573;0.47;0.611	0.681	0.55	yes	no	zinc finger MYND-type containing 11, transcript variant X2	-	-	-	-	GO:0043231//intracellular membrane-bounded organelle	GO:0003712//transcription cofactor activity;GO:0042393//histone binding;GO:0046914//transition metal ion binding	GO:0032784//regulation of DNA-templated transcription, elongation;GO:0032873//negative regulation of stress-activated MAPK cascade;GO:0043122//regulation of I-kappaB kinase/NF-kappaB signaling;GO:0097191//extrinsic apoptotic signaling pathway;GO:1902679//negative regulation of RNA biosynthetic process
ncbi_101103314	SE_35414	FASTK	yes	NC_040255.1	-	yes	-0.149	0.000819836	0.0258863	-	-	123718536	123718590	123717565	123717680	123718803	123718981	12;6;13;9;6	0;0;8;4;2	14;17;12;24;5	1;0;4;0;0	202	149	1.0;1.0;0.545;0.624;0.689	0.912;1.0;0.689;1.0;1.0	0.772	0.92	no	yes	Fas activated serine/threonine kinase, transcript variant X1	-	-	-	-	GO:0043231//intracellular membrane-bounded organelle	GO:0004672//protein kinase activity	GO:0006464//cellular protein modification process;GO:0006796//phosphate-containing compound metabolic process;GO:0010468//regulation of gene expression
ncbi_101120087	SE_35415	ZNF280D	yes	NC_040258.1	+	yes	-0.2	0.00026046	0.0106698	XM_027971801.1	-	55087647	55087684	55087379	55087498	55088286	55090444	27;24;36;17;34	44;39;39;22;27	31;34;28;50;27	27;19;10;19;19	185	149	0.331;0.331;0.426;0.384;0.504	0.48;0.59;0.693;0.679;0.534	0.395	0.595	no	yes	zinc finger protein 280D, transcript variant X2	-	-	-	-	-	-	-
ncbi_101113822	SE_35508	ANAPC16	yes	NC_040276.1	+	yes	-0.106	7.97097e-08	1.70488e-05	XM_004021450.3	-	29359149	29359285	29357788	29357892	29360986	29361155	25;24;73;18;17	114;132;158;98;151	46;89;28;44;47	104;131;95;82;73	284	149	0.103;0.087;0.195;0.088;0.056	0.188;0.263;0.134;0.22;0.252	0.106	0.211	no	yes	anaphase promoting complex subunit 16, transcript variant X2	-	-	-	-	GO:0000152//nuclear ubiquitin ligase complex	-	GO:0000280//nuclear division;GO:0032446//protein modification by small protein conjugation;GO:0044763//single-organism cellular process
ncbi_101117161	SE_35649	MATK	yes	NC_040256.1	+	yes	0.537	9.00905e-09	2.94881e-06	XM_027969869.1	-	18662322	18662423	18661773	18661885	18663110	18663170	3;4;0;9;6	1;0;6;3;2	0;1;0;1;1	13;7;3;17;4	249	149	0.642;1.0;0.0;0.642;0.642	0.0;0.079;0.0;0.034;0.13	0.585	0.049	yes	no	megakaryocyte-associated tyrosine kinase	Organismal Systems	Nervous system	ko04722//Neurotrophin signaling pathway	K08888	-	-	-
ncbi_101113862	SE_35819	PAN3	yes	NC_040261.1	-	yes	0.103	0.000367957	0.0138545	-	-	33727065	33727227	33679220	33679468	33750241	33750312	24;25;38;24;30	3;1;0;0;1	79;52;18;33;24	3;6;3;6;1	298	149	0.8;0.926;1.0;1.0;0.938	0.929;0.813;0.75;0.733;0.923	0.933	0.83	yes	no	poly(A) specific ribonuclease subunit PAN3, transcript variant X1	Genetic Information Processing	Folding, sorting and degradation	ko03018//RNA degradation	K12572	GO:0036464//cytoplasmic ribonucleoprotein granule;GO:0043234//protein complex	GO:0000175//3'-5'-exoribonuclease activity;GO:0016301//kinase activity;GO:0032550//purine ribonucleoside binding;GO:0043169//cation binding	GO:0000956//nuclear-transcribed mRNA catabolic process;GO:0006464//cellular protein modification process;GO:0006886//intracellular protein transport;GO:0010603//regulation of cytoplasmic mRNA processing body assembly;GO:0090501//RNA phosphodiester bond hydrolysis
ncbi_101105586	SE_36000	PRRC2C	no	NC_040263.1	+	yes	-0.125	1.35961e-08	4.08611e-06	XM_027975609.1	XM_027975607.1;XM_004013692.4;XM_027975608.1	42375759	42375812	42373007	42373134	42376272	42378182	16;16;26;20;22	108;121;87;68;116	59;50;42;38;39	117;116;111;67;80	201	149	0.099;0.089;0.181;0.179;0.123	0.272;0.242;0.219;0.296;0.265	0.134	0.259	no	yes	proline rich coiled-coil 2C, transcript variant X1	-	-	-	-	-	GO:0003723//RNA binding;GO:0005515//protein binding	-
ncbi_101102433	SE_36010	Dusp22	no	NC_040271.1	-	yes	-0.217	3.36044e-08	8.67913e-06	XR_003586268.1	XM_027958922.1;XM_027958924.1;XM_027958923.1	55768888	55769006	55765699	55768330	55770042	55770115	2;1;3;1;0	32;16;32;14;11	8;6;9;4;8	8;29;11;19;8	266	149	0.034;0.034;0.05;0.038;0.0	0.359;0.104;0.314;0.105;0.359	0.031	0.248	no	yes	dual specificity phosphatase 22, transcript variant X1	-	-	-	-	-	-	-
ncbi_101123669	SE_36059	IL17RE	yes	NC_040270.1	-	yes	0.147	3.3094e-05	0.00212026	XM_027958093.1	-	17848938	17849061	17848233	17848331	17849608	17849624	18;12;31;16;26	2;1;1;0;0	20;13;14;34;18	5;4;3;3;0	271	149	0.832;0.868;0.945;1.0;1.0	0.687;0.641;0.72;0.862;1.0	0.929	0.782	yes	no	interleukin 17 receptor E	Environmental Information Processing;Organismal Systems	Signaling molecules and interaction;Immune system	ko04060//Cytokine-cytokine receptor interaction;ko04657//IL-17 signaling pathway	K05168;K05168	-	-	-
ncbi_101103314	SE_36256	FASTK	yes	NC_040255.1	-	yes	-0.27	0.000665078	0.0221641	XM_027969017.1	-	123718478	123718590	123717565	123717991	123718803	123718961	22;20;14;14;16	34;28;28;28;31	33;42;28;44;15	20;22;21;3;26	260	149	0.271;0.29;0.223;0.223;0.228	0.486;0.522;0.433;0.894;0.248	0.247	0.517	no	yes	Fas activated serine/threonine kinase, transcript variant X1	-	-	-	-	GO:0043231//intracellular membrane-bounded organelle	GO:0004672//protein kinase activity	GO:0006464//cellular protein modification process;GO:0006796//phosphate-containing compound metabolic process;GO:0010468//regulation of gene expression
ncbi_101108794	SE_36307	TBC1D23	no	NC_040252.1	+	yes	-0.15	6.97796e-10	3.39242e-07	XM_004002877.4;XM_012188672.3	XM_004002876.4	180621234	180621279	180619787	180619927	180624204	180624293	326;412;393;248;506	98;189;154;138;157	230;228;154;240;140	54;38;30;44;18	193	149	0.72;0.627;0.663;0.581;0.713	0.767;0.822;0.799;0.808;0.857	0.661	0.811	no	yes	TBC1 domain family member 23, transcript variant X1	-	-	-	-	-	-	GO:0001819//positive regulation of cytokine production;GO:0031347//regulation of defense response
ncbi_101105860	SE_36439	MICA	yes	NC_040271.1	+	yes	0.168	0.000313812	0.0121621	-	-	28646542	28646821	28638586	28638682	28646945	28647068	42;40;43;36;36	3;3;0;3;3	70;88;24;44;26	10;12;5;6;10	298	149	0.875;0.87;1.0;0.857;0.857	0.778;0.786;0.706;0.786;0.565	0.892	0.724	yes	no	MHC class I polypeptide-related sequence B, transcript variant X1	Human Diseases;Organismal Systems	Infectious diseases;Immune system	ko05167//Kaposi sarcoma-associated herpesvirus infection;ko04650//Natural killer cell mediated cytotoxicity	K07985;K07985	-	-	-
ncbi_101122244	SE_36449	DCUN1D3	yes	NC_040275.1	-	yes	-0.105	0.000400957	0.0148117	-	XM_012104225.3	18876012	18876143	18855109	18855645	18898242	18898334	2;2;1;0;1	18;11;12;13;8	3;2;4;1;9	9;9;9;13;12	279	149	0.056;0.089;0.043;0.0;0.063	0.151;0.106;0.192;0.039;0.286	0.05	0.155	no	yes	defective in cullin neddylation 1 domain containing 3, transcript variant X6	-	-	-	-	GO:0044444//cytoplasmic part	-	GO:0001558//regulation of cell growth;GO:0009411//response to UV;GO:0010212//response to ionizing radiation;GO:0042981//regulation of apoptotic process
ncbi_101109060	SE_36469	usp106	yes	NC_040275.1	-	yes	-0.397	0	0	XM_027962024.1	-	235276	235347	234193	234288	236170	236355	53;41;48;31;40	86;148;101;94;94	126;152;78;104;104	34;57;52;39;51	219	149	0.295;0.159;0.244;0.183;0.225	0.716;0.645;0.505;0.645;0.581	0.221	0.618	no	yes	LUC7 like, transcript variant X1	-	-	-	-	GO:0097525//spliceosomal snRNP complex	GO:0019904//protein domain specific binding	GO:0016202//regulation of striated muscle tissue development;GO:0022618//ribonucleoprotein complex assembly
ncbi_101104143	SE_36474	DUS4L	yes	NC_040255.1	+	yes	-0.156	4.59866e-06	0.00043686	XM_012176714.2;XM_012176713.3	-	54586077	54586304	54584964	54585087	54587005	54588021	44;46;34;26;53	6;7;5;4;5	49;50;16;22;21	2;0;0;3;0	298	149	0.786;0.767;0.773;0.765;0.841	0.925;1.0;1.0;0.786;1.0	0.786	0.942	no	yes	dihydrouridine synthase 4 like, transcript variant X1	-	-	-	-	-	GO:0000166//nucleotide binding;GO:0016627//oxidoreductase activity, acting on the CH-CH group of donors	GO:0006399//tRNA metabolic process;GO:0044710//single-organism metabolic process
ncbi_101116045	SE_36835	ANLN	no	NC_040255.1	-	yes	-0.396	1.99247e-11	1.29155e-08	XM_027968624.1;XM_027968625.1	XM_027968626.1	67534088	67534142	67526611	67526698	67534885	67534989	10;20;23;10;19	52;43;56;48;72	40;17;12;17;20	10;9;12;15;7	202	149	0.124;0.255;0.233;0.133;0.163	0.747;0.582;0.425;0.455;0.678	0.182	0.577	no	yes	anillin actin binding protein, transcript variant X1	-	-	-	-	GO:0005856//cytoskeleton;GO:0032155//cell division site part;GO:0043231//intracellular membrane-bounded organelle	GO:0008092//cytoskeletal protein binding	GO:0030097//hemopoiesis
ncbi_101110907	SE_36871	BCLAF3	yes	NC_040278.1	-	yes	0.131	0.000140591	0.0064823	XM_012106372.3;XM_015104821.2;XM_015104819.2;XM_015104820.2;XR_001436854.2;XM_015104824.2	-	19043053	19043229	19041425	19041540	19051351	19052008	64;52;76;55;63	2;0;6;5;2	94;85;48;57;59	20;7;2;13;9	298	149	0.941;1.0;0.864;0.846;0.94	0.701;0.859;0.923;0.687;0.766	0.918	0.787	yes	no	BCLAF1 and THRAP3 family member 3, transcript variant X2	-	-	-	-	-	-	-
ncbi_101111390	SE_36970	TSPAN18	yes	NC_040266.1	+	yes	0.31	5.63606e-05	0.00320693	XM_027979645.1;XM_027979648.1;XM_027979647.1;XM_027979646.1	-	81134746	81134941	81132450	81132523	81141188	81141263	3;7;8;14;19	0;0;0;0;0	13;9;4;3;15	1;0;2;6;1	298	149	1.0;1.0;1.0;1.0;1.0	0.867;1.0;0.5;0.2;0.882	1	0.69	yes	no	tetraspanin 18, transcript variant X1	-	-	-	-	GO:0031224//intrinsic component of membrane	-	-
ncbi_101102435	SE_36984	RIMS3	yes	NC_040252.1	-	yes	0.473	1.06137e-13	1.20993e-10	XM_012106870.3	-	15771190	15771356	15770576	15770824	15778067	15778240	8;18;8;12;13	0;1;0;0;0	8;23;14;9;17	7;15;3;3;11	298	149	1.0;0.9;1.0;1.0;1.0	0.364;0.434;0.7;0.6;0.436	0.98	0.507	yes	no	regulating synaptic membrane exocytosis 3, transcript variant X1	-	-	-	-	-	GO:0005515//protein binding	-
ncbi_101119838	SE_37026	MAVS	yes	NC_040264.1	-	yes	0.14	3.82071e-05	0.00236533	XM_004014360.4;XM_015099722.2	-	53409253	53409440	53408166	53408341	53413323	53413404	102;78;75;74;68	9;0;2;3;3	114;126;61;52;73	11;10;11;10;10	298	149	0.85;1.0;0.949;0.925;0.919	0.838;0.863;0.735;0.722;0.785	0.929	0.789	yes	no	mitochondrial antiviral signaling protein, transcript variant X1	Human Diseases;Human Diseases;Organismal Systems;Human Diseases;Human Diseases;Human Diseases;Organismal Systems;Organismal Systems	Infectious diseases;Infectious diseases;Immune system;Infectious diseases;Infectious diseases;Infectious diseases;Immune system;Immune system	ko05168//Herpes simplex infection;ko05164//Influenza A;ko04621//NOD-like receptor signaling pathway;ko05161//Hepatitis B;ko05162//Measles;ko05160//Hepatitis C;ko04622//RIG-I-like receptor signaling pathway;ko04623//Cytosolic DNA-sensing pathway	K12648;K12648;K12648;K12648;K12648;K12648;K12648;K12648	GO:0031966//mitochondrial membrane;GO:0044439//peroxisomal part	GO:0019900//kinase binding;GO:0019904//protein domain specific binding;GO:0060089//molecular transducer activity	GO:0001961//positive regulation of cytokine-mediated signaling pathway;GO:0006357//regulation of transcription from RNA polymerase II promoter;GO:0009617//response to bacterium;GO:0032481//positive regulation of type I interferon production;GO:0032680//regulation of tumor necrosis factor production;GO:0032722//positive regulation of chemokine production;GO:0033043//regulation of organelle organiz…
ncbi_101107416	SE_37128	SLC35A2	yes	NC_040278.1	+	yes	0.207	0.00010545	0.00520309	XM_027963642.1	-	58497703	58497785	58497117	58497179	58498569	58498752	12;13;14;8;1	21;13;21;8;27	4;0;0;6;2	23;11;14;24;11	230	149	0.27;0.393;0.302;0.393;0.023	0.101;0.0;0.0;0.139;0.105	0.276	0.069	yes	no	solute carrier family 35 member A2, transcript variant X1	-	-	-	-	GO:0031090//organelle membrane;GO:0031224//intrinsic component of membrane;GO:0043231//intracellular membrane-bounded organelle	GO:0005402//cation:sugar symporter activity;GO:0005488//binding;GO:0015165//pyrimidine nucleotide-sugar transmembrane transporter activity	GO:0006818//hydrogen transport;GO:0015785//UDP-galactose transport;GO:0019318//hexose metabolic process;GO:0044763//single-organism cellular process
ncbi_101122232	SE_37297	ZZZ3	yes	NC_040252.1	-	yes	0.186	0.000773677	0.0249528	-	-	58195784	58195938	58146585	58146724	58197513	58197953	35;47;28;35;48	0;0;3;0;3	14;15;11;31;14	0;4;10;0;2	298	149	1.0;1.0;0.824;1.0;0.889	1.0;0.652;0.355;1.0;0.778	0.943	0.757	yes	no	zinc finger ZZ-type containing 3, transcript variant X3	-	-	-	-	GO:0000123//histone acetyltransferase complex	GO:0046914//transition metal ion binding	-
ncbi_101110491	SE_37465	PPFIBP1	yes	NC_040254.1	-	yes	-0.162	8.90505e-09	2.94392e-06	XM_004006760.3	-	200767983	200768016	200766253	200766315	200769782	200769897	13;20;25;14;29	82;94;100;97;106	22;72;38;49;56	75;120;81;72;78	181	149	0.115;0.149;0.171;0.106;0.184	0.195;0.331;0.279;0.359;0.371	0.145	0.307	no	yes	PPFIA binding protein 1	-	-	-	-	-	-	-
ncbi_101110907	SE_37513	BCLAF3	yes	NC_040278.1	-	yes	0.173	0.0002454	0.0100826	XM_015104822.2	-	19043053	19043169	19041425	19041540	19051351	19052008	43;26;49;58;50	2;0;6;5;2	64;69;38;39;29	20;7;2;13;9	264	149	0.924;1.0;0.822;0.867;0.934	0.644;0.848;0.915;0.629;0.645	0.909	0.736	yes	no	BCLAF1 and THRAP3 family member 3, transcript variant X2	-	-	-	-	-	-	-
ncbi_101108311	SE_37616	CEP135	yes	NC_040257.1	+	yes	-0.155	0.000237537	0.00984052	XM_027971007.1;XM_027971008.1	-	78556502	78556568	78553266	78553482	78558976	78559115	22;14;5;4;13	1;1;1;6;6	14;11;16;2;9	0;0;0;3;0	214	149	0.939;0.907;0.777;0.317;0.601	1.0;1.0;1.0;0.317;1.0	0.708	0.863	no	yes	centrosomal protein 135, transcript variant X1	-	-	-	-	GO:0005815//microtubule organizing center	GO:0005515//protein binding	GO:0022402//cell cycle process;GO:0051297//centrosome organization
ncbi_101115299	SE_37969	ATP5F1C	no	NC_040264.1	+	yes	0.154	3.34954e-13	3.0759e-10	XM_004014180.3	XM_004014181.3	12852622	12852659	12850221	12850318	12853240	12853383	1015;1134;1140;714;1282	143;168;181;82;168	753;710;478;654;407	126;278;178;229;207	185	149	0.851;0.845;0.835;0.875;0.86	0.828;0.673;0.684;0.697;0.613	0.853	0.699	yes	no	ATP synthase F1 subunit gamma, transcript variant X1	Metabolism;Organismal Systems;Human Diseases;Human Diseases;Human Diseases;Metabolism	Global and overview maps;Environmental adaptation;Neurodegenerative diseases;Neurodegenerative diseases;Neurodegenerative diseases;Energy metabolism	ko01100//Metabolic pathways;ko04714//Thermogenesis;ko05016//Huntington disease;ko05010//Alzheimer disease;ko05012//Parkinson disease;ko00190//Oxidative phosphorylation	K02136;K02136;K02136;K02136;K02136;K02136	GO:0019866//organelle inner membrane;GO:0031988//membrane-bounded vesicle;GO:0033178//proton-transporting two-sector ATPase complex, catalytic domain;GO:0044455//mitochondrial membrane part	GO:0003723//RNA binding;GO:0015078//hydrogen ion transmembrane transporter activity;GO:0019829//cation-transporting ATPase activity	GO:0006754//ATP biosynthetic process;GO:0006818//hydrogen transport
ncbi_101112057	SE_38010	SAFB2	yes	NC_040256.1	+	yes	0.121	3.26043e-07	5.21933e-05	XR_003589372.1;XM_027969822.1	-	17201218	17201729	17200270	17200298	17202156	17202206	37;34;39;33;41	1;0;1;0;0	37;40;37;48;49	0;9;0;7;5	298	149	0.949;1.0;0.951;1.0;1.0	1.0;0.69;1.0;0.774;0.831	0.98	0.859	yes	no	scaffold attachment factor B2, transcript variant X1	-	-	-	-	-	-	-
ncbi_101102544	SE_38047	CASK	yes	NC_040278.1	-	yes	-0.208	2.09394e-07	3.74182e-05	XM_027963051.1;XM_027963054.1;XM_027963055.1	-	42342557	42342593	42340732	42340929	42346883	42346952	74;56;58;57;94	18;23;32;48;38	91;82;61;53;68	15;16;6;7;11	184	149	0.769;0.663;0.595;0.49;0.667	0.831;0.806;0.892;0.86;0.833	0.637	0.844	no	yes	calcium/calmodulin dependent serine protein kinase, transcript variant X1	-	-	-	-	GO:0005924//cell-substrate adherens junction;GO:0031090//organelle membrane;GO:0032991//macromolecular complex;GO:0043005//neuron projection;GO:0043232//intracellular non-membrane-bounded organelle;GO:0044420//extracellular matrix component;GO:0044428//nuclear part;GO:0044444//cytoplasmic part;GO:0097060//synaptic membrane	GO:0004672//protein kinase activity;GO:0005102//receptor binding;GO:0019904//protein domain specific binding;GO:0032550//purine ribonucleoside binding	GO:0001952//regulation of cell-matrix adhesion;GO:0006357//regulation of transcription from RNA polymerase II promoter;GO:0006464//cellular protein modification process;GO:0006796//phosphate-containing compound metabolic process;GO:0010837//regulation of keratinocyte proliferation;GO:0015031//protein transport;GO:0032102//negative regulation of response to external stimulus;GO:0034767//positive r…
ncbi_101103290	SE_38175	Samd8	yes	NC_040276.1	+	yes	0.124	9.23469e-05	0.00466091	-	-	32030310	32030406	32020778	32021371	32040544	32040695	52;33;23;25;37	0;0;1;2;0	17;15;14;16;10	6;3;2;0;0	244	149	1.0;1.0;0.934;0.884;1.0	0.634;0.753;0.81;1.0;1.0	0.964	0.839	yes	no	sterile alpha motif domain containing 8	-	-	-	-	-	-	GO:0006672//ceramide metabolic process;GO:0034248//regulation of cellular amide metabolic process
ncbi_105613553	SE_38325	COL4A3BP	no	NC_040258.1	-	yes	-0.132	0.000303276	0.0118791	XM_015096789.2	XM_015096790.2	7588367	7588445	7582001	7582097	7588960	7589053	127;97;103;98;125	85;82;79;80;70	111;163;102;98;128	58;36;49;51;56	226	149	0.496;0.438;0.462;0.447;0.541	0.558;0.749;0.578;0.559;0.601	0.477	0.609	no	yes	collagen type IV alpha 3 binding protein, transcript variant X2	-	-	-	-	-	-	-
ncbi_101122032	SE_38579	EPB41L4A	no	NC_040258.1	+	yes	0.179	1.67773e-05	0.00123528	XM_027971447.1	XM_027971449.1	1754996	1755044	1741280	1741364	1756131	1756209	10;7;18;14;17	0;0;0;2;2	14;13;17;12;12	3;3;2;3;5	196	149	1.0;1.0;1.0;0.842;0.866	0.78;0.767;0.866;0.753;0.646	0.942	0.762	yes	no	erythrocyte membrane protein band 4.1 like 4A, transcript variant X1	-	-	-	-	GO:0043232//intracellular non-membrane-bounded organelle;GO:0044425//membrane part	GO:0005515//protein binding	-
ncbi_101111678	SE_38617	SEC31B	yes	NC_040273.1	-	yes	0.124	0.000337149	0.0128853	XM_027960180.1;XM_012102792.3;XM_012102790.3;XM_012102791.3	-	24004676	24004822	24003828	24004002	24005170	24005297	23;15;19;24;10	1;0;3;0;0	35;19;16;20;14	3;0;5;0;5	294	149	0.921;1.0;0.762;1.0;1.0	0.855;1.0;0.619;1.0;0.587	0.937	0.812	yes	no	SEC31 homolog B, COPII coat complex component, transcript variant X1	Genetic Information Processing	Folding, sorting and degradation	ko04141//Protein processing in endoplasmic reticulum	K14005	-	-	-
ncbi_101123146	SE_38953	ARAP1	no	NC_040266.1	-	yes	0.102	0.00175791	0.0470852	XM_027979494.1;XM_027979502.1;XM_027979496.1;XM_027979498.1;XM_027979495.1;XM_027979501.1	XM_027979497.1;XM_027979499.1	55249459	55249492	55245973	55246056	55250031	55250177	12;11;6;9;20	33;22;29;28;44	9;4;13;10;8	55;64;49;42;44	181	149	0.23;0.292;0.146;0.209;0.272	0.119;0.049;0.179;0.164;0.13	0.23	0.128	yes	no	ArfGAP with RhoGAP domain, ankyrin repeat and PH domain 1, transcript variant X2	Cellular Processes	Transport and catabolism	ko04144//Endocytosis	K18439	GO:0043231//intracellular membrane-bounded organelle	GO:0046914//transition metal ion binding;GO:1901981//phosphatidylinositol phosphate binding	GO:0006928//movement of cell or subcellular component;GO:0022604//regulation of cell morphogenesis;GO:0031346//positive regulation of cell projection organization;GO:0032232//negative regulation of actin filament bundle assembly;GO:0043087//regulation of GTPase activity
ncbi_114109088	SE_39013	NUDT14	yes	NC_040269.1	-	yes	-0.177	0.00164245	0.0450603	XM_027957477.1	-	70245432	70245551	70244010	70244054	70247022	70247067	4;7;11;12;0	25;45;25;8;20	17;13;7;4;3	10;8;11;10;4	267	149	0.082;0.08;0.197;0.456;0.0	0.487;0.476;0.262;0.182;0.295	0.163	0.34	no	yes	nudix hydrolase 14, transcript variant X1	-	-	-	-	GO:0031988//membrane-bounded vesicle	GO:0016462//pyrophosphatase activity;GO:0043169//cation binding	-
ncbi_101103329	SE_39030	POSTN	no	NC_040261.1	+	yes	0.161	0	0	XM_012184544.3;XM_004012111.4	XM_012184545.3;XM_004012112.4	26688110	26688200	26685415	26685496	26688885	26688975	1308;877;1000;528;1446	53;54;70;36;114	1403;1208;510;1018;599	144;406;118;242;112	238	149	0.939;0.91;0.899;0.902;0.888	0.859;0.651;0.73;0.725;0.77	0.908	0.747	yes	no	periostin, transcript variant X1	-	-	-	-	-	-	-
ncbi_101116424	SE_39176	STIM1	no	NC_040266.1	-	yes	-0.255	0.000284852	0.011361	XM_012095960.3	XM_004016270.4;XM_012095962.3	54094333	54094426	54092466	54092533	54095570	54095806	1;2;1;7;5	7;8;16;11;17	12;6;10;6;16	11;6;16;12;5	241	149	0.081;0.134;0.037;0.282;0.154	0.403;0.382;0.279;0.236;0.664	0.138	0.393	no	yes	stromal interaction molecule 1, transcript variant X1	Environmental Information Processing;Organismal Systems	Signal transduction;Immune system	ko04020//Calcium signaling pathway;ko04611//Platelet activation	K16059;K16059	GO:0015630//microtubule cytoskeleton;GO:0016021//integral component of membrane;GO:0031227//intrinsic component of endoplasmic reticulum membrane;GO:0032991//macromolecular complex;GO:0043005//neuron projection;GO:0044448//cell cortex part	GO:0005262//calcium channel activity;GO:0008017//microtubule binding;GO:0016247//channel regulator activity;GO:0046872//metal ion binding	GO:0002115//store-operated calcium entry;GO:0007599//hemostasis;GO:0009593//detection of chemical stimulus;GO:1901341//positive regulation of store-operated calcium channel activity
ncbi_105615174	SE_39291	REPIN1	yes	NC_040255.1	+	yes	0.245	3.05845e-05	0.00199229	XM_027968959.1	-	122345626	122345781	122344743	122344827	122346104	122348899	19;28;24;7;24	18;13;13;5;34	8;10;9;1;4	21;18;15;15;11	298	149	0.345;0.519;0.48;0.412;0.261	0.16;0.217;0.231;0.032;0.154	0.403	0.159	yes	no	replication initiator 1, transcript variant X2	-	-	-	-	GO:0005840//ribosome;GO:0031090//organelle membrane;GO:0043231//intracellular membrane-bounded organelle	GO:0003723//RNA binding;GO:0043169//cation binding	GO:0006259//DNA metabolic process;GO:0015908//fatty acid transport;GO:0044381//glucose import in response to insulin stimulus
ncbi_101113297	SE_39327	GTF2I	no	NC_040275.1	-	yes	-0.111	0.000833585	0.0261953	XM_027961620.1;XM_027961617.1	XM_027961623.1;XM_027961619.1	33539134	33539194	33536941	33536998	33545528	33545606	99;102;91;44;89	135;156;120;131;180	99;85;87;91;71	97;123;66;89;89	208	149	0.344;0.319;0.352;0.194;0.262	0.422;0.331;0.486;0.423;0.364	0.294	0.405	no	yes	general transcription factor IIi, transcript variant X1	Human Diseases;Environmental Information Processing;Genetic Information Processing	Infectious diseases;Signal transduction;Transcription	ko05168//Herpes simplex infection;ko04022//cGMP - PKG signaling pathway;ko03022//Basal transcription factors	K03121;K03121;K03121	GO:0043231//intracellular membrane-bounded organelle;GO:0044297//cell body	GO:0019901//protein kinase binding	GO:0010468//regulation of gene expression;GO:0014733//regulation of skeletal muscle adaptation;GO:0034645//cellular macromolecule biosynthetic process;GO:0045765//regulation of angiogenesis
ncbi_101118097	SE_39736	MICAL3	no	NC_040254.1	-	yes	-0.422	0.00110185	0.0328754	XM_027968074.1;XM_027968072.1	XM_027968073.1	230030128	230030191	230027225	230027339	230034155	230034382	0;0;2;6;4	4;2;1;3;1	3;20;9;4;11	2;3;3;0;0	211	149	0.0;0.0;0.585;0.585;0.739	0.514;0.825;0.679;1.0;1.0	0.382	0.804	no	yes	microtubule associated monooxygenase, calponin and LIM domain containing 3, transcript variant X2	-	-	-	-	GO:0043231//intracellular membrane-bounded organelle;GO:0043232//intracellular non-membrane-bounded organelle	GO:0004497//monooxygenase activity;GO:0008092//cytoskeletal protein binding;GO:0017016//Ras GTPase binding;GO:0046914//transition metal ion binding;GO:0050660//flavin adenine dinucleotide binding	GO:0008154//actin polymerization or depolymerization;GO:0016192//vesicle-mediated transport;GO:0044710//single-organism metabolic process
ncbi_101113663	SE_39843	KIF5C	yes	NC_040253.1	-	yes	0.282	7.5101e-06	0.000644874	XM_012137979.3	-	171977257	171977318	171972686	171972758	171977546	171977648	3;3;7;3;3	0;0;0;0;0	18;22;11;1;6	4;3;2;3;0	209	149	1.0;1.0;1.0;1.0;1.0	0.762;0.839;0.797;0.192;1.0	1	0.718	yes	no	kinesin family member 5C	Cellular Processes;Organismal Systems	Transport and catabolism;Nervous system	ko04144//Endocytosis;ko04728//Dopaminergic synapse	K10396;K10396	-	-	-
ncbi_101107377	SE_40204	IL15RA	no	NC_040264.1	-	yes	-0.355	1.55482e-07	2.9205e-05	XM_015099438.2;XM_027976497.1	XM_027976500.1;XM_027976501.1	11340695	11340887	11340093	11340126	11343840	11343933	7;3;2;11;9	0;6;3;2;1	3;11;7;7;3	0;0;0;1;0	298	149	1.0;0.2;0.25;0.733;0.818	1.0;1.0;1.0;0.778;1.0	0.6	0.956	no	yes	interleukin 15 receptor subunit alpha, transcript variant X1	Human Diseases;Environmental Information Processing;Human Diseases;Environmental Information Processing;Organismal Systems	Cancers;Signaling molecules and interaction;Infectious diseases;Signal transduction;Immune system	ko05200//Pathways in cancer;ko04060//Cytokine-cytokine receptor interaction;ko05166//HTLV-I infection;ko04630//Jak-STAT signaling pathway;ko04672//Intestinal immune network for IgA production	K05074;K05074;K05074;K05074;K05074	GO:0031982//vesicle	-	GO:0032816//positive regulation of natural killer cell activation
ncbi_101117566	SE_40211	TMEM39B	no	NC_040253.1	-	yes	-0.521	2.15706e-08	5.79758e-06	XM_027965360.1	XM_004005033.3;XM_027965359.1	251052494	251052577	251052296	251052380	251052941	251053161	5;5;6;5;1	10;7;4;9;3	10;10;9;1;1	0;0;1;0;2	231	149	0.244;0.315;0.492;0.264;0.177	1.0;1.0;0.853;1.0;0.244	0.298	0.819	no	yes	transmembrane protein 39B, transcript variant X1	-	-	-	-	-	-	-
ncbi_114117520	SE_40380	SLPI	yes	NC_040264.1	+	yes	-0.407	0.000341697	0.0130268	XM_027976454.1	-	76657673	76657817	76657090	76657252	76658573	76658830	3;11;2;4;5	0;87;12;6;29	10;2;4;2;4	0;5;0;2;0	292	149	1.0;0.061;0.078;0.254;0.081	1.0;0.17;1.0;0.338;1.0	0.295	0.702	no	yes	antileukoproteinase-like	-	-	-	-	-	GO:0004857//enzyme inhibitor activity	GO:0045861//negative regulation of proteolysis
ncbi_101115265	SE_40394	FNBP1	no	NC_040254.1	+	yes	0.233	0.000682791	0.022663	XM_027966293.1;XM_027966291.1;XM_027966290.1	XM_027966299.1;XM_027966300.1	6759629	6759812	6758479	6758677	6765563	6765578	18;10;15;21;12	1;0;0;0;0	9;8;5;11;5	1;1;0;2;4	298	149	0.9;1.0;1.0;1.0;1.0	0.818;0.8;1.0;0.733;0.385	0.98	0.747	yes	no	formin binding protein 1, transcript variant X1	-	-	-	-	-	GO:0005515//protein binding	-
ncbi_101115414	SE_40413	EFNA3	yes	NC_040252.1	+	yes	-0.203	1.61347e-08	4.55896e-06	XM_004002571.4	-	111454171	111454249	111453919	111453985	111454463	111455586	59;22;43;35;29	3;9;8;4;9	40;15;11;31;26	0;0;0;3;0	226	149	0.928;0.617;0.78;0.852;0.68	1.0;1.0;1.0;0.872;1.0	0.771	0.974	no	yes	ephrin A3	Environmental Information Processing;Environmental Information Processing;Environmental Information Processing;Environmental Information Processing;Organismal Systems;Human Diseases	Signal transduction;Signal transduction;Signal transduction;Signal transduction;Development;Cancers	ko04151//PI3K-Akt signaling pathway;ko04010//MAPK signaling pathway;ko04014//Ras signaling pathway;ko04015//Rap1 signaling pathway;ko04360//Axon guidance;ko05206//MicroRNAs in cancer	K05462;K05462;K05462;K05462;K05462;K05462	-	-	-
ncbi_101119793	SE_40425	Ppig	yes	NC_040253.1	-	yes	-0.26	3.6362e-05	0.00228101	XM_012134469.2	-	150985016	150985066	150983740	150983786	151000917	151000987	7;4;2;2;3	3;0;4;0;3	9;6;3;10;6	0;1;0;0;1	198	149	0.637;1.0;0.273;1.0;0.429	1.0;0.819;1.0;1.0;0.819	0.668	0.928	no	yes	peptidylprolyl isomerase G, transcript variant X11	-	-	-	-	-	-	-
ncbi_101123588	SE_40453	Slmap	no	NC_040270.1	-	yes	-0.178	0.00015718	0.00706614	XM_027958253.1;XM_012099839.3;XM_004018363.4;XM_012099832.3	XM_012099837.3;XM_027958254.1;XM_004018364.4	45369071	45369134	45353496	45353556	45374575	45374744	21;21;5;1;21	37;58;51;54;71	41;21;24;32;24	69;72;35;21;36	211	149	0.286;0.204;0.065;0.013;0.173	0.296;0.171;0.326;0.518;0.32	0.148	0.326	no	yes	sarcolemma associated protein, transcript variant X1	-	-	-	-	GO:0031224//intrinsic component of membrane;GO:0043234//protein complex	GO:0005515//protein binding	GO:0044267//cellular protein metabolic process
ncbi_101110423	SE_40645	Dock9	yes	NC_040261.1	-	yes	0.241	3.09832e-05	0.00200445	-	XM_027973747.1;XM_027973749.1;XM_027973748.1;XM_027973744.1;XM_027973739.1	84803886	84804023	84803277	84803321	84806616	84806664	36;49;37;71;58	28;12;19;15;33	47;52;40;46;30	35;69;44;41;68	285	149	0.402;0.681;0.504;0.712;0.479	0.412;0.283;0.322;0.37;0.187	0.556	0.315	yes	no	dedicator of cytokinesis 9, transcript variant X1	-	-	-	-	-	GO:0005088//Ras guanyl-nucleotide exchange factor activity;GO:0017016//Ras GTPase binding	GO:0043087//regulation of GTPase activity
ncbi_101115874	SE_40701	MYO9B	yes	NC_040256.1	-	yes	-0.592	5.0506e-10	2.56874e-07	-	XM_027969455.1	6060306	6060420	6058917	6058957	6061851	6061941	0;2;1;1;1	7;7;2;4;2	2;2;6;6;4	2;1;1;0;0	262	149	0.0;0.14;0.221;0.124;0.221	0.363;0.532;0.773;1.0;1.0	0.141	0.734	no	yes	myosin IXB, transcript variant X1	-	-	-	-	GO:0015629//actin cytoskeleton;GO:0030175//filopodium;GO:0031252//cell leading edge;GO:0043234//protein complex;GO:0044444//cytoplasmic part	GO:0008047//enzyme activator activity;GO:0008092//cytoskeletal protein binding;GO:0017111//nucleoside-triphosphatase activity;GO:0032550//purine ribonucleoside binding;GO:0043169//cation binding	GO:0007163//establishment or maintenance of cell polarity;GO:0030595//leukocyte chemotaxis;GO:0043087//regulation of GTPase activity;GO:0048858//cell projection morphogenesis
ncbi_101119088	SE_40923	ZRANB2	no	NC_040252.1	-	yes	-0.112	0.000627878	0.0212023	XR_003589712.1	XM_004002081.4	49311270	49311340	49308903	49310740	49312407	49312566	107;82;111;63;93	28;28;43;17;31	122;114;69;76;66	11;21;22;14;9	218	149	0.723;0.667;0.638;0.717;0.672	0.883;0.788;0.682;0.788;0.834	0.683	0.795	no	yes	zinc finger RANBP2-type containing 2, transcript variant X1	-	-	-	-	GO:0031981//nuclear lumen	GO:0003723//RNA binding;GO:0046914//transition metal ion binding	GO:0006396//RNA processing;GO:0010468//regulation of gene expression
ncbi_101123163	SE_41094	FUBP1	no	NC_040252.1	-	yes	-0.228	0	0	XR_001039110.3;XM_004002099.4;XR_003589767.1;XM_012174171.3;XR_001039106.3;XR_001039103.3;XM_012174190.3;XR_003589772.1;XM_012174160.3;XM_012174147.3;XM_012174209.3;XM_012174181.3;XM_027971419.1;XM_012174207.3;XM_012174153.3	XM_012174200.3;XM_012174226.3;XM_027971417.1;XM_012174231.3;XM_027971418.1;XM_012174195.3;XM_012174219.3	58519535	58519598	58518692	58518731	58520418	58520509	125;77;82;29;63	227;314;230;217;313	116;120;79;173;85	152;142;85;129;100	211	149	0.28;0.148;0.201;0.086;0.124	0.35;0.374;0.396;0.486;0.375	0.168	0.396	no	yes	far upstream element binding protein 1, transcript variant X1	-	-	-	-	GO:0043231//intracellular membrane-bounded organelle	GO:0003723//RNA binding	GO:0006357//regulation of transcription from RNA polymerase II promoter
ncbi_101115579	SE_41267	GTPBP2	yes	NC_040271.1	-	yes	0.11	3.04732e-07	5.012e-05	XM_012100725.2	-	18861269	18862125	18861130	18861157	18862961	18863041	10;14;6;4;12	19;32;42;30;26	3;3;0;2;0	24;26;16;22;35	298	149	0.208;0.179;0.067;0.063;0.188	0.059;0.055;0.0;0.043;0.0	0.141	0.031	yes	no	GTP binding protein 2, transcript variant X1	-	-	-	-	GO:0043227//membrane-bounded organelle	GO:0017111//nucleoside-triphosphatase activity;GO:0032550//purine ribonucleoside binding	-
ncbi_101112690	SE_41305	NXPE3	yes	NC_040252.1	+	yes	0.473	5.22174e-05	0.00301793	XM_012189374.2	-	182095333	182095515	182091179	182091295	182100086	182100257	2;5;4;3;5	0;0;1;0;0	1;2;0;1;3	0;1;2;2;1	298	149	1.0;1.0;0.667;1.0;1.0	1.0;0.5;0.0;0.2;0.6	0.933	0.46	yes	no	neurexophilin and PC-esterase domain family member 3, transcript variant X2	-	-	-	-	-	-	-
ncbi_101108646	SE_41368	DNM1L	no	NC_040254.1	-	yes	-0.156	0.00169526	0.0459751	XM_015094867.2;XM_027967773.1	XM_027967777.1;XM_027967775.1	195372696	195372774	195372348	195372381	195373421	195373478	62;74;82;44;62	52;51;49;34;79	62;71;49;86;31	37;16;19;29;23	226	149	0.44;0.489;0.525;0.46;0.341	0.525;0.745;0.63;0.662;0.471	0.451	0.607	no	yes	dynamin 1 like, transcript variant X7	Cellular Processes;Organismal Systems;Environmental Information Processing;Cellular Processes	Cell growth and death;Immune system;Signal transduction;Cell growth and death	ko04217//Necroptosis;ko04621//NOD-like receptor signaling pathway;ko04668//TNF signaling pathway;ko04214//Apoptosis - fly	K17065;K17065;K17065;K17065	GO:0015630//microtubule cytoskeleton;GO:0031966//mitochondrial membrane;GO:0032991//macromolecular complex;GO:0042579//microbody;GO:0044425//membrane part;GO:0044433//cytoplasmic vesicle part	GO:0017111//nucleoside-triphosphatase activity;GO:0032550//purine ribonucleoside binding;GO:0044389//ubiquitin-like protein ligase binding;GO:0046983//protein dimerization activity	GO:0000266//mitochondrial fission;GO:0003373//dynamin polymerization involved in membrane fission;GO:0007031//peroxisome organization;GO:0008637//apoptotic mitochondrial changes;GO:0010506//regulation of autophagy;GO:0010822//positive regulation of mitochondrion organization;GO:0016192//vesicle-mediated transport;GO:0022411//cellular component disassembly;GO:0033365//protein localization to organ…
ncbi_101117477	SE_41390	RBM10	yes	NC_040278.1	-	yes	0.215	1.00919e-13	1.19153e-10	XM_027963394.1;XM_027963391.1;XM_027963390.1;XM_012106810.2;XM_027963393.1;XM_027963392.1;XM_012106811.2;XM_012106814.2;XM_027963395.1	-	59937888	59937962	59936436	59936523	59939770	59939840	93;122;130;104;135	3;4;11;3;4	119;37;68;70;54	25;13;12;13;20	222	149	0.954;0.953;0.888;0.959;0.958	0.762;0.656;0.792;0.783;0.644	0.942	0.727	yes	no	RNA binding motif protein 10, transcript variant X9	-	-	-	-	GO:0043231//intracellular membrane-bounded organelle	GO:0003723//RNA binding;GO:0005515//protein binding;GO:0036094//small molecule binding;GO:0043169//cation binding	GO:0008283//cell proliferation;GO:0010661//positive regulation of muscle cell apoptotic process;GO:0033119//negative regulation of RNA splicing;GO:0048255//mRNA stabilization
ncbi_101114682	SE_41391	DMD	yes	NC_040278.1	-	yes	0.122	1.8894e-05	0.00135198	XM_012106455.3;XM_004021987.4;XM_027962899.1	-	32268758	32268824	32267600	32267666	32273881	32274018	47;59;59;48;47	0;4;0;3;2	48;44;36;46;28	8;10;0;5;7	214	149	1.0;0.911;1.0;0.918;0.942	0.807;0.754;1.0;0.865;0.736	0.954	0.832	yes	no	dystrophin, transcript variant X1	Human Diseases;Human Diseases;Human Diseases;Human Diseases	Cardiovascular diseases;Cardiovascular diseases;Cardiovascular diseases;Cardiovascular diseases	ko05414//Dilated cardiomyopathy (DCM);ko05412//Arrhythmogenic right ventricular cardiomyopathy (ARVC);ko05410//Hypertrophic cardiomyopathy (HCM);ko05416//Viral myocarditis	K10366;K10366;K10366;K10366	GO:0030054//cell junction;GO:0031674//I band;GO:0043234//protein complex;GO:0044463//cell projection part;GO:0097060//synaptic membrane;GO:0098589//membrane region	GO:0008092//cytoskeletal protein binding;GO:0019899//enzyme binding;GO:0046914//transition metal ion binding	GO:0001508//action potential;GO:0001885//endothelial cell development;GO:0001933//negative regulation of protein phosphorylation;GO:0003009//skeletal muscle contraction;GO:0006461//protein complex assembly;GO:0007268//synaptic transmission;GO:0008016//regulation of heart contraction;GO:0008104//protein localization;GO:0010468//regulation of gene expression;GO:0010880//regulation of release of seq…
ncbi_101107878	SE_41409	TRIM65	no	NC_040262.1	-	yes	0.171	0.000224573	0.0094335	XM_027974095.1	XM_027974096.1	7534691	7534757	7532207	7534139	7534896	7535071	56;60;68;95;96	12;21;17;5;2	67;96;76;47;52	15;31;32;35;18	214	149	0.765;0.665;0.736;0.93;0.971	0.757;0.683;0.623;0.483;0.668	0.813	0.643	yes	no	tripartite motif containing 65, transcript variant X1	-	-	-	-	-	GO:0046914//transition metal ion binding	-
ncbi_101121951	SE_41415	NT5C	yes	NC_040262.1	-	yes	-0.179	2.25291e-05	0.00155489	-	-	6951270	6951371	6950231	6950571	6951721	6951984	12;32;31;8;24	10;0;0;0;11	3;2;8;12;4	0;0;0;1;0	249	149	0.418;1.0;1.0;1.0;0.566	1.0;1.0;1.0;0.878;1.0	0.797	0.976	no	yes	5', 3'-nucleotidase, cytosolic, transcript variant X1	Metabolism;Metabolism;Metabolism;Metabolism	Global and overview maps;Nucleotide metabolism;Nucleotide metabolism;Metabolism of cofactors and vitamins	ko01100//Metabolic pathways;ko00230//Purine metabolism;ko00240//Pyrimidine metabolism;ko00760//Nicotinate and nicotinamide metabolism	K01081;K01081;K01081;K01081	GO:0031988//membrane-bounded vesicle;GO:0043231//intracellular membrane-bounded organelle	GO:0000166//nucleotide binding;GO:0008252//nucleotidase activity	GO:0006244//pyrimidine nucleotide catabolic process
ncbi_101103520	SE_41687	MYSM1	yes	NC_040252.1	-	yes	-0.145	1.10369e-07	2.18484e-05	XM_012156294.3	-	35008352	35008431	35005402	35005501	35009657	35009735	60;56;56;42;73	14;6;9;3;17	78;130;62;80;67	3;9;0;0;4	227	149	0.738;0.86;0.803;0.902;0.738	0.945;0.905;1.0;1.0;0.917	0.808	0.953	no	yes	Myb like, SWIRM and MPN domains 1, transcript variant X1	-	-	-	-	GO:0043231//intracellular membrane-bounded organelle	GO:0003712//transcription cofactor activity;GO:0005515//protein binding;GO:0036459//thiol-dependent ubiquitinyl hydrolase activity;GO:0070011//peptidase activity, acting on L-amino acid peptides	GO:0006357//regulation of transcription from RNA polymerase II promoter;GO:0035521//monoubiquitinated histone deubiquitination
ncbi_101107264	SE_41826	NCOA1	yes	NC_040254.1	+	yes	-0.197	7.44923e-05	0.003972	XM_027966560.1	-	33817034	33817091	33813262	33813352	33817176	33817472	32;27;46;28;21	31;14;23;27;18	56;42;33;33;45	12;13;11;13;16	205	149	0.429;0.584;0.592;0.43;0.459	0.772;0.701;0.686;0.649;0.672	0.499	0.696	no	yes	nuclear receptor coactivator 1, transcript variant X1	Human Diseases;Human Diseases;Organismal Systems;Organismal Systems	Cancers;Cancers;Endocrine system;Endocrine system	ko05200//Pathways in cancer;ko05224//Breast cancer;ko04915//Estrogen signaling pathway;ko04919//Thyroid hormone signaling pathway	K09101;K09101;K09101;K09101	-	-	-
ncbi_101102455	SE_41950	PIGA	yes	NC_040278.1	-	yes	0.103	2.65627e-06	0.00028327	-	-	14213182	14213389	14207690	14210010	14214390	14214523	31;49;39;41;59	1;0;0;0;0	47;45;34;39;42	0;7;2;6;0	298	149	0.939;1.0;1.0;1.0;1.0	1.0;0.763;0.895;0.765;1.0	0.988	0.885	yes	no	phosphatidylinositol glycan anchor biosynthesis class A, transcript variant X1	Metabolism;Metabolism	Global and overview maps;Glycan biosynthesis and metabolism	ko01100//Metabolic pathways;ko00563//Glycosylphosphatidylinositol(GPI)-anchor biosynthesis	K03857;K03857	GO:0031090//organelle membrane	GO:0016740//transferase activity	GO:0006497//protein lipidation
ncbi_101115120	SE_41977	RNF145	yes	NC_040256.1	-	yes	0.108	0.000965783	0.0295355	XM_012178876.3	-	73728797	73728824	73724546	73724749	73730765	73731038	56;113;88;65;98	139;102;106;94;128	72;77;65;52;47	124;182;140;117;139	175	149	0.255;0.485;0.414;0.371;0.395	0.331;0.265;0.283;0.275;0.224	0.384	0.276	yes	no	ring finger protein 145, transcript variant X1	-	-	-	-	-	GO:0043169//cation binding	-
ncbi_101113737	SE_42052	MAP3K6	yes	NC_040253.1	+	yes	0.178	1.36576e-05	0.00105002	XM_027965444.1;XR_003588290.1;XR_003588291.1;XR_003588289.1;XM_027965443.1;XR_003588292.1	-	255437090	255437229	255436794	255436987	255437500	255437660	47;41;30;33;64	2;0;4;1;4	56;47;34;41;40	18;3;5;10;9	287	149	0.924;1.0;0.796;0.945;0.893	0.618;0.891;0.779;0.68;0.698	0.912	0.733	yes	no	mitogen-activated protein kinase kinase kinase 6, transcript variant X1	Environmental Information Processing	Signal transduction	ko04010//MAPK signaling pathway	K04425	-	-	-
ncbi_101121148	SE_42121	ZDHHC21	no	NC_040253.1	-	yes	0.155	0.000168358	0.00745078	XM_012125943.3	XM_004004383.4;XM_012125926.3	89851506	89851692	89848323	89848521	89854756	89854889	59;35;37;17;105	47;43;28;32;70	29;14;6;8;13	44;30;22;26;20	298	149	0.386;0.289;0.398;0.21;0.429	0.248;0.189;0.12;0.133;0.245	0.342	0.187	yes	no	zinc finger DHHC-type containing 21, transcript variant X4	-	-	-	-	GO:0031224//intrinsic component of membrane;GO:0043231//intracellular membrane-bounded organelle	GO:0016409//palmitoyltransferase activity;GO:0046914//transition metal ion binding	GO:0006497//protein lipidation;GO:0018231//peptidyl-S-diacylglycerol-L-cysteine biosynthetic process from peptidyl-cysteine;GO:0043588//skin development
ncbi_101122159	SE_42151	RUBCN	no	NC_040252.1	+	yes	-0.191	0.00014928	0.0067696	XM_027956808.1	XM_027956812.1	208494051	208494147	208489996	208490530	208494849	208494965	34;21;14;25;25	7;1;13;7;2	22;25;25;53;30	2;3;0;2;1	244	149	0.748;0.928;0.397;0.686;0.884	0.87;0.836;1.0;0.942;0.948	0.729	0.919	no	yes	rubicon autophagy regulator, transcript variant X5	Cellular Processes	Transport and catabolism	ko04140//Autophagy - animal	K19330	GO:0005768//endosome	-	GO:0010506//regulation of autophagy;GO:0030100//regulation of endocytosis
ncbi_101111717	SE_42348	SLC22A16	yes	NC_040259.1	+	yes	-0.338	0.000851457	0.0266615	-	-	29992354	29992472	29987416	29988716	30002124	30002252	2;5;1;4;7	2;0;2;2;4	12;9;7;11;1	2;0;2;1;0	266	149	0.359;1.0;0.219;0.528;0.495	0.771;1.0;0.662;0.86;1.0	0.52	0.859	no	yes	solute carrier family 22 member 16, transcript variant X1	-	-	-	-	GO:0031224//intrinsic component of membrane	GO:0008028//monocarboxylic acid transmembrane transporter activity;GO:0008324//cation transmembrane transporter activity	GO:0009566//fertilization;GO:0015879//carnitine transport;GO:0046903//secretion;GO:0048870//cell motility
ncbi_101108475	SE_42381	Golga2	no	NC_040254.1	+	yes	-0.117	0.00164898	0.0451273	XM_027966381.1;XM_027966383.1	XM_027966382.1	8276826	8276907	8275740	8275863	8279956	8280073	76;103;79;102;80	86;120;78;55;75	108;102;63;54;73	63;43;41;39;38	229	149	0.365;0.358;0.397;0.547;0.41	0.527;0.607;0.5;0.474;0.556	0.415	0.533	no	yes	golgin A2, transcript variant X1	-	-	-	-	GO:0043231//intracellular membrane-bounded organelle	-	GO:0010770//positive regulation of cell morphogenesis involved in differentiation;GO:0051640//organelle localization
ncbi_101112401	SE_42540	PUF60	yes	NC_040260.1	+	yes	-0.152	6.93949e-09	2.49362e-06	XM_027973383.1	-	15224491	15224575	15219698	15219908	15226747	15226843	156;210;146;169;284	67;84;56;55;94	141;170;145;133;149	33;26;24;28;19	232	149	0.599;0.616;0.626;0.664;0.66	0.733;0.808;0.795;0.753;0.834	0.633	0.785	no	yes	poly(U) binding splicing factor 60, transcript variant X11	Genetic Information Processing	Transcription	ko03040//Spliceosome	K12838	GO:0019908//nuclear cyclin-dependent protein kinase holoenzyme complex	GO:0003723//RNA binding;GO:0005515//protein binding	GO:0006396//RNA processing;GO:0010468//regulation of gene expression;GO:0012501//programmed cell death;GO:0034645//cellular macromolecule biosynthetic process
ncbi_101119184	SE_42563	TAB3	no	NC_040278.1	-	yes	-0.122	3.68724e-05	0.00230864	XM_015104843.2	XM_015104846.2	31854503	31854605	31842197	31846305	31860322	31860406	60;59;42;41;60	10;5;6;5;17	83;66;44;54;37	3;1;2;4;4	250	149	0.781;0.876;0.807;0.83;0.678	0.943;0.975;0.929;0.889;0.846	0.794	0.916	no	yes	TGF-beta activated kinase 1 (MAP3K7) binding protein 3, transcript variant X1	Organismal Systems;Environmental Information Processing;Environmental Information Processing;Organismal Systems	Immune system;Signal transduction;Signal transduction;Immune system	ko04621//NOD-like receptor signaling pathway;ko04668//TNF signaling pathway;ko04064//NF-kappa B signaling pathway;ko04657//IL-17 signaling pathway	K12793;K12793;K12793;K12793	GO:0044424//intracellular part	GO:0046914//transition metal ion binding	-
ncbi_101117081	SE_42617	NEO1	no	NC_040258.1	+	yes	0.208	0.000518851	0.018151	XM_015096853.2;XM_027971568.1;XM_027971566.1;XM_027971567.1;XM_027971565.1;XM_027971564.1	XM_027971570.1;XM_027971571.1	21417082	21417241	21412965	21413058	21420996	21421260	30;26;26;22;47	0;0;4;0;1	13;17;17;7;4	2;2;0;1;4	298	149	1.0;1.0;0.765;1.0;0.959	0.765;0.81;1.0;0.778;0.333	0.945	0.737	yes	no	neogenin 1, transcript variant X1	Environmental Information Processing	Signaling molecules and interaction	ko04514//Cell adhesion molecules (CAMs)	K06766	GO:0031224//intrinsic component of membrane	GO:0050839//cell adhesion molecule binding;GO:0060089//molecular transducer activity	GO:0000768//syncytium formation by plasma membrane fusion;GO:0010468//regulation of gene expression;GO:0055076//transition metal ion homeostasis
ncbi_101106025	SE_42874	Dusp10	yes	NC_040263.1	-	yes	-0.326	1.44373e-12	1.13639e-09	XM_004013609.4	-	27396001	27396855	27363890	27364262	27399037	27399177	54;49;42;21;58	14;13;16;7;18	46;35;29;23;34	3;1;0;0;2	298	149	0.659;0.653;0.568;0.6;0.617	0.885;0.946;1.0;1.0;0.895	0.619	0.945	no	yes	dual specificity phosphatase 10	Environmental Information Processing;Environmental Information Processing;Cellular Processes	Signal transduction;Signal transduction;Cell growth and death	ko04010//MAPK signaling pathway;ko04013//MAPK signaling pathway - fly;ko04214//Apoptosis - fly	K20216;K20216;K20216	GO:0043231//intracellular membrane-bounded organelle	GO:0008138//protein tyrosine/serine/threonine phosphatase activity	GO:0002237//response to molecule of bacterial origin;GO:0002698//negative regulation of immune effector process;GO:0006470//protein dephosphorylation;GO:0010001//glial cell differentiation;GO:0031347//regulation of defense response;GO:0032873//negative regulation of stress-activated MAPK cascade;GO:0043407//negative regulation of MAP kinase activity;GO:0045598//regulation of fat cell differentiat…
ncbi_101122320	SE_42879	AP2M1	no	NC_040252.1	-	yes	0.158	2.75689e-11	1.71963e-08	XM_027957753.1;XM_004003097.3	XM_027957768.1;XM_004003098.3	221492005	221492011	221491678	221491814	221492424	221492507	201;250;227;148;235	55;64;80;53;48	126;186;140;140;126	63;110;73;105;90	154	149	0.78;0.791;0.733;0.73;0.826	0.659;0.621;0.65;0.563;0.575	0.772	0.614	yes	no	adaptor related protein complex 2 subunit mu 1, transcript variant X1	Cellular Processes;Human Diseases;Organismal Systems;Organismal Systems	Transport and catabolism;Neurodegenerative diseases;Nervous system;Excretory system	ko04144//Endocytosis;ko05016//Huntington disease;ko04721//Synaptic vesicle cycle;ko04961//Endocrine and other factor-regulated calcium reabsorption	K11826;K11826;K11826;K11826	GO:0005774//vacuolar membrane;GO:0012505//endomembrane system;GO:0030131//clathrin adaptor complex;GO:0030665//clathrin-coated vesicle membrane;GO:0033267//axon part	GO:0030276//clathrin binding;GO:0042277//peptide binding;GO:0070325//lipoprotein particle receptor binding	GO:0002478//antigen processing and presentation of exogenous peptide antigen;GO:0006898//receptor-mediated endocytosis;GO:0007267//cell-cell signaling;GO:0015031//protein transport;GO:0042058//regulation of epidermal growth factor receptor signaling pathway;GO:0044403//symbiosis, encompassing mutualism through parasitism;GO:0050688//regulation of defense response to virus;GO:0051129//negative reg…
ncbi_101106521	SE_42884	TNPO2	no	NC_040256.1	+	yes	-0.217	1.7976e-05	0.00130037	XM_027969563.1	XM_027969565.1	11173835	11173879	11172410	11172563	11175172	11175284	24;18;34;21;19	12;7;7;7;14	25;23;11;22;31	3;1;2;3;3	192	149	0.608;0.666;0.79;0.7;0.513	0.866;0.947;0.81;0.851;0.889	0.655	0.873	no	yes	transportin 2, transcript variant X2	-	-	-	-	GO:0043231//intracellular membrane-bounded organelle	GO:0005048//signal sequence binding;GO:0017016//Ras GTPase binding	GO:0008104//protein localization;GO:0051234//establishment of localization
ncbi_101122842	SE_42900	Fam160b2	no	NC_040253.1	-	yes	0.164	1.96648e-06	0.000219098	XM_027964359.1;XM_027964358.1;XM_027964361.1	XM_027964364.1;XM_027964363.1	45728618	45728762	45728133	45728274	45729083	45729174	17;32;15;18;21	0;0;0;0;0	54;39;23;11;15	4;3;3;1;2	292	149	1.0;1.0;1.0;1.0;1.0	0.873;0.869;0.796;0.849;0.793	1	0.836	yes	no	family with sequence similarity 160 member B2, transcript variant X1	-	-	-	-	-	-	-
ncbi_101121016	SE_42972	PKIB	yes	NC_040259.1	-	yes	0.22	1.76453e-07	3.24075e-05	-	XM_012182500.3	17400372	17400483	17338601	17338781	17454919	17455034	3;4;4;4;11	18;8;19;2;19	0;0;0;1;0	8;4;5;5;4	259	149	0.087;0.223;0.108;0.535;0.25	0.0;0.0;0.0;0.103;0.0	0.241	0.021	yes	no	cAMP-dependent protein kinase inhibitor beta, transcript variant X2	-	-	-	-	-	-	-
ncbi_101117639	SE_42983	CCDC18	no	NC_040252.1	+	yes	-0.156	1.04387e-05	0.000843749	XM_027972208.1;XM_015092120.2;XM_027972202.1;XM_027972213.1;XM_012176428.3;XM_027972204.1;XM_027972209.1	XM_027972206.1	74568509	74568677	74561104	74561221	74570820	74570963	19;30;23;30;23	7;5;1;2;4	28;36;12;23;15	0;0;1;3;0	298	149	0.576;0.75;0.92;0.882;0.742	1.0;1.0;0.857;0.793;1.0	0.774	0.93	no	yes	coiled-coil domain containing 18, transcript variant X1	-	-	-	-	-	-	-
ncbi_101117854	SE_42984	TSNARE1	yes	NC_040260.1	+	yes	-0.425	0.000734076	0.0239092	-	XM_027972820.1;XM_027972822.1	16226608	16226691	16224043	16224478	16229300	16230419	2;0;4;0;4	12;2;18;4;2	7;6;0;7;3	1;4;2;3;0	231	149	0.097;0.0;0.125;0.0;0.563	0.819;0.492;0.0;0.601;1.0	0.157	0.582	no	yes	t-SNARE domain containing 1, transcript variant X1	-	-	-	-	-	-	-
ncbi_101118319	SE_42990	RNPC3	yes	NC_040252.1	+	yes	-0.222	2.17726e-05	0.00151215	XR_001040160.3	-	85358818	85359525	85357767	85357839	85360309	85360376	63;46;42;37;52	28;27;31;22;32	103;56;50;60;50	9;23;15;15;10	298	149	0.529;0.46;0.404;0.457;0.448	0.851;0.549;0.625;0.667;0.714	0.46	0.681	no	yes	RNA binding region (RNP1, RRM) containing 3, transcript variant X3	-	-	-	-	GO:0005681//spliceosomal complex	GO:0003676//nucleic acid binding	-
ncbi_114115610	SE_43087	-	yes	NC_040258.1	-	yes	-0.339	0.000268457	0.0108922	XR_003589910.1	-	47658838	47659073	47537881	47538192	47669164	47669249	4;0;8;2;3	3;3;3;2;0	6;6;3;1;0	0;0;0;0;4	298	149	0.4;0.0;0.571;0.333;1.0	1.0;1.0;1.0;1.0;0.0	0.461	0.8	no	yes	-	-	-	-	-	-	-	-
ncbi_101103687	SE_43318	HECTD2	yes	NC_040273.1	+	yes	0.143	2.48026e-07	4.33836e-05	XM_027960547.1	-	15041623	15041720	15038821	15038945	15044758	15044866	23;13;33;35;43	0;2;0;1;0	34;39;17;16;12	7;6;0;4;2	245	149	1.0;0.798;1.0;0.955;1.0	0.747;0.798;1.0;0.709;0.785	0.951	0.808	yes	no	HECT domain E3 ubiquitin protein ligase 2	-	-	-	-	-	-	-
ncbi_101106329	SE_43321	THAP6	yes	NC_040257.1	+	yes	-0.187	2.96657e-05	0.00194974	XM_004009915.4	-	100241346	100241472	100237207	100237415	100247781	100250870	17;38;34;8;21	0;0;2;6;4	17;19;17;12;5	0;0;0;0;0	274	149	1.0;1.0;0.902;0.42;0.741	1.0;1.0;1.0;1.0;1.0	0.813	1	no	yes	THAP domain containing 6	-	-	-	-	GO:0005856//cytoskeleton	GO:0003676//nucleic acid binding;GO:0043169//cation binding	-
ncbi_101102435	SE_43371	RIMS3	yes	NC_040252.1	-	yes	0.496	2.27485e-13	2.21189e-10	XM_012106921.3	-	15771190	15771359	15770576	15770824	15778067	15778240	2;9;13;12;11	0;1;0;0;0	10;22;11;4;18	7;15;3;3;11	298	149	1.0;0.818;1.0;1.0;1.0	0.417;0.423;0.647;0.4;0.45	0.964	0.467	yes	no	regulating synaptic membrane exocytosis 3, transcript variant X1	-	-	-	-	-	GO:0005515//protein binding	-
ncbi_101110104	SE_43446	NT5C2	no	NC_040273.1	-	yes	-0.131	7.54508e-13	6.23582e-10	XM_027960518.1	XM_015103394.2;XM_015103395.2;XM_015103392.2;XM_015103396.2;XM_027960519.1;XM_015103397.2	26289894	26290071	26289065	26289159	26290173	26290231	25;23;19;15;13	100;121;114;91;127	30;58;33;44;53	84;125;73;56;80	298	149	0.111;0.087;0.077;0.076;0.049	0.152;0.188;0.184;0.282;0.249	0.08	0.211	no	yes	5'-nucleotidase, cytosolic II, transcript variant X1	Metabolism;Metabolism;Metabolism;Metabolism	Global and overview maps;Nucleotide metabolism;Nucleotide metabolism;Metabolism of cofactors and vitamins	ko01100//Metabolic pathways;ko00230//Purine metabolism;ko00240//Pyrimidine metabolism;ko00760//Nicotinate and nicotinamide metabolism	K01081;K01081;K01081;K01081	-	-	-
ncbi_101114918	SE_43468	MBNL1	no	NC_040252.1	-	yes	0.139	2.54319e-12	1.95524e-09	XM_012101208.3;XM_027959239.1;XM_027959237.1;XM_027959238.1;XM_004003240.4;XM_027959236.1;XM_027959233.1;XM_027959232.1;XM_027959241.1;XM_027959231.1;XM_027959234.1;XM_027959230.1	XM_027959243.1;XM_004003239.4;XM_027959235.1;XM_004003241.4	256436598	256436652	256435575	256435729	256437846	256438104	158;133;139;127;179	266;181;289;150;281	57;69;73;113;78	221;281;257;298;202	202	149	0.305;0.351;0.262;0.384;0.32	0.16;0.153;0.173;0.219;0.222	0.324	0.185	yes	no	muscleblind like splicing regulator 1, transcript variant X2	-	-	-	-	GO:0005815//microtubule organizing center;GO:0031981//nuclear lumen;GO:0036464//cytoplasmic ribonucleoprotein granule	GO:0003723//RNA binding;GO:0043169//cation binding	GO:0014706//striated muscle tissue development;GO:0022618//ribonucleoprotein complex assembly;GO:0035108//limb morphogenesis;GO:0042692//muscle cell differentiation;GO:0043009//chordate embryonic development;GO:0048024//regulation of mRNA splicing, via spliceosome;GO:0048731//system development
ncbi_101107152	SE_43649	Ebf3	no	NC_040273.1	-	yes	-0.26	4.06886e-06	0.000399147	XM_027960587.1	XM_027960589.1;XM_027960588.1	52831256	52831369	52827530	52830179	52832321	52832411	0;0;7;5;1	11;11;15;12;10	21;10;7;13;10	19;16;7;9;14	261	149	0.0;0.0;0.21;0.192;0.054	0.387;0.263;0.363;0.452;0.29	0.091	0.351	no	yes	EBF transcription factor 3, transcript variant X1	-	-	-	-	GO:0043231//intracellular membrane-bounded organelle	GO:0000982//transcription factor activity, RNA polymerase II core promoter proximal region sequence-specific binding;GO:0003676//nucleic acid binding;GO:0005515//protein binding;GO:0043169//cation binding	GO:0006357//regulation of transcription from RNA polymerase II promoter;GO:0044707//single-multicellular organism process
ncbi_101110654	SE_43652	DHDDS	yes	NC_040253.1	-	yes	0.188	4.24865e-06	0.000413106	-	-	256211186	256211303	256210133	256210235	256219304	256219421	19;30;30;24;28	3;0;1;0;1	33;35;17;20;18	1;10;4;2;8	265	149	0.781;1.0;0.944;1.0;0.94	0.949;0.663;0.705;0.849;0.559	0.933	0.745	yes	no	dehydrodolichyl diphosphate synthase subunit, transcript variant X2	Metabolism	Metabolism of terpenoids and polyketides	ko00900//Terpenoid backbone biosynthesis	K11778	-	GO:0016740//transferase activity	-
ncbi_101119920	SE_43710	RALGPS2	no	NC_040263.1	+	yes	0.364	2.46136e-13	2.32486e-10	XM_015099335.2	XM_015099337.2	64600605	64600683	64597087	64597142	64602214	64602320	56;67;40;73;81	7;3;5;3;4	62;31;27;25;21	13;27;14;21;15	226	149	0.841;0.936;0.841;0.941;0.93	0.759;0.431;0.56;0.44;0.48	0.898	0.534	yes	no	Ral GEF with PH domain and SH3 binding motif 2, transcript variant X1	-	-	-	-	-	-	GO:0043087//regulation of GTPase activity
ncbi_105608416	SE_43834	-	yes	NC_040262.1	+	yes	-0.434	7.1226e-07	9.73e-05	XR_003590664.1	-	25384400	25384563	25382697	25383083	25384762	25384834	8;7;11;10;1	6;8;14;2;13	17;31;8;38;14	4;2;1;2;4	298	149	0.4;0.304;0.282;0.714;0.037	0.68;0.886;0.8;0.905;0.636	0.347	0.781	no	yes	-	-	-	-	-	-	-	-
ncbi_105601941	SE_43996	PRDM2	no	NC_040263.1	-	yes	0.167	1.16193e-08	3.58994e-06	XM_027975877.1	XM_027975879.1	57682278	57682422	57673321	57675310	57712659	57717016	24;28;29;27;32	1;0;0;0;0	36;33;32;21;20	4;10;2;1;2	292	149	0.925;1.0;1.0;1.0;1.0	0.821;0.627;0.891;0.915;0.836	0.985	0.818	yes	no	PR/SET domain 2, transcript variant X1	Metabolism	Amino acid metabolism	ko00310//Lysine degradation	K11432	-	GO:0043169//cation binding	-
ncbi_101116022	SE_44019	RBM41	no	NC_040278.1	+	yes	-0.247	1.00344e-07	2.01047e-05	XM_012107596.3;XM_012107595.3	XM_027963397.1	136600344	136600416	136598275	136598480	136634073	136634477	25;10;16;10;25	30;36;44;23;51	51;46;25;14;35	40;31;13;13;26	220	149	0.361;0.158;0.198;0.227;0.249	0.463;0.501;0.566;0.422;0.477	0.239	0.486	no	yes	RNA binding motif protein 41, transcript variant X1	-	-	-	-	-	GO:0097159//organic cyclic compound binding	-
ncbi_106991342	SE_44195	EHD1	yes	NC_040260.1	-	yes	0.172	0.00188157	0.0497598	-	-	14292785	14292885	14284509	14284579	14293308	14293415	0;3;3;7;1	1;0;0;5;0	3;2;3;2;4	2;5;1;3;0	248	149	0.0;1.0;1.0;0.457;1.0	0.474;0.194;0.643;0.286;1.0	0.691	0.519	yes	no	uncharacterized LOC106991342	Cellular Processes	Transport and catabolism	ko04144//Endocytosis	K12483	GO:0005769//early endosome;GO:0010008//endosome membrane;GO:0016023//cytoplasmic, membrane-bounded vesicle;GO:0043232//intracellular non-membrane-bounded organelle	GO:0017016//Ras GTPase binding;GO:0032550//purine ribonucleoside binding;GO:0046872//metal ion binding	GO:0007599//hemostasis;GO:0010831//positive regulation of myotube differentiation;GO:0010884//positive regulation of lipid storage;GO:0015031//protein transport;GO:0016192//vesicle-mediated transport;GO:0030030//cell projection organization;GO:0032388//positive regulation of intracellular transport;GO:0034381//plasma lipoprotein particle clearance;GO:0051259//protein oligomerization;GO:0055092//s…
ncbi_101118375	SE_44218	RBM39	no	NC_040264.1	-	yes	-0.151	1.78091e-08	4.94749e-06	XM_027977136.1;XM_012189129.3;XM_012189130.3	XM_004014534.3;XM_027977137.1;XM_004014533.3	67719954	67720020	67719804	67719858	67722499	67722694	793;730;990;556;949	382;506;410;388;543	1344;1162;635;946;824	255;455;227;197;288	214	149	0.591;0.501;0.627;0.499;0.549	0.786;0.64;0.661;0.77;0.666	0.553	0.705	no	yes	RNA binding motif protein 39, transcript variant X1	-	-	-	-	GO:0016604//nuclear body;GO:0044430//cytoskeletal part	GO:0003712//transcription cofactor activity;GO:0003723//RNA binding	GO:0006396//RNA processing;GO:0010468//regulation of gene expression;GO:0034645//cellular macromolecule biosynthetic process;GO:2001141//regulation of RNA biosynthetic process
ncbi_101106230	SE_44303	PRSS36	yes	NC_040275.1	-	yes	0.127	6.77292e-07	9.32941e-05	XM_027961538.1	-	27999514	27999532	27997650	27997813	27999794	28000199	31;39;20;48;33	0;1;1;0;0	31;18;16;17;13	6;1;3;3;2	166	149	1.0;0.972;0.947;1.0;1.0	0.823;0.942;0.827;0.836;0.854	0.984	0.856	yes	no	serine protease 36	-	-	-	-	-	-	-
ncbi_101115265	SE_44321	FNBP1	no	NC_040254.1	+	yes	-0.162	5.20631e-06	0.00047943	XM_027966299.1;XM_027966300.1	XM_027966302.1;XM_027966301.1	6765563	6765578	6758479	6758677	6769079	6769189	0;0;0;0;2	28;13;12;15;16	3;1;3;2;6	11;29;12;29;7	163	149	0.0;0.0;0.0;0.0;0.103	0.2;0.031;0.186;0.059;0.439	0.021	0.183	no	yes	formin binding protein 1, transcript variant X1	-	-	-	-	-	GO:0005515//protein binding	-
ncbi_101116937	SE_44351	FBRSL1	no	NC_040268.1	-	yes	-0.205	0.000519815	0.0181606	XM_027956371.1;XM_027956367.1;XM_027956362.1;XM_027956370.1;XM_027956363.1;XM_027956366.1;XM_027956368.1;XM_027956369.1;XM_027956364.1;XM_027956376.1;XM_027956373.1;XM_027956361.1;XM_027956378.1;XM_027956375.1	XM_027956365.1	52507529	52507598	52507161	52507361	52508279	52508500	1;0;0;0;0	1;4;1;4;4	1;2;2;0;4	5;4;1;3;3	217	149	0.407;0.0;0.0;0.0;0.0	0.121;0.256;0.579;0.0;0.478	0.081	0.287	no	yes	fibrosin like 1, transcript variant X1	-	-	-	-	-	-	-
ncbi_100294605	SE_44468	VCAN	yes	NC_040256.1	+	yes	0.164	1.53456e-08	4.45409e-06	XM_004009067.4	-	87261603	87264564	87254675	87254969	87284530	87287064	198;256;107;129;203	134;125;90;96;115	149;95;95;43;56	153;208;96;71;72	298	149	0.425;0.506;0.373;0.402;0.469	0.327;0.186;0.331;0.232;0.28	0.435	0.271	yes	no	versican	Environmental Information Processing	Signaling molecules and interaction	ko04514//Cell adhesion molecules (CAMs)	K06793	-	-	-
ncbi_101105191	SE_44501	CLBA1	no	NC_040269.1	+	yes	-0.109	0.00155913	0.0433137	XM_015102074.2	XM_027957474.1	70106418	70106523	70105927	70106057	70107334	70108047	5;7;15;15;9	3;8;4;1;4	25;0;16;20;13	0;1;5;0;1	253	149	0.495;0.34;0.688;0.898;0.57	1.0;0.0;0.653;1.0;0.884	0.598	0.707	no	yes	clathrin binding box of aftiphilin containing 1, transcript variant X1	-	-	-	-	-	-	-
ncbi_101115342	SE_44597	MCU	yes	NC_040276.1	+	yes	-0.1	2.6544e-05	0.00176919	-	-	29814639	29814751	29799991	29800150	29939817	29939887	2;2;7;11;2	37;46;30;42;43	6;18;9;17;10	18;50;43;32;30	260	149	0.03;0.024;0.118;0.131;0.026	0.16;0.171;0.107;0.233;0.16	0.066	0.166	no	yes	mitochondrial calcium uniporter, transcript variant X1	Environmental Information Processing;Organismal Systems;Cellular Processes	Signal transduction;Immune system;Cell growth and death	ko04020//Calcium signaling pathway;ko04621//NOD-like receptor signaling pathway;ko04218//Cellular senescence	K20858;K20858;K20858	GO:0031304//intrinsic component of mitochondrial inner membrane;GO:0034703//cation channel complex	GO:0005261//cation channel activity;GO:0005515//protein binding;GO:0015291//secondary active transmembrane transporter activity	GO:0006461//protein complex assembly;GO:0006851//mitochondrial calcium ion transport;GO:0019932//second-messenger-mediated signaling;GO:0033500//carbohydrate homeostasis;GO:0050796//regulation of insulin secretion;GO:0051560//mitochondrial calcium ion homeostasis
ncbi_101119826	SE_44625	Tmem62	yes	NC_040258.1	+	yes	0.222	7.6727e-10	3.67611e-07	XM_015096959.2;XM_004010490.4	-	38382991	38383103	38382344	38382661	38384398	38384536	117;141;149;93;205	38;21;46;22;36	79;72;55;72;54	59;41;28;48;29	260	149	0.638;0.794;0.65;0.708;0.765	0.434;0.502;0.53;0.462;0.516	0.711	0.489	yes	no	transmembrane protein 62, transcript variant X1	-	-	-	-	-	-	-
ncbi_101115000	SE_44666	GOLM1	yes	NC_040253.1	+	yes	0.116	4.05473e-08	1.00786e-05	XM_027964257.1	-	35372450	35372632	35372078	35372128	35382888	35383038	13;23;4;15;17	28;37;40;48;30	3;3;5;14;4	53;78;49;54;52	298	149	0.188;0.237;0.048;0.135;0.221	0.028;0.019;0.049;0.115;0.037	0.166	0.05	yes	no	golgi membrane protein 1, transcript variant X2	-	-	-	-	GO:0031988//membrane-bounded vesicle;GO:0043231//intracellular membrane-bounded organelle	-	GO:0006629//lipid metabolic process;GO:0006996//organelle organization
ncbi_101113128	SE_44739	COL4A6	no	NC_040278.1	+	yes	-0.475	5.96672e-10	2.94409e-07	XM_012107575.3;XM_027963250.1	XM_004022430.4;XM_027963251.1	135479354	135479408	135476259	135476443	135482095	135482167	3;2;2;2;5	29;13;13;9;19	13;36;18;2;13	9;6;2;3;13	202	149	0.071;0.102;0.102;0.141;0.163	0.516;0.816;0.869;0.33;0.425	0.116	0.591	no	yes	collagen type IV alpha 6 chain, transcript variant X1	Human Diseases;Environmental Information Processing;Human Diseases;Cellular Processes;Organismal Systems;Organismal Systems;Human Diseases;Human Diseases;Human Diseases;Environmental Information Processing	Cancers;Signal transduction;Infectious diseases;Cellular community - eukaryotes;Endocrine system;Digestive system;Infectious diseases;Endocrine and metabolic diseases;Cancers;Signaling molecules and interaction	ko05200//Pathways in cancer;ko04151//PI3K-Akt signaling pathway;ko05165//Human papillomavirus infection;ko04510//Focal adhesion;ko04926//Relaxin signaling pathway;ko04974//Protein digestion and absorption;ko05146//Amoebiasis;ko04933//AGE-RAGE signaling pathway in diabetic complications;ko05222//Small cell lung cancer;ko04512//ECM-receptor interaction	K06237;K06237;K06237;K06237;K06237;K06237;K06237;K06237;K06237;K06237	GO:0005581//collagen trimer;GO:0044420//extracellular matrix component	GO:0005198//structural molecule activity	GO:0009987//cellular process
ncbi_101121148	SE_44817	ZDHHC21	yes	NC_040253.1	-	yes	-0.477	0.00178731	0.0475528	-	-	89859133	89859309	89848323	89848521	89863381	89863487	6;5;7;7;9	5;23;3;7;13	4;4;1;10;2	0;11;0;1;0	298	149	0.375;0.098;0.538;0.333;0.257	1.0;0.154;1.0;0.833;1.0	0.32	0.797	no	yes	zinc finger DHHC-type containing 21, transcript variant X4	-	-	-	-	GO:0031224//intrinsic component of membrane;GO:0043231//intracellular membrane-bounded organelle	GO:0016409//palmitoyltransferase activity;GO:0046914//transition metal ion binding	GO:0006497//protein lipidation;GO:0018231//peptidyl-S-diacylglycerol-L-cysteine biosynthetic process from peptidyl-cysteine;GO:0043588//skin development
ncbi_100913159	SE_44882	ST6GAL1	no	NC_040252.1	-	yes	0.105	8.59896e-07	0.000110612	XM_027964968.1	XM_027965018.1	218766703	218766852	218745121	218745251	218812839	218812978	8;18;13;10;29	38;36;57;27;46	9;6;0;6;8	70;58;32;31;50	297	149	0.096;0.201;0.103;0.157;0.24	0.061;0.049;0.0;0.089;0.074	0.159	0.055	yes	no	ST6 beta-galactoside alpha-2,6-sialyltransferase 1, transcript variant X3	Metabolism;Metabolism;Metabolism	Global and overview maps;Glycan biosynthesis and metabolism;Glycan biosynthesis and metabolism	ko01100//Metabolic pathways;ko00510//N-Glycan biosynthesis;ko00514//Other types of O-glycan biosynthesis	K00778;K00778;K00778	GO:0031228//intrinsic component of Golgi membrane;GO:0031988//membrane-bounded vesicle	GO:0016757//transferase activity, transferring glycosyl groups	GO:0006040//amino sugar metabolic process;GO:0006487//protein N-linked glycosylation
ncbi_101102622	SE_44968	SPOPL	no	NC_040253.1	-	yes	0.19	8.09951e-07	0.00010546	XM_027964994.1	XM_027964996.1	184361765	184361925	184359204	184359341	184389628	184389810	38;61;44;43;85	52;42;26;47;42	34;29;23;25;26	54;45;46;59;71	298	149	0.268;0.421;0.458;0.314;0.503	0.239;0.244;0.2;0.175;0.155	0.393	0.203	yes	no	speckle type BTB/POZ protein like, transcript variant X1	Environmental Information Processing;Environmental Information Processing	Signal transduction;Signal transduction	ko04340//Hedgehog signaling pathway;ko04341//Hedgehog signaling pathway - fly	K10523;K10523	GO:0031461//cullin-RING ubiquitin ligase complex	-	GO:0006511//ubiquitin-dependent protein catabolic process
ncbi_101110163	SE_45121	Arfgap1	yes	NC_040264.1	-	yes	0.128	0.000210366	0.00895547	XM_027976955.1	-	56597589	56597620	56595496	56595560	56598046	56598183	3;4;3;5;1	29;32;13;5;11	0;3;0;1;0	17;23;7;6;11	179	149	0.079;0.094;0.161;0.454;0.07	0.0;0.098;0.0;0.122;0.0	0.172	0.044	yes	no	ADP ribosylation factor GTPase activating protein 1, transcript variant X4	Cellular Processes	Transport and catabolism	ko04144//Endocytosis	K12492	-	GO:0046914//transition metal ion binding	GO:0043087//regulation of GTPase activity
ncbi_101118793	SE_45283	SENP6	no	NC_040259.1	+	yes	-0.239	3.42751e-05	0.00218721	XM_027972290.1	XM_027972291.1	2969209	2969230	2964025	2964121	2979333	2979404	39;33;28;16;34	33;53;44;18;46	50;46;29;37;39	9;25;29;14;20	169	149	0.51;0.354;0.359;0.439;0.395	0.83;0.619;0.469;0.7;0.632	0.411	0.65	no	yes	SUMO specific peptidase 6, transcript variant X1	-	-	-	-	GO:0044424//intracellular part	GO:0019783//ubiquitin-like protein-specific protease activity	GO:0006508//proteolysis;GO:0018205//peptidyl-lysine modification;GO:0043254//regulation of protein complex assembly
ncbi_101103795	SE_45325	Pum2	no	NC_040254.1	-	yes	0.2	0	0	XM_027966536.1;XM_027966540.1;XM_027966537.1	XM_027966539.1;XM_027966538.1	29471652	29471889	29451545	29451813	29475926	29476217	367;357;353;220;374	81;71;80;62;96	293;253;201;206;197	150;154;97;123;103	298	149	0.694;0.715;0.688;0.64;0.661	0.494;0.451;0.509;0.456;0.489	0.68	0.48	yes	no	pumilio RNA binding family member 2, transcript variant X1	-	-	-	-	GO:0031090//organelle membrane;GO:0036464//cytoplasmic ribonucleoprotein granule	GO:0003723//RNA binding	GO:0022618//ribonucleoprotein complex assembly
ncbi_101103022	SE_45335	OMA1	yes	NC_040252.1	-	yes	0.131	1.50149e-05	0.00112813	XM_012155936.3;XM_004002018.4;XM_027970658.1;XM_012155871.3	-	34873403	34873632	34867027	34867201	34876870	34877389	44;71;60;41;71	2;2;1;2;2	85;76;44;49;62	5;8;6;9;8	298	149	0.917;0.947;0.968;0.911;0.947	0.895;0.826;0.786;0.731;0.795	0.938	0.807	yes	no	OMA1 zinc metallopeptidase, transcript variant X3	-	-	-	-	GO:0019866//organelle inner membrane;GO:0031224//intrinsic component of membrane;GO:0043231//intracellular membrane-bounded organelle	GO:0004175//endopeptidase activity;GO:0043169//cation binding	GO:0007007//inner mitochondrial membrane organization;GO:0010635//regulation of mitochondrial fusion;GO:0016485//protein processing;GO:0019318//hexose metabolic process;GO:0044253//positive regulation of multicellular organismal metabolic process;GO:0048871//multicellular organismal homeostasis;GO:0050896//response to stimulus;GO:0051603//proteolysis involved in cellular protein catabolic process
ncbi_101122232	SE_45510	ZZZ3	yes	NC_040252.1	-	yes	-0.155	3.97648e-05	0.00242543	XM_027971360.1;XM_015092054.2	-	58197356	58197435	58195784	58195938	58197513	58197647	73;93;90;71;152	34;43;24;34;47	90;114;61;88;87	13;15;11;28;14	227	149	0.585;0.587;0.711;0.578;0.68	0.82;0.833;0.784;0.674;0.803	0.628	0.783	no	yes	zinc finger ZZ-type containing 3, transcript variant X3	-	-	-	-	GO:0000123//histone acetyltransferase complex	GO:0046914//transition metal ion binding	-
ncbi_105605922	SE_45540	-	yes	NC_040278.1	-	yes	-0.137	0.000978536	0.0298702	XR_001025480.2	-	124444931	124445077	124438376	124438515	124445604	124448406	18;40;16;28;19	0;0;2;1;7	45;60;26;44;33	0;0;0;0;0	294	149	1.0;1.0;0.802;0.934;0.579	1.0;1.0;1.0;1.0;1.0	0.863	1	no	yes	-	-	-	-	-	-	-	-
ncbi_101120218	SE_45578	MPDZ	yes	NC_040253.1	-	yes	-0.228	4.07377e-05	0.00247109	XM_027964559.1	-	88053762	88053879	88051832	88052000	88055547	88055757	45;58;74;39;42	32;22;15;22;22	122;81;80;73;83	17;29;13;6;7	265	149	0.442;0.597;0.735;0.499;0.518	0.801;0.611;0.776;0.872;0.87	0.558	0.786	no	yes	multiple PDZ domain crumbs cell polarity complex component	Cellular Processes;Environmental Information Processing	Cellular community - eukaryotes;Signal transduction	ko04530//Tight junction;ko04391//Hippo signaling pathway -fly	K06095;K06095	GO:0005886//plasma membrane;GO:0031982//vesicle;GO:0043218//compact myelin;GO:0043296//apical junction complex;GO:0044424//intracellular part	GO:0005515//protein binding	GO:0022610//biological adhesion
ncbi_101103329	SE_45599	POSTN	no	NC_040261.1	+	yes	0.147	0	0	XM_004012112.4;XM_004012111.4;XM_012184543.3;XM_004012110.4	XM_012184545.3;XM_004012109.4;XM_012184544.3;XM_004012108.4	26690272	26690356	26689810	26689888	26694843	26694885	1557;1073;1166;638;1517	2147;1568;1829;1367;2335	1447;1190;617;1172;614	4911;5561;2851;4034;2374	232	149	0.318;0.305;0.29;0.231;0.294	0.159;0.121;0.122;0.157;0.142	0.288	0.14	yes	no	periostin, transcript variant X1	-	-	-	-	-	-	-
ncbi_101105154	SE_45683	KCP	yes	NC_040255.1	-	yes	-0.211	2.44784e-09	1.02649e-06	XM_027968789.1	-	101679409	101679716	101678845	101679267	101680149	101680314	26;27;10;15;14	7;7;0;0;4	35;33;6;17;10	0;0;0;0;0	298	149	0.65;0.659;1.0;1.0;0.636	1.0;1.0;1.0;1.0;1.0	0.789	1	no	yes	kielin cysteine rich BMP regulator	-	-	-	-	GO:0044421//extracellular region part	-	GO:0030510//regulation of BMP signaling pathway
ncbi_101120764	SE_45763	CHML	no	NC_040263.1	+	yes	0.156	0.00153966	0.042881	XM_012187226.3	XM_004013665.4	38353757	38353843	38351636	38351930	38356047	38358779	89;105;100;108;86	11;7;29;7;21	61;49;48;56;28	14;13;11;23;18	234	149	0.837;0.905;0.687;0.908;0.723	0.735;0.706;0.735;0.608;0.498	0.812	0.656	yes	no	CHM like Rab escort protein, transcript variant X2	-	-	-	-	GO:0044444//cytoplasmic part	GO:0017016//Ras GTPase binding	GO:0015031//protein transport;GO:0018342//protein prenylation
ncbi_101110782	SE_45796	PARD3	no	NC_040264.1	+	yes	0.19	0.000185336	0.00801966	XM_027976569.1;XM_027976570.1;XM_027976571.1;XM_027976561.1;XM_027976565.1;XM_027976558.1	XM_027976562.1;XM_027976572.1;XM_027976567.1	19140726	19140771	19139520	19139672	19145649	19145877	86;86;71;80;81	18;7;19;34;38	111;108;73;86;70	63;93;41;29;72	193	149	0.787;0.905;0.743;0.645;0.622	0.576;0.473;0.579;0.696;0.429	0.74	0.551	yes	no	par-3 family cell polarity regulator, transcript variant X1	Human Diseases;Environmental Information Processing;Cellular Processes;Environmental Information Processing;Organismal Systems;Organismal Systems;Cellular Processes;Environmental Information Processing;Cellular Processes;Environmental Information Processing	Infectious diseases;Signaling molecules and interaction;Transport and catabolism;Signal transduction;Development;Immune system;Cellular community - eukaryotes;Signal transduction;Cellular community - eukaryotes;Signal transduction	ko05165//Human papillomavirus infection;ko04080//Neuroactive ligand-receptor interaction;ko04144//Endocytosis;ko04015//Rap1 signaling pathway;ko04360//Axon guidance;ko04062//Chemokine signaling pathway;ko04530//Tight junction;ko04390//Hippo signaling pathway;ko04520//Adherens junction;ko04391//Hippo signaling pathway -fly	K04237;K04237;K04237;K04237;K04237;K04237;K04237;K04237;K04237;K04237	GO:0005911//cell-cell junction;GO:0015630//microtubule cytoskeleton;GO:0032991//macromolecular complex;GO:0044444//cytoplasmic part;GO:0070161//anchoring junction	GO:0019901//protein kinase binding	GO:0016477//cell migration;GO:0050794//regulation of cellular process;GO:0051640//organelle localization;GO:0070252//actin-mediated cell contraction
ncbi_101115080	SE_45910	Rap1a	yes	NC_040252.1	+	yes	-0.208	2.04691e-05	0.0014367	XM_027973069.1;XM_012178534.3	-	93859301	93859369	93826130	93826222	93878083	93878167	12;10;8;5;16	0;10;4;0;9	6;17;4;6;6	0;0;0;0;3	216	149	1.0;0.408;0.58;1.0;0.551	1.0;1.0;1.0;1.0;0.58	0.708	0.916	no	yes	RAP1A, member of RAS oncogene family, transcript variant X5	Environmental Information Processing;Environmental Information Processing;Environmental Information Processing;Cellular Processes;Environmental Information Processing;Organismal Systems;Cellular Processes;Human Diseases;Organismal Systems;Organismal Systems;Organismal Systems;Organismal Systems;Human Diseases;Organismal Systems	Signal transduction;Signal transduction;Signal transduction;Cellular community - eukaryotes;Signal transduction;Immune system;Cellular community - eukaryotes;Endocrine and metabolic diseases;Immune system;Immune system;Nervous system;Digestive system;Cancers;Nervous system	ko04010//MAPK signaling pathway;ko04014//Ras signaling pathway;ko04024//cAMP signaling pathway;ko04510//Focal adhesion;ko04015//Rap1 signaling pathway;ko04062//Chemokine signaling pathway;ko04530//Tight junction;ko04934//Cushing syndrome;ko04611//Platelet activation;ko04670//Leukocyte transendothelial migration;ko04722//Neurotrophin signaling pathway;ko04972//Pancreatic secretion;ko05211//Renal c…	K04353;K04353;K04353;K04353;K04353;K04353;K04353;K04353;K04353;K04353;K04353;K04353;K04353;K04353	GO:0005768//endosome;GO:0016020//membrane;GO:0031988//membrane-bounded vesicle;GO:0042995//cell projection;GO:0043234//protein complex	GO:0005088//Ras guanyl-nucleotide exchange factor activity;GO:0017111//nucleoside-triphosphatase activity;GO:0022892//substrate-specific transporter activity;GO:0031267//small GTPase binding;GO:0032550//purine ribonucleoside binding	GO:0001570//vasculogenesis;GO:0001775//cell activation;GO:0001885//endothelial cell development;GO:0007169//transmembrane receptor protein tyrosine kinase signaling pathway;GO:0007599//hemostasis;GO:0010975//regulation of neuron projection development;GO:0015980//energy derivation by oxidation of organic compounds;GO:0016079//synaptic vesicle exocytosis;GO:0030031//cell projection assembly;GO:003…
ncbi_101103996	SE_46022	B3GNTL1	no	NC_040262.1	-	yes	0.125	0.000147814	0.00672158	XM_027974326.1;XM_027974325.1;XM_027974328.1	XM_027974327.1	13173572	13173668	13167538	13167663	13200929	13201025	8;12;13;15;15	0;2;0;0;0	23;26;8;5;21	2;4;3;0;2	244	149	1.0;0.786;1.0;1.0;1.0	0.875;0.799;0.62;1.0;0.865	0.957	0.832	yes	no	UDP-GlcNAc:betaGal beta-1,3-N-acetylglucosaminyltransferase like 1, transcript variant X1	-	-	-	-	-	GO:0016740//transferase activity	-
ncbi_101102517	SE_46160	STRN3	no	NC_040269.1	-	yes	-0.161	0.00146516	0.0413283	XM_015102001.2	XM_027957227.1	40438107	40438218	40428671	40428812	40443519	40443661	59;42;40;19;38	12;17;17;3;27	60;30;43;58;50	7;8;5;9;7	259	149	0.739;0.587;0.575;0.785;0.447	0.831;0.683;0.832;0.788;0.804	0.627	0.788	no	yes	striatin 3, transcript variant X1	Environmental Information Processing	Signal transduction	ko04013//MAPK signaling pathway - fly	K17608	GO:0008287//protein serine/threonine phosphatase complex;GO:0016020//membrane;GO:0031981//nuclear lumen;GO:0043005//neuron projection;GO:0044297//cell body	GO:0001071//nucleic acid binding transcription factor activity;GO:0019903//protein phosphatase binding;GO:0019904//protein domain specific binding	GO:0006357//regulation of transcription from RNA polymerase II promoter;GO:0033144//negative regulation of intracellular steroid hormone receptor signaling pathway;GO:0043627//response to estrogen
ncbi_101109632	SE_46209	PLEKHM2	yes	NC_040263.1	-	yes	-0.112	6.0819e-11	3.72336e-08	XM_027975869.1;XM_027975868.1	-	55593847	55593907	55590606	55590835	55595148	55595335	77;76;85;49;82	4;23;14;0;5	68;115;55;49;68	1;0;0;1;1	208	149	0.932;0.703;0.813;1.0;0.922	0.98;1.0;1.0;0.972;0.98	0.874	0.986	no	yes	pleckstrin homology and RUN domain containing M2, transcript variant X1	Human Diseases	Infectious diseases	ko05132//Salmonella infection	K15348	-	GO:0008092//cytoskeletal protein binding	-
ncbi_101110846	SE_46270	USP3	yes	NC_040258.1	-	yes	-0.119	0.000483022	0.0171333	-	XM_004010541.4	47504783	47504906	47501841	47501973	47505862	47505923	45;36;56;33;24	78;59;85;65;97	56;127;61;53;41	73;81;55;93;50	271	149	0.241;0.251;0.266;0.218;0.12	0.297;0.463;0.379;0.239;0.311	0.219	0.338	no	yes	ubiquitin specific peptidase 3, transcript variant X7	-	-	-	-	-	-	-
ncbi_101107136	SE_46379	FBXW11	no	NC_040267.1	-	yes	0.228	1.72553e-05	0.00125777	XM_015101228.2;XM_015101229.2;XM_015101230.2	XM_015101231.2	3999573	3999636	3996271	3996497	4047130	4047232	21;24;15;12;16	0;2;1;0;3	18;25;9;27;13	3;5;5;8;6	211	149	1.0;0.894;0.914;1.0;0.79	0.809;0.779;0.56;0.704;0.605	0.92	0.691	yes	no	F-box and WD repeat domain containing 11, transcript variant X1	Cellular Processes;Environmental Information Processing;Environmental Information Processing;Genetic Information Processing;Cellular Processes;Human Diseases;Environmental Information Processing;Organismal Systems;Environmental Information Processing;Organismal Systems	Cell growth and death;Signal transduction;Signal transduction;Folding, sorting and degradation;Cell growth and death;Infectious diseases;Signal transduction;Immune system;Signal transduction;Environmental adaptation	ko04218//Cellular senescence;ko04390//Hippo signaling pathway;ko04310//Wnt signaling pathway;ko04120//Ubiquitin mediated proteolysis;ko04114//Oocyte meiosis;ko05131//Shigellosis;ko04340//Hedgehog signaling pathway;ko04624//Toll and Imd signaling pathway;ko04341//Hedgehog signaling pathway - fly;ko04710//Circadian rhythm	K03362;K03362;K03362;K03362;K03362;K03362;K03362;K03362;K03362;K03362	GO:0005815//microtubule organizing center;GO:0031461//cullin-RING ubiquitin ligase complex;GO:0043231//intracellular membrane-bounded organelle;GO:0044444//cytoplasmic part	GO:0004842//ubiquitin-protein transferase activity;GO:0005515//protein binding	GO:0006355//regulation of transcription, DNA-templated;GO:0007166//cell surface receptor signaling pathway;GO:0016567//protein ubiquitination;GO:0030162//regulation of proteolysis;GO:0031647//regulation of protein stability;GO:0042345//regulation of NF-kappaB import into nucleus;GO:0042752//regulation of circadian rhythm;GO:0043161//proteasome-mediated ubiquitin-dependent protein catabolic process
ncbi_101122244	SE_46445	DCUN1D3	yes	NC_040275.1	-	yes	-0.132	0.00120864	0.0352662	-	XM_027961571.1	18876012	18876143	18855109	18855645	18896749	18897792	2;2;1;0;1	12;6;8;8;14	3;3;2;0;8	3;7;4;9;13	279	149	0.082;0.151;0.063;0.0;0.037	0.348;0.186;0.211;0.0;0.247	0.067	0.198	no	yes	defective in cullin neddylation 1 domain containing 3, transcript variant X6	-	-	-	-	GO:0044444//cytoplasmic part	-	GO:0001558//regulation of cell growth;GO:0009411//response to UV;GO:0010212//response to ionizing radiation;GO:0042981//regulation of apoptotic process
ncbi_101106162	SE_46450	PARP12	yes	NC_040255.1	-	yes	0.114	1.0574e-05	0.000852601	XM_027968870.1;XM_012177236.3	-	112400535	112400677	112395988	112396085	112402132	112402328	37;17;45;56;34	0;3;0;2;0	34;60;31;45;44	1;10;9;3;3	290	149	1.0;0.744;1.0;0.935;1.0	0.946;0.755;0.639;0.885;0.883	0.936	0.822	yes	no	poly(ADP-ribose) polymerase family member 12, transcript variant X1	-	-	-	-	-	GO:0003723//RNA binding;GO:0043169//cation binding	-
ncbi_101103115	SE_46520	MCRIP2	yes	NC_040275.1	+	yes	-0.299	6.08193e-09	2.23403e-06	-	XM_027961369.1	524760	524896	521964	522079	525763	525891	55;45;85;40;27	86;154;122;107;167	56;72;47;36;48	62;21;47;23;15	284	149	0.251;0.133;0.268;0.164;0.078	0.322;0.643;0.344;0.451;0.627	0.179	0.477	no	yes	MAPK regulated corepressor interacting protein 2, transcript variant X1	-	-	-	-	-	-	-
ncbi_101109855	SE_46844	Lrrc20	yes	NC_040276.1	-	yes	0.224	0.000102807	0.00508025	XM_012105223.2	-	27481378	27481519	27457325	27457475	27489130	27489219	0;4;3;7;2	11;2;13;2;8	0;1;2;0;0	5;6;5;3;1	289	149	0.0;0.508;0.106;0.643;0.114	0.0;0.079;0.171;0.0;0.0	0.274	0.05	yes	no	leucine rich repeat containing 20, transcript variant X1	-	-	-	-	-	-	-
ncbi_101120469	SE_47043	Csgalnact1	yes	NC_040277.1	+	yes	0.271	0.0012062	0.0352258	-	XM_027962573.1	41395061	41395179	41255755	41255811	41420581	41420675	0;9;3;9;6	5;3;2;5;1	2;3;0;2;0	3;2;6;3;11	266	149	0.0;0.627;0.457;0.502;0.771	0.272;0.457;0.0;0.272;0.0	0.471	0.2	yes	no	chondroitin sulfate N-acetylgalactosaminyltransferase 1, transcript variant X3	Metabolism;Metabolism	Global and overview maps;Glycan biosynthesis and metabolism	ko01100//Metabolic pathways;ko00532//Glycosaminoglycan biosynthesis - chondroitin sulfate / dermatan sulfate	K00746;K00746	GO:0000139//Golgi membrane	GO:0008376//acetylgalactosaminyltransferase activity	GO:0006024//glycosaminoglycan biosynthetic process;GO:0006040//amino sugar metabolic process;GO:0006790//sulfur compound metabolic process;GO:0009225//nucleotide-sugar metabolic process;GO:0033692//cellular polysaccharide biosynthetic process;GO:0036075//replacement ossification;GO:0043062//extracellular structure organization;GO:0048513//animal organ development
ncbi_101106586	SE_47091	POLR3G	no	NC_040256.1	+	yes	-0.124	7.87352e-06	0.00066709	XM_027970508.1	XM_027970510.1	95045097	95045148	95041568	95041625	95052883	95052963	25;48;38;29;50	1;11;9;13;7	12;5;5;14;7	0;0;2;1;0	199	149	0.949;0.766;0.76;0.626;0.842	1.0;1.0;0.652;0.913;1.0	0.789	0.913	no	yes	RNA polymerase III subunit G, transcript variant X2	Metabolism;Human Diseases;Metabolism;Metabolism;Organismal Systems;Genetic Information Processing	Global and overview maps;Infectious diseases;Nucleotide metabolism;Nucleotide metabolism;Immune system;Transcription	ko01100//Metabolic pathways;ko05169//Epstein-Barr virus infection;ko00230//Purine metabolism;ko00240//Pyrimidine metabolism;ko04623//Cytosolic DNA-sensing pathway;ko03020//RNA polymerase	K03024;K03024;K03024;K03024;K03024;K03024	-	-	-
ncbi_101116087	SE_47152	PACSIN3	yes	NC_040266.1	-	yes	0.249	0.00017776	0.00776296	XM_015101150.2	-	83357526	83357598	83357187	83357277	83360801	83360914	40;58;50;65;65	19;9;19;9;7	32;44;31;49;11	33;17;23;19;14	220	149	0.588;0.814;0.641;0.83;0.863	0.396;0.637;0.477;0.636;0.347	0.747	0.499	yes	no	protein kinase C and casein kinase substrate in neurons 3, transcript variant X2	-	-	-	-	-	-	-
ncbi_101123145	SE_47283	Ccdc82	yes	NC_040266.1	+	yes	-0.316	0.0003742	0.0140417	XM_012095346.2	-	15227210	15227294	15225413	15225503	15230357	15231073	5;0;8;6;2	17;4;13;4;15	7;10;2;8;10	4;6;3;3;4	232	149	0.159;0.0;0.283;0.491;0.079	0.529;0.517;0.3;0.631;0.616	0.202	0.519	no	yes	coiled-coil domain containing 82, transcript variant X3	-	-	-	-	-	-	-
ncbi_101103186	SE_47294	SMTN	no	NC_040268.1	+	yes	0.177	4.4451e-06	0.000424862	XM_027956805.1;XM_027956803.1	XM_027956804.1;XM_027956800.1;XM_027956806.1;XM_027956802.1	79159583	79159747	79158429	79158581	79162884	79163191	119;128;94;103;125	29;22;27;43;28	128;149;88;109;97	56;72;44;67;69	298	149	0.672;0.744;0.635;0.545;0.691	0.533;0.509;0.5;0.449;0.413	0.657	0.481	yes	no	smoothelin, transcript variant X6	-	-	-	-	GO:0005856//cytoskeleton	-	-
ncbi_101121005	SE_47308	SUGCT	yes	NC_040255.1	-	yes	0.304	6.56061e-07	9.08473e-05	XM_012176997.3;XM_004008000.4	-	88556318	88556404	88555714	88555765	88561677	88561751	25;33;33;27;17	3;1;3;3;0	19;19;9;39;14	14;12;4;6;5	234	149	0.841;0.955;0.875;0.851;1.0	0.464;0.502;0.589;0.805;0.641	0.904	0.6	yes	no	succinyl-CoA:glutarate-CoA transferase, transcript variant X1	-	-	-	-	GO:0043231//intracellular membrane-bounded organelle	GO:0008410//CoA-transferase activity	-
ncbi_101107309	SE_47400	CIT	no	NC_040268.1	+	yes	-0.316	2.96581e-06	0.000308323	XM_027956520.1;XM_027956523.1;XM_027956519.1	XM_027956522.1;XM_027956521.1	64683663	64683708	64682802	64682972	64684154	64684235	11;6;3;1;6	6;5;0;7;4	20;3;3;10;4	2;1;1;0;0	193	149	0.586;0.481;1.0;0.099;0.537	0.885;0.698;0.698;1.0;1.0	0.541	0.856	no	yes	citron rho-interacting serine/threonine kinase, transcript variant X1	-	-	-	-	GO:0005856//cytoskeleton;GO:0031252//cell leading edge;GO:0043231//intracellular membrane-bounded organelle	GO:0004672//protein kinase activity;GO:0019904//protein domain specific binding;GO:0032550//purine ribonucleoside binding;GO:0043169//cation binding	GO:0006464//cellular protein modification process;GO:0006796//phosphate-containing compound metabolic process;GO:0007165//signal transduction;GO:0010771//negative regulation of cell morphogenesis involved in differentiation;GO:0031175//neuron projection development;GO:0044772//mitotic cell cycle phase transition;GO:0048232//male gamete generation
ncbi_101104751	SE_47458	MEIS2	no	NC_040258.1	-	yes	0.299	2.18326e-07	3.85971e-05	XM_027971659.1	XM_012181166.2	32384987	32385082	32381297	32382731	32385425	32385515	14;12;18;9;9	0;0;1;1;2	8;28;20;21;19	12;6;10;5;5	243	149	1.0;1.0;0.917;0.847;0.734	0.29;0.741;0.551;0.72;0.7	0.9	0.6	yes	no	Meis homeobox 2, transcript variant X1	-	-	-	-	GO:0043231//intracellular membrane-bounded organelle	GO:0000977//RNA polymerase II regulatory region sequence-specific DNA binding;GO:0000982//transcription factor activity, RNA polymerase II core promoter proximal region sequence-specific binding;GO:0003712//transcription cofactor activity;GO:0005515//protein binding	GO:0006357//regulation of transcription from RNA polymerase II promoter;GO:0007423//sensory organ development;GO:0009605//response to external stimulus;GO:0010033//response to organic substance;GO:0045596//negative regulation of cell differentiation
ncbi_101101909	SE_47606	PTPRA	no	NC_040264.1	-	yes	0.136	0.000949626	0.0292342	XM_015099743.2;XM_015099746.2;XM_015099745.2	XM_012188776.3	54363796	54363878	54309171	54309250	54379506	54379604	46;73;63;33;55	5;7;11;5;5	53;35;45;42;40	8;12;14;14;10	230	149	0.856;0.871;0.788;0.81;0.877	0.811;0.654;0.676;0.66;0.722	0.84	0.705	yes	no	protein tyrosine phosphatase, receptor type A, transcript variant X1	-	-	-	-	GO:0031988//membrane-bounded vesicle;GO:0043234//protein complex	GO:0016791//phosphatase activity	GO:0006470//protein dephosphorylation;GO:0007169//transmembrane receptor protein tyrosine kinase signaling pathway
ncbi_101122307	SE_47693	--	yes	NC_040267.1	+	yes	0.21	1.95541e-05	0.0013859	-	-	32991922	32992062	32989208	32989650	32992894	32993582	1;8;5;3;7	1;0;0;0;1	7;4;4;4;4	3;2;0;2;2	288	149	0.341;1.0;1.0;1.0;0.784	0.547;0.509;1.0;0.509;0.509	0.825	0.615	yes	no	chromosome 16 C5orf34 homolog, transcript variant X1	-	-	-	-	-	-	-
ncbi_101104963	SE_47708	TDRD7	no	NC_040253.1	-	yes	0.132	0.00034226	0.0130268	XM_012120711.3	XM_012120728.3	52841997	52842084	52831828	52831963	52846263	52846466	23;4;17;3;16	1;0;0;0;3	12;40;14;26;17	4;2;3;4;1	235	149	0.936;1.0;1.0;1.0;0.772	0.655;0.927;0.747;0.805;0.915	0.942	0.81	yes	no	tudor domain containing 7, transcript variant X1	-	-	-	-	GO:0036464//cytoplasmic ribonucleoprotein granule	GO:0044822//poly(A) RNA binding	GO:0002088//lens development in camera-type eye;GO:0003006//developmental process involved in reproduction;GO:0009653//anatomical structure morphogenesis;GO:0010468//regulation of gene expression;GO:0048232//male gamete generation;GO:0048869//cellular developmental process
ncbi_101118390	SE_47750	MAGI1	no	NC_040270.1	+	yes	-0.203	0.000437719	0.0159017	XM_027958198.1;XM_027958197.1;XM_027958188.1;XM_015102112.2;XM_027958191.1	XM_027958199.1;XM_027958193.1;XM_027958192.1	37758120	37758156	37754091	37754174	37763612	37763670	18;13;14;14;16	23;38;24;16;32	28;17;32;21;27	33;14;19;17;11	184	149	0.388;0.217;0.321;0.415;0.288	0.407;0.496;0.577;0.5;0.665	0.326	0.529	no	yes	membrane associated guanylate kinase, WW and PDZ domain containing 1, transcript variant X1	Environmental Information Processing;Human Diseases;Environmental Information Processing;Cellular Processes	Signal transduction;Infectious diseases;Signal transduction;Cellular community - eukaryotes	ko04151//PI3K-Akt signaling pathway;ko05165//Human papillomavirus infection;ko04015//Rap1 signaling pathway;ko04530//Tight junction	K05631;K05631;K05631;K05631	GO:0043231//intracellular membrane-bounded organelle	GO:0042805//actinin binding	GO:0008219//cell death
ncbi_101118858	SE_47833	RSRP1	yes	NC_040253.1	+	yes	-0.212	1.45666e-05	0.00110196	XM_027965499.1	-	257231451	257231496	257230871	257231023	257232267	257232332	5;14;23;9;3	176;169;109;81;75	36;17;5;29;9	16;75;49;35;42	193	149	0.021;0.06;0.14;0.079;0.03	0.635;0.149;0.073;0.39;0.142	0.066	0.278	no	yes	arginine and serine rich protein 1, transcript variant X1	-	-	-	-	-	-	-
ncbi_101118379	SE_47941	DMPK	yes	NC_040265.1	-	yes	0.132	7.8899e-06	0.00066709	XM_027978500.1;XM_027978498.1;XM_027978503.1	-	56803777	56803863	56802555	56803442	56804185	56804232	25;17;23;16;31	2;0;0;0;0	46;21;9;11;17	4;6;3;0;0	234	149	0.888;1.0;1.0;1.0;1.0	0.88;0.69;0.656;1.0;1.0	0.978	0.845	yes	no	DM1 protein kinase, transcript variant X1	-	-	-	-	GO:0005789//endoplasmic reticulum membrane;GO:0031306//intrinsic component of mitochondrial outer membrane	GO:0004672//protein kinase activity;GO:0032550//purine ribonucleoside binding	GO:0006464//cellular protein modification process;GO:0006796//phosphate-containing compound metabolic process;GO:0006814//sodium ion transport;GO:0006875//cellular metal ion homeostasis;GO:0014852//regulation of skeletal muscle contraction by neural stimulation via neuromuscular junction;GO:0019722//calcium-mediated signaling;GO:0044802//single-organism membrane organization;GO:0050807//regulatio…
ncbi_101121391	SE_48206	NEK11	no	NC_040252.1	-	yes	0.119	0.00134422	0.0384749	XM_027960490.1	XM_027960484.1;XM_027960525.1	281938758	281938820	281937067	281937339	281940102	281940241	7;14;4;2;5	23;18;25;31;15	0;8;0;1;0	22;19;13;15;23	210	149	0.178;0.356;0.102;0.044;0.191	0.0;0.23;0.0;0.045;0.0	0.174	0.055	yes	no	NIMA related kinase 11, transcript variant X16	-	-	-	-	-	-	-
ncbi_101115537	SE_48241	Pip5k1c	no	NC_040256.1	+	yes	-0.314	0.000448633	0.0161697	XM_027969879.1	XM_027969880.1	18771051	18771135	18766961	18767082	18771413	18774201	0;1;1;1;4	1;3;1;6;10	7;8;4;3;14	3;7;2;10;4	232	149	0.0;0.176;0.391;0.097;0.204	0.6;0.423;0.562;0.162;0.692	0.174	0.488	no	yes	phosphatidylinositol-4-phosphate 5-kinase type 1 gamma, transcript variant X1	Metabolism;Cellular Processes;Cellular Processes;Cellular Processes;Environmental Information Processing;Human Diseases;Environmental Information Processing;Organismal Systems;Metabolism	Global and overview maps;Transport and catabolism;Cell motility;Cellular community - eukaryotes;Signal transduction;Cancers;Signal transduction;Immune system;Carbohydrate metabolism	ko01100//Metabolic pathways;ko04144//Endocytosis;ko04810//Regulation of actin cytoskeleton;ko04510//Focal adhesion;ko04072//Phospholipase D signaling pathway;ko05231//Choline metabolism in cancer;ko04070//Phosphatidylinositol signaling system;ko04666//Fc gamma R-mediated phagocytosis;ko00562//Inositol phosphate metabolism	K00889;K00889;K00889;K00889;K00889;K00889;K00889;K00889;K00889	-	-	-
ncbi_101119744	SE_48281	ABI1	yes	NC_040264.1	+	yes	-0.213	3.42066e-07	5.38494e-05	XM_012188214.3;XM_012188213.3	-	18086222	18086396	18081458	18081559	18089351	18089438	21;20;26;17;25	6;1;6;2;8	30;29;15;20;24	0;2;0;2;0	298	149	0.636;0.909;0.684;0.81;0.61	1.0;0.879;1.0;0.833;1.0	0.73	0.942	no	yes	abl interactor 1, transcript variant X11	-	-	-	-	GO:0031252//cell leading edge;GO:0031988//membrane-bounded vesicle;GO:0042995//cell projection;GO:0043234//protein complex;GO:0044424//intracellular part	GO:0005515//protein binding;GO:0030295//protein kinase activator activity	GO:0009952//anterior/posterior pattern specification;GO:0045860//positive regulation of protein kinase activity;GO:0048858//cell projection morphogenesis;GO:0061515//myeloid cell development
ncbi_101116809	SE_48372	CDK5RAP2	no	NC_040253.1	+	yes	0.211	5.49502e-05	0.00314592	XM_027964061.1;XM_027964066.1;XM_027964067.1;XM_027964062.1;XM_027964063.1;XM_027964071.1;XM_027964070.1;XM_027964068.1	XM_027964065.1;XM_027964064.1	3132975	3133053	3130214	3130463	3134085	3134351	31;28;29;25;21	2;0;0;2;3	43;23;10;31;35	11;2;13;2;9	226	149	0.911;1.0;1.0;0.892;0.822	0.72;0.883;0.336;0.911;0.719	0.925	0.714	yes	no	CDK5 regulatory subunit associated protein 2, transcript variant X1	-	-	-	-	GO:0005819//spindle;GO:0031988//membrane-bounded vesicle;GO:0043231//intracellular membrane-bounded organelle;GO:0044450//microtubule organizing center part	GO:0000975//regulatory region DNA binding;GO:0015631//tubulin binding;GO:0019900//kinase binding	GO:0006355//regulation of transcription, DNA-templated;GO:0007417//central nervous system development;GO:0010826//negative regulation of centrosome duplication;GO:0045596//negative regulation of cell differentiation;GO:1901976//regulation of cell cycle checkpoint
ncbi_101109587	SE_48577	fam172a	yes	NC_040252.1	+	yes	-0.242	1.64573e-06	0.00018891	XM_027979584.1	-	181946278	181946343	181944477	181944610	181950697	181952186	4;8;10;8;11	1;7;3;0;8	2;4;6;2;7	0;2;0;0;0	213	149	0.737;0.444;0.7;1.0;0.49	1.0;0.583;1.0;1.0;1.0	0.674	0.917	no	yes	putative protein FAM172B, transcript variant X1	-	-	-	-	-	-	-
ncbi_101108814	SE_48609	EXTL3	no	NC_040253.1	+	yes	-0.212	0.000723378	0.0237172	XM_027964606.1	XM_027964607.1	111332550	111332655	111315002	111315126	111385500	111385592	0;1;0;1;2	4;0;1;2;1	1;2;6;0;4	4;0;0;1;1	253	149	0.0;1.0;0.0;0.227;0.541	0.128;1.0;1.0;0.0;0.702	0.354	0.566	no	yes	exostosin like glycosyltransferase 3, transcript variant X2	Metabolism;Metabolism	Global and overview maps;Glycan biosynthesis and metabolism	ko01100//Metabolic pathways;ko00534//Glycosaminoglycan biosynthesis - heparan sulfate / heparin	K02370;K02370	GO:0031224//intrinsic component of membrane	-	GO:0006023//aminoglycan biosynthetic process;GO:0030166//proteoglycan biosynthetic process
ncbi_101110051	SE_48617	FOXP2	yes	NC_040255.1	-	yes	0.259	0.00123074	0.0357846	XM_027968606.1	-	60341016	60341218	60339865	60339942	60345347	60345431	11;11;12;2;7	0;1;0;0;4	5;19;9;12;15	4;1;4;5;4	298	149	1.0;0.846;1.0;1.0;0.467	0.385;0.905;0.529;0.545;0.652	0.863	0.603	yes	no	forkhead box P2	Human Diseases	Cancers	ko05206//MicroRNAs in cancer	K09409	-	-	-
ncbi_101122322	SE_48737	ZNF75D	yes	NC_040275.1	+	yes	-0.241	1.07447e-07	2.13981e-05	-	-	2802168	2802253	2800619	2801065	2802651	2802780	31;40;45;23;27	8;10;9;13;6	23;28;16;39;11	0;2;0;3;1	233	149	0.712;0.719;0.762;0.531;0.742	1.0;0.9;1.0;0.893;0.876	0.693	0.934	no	yes	zinc finger protein 75A, transcript variant X2	-	-	-	-	GO:0043231//intracellular membrane-bounded organelle	GO:0001071//nucleic acid binding transcription factor activity;GO:0003676//nucleic acid binding;GO:0043169//cation binding	GO:0010468//regulation of gene expression;GO:0034645//cellular macromolecule biosynthetic process
ncbi_100135445	SE_48772	Myl6	no	NC_040254.1	-	yes	0.174	0	0	XM_027967603.1;XM_004006590.3	XM_004006589.3;XM_027967604.1	175010602	175010647	175009735	175009926	175010951	175011029	2837;4048;3753;2537;4094	1876;2292;2487;1469;2566	2046;2472;1570;1847;985	2203;2991;1920;2185;1632	193	149	0.539;0.577;0.538;0.571;0.552	0.418;0.39;0.387;0.395;0.318	0.555	0.382	yes	no	myosin light chain 6, transcript variant X1	Cellular Processes;Organismal Systems;Organismal Systems	Cellular community - eukaryotes;Endocrine system;Circulatory system	ko04530//Tight junction;ko04921//Oxytocin signaling pathway;ko04270//Vascular smooth muscle contraction	K12751;K12751;K12751	GO:0016459//myosin complex;GO:0031988//membrane-bounded vesicle;GO:0044444//cytoplasmic part	GO:0005198//structural molecule activity;GO:0042623//ATPase activity, coupled;GO:0046872//metal ion binding	GO:0003012//muscle system process;GO:0007169//transmembrane receptor protein tyrosine kinase signaling pathway;GO:0014706//striated muscle tissue development;GO:0033275//actin-myosin filament sliding;GO:0035556//intracellular signal transduction;GO:0097485//neuron projection guidance
ncbi_101111257	SE_48789	BAZ2B	no	NC_040253.1	+	yes	-0.182	1.93155e-05	0.00137619	XM_027964919.1;XM_012136095.2;XM_027964916.1;XM_027964917.1;XM_027964928.1;XM_012136085.3;XM_027964924.1;XM_027964921.1;XM_027964927.1;XM_027964915.1	XM_027964926.1;XM_027964923.1;XM_027964922.1;XM_027964925.1;XM_027964920.1;XM_027964918.1	162199453	162199555	162199096	162199205	162210756	162210967	56;55;63;30;90	32;27;26;24;35	126;98;107;82;65	25;29;17;22;17	250	149	0.511;0.548;0.591;0.427;0.605	0.75;0.668;0.79;0.69;0.695	0.536	0.719	no	yes	bromodomain adjacent to zinc finger domain 2B, transcript variant X1	-	-	-	-	GO:0043231//intracellular membrane-bounded organelle	GO:0046914//transition metal ion binding	-
ncbi_101106220	SE_49015	FAM45A	no	NC_040273.1	+	yes	-0.116	1.73032e-07	3.19568e-05	XM_012103008.3;XM_027960567.1	XM_027960568.1	42457854	42457962	42455607	42455708	42460080	42460175	84;71;96;42;86	5;3;10;10;6	77;163;87;83;71	0;3;0;4;1	256	149	0.907;0.932;0.848;0.71;0.893	1.0;0.969;1.0;0.924;0.976	0.858	0.974	no	yes	family with sequence similarity 45 member A, transcript variant X1	-	-	-	-	-	-	-
ncbi_101122978	SE_49215	CTNND1	yes	NC_040266.1	+	yes	-0.151	6.67528e-06	0.00058691	-	-	87274076	87274193	87252628	87252879	87277589	87277661	78;71;91;46;66	147;108;100;112;197	91;103;87;76;69	121;70;59;60;82	265	149	0.23;0.27;0.338;0.188;0.159	0.297;0.453;0.453;0.416;0.321	0.237	0.388	no	yes	catenin delta 1	Environmental Information Processing;Organismal Systems;Cellular Processes	Signal transduction;Immune system;Cellular community - eukaryotes	ko04015//Rap1 signaling pathway;ko04670//Leukocyte transendothelial migration;ko04520//Adherens junction	K05690;K05690;K05690	GO:0016020//membrane;GO:0030054//cell junction;GO:0031988//membrane-bounded vesicle;GO:0043231//intracellular membrane-bounded organelle;GO:0044444//cytoplasmic part	GO:0050839//cell adhesion molecule binding	GO:0030178//negative regulation of Wnt signaling pathway;GO:0098602//single organism cell adhesion
ncbi_101111874	SE_49265	KIAA1211L	yes	NC_040254.1	+	yes	0.174	0.000316482	0.0122369	XM_027965913.1	-	108508871	108509007	108499085	108499254	108509336	108509501	32;35;22;23;33	2;3;0;1;0	24;29;20;14;16	9;0;3;6;1	284	149	0.894;0.86;1.0;0.923;1.0	0.583;1.0;0.778;0.55;0.894	0.935	0.761	yes	no	KIAA1211 like	-	-	-	-	-	-	-
ncbi_101107214	SE_49306	GALNS	no	NC_040265.1	-	yes	0.113	4.82146e-08	1.13852e-05	XM_012189671.3	XM_027977742.1	14808357	14808460	14806334	14806478	14808739	14808814	30;50;62;34;57	0;0;3;0;0	73;62;53;62;55	10;3;3;7;5	251	149	1.0;1.0;0.925;1.0;1.0	0.813;0.925;0.913;0.84;0.867	0.985	0.872	yes	no	galactosamine (N-acetyl)-6-sulfatase, transcript variant X1	Metabolism;Cellular Processes;Metabolism	Global and overview maps;Transport and catabolism;Glycan biosynthesis and metabolism	ko01100//Metabolic pathways;ko04142//Lysosome;ko00531//Glycosaminoglycan degradation	K01132;K01132;K01132	GO:0031988//membrane-bounded vesicle	GO:0016788//hydrolase activity, acting on ester bonds	-
ncbi_101109032	SE_49345	--	yes	NC_040264.1	-	yes	-0.133	1.68663e-05	0.00123907	XM_027976472.1	-	3442417	3442528	3439678	3440407	3443473	3443649	19;20;24;19;30	5;5;3;4;2	4;21;23;33;22	1;3;0;0;0	259	149	0.686;0.697;0.822;0.732;0.896	0.697;0.801;1.0;1.0;1.0	0.767	0.9	no	yes	McKusick-Kaufman syndrome	-	-	-	-	GO:0005815//microtubule organizing center;GO:0005929//cilium	GO:0001085//RNA polymerase II transcription factor binding;GO:0032550//purine ribonucleoside binding	GO:0007281//germ cell development;GO:0007606//sensory perception of chemical stimulus;GO:0008217//regulation of blood pressure;GO:0009725//response to hormone;GO:0009887//organ morphogenesis;GO:0010468//regulation of gene expression;GO:0014820//tonic smooth muscle contraction;GO:0019221//cytokine-mediated signaling pathway;GO:0021543//pallium development;GO:0021544//subpallium development;GO:0032…
ncbi_101123325	SE_49409	ERBIN	yes	NC_040267.1	-	yes	-0.102	6.8566e-07	9.40548e-05	XM_027980043.1	-	13980761	13980875	13978164	13978293	13983454	13983598	45;23;58;31;37	6;1;9;2;1	27;24;33;46;23	1;0;1;0;0	262	149	0.81;0.929;0.786;0.898;0.955	0.939;1.0;0.949;1.0;1.0	0.876	0.978	no	yes	erbb2 interacting protein, transcript variant X1	Organismal Systems	Immune system	ko04621//NOD-like receptor signaling pathway	K12796	GO:0016020//membrane;GO:0030055//cell-substrate junction;GO:0043231//intracellular membrane-bounded organelle	-	GO:0006886//intracellular protein transport
ncbi_101115835	SE_49470	HIVEP1	no	NC_040271.1	-	yes	0.114	5.99183e-05	0.00337451	XM_027959214.1;XM_027959216.1;XM_027959215.1	XM_027959217.1	47814647	47814749	47795018	47795512	47819266	47819442	8;13;10;14;28	0;0;0;0;2	20;37;25;24;25	1;4;4;1;3	250	149	1.0;1.0;1.0;1.0;0.893	0.923;0.846;0.788;0.935;0.832	0.979	0.865	yes	no	human immunodeficiency virus type I enhancer binding protein 1, transcript variant X3	-	-	-	-	GO:0043231//intracellular membrane-bounded organelle	GO:0003676//nucleic acid binding;GO:0043169//cation binding	GO:0006355//regulation of transcription, DNA-templated
ncbi_101113767	SE_49515	SLC26A7	yes	NC_040260.1	-	yes	-0.138	2.22199e-06	0.000242432	XM_012184155.2	-	94790295	94790362	94784174	94784312	94793724	94793831	16;20;23;14;16	4;2;6;0;1	13;31;14;24;22	0;0;0;1;0	215	149	0.735;0.874;0.727;1.0;0.917	1.0;1.0;1.0;0.943;1.0	0.851	0.989	no	yes	solute carrier family 26 member 7	Organismal Systems	Digestive system	ko04971//Gastric acid secretion	K13962	GO:0031224//intrinsic component of membrane;GO:0043231//intracellular membrane-bounded organelle	GO:0005253//anion channel activity;GO:0005310//dicarboxylic acid transmembrane transporter activity;GO:0015103//inorganic anion transmembrane transporter activity;GO:0015291//secondary active transmembrane transporter activity	GO:0006821//chloride transport;GO:0006835//dicarboxylic acid transport;GO:0008272//sulfate transport;GO:0044763//single-organism cellular process
ncbi_105611592	SE_49615	-	yes	NC_040253.1	+	yes	0.199	6.75679e-06	0.000592501	XR_003588329.1	-	265627137	265627242	265624708	265624959	265627596	265627879	5;15;17;10;14	0;1;1;0;0	22;32;26;19;10	4;0;0;6;9	253	149	1.0;0.898;0.909;1.0;1.0	0.764;1.0;1.0;0.651;0.396	0.961	0.762	yes	no	-	-	-	-	-	-	-	-
ncbi_105613248	SE_49845	-	yes	NC_040264.1	-	yes	-0.315	3.67167e-09	1.44502e-06	XR_003591194.1	-	39554714	39554884	39554118	39554306	39556532	39556840	0;0;1;0;0	6;5;6;3;12	11;6;2;0;6	9;3;1;9;8	298	149	0.0;0.0;0.077;0.0;0.0	0.379;0.5;0.5;0.0;0.273	0.015	0.33	no	yes	-	-	-	-	-	-	-	-
ncbi_101113056	SE_49948	LMNTD1	yes	NC_040254.1	+	yes	0.136	0.000725923	0.0237607	XM_027967801.1	-	202958725	202958810	202818786	202818868	203128391	203128493	2;11;16;7;4	1;0;0;0;0	6;11;13;4;3	0;5;2;0;2	233	149	0.561;1.0;1.0;1.0;1.0	1.0;0.585;0.806;1.0;0.49	0.912	0.776	yes	no	lamin tail domain containing 1, transcript variant X1	-	-	-	-	GO:0012505//endomembrane system;GO:0043231//intracellular membrane-bounded organelle;GO:0043234//protein complex	-	GO:0044699//single-organism process
ncbi_101114391	SE_50022	UBE3A	yes	NC_040269.1	-	yes	-0.108	9.68736e-05	0.004845	-	-	1659965	1660085	1656657	1656702	1693351	1693393	122;86;145;87;144	15;21;18;19;26	125;175;131;134;97	12;9;8;15;10	268	149	0.819;0.695;0.817;0.718;0.755	0.853;0.915;0.901;0.832;0.844	0.761	0.869	no	yes	ubiquitin protein ligase E3A, transcript variant X1	Human Diseases;Human Diseases;Genetic Information Processing	Infectious diseases;Cancers;Folding, sorting and degradation	ko05165//Human papillomavirus infection;ko05203//Viral carcinogenesis;ko04120//Ubiquitin mediated proteolysis	K10587;K10587;K10587	GO:0043231//intracellular membrane-bounded organelle;GO:0044444//cytoplasmic part	GO:0003712//transcription cofactor activity;GO:0019787//ubiquitin-like protein transferase activity	GO:0000209//protein polyubiquitination;GO:0003006//developmental process involved in reproduction;GO:0006357//regulation of transcription from RNA polymerase II promoter;GO:0006897//endocytosis;GO:0014066//regulation of phosphatidylinositol 3-kinase signaling;GO:0019941//modification-dependent protein catabolic process;GO:0030518//intracellular steroid hormone receptor signaling pathway
ncbi_114117957	SE_50044	ZNF836	no	NC_040265.1	-	yes	0.153	0.000810968	0.0257045	XM_027978019.1	XM_027978021.1	34765214	34765273	34748137	34748220	34767178	34767271	9;7;11;4;3	12;15;14;15;17	0;3;4;0;3	12;17;8;9;21	207	149	0.351;0.251;0.361;0.161;0.113	0.0;0.113;0.265;0.0;0.093	0.247	0.094	yes	no	zinc finger protein 665-like, transcript variant X5	-	-	-	-	-	-	-

## Sheet: S1-VS-S2-RI
GeneID	AS_ID	Gene_symbol	NovelAS	Chr	Strand	Diffsignificant	IncLevelDiff	PValue	FDR	InclusionTranscripts	SkippingTranscripts	riExonStart_0base	riExonEnd	upstreamES	upstreamEE	downstreamES	downstreamEE	IJC_Shed1	SJC_Shed1	IJC_Shed2	SJC_Shed2	IncFormLen	SkipFormLen	IncLevel_Shed1	IncLevel_Shed2	AverageIncLevel_Shed1	AverageIncLevel_Shed2	IncreaseInclusion(PSI_Shed1-PSI_Shed2>0)	IncreaseExclusion(PSI_Shed1-PSI_Shed2>0)	Description	KEGG_A_class	KEGG_B_class	Pathway	K_ID	GO Component	GO Function	GO Process
ncbi_101111989	RI_13	PIGT	no	NC_040264.1	+	yes	-0.345	0.00168732	0.0199936	XM_027977241.1	XM_027977242.1	76983447	76984178	76983447	76983683	76983714	76984178	2;0;2;0;1	8;1;0;1;4	1;1;2;4;4	2;0;1;2;3	179	149	0.172;0.0;1.0;0.0;0.172	0.294;1.0;0.625;0.625;0.526	0.269	0.614	no	yes	phosphatidylinositol glycan anchor biosynthesis class T, transcript variant X1	Metabolism;Metabolism	Global and overview maps;Glycan biosynthesis and metabolism	ko01100//Metabolic pathways;ko00563//Glycosylphosphatidylinositol(GPI)-anchor biosynthesis	K05292;K05292	GO:0031227//intrinsic component of endoplasmic reticulum membrane	GO:0005488//binding;GO:0016787//hydrolase activity	GO:0006497//protein lipidation;GO:0030154//cell differentiation;GO:0070997//neuron death
ncbi_101117976	RI_66	SRSF11	no	NC_040252.1	+	yes	0.106	0.000166948	0.00313935	XM_027971090.1	XM_027971071.1	48534423	48535710	48534423	48535306	48535600	48535710	215;183;200;157;223	48;20;40;33;36	260;282;176;223;180	64;81;55;83;46	298	149	0.691;0.821;0.714;0.704;0.756	0.67;0.635;0.615;0.573;0.662	0.737	0.631	yes	no	serine and arginine rich splicing factor 11, transcript variant X1	-	-	-	-	GO:0043231//intracellular membrane-bounded organelle	GO:0003723//RNA binding	-
ncbi_101117233	RI_76	EIF2B4	no	NC_040254.1	-	yes	-0.195	2.542e-09	5.49708e-07	XM_012166730.3;XM_027966622.1;XM_027966620.1	XM_027966621.1	35959390	35959912	35959390	35959594	35959776	35959912	28;42;37;30;50	64;94;103;49;119	31;50;27;39;57	31;54;24;31;28	298	149	0.179;0.183;0.152;0.234;0.174	0.333;0.316;0.36;0.386;0.504	0.184	0.38	no	yes	eukaryotic translation initiation factor 2B subunit delta, transcript variant X1	Genetic Information Processing	Translation	ko03013//RNA transport	K03680	-	-	-
ncbi_101118301	RI_82	CELF1	no	NC_040266.1	-	yes	-0.201	9.45633e-08	1.18633e-05	XM_027979760.1;XM_027979767.1	XM_027979766.1;XM_027979763.1;XM_027979762.1;XM_015101158.2;XM_015101155.2;XM_015101160.2;XM_027979765.1;XM_027979764.1;XM_015101159.2	83564083	83570356	83564083	83566972	83570189	83570356	26;30;27;24;51	65;72;54;59;43	61;60;36;44;47	45;44;30;31;25	298	149	0.167;0.172;0.2;0.169;0.372	0.404;0.405;0.375;0.415;0.485	0.216	0.417	no	yes	CUGBP Elav-like family member 1, transcript variant X12	-	-	-	-	GO:0043231//intracellular membrane-bounded organelle	GO:0005515//protein binding;GO:0044822//poly(A) RNA binding	GO:0007281//germ cell development;GO:0010468//regulation of gene expression;GO:0022618//ribonucleoprotein complex assembly;GO:0040014//regulation of multicellular organism growth
ncbi_105605250	RI_108	POMK	no	NC_040277.1	+	yes	-0.221	0.00277914	0.0286185	XM_027962491.1	XM_027962489.1	41102662	41105234	41102662	41104190	41105025	41105234	5;9;4;6;7	1;6;0;1;0	10;5;5;3;10	0;0;0;0;0	298	149	0.714;0.429;1.0;0.75;1.0	1.0;1.0;1.0;1.0;1.0	0.779	1	no	yes	protein-O-mannose kinase, transcript variant X9	Metabolism;Metabolism	Global and overview maps;Glycan biosynthesis and metabolism	ko01100//Metabolic pathways;ko00515//Mannose type O-glycan biosyntheis	K17547;K17547	GO:0031090//organelle membrane	GO:0016301//kinase activity;GO:0032550//purine ribonucleoside binding	GO:0006486//protein glycosylation;GO:0007417//central nervous system development;GO:0007600//sensory perception;GO:0016310//phosphorylation;GO:0044708//single-organism behavior
ncbi_101116686	RI_132	Anks1a	no	NC_040271.1	+	yes	-0.141	1.06306e-06	5.10861e-05	XM_027958433.1	XM_027958436.1;XM_027958434.1;XM_027958432.1;XM_027958435.1	10739689	10743228	10739689	10739787	10740892	10743228	10;14;11;9;23	34;43;42;46;48	53;58;28;35;59	62;57;59;38;99	298	149	0.128;0.14;0.116;0.089;0.193	0.299;0.337;0.192;0.315;0.23	0.133	0.275	no	yes	ankyrin repeat and sterile alpha motif domain containing 1A, transcript variant X1	-	-	-	-	GO:0044424//intracellular part	-	-
ncbi_114110806	RI_139	-	no	NC_040276.1	+	yes	-0.397	1.39732e-05	0.000525516	XR_003586962.1	XR_003586961.1	32242960	32243681	32242960	32243368	32243487	32243681	7;2;10;15;5	5;10;5;2;6	4;6;9;3;3	1;1;2;0;0	267	149	0.439;0.1;0.527;0.807;0.317	0.691;0.77;0.715;1.0;1.0	0.438	0.835	no	yes	-	-	-	-	-	-	-	-
ncbi_101107517	RI_140	ITGB8	no	NC_040255.1	+	yes	0.199	0.00139929	0.0175418	XM_027968503.1	XM_027968504.1	32574170	32575841	32574170	32574280	32574364	32575841	41;37;27;33;28	7;9;4;7;7	29;22;28;25;12	20;6;8;15;11	232	149	0.79;0.725;0.813;0.752;0.72	0.482;0.702;0.692;0.517;0.412	0.76	0.561	yes	no	integrin subunit beta 8, transcript variant X1	Environmental Information Processing;Human Diseases;Cellular Processes;Cellular Processes;Environmental Information Processing;Environmental Information Processing;Human Diseases;Human Diseases;Human Diseases	Signal transduction;Infectious diseases;Cell motility;Cellular community - eukaryotes;Signaling molecules and interaction;Signaling molecules and interaction;Cardiovascular diseases;Cardiovascular diseases;Cardiovascular diseases	ko04151//PI3K-Akt signaling pathway;ko05165//Human papillomavirus infection;ko04810//Regulation of actin cytoskeleton;ko04510//Focal adhesion;ko04514//Cell adhesion molecules (CAMs);ko04512//ECM-receptor interaction;ko05414//Dilated cardiomyopathy (DCM);ko05412//Arrhythmogenic right ventricular cardiomyopathy (ARVC);ko05410//Hypertrophic cardiomyopathy (HCM)	K06591;K06591;K06591;K06591;K06591;K06591;K06591;K06591;K06591	GO:0008305//integrin complex;GO:0031988//membrane-bounded vesicle	GO:0005515//protein binding;GO:0060089//molecular transducer activity	GO:0007166//cell surface receptor signaling pathway;GO:0010468//regulation of gene expression;GO:0031589//cell-substrate adhesion;GO:0048513//animal organ development
ncbi_101103172	RI_164	ZNF821	no	NC_040265.1	+	yes	0.168	0.00384136	0.0373346	XM_027978156.1	XM_027978154.1	42048397	42049174	42048397	42048506	42049045	42049174	9;8;2;7;9	0;0;0;1;3	24;14;2;17;16	2;3;1;4;2	298	149	1.0;1.0;1.0;0.778;0.6	0.857;0.7;0.5;0.68;0.8	0.876	0.707	yes	no	zinc finger protein 821, transcript variant X2	-	-	-	-	GO:0043231//intracellular membrane-bounded organelle	GO:0043169//cation binding;GO:0097159//organic cyclic compound binding	GO:0010468//regulation of gene expression;GO:0034645//cellular macromolecule biosynthetic process
ncbi_101107485	RI_165	CREB3L4	no	NC_040252.1	+	yes	-0.223	4.31924e-07	3.21527e-05	XM_027975543.1;XM_012182126.3	XM_027975536.1;XM_027975519.1;XM_027975539.1;XM_027975530.1;XM_012182085.3;XM_027975541.1	110507729	110508236	110507729	110507976	110508120	110508236	11;7;21;9;18	39;32;45;12;35	40;35;31;20;40	51;29;25;11;22	292	149	0.126;0.1;0.192;0.277;0.208	0.286;0.381;0.388;0.481;0.481	0.181	0.403	no	yes	cAMP responsive element binding protein 3 like 4, transcript variant X1	Environmental Information Processing;Human Diseases;Human Diseases;Organismal Systems;Environmental Information Processing;Human Diseases;Human Diseases;Human Diseases;Environmental Information Processing;Human Diseases;Human Diseases;Organismal Systems;Organismal Systems;Organismal Systems;Organismal Systems;Environmental Information Processing;Environmental Information Processing;Human Diseases…	Signal transduction;Infectious diseases;Infectious diseases;Environmental adaptation;Signal transduction;Cancers;Substance dependence;Neurodegenerative diseases;Signal transduction;Infectious diseases;Endocrine and metabolic diseases;Circulatory system;Endocrine system;Endocrine system;Nervous system;Signal transduction;Signal transduction;Cancers;Nervous system;Endocrine and metabolic diseases;E…	ko04151//PI3K-Akt signaling pathway;ko05165//Human papillomavirus infection;ko05163//Human cytomegalovirus infection;ko04714//Thermogenesis;ko04024//cAMP signaling pathway;ko05203//Viral carcinogenesis;ko05034//Alcoholism;ko05016//Huntington disease;ko04022//cGMP - PKG signaling pathway;ko05161//Hepatitis B;ko04934//Cushing syndrome;ko04261//Adrenergic signaling in cardiomyocytes;ko04926//Relaxin…	K09048;K09048;K09048;K09048;K09048;K09048;K09048;K09048;K09048;K09048;K09048;K09048;K09048;K09048;K09048;K09048;K09048;K09048;K09048;K09048;K09048;K09048;K09048;K09048;K09048;K09048;K09048;K09048;K09048;K09048;K09048	GO:0043231//intracellular membrane-bounded organelle	GO:0000981//RNA polymerase II transcription factor activity, sequence-specific DNA binding;GO:0044212//transcription regulatory region DNA binding	GO:0006357//regulation of transcription from RNA polymerase II promoter;GO:0007165//signal transduction;GO:0048232//male gamete generation
ncbi_101114893	RI_173	PARD6A	no	NC_040265.1	+	yes	-0.35	0.000877723	0.0116805	XM_012189971.2	XM_012189970.2	37985158	37986494	37985158	37985381	37985621	37986494	3;3;2;3;0	0;0;3;0;6	5;3;5;3;12	0;0;0;0;0	298	149	1.0;1.0;0.25;1.0;0.0	1.0;1.0;1.0;1.0;1.0	0.65	1	no	yes	par-6 family cell polarity regulator alpha, transcript variant X1	Human Diseases;Cellular Processes;Environmental Information Processing;Organismal Systems;Cellular Processes;Environmental Information Processing;Environmental Information Processing	Infectious diseases;Transport and catabolism;Signal transduction;Development;Cellular community - eukaryotes;Signal transduction;Signal transduction	ko05165//Human papillomavirus infection;ko04144//Endocytosis;ko04015//Rap1 signaling pathway;ko04360//Axon guidance;ko04530//Tight junction;ko04390//Hippo signaling pathway;ko04391//Hippo signaling pathway -fly	K06093;K06093;K06093;K06093;K06093;K06093;K06093	GO:0016020//membrane;GO:0032991//macromolecular complex;GO:0043231//intracellular membrane-bounded organelle;GO:0043296//apical junction complex;GO:0044444//cytoplasmic part	GO:0017016//Ras GTPase binding	GO:0007043//cell-cell junction assembly;GO:0007178//transmembrane receptor protein serine/threonine kinase signaling pathway;GO:0034331//cell junction maintenance;GO:0044403//symbiosis, encompassing mutualism through parasitism
ncbi_105604798	RI_180	CPSF4	no	NC_040275.1	-	yes	0.116	0.000259958	0.00449727	XM_027961170.1	XR_003586809.1	37645332	37646967	37645332	37645503	37646894	37646967	15;9;15;14;15	1;0;3;0;0	11;12;13;25;20	3;4;0;0;3	298	149	0.882;1.0;0.714;1.0;1.0	0.647;0.6;1.0;1.0;0.769	0.919	0.803	yes	no	cleavage and polyadenylation specific factor 4, transcript variant X2	Human Diseases;Genetic Information Processing	Infectious diseases;Translation	ko05164//Influenza A;ko03015//mRNA surveillance pathway	K14404;K14404	GO:0005849//mRNA cleavage factor complex	GO:0003723//RNA binding;GO:0046914//transition metal ion binding	GO:0006396//RNA processing;GO:0039656//modulation by virus of host gene expression
ncbi_101110708	RI_193	ELL3	no	NC_040269.1	-	yes	0.336	0.00561079	0.0458616	XM_027957322.1	XM_027957321.1	55721709	55724104	55721709	55721745	55721979	55724104	14;8;7;3;16	2;7;0;1;1	13;4;3;3;5	1;11;3;3;7	298	149	0.778;0.364;1.0;0.6;0.889	0.867;0.154;0.333;0.333;0.263	0.726	0.39	yes	no	elongation factor for RNA polymerase II 3, transcript variant X1	-	-	-	-	GO:0043231//intracellular membrane-bounded organelle;GO:0043232//intracellular non-membrane-bounded organelle;GO:0043234//protein complex	GO:0044212//transcription regulatory region DNA binding	GO:0006357//regulation of transcription from RNA polymerase II promoter;GO:0008284//positive regulation of cell proliferation;GO:0010720//positive regulation of cell development;GO:0010769//regulation of cell morphogenesis involved in differentiation;GO:0032784//regulation of DNA-templated transcription, elongation;GO:1902165//regulation of intrinsic apoptotic signaling pathway in response to DNA…
ncbi_101107926	RI_219	DVL3	no	NC_040252.1	-	yes	-0.179	0.00225433	0.0246835	XM_027957789.1	XM_015092523.2	221499145	221502078	221499145	221500826	221501667	221502078	9;18;14;4;3	0;0;5;4;0	21;18;17;17;18	1;0;0;0;1	298	149	1.0;1.0;0.583;0.333;1.0	0.913;1.0;1.0;1.0;0.9	0.783	0.963	no	yes	dishevelled segment polarity protein 3, transcript variant X1	Human Diseases;Human Diseases;Human Diseases;Human Diseases;Human Diseases;Environmental Information Processing;Environmental Information Processing;Human Diseases;Human Diseases;Environmental Information Processing;Cellular Processes;Organismal Systems;Human Diseases;Environmental Information Processing	Cancers;Infectious diseases;Infectious diseases;Cancers;Cancers;Signal transduction;Signal transduction;Endocrine and metabolic diseases;Cancers;Signal transduction;Cellular community - eukaryotes;Endocrine system;Cancers;Signal transduction	ko05200//Pathways in cancer;ko05165//Human papillomavirus infection;ko05166//HTLV-I infection;ko05225//Hepatocellular carcinoma;ko05226//Gastric cancer;ko04390//Hippo signaling pathway;ko04150//mTOR signaling pathway;ko04934//Cushing syndrome;ko05224//Breast cancer;ko04310//Wnt signaling pathway;ko04550//Signaling pathways regulating pluripotency of stem cells;ko04916//Melanogenesis;ko05217//Basa…	K02353;K02353;K02353;K02353;K02353;K02353;K02353;K02353;K02353;K02353;K02353;K02353;K02353;K02353	-	-	-
ncbi_101110655	RI_223	NECAP2	no	NC_040253.1	-	yes	-0.15	6.22664e-07	3.69664e-05	XM_027965676.1	XR_003588318.1	265169314	265170485	265169314	265169430	265170376	265170485	28;18;20;14;33	1;0;5;4;4	24;46;26;12;28	0;0;0;1;1	298	149	0.933;1.0;0.667;0.636;0.805	1.0;1.0;1.0;0.857;0.933	0.808	0.958	no	yes	NECAP endocytosis associated 2, transcript variant X1	-	-	-	-	GO:0030118//clathrin coat;GO:0030662//coated vesicle membrane	-	GO:0008104//protein localization;GO:0016192//vesicle-mediated transport
ncbi_101107542	RI_245	OPRL1	no	NC_040264.1	-	yes	0.467	6.57031e-08	1.13666e-05	XM_027976898.1	XM_027976901.1;XM_027976897.1;XM_027976899.1	56085480	56089088	56085480	56088184	56088937	56089088	5;2;5;8;3	1;0;0;0;0	11;9;4;0;4	9;9;1;1;0	298	149	0.714;1.0;1.0;1.0;1.0	0.379;0.333;0.667;0.0;1.0	0.943	0.476	yes	no	opioid related nociceptin receptor 1, transcript variant X5	Environmental Information Processing	Signaling molecules and interaction	ko04080//Neuroactive ligand-receptor interaction	K04216	GO:0016021//integral component of membrane	GO:0008528//G-protein coupled peptide receptor activity	GO:0007188//adenylate cyclase-modulating G-protein coupled receptor signaling pathway;GO:0007600//sensory perception;GO:0051480//regulation of cytosolic calcium ion concentration
ncbi_114113848	RI_246	C8G	no	NC_040254.1	-	yes	-0.226	0.00551094	0.0458616	XR_003588572.1;XM_027966104.1	XM_027966102.1;XM_027966101.1	955890	956325	955890	955992	956217	956325	1;5;3;0;7	13;13;15;12;10	10;9;2;3;1	3;5;5;3;6	298	149	0.037;0.161;0.091;0.0;0.259	0.625;0.474;0.167;0.333;0.077	0.11	0.335	no	yes	complement C8 gamma chain, transcript variant X1	Human Diseases;Human Diseases;Organismal Systems;Human Diseases	Immune diseases;Infectious diseases;Immune system;Neurodegenerative diseases	ko05322//Systemic lupus erythematosus;ko05146//Amoebiasis;ko04610//Complement and coagulation cascades;ko05020//Prion diseases	K03999;K03999;K03999;K03999	GO:0031988//membrane-bounded vesicle;GO:0044421//extracellular region part	-	-
ncbi_101102748	RI_257	MIB2	no	NC_040263.1	-	yes	-0.12	0.0021908	0.0242954	XM_027975784.1;XM_027975780.1;XM_027975781.1;XM_027975787.1;XM_027975786.1;XM_027975783.1;XM_027975785.1	XM_027975779.1;XM_027975776.1;XM_027975777.1;XM_027975782.1;XM_027975778.1	54768670	54769006	54768670	54768736	54768812	54769006	6;3;7;5;1	33;10;15;26;43	7;9;15;17;12	37;23;33;12;31	224	149	0.108;0.166;0.237;0.113;0.015	0.112;0.207;0.232;0.485;0.205	0.128	0.248	no	yes	mindbomb E3 ubiquitin protein ligase 2, transcript variant X1	-	-	-	-	-	-	-
ncbi_101105522	RI_273	LENG8	no	NC_040265.1	+	yes	-0.109	0.000716437	0.00999546	XM_027978825.1;XM_027978824.1	XM_027978822.1;XM_027978823.1	67976021	67978877	67976021	67976229	67977686	67978877	101;82;94;137;104	24;34;22;20;19	459;468;154;190;284	49;35;29;31;39	298	149	0.678;0.547;0.681;0.774;0.732	0.824;0.87;0.726;0.754;0.785	0.682	0.792	no	yes	leukocyte receptor cluster member 8, transcript variant X1	-	-	-	-	-	-	-
ncbi_101112956	RI_288	PXDN	no	NC_040253.1	-	yes	-0.169	0.000283957	0.00472352	XR_003588047.1	XM_027964024.1;XM_027964025.1	826229	828074	826229	827705	827794	828074	28;29;6;21;21	2;2;3;6;3	33;45;29;23;28	0;1;3;1;1	237	149	0.898;0.901;0.557;0.688;0.815	1.0;0.966;0.859;0.935;0.946	0.772	0.941	no	yes	peroxidasin, transcript variant X1	-	-	-	-	GO:0031988//membrane-bounded vesicle;GO:0043231//intracellular membrane-bounded organelle;GO:0044421//extracellular region part	GO:0005198//structural molecule activity;GO:0046906//tetrapyrrole binding	GO:0006950//response to stress;GO:0042743//hydrogen peroxide metabolic process;GO:0043062//extracellular structure organization;GO:0044710//single-organism metabolic process
ncbi_101113368	RI_296	FKBPL	no	NC_040271.1	+	yes	-0.21	7.88938e-05	0.00166447	XM_027958787.1	XM_027958786.1	29081031	29082315	29081031	29081468	29081675	29082315	74;110;90;65;84	12;60;25;22;23	31;48;23;60;25	3;6;1;10;2	298	149	0.755;0.478;0.643;0.596;0.646	0.838;0.8;0.92;0.75;0.862	0.624	0.834	no	yes	FKBP prolyl isomerase like, transcript variant X1	-	-	-	-	-	-	-
ncbi_101110914	RI_338	Xkr6	no	NC_040253.1	+	yes	-0.22	0.000582595	0.00854143	XR_003588149.1	XR_003588150.1;XR_003588148.1	113172926	113178692	113172926	113173043	113175255	113178692	25;19;20;14;6	29;33;29;21;29	49;31;31;30;26	33;56;12;18;10	298	149	0.301;0.224;0.256;0.25;0.094	0.426;0.217;0.564;0.455;0.565	0.225	0.445	no	yes	XK related 6, transcript variant X1	-	-	-	-	GO:0031224//intrinsic component of membrane	-	-
ncbi_101107808	RI_356	PLEKHN1	no	NC_040263.1	-	yes	0.165	0.000117253	0.0023587	XM_012187464.3	XM_027975858.1	55268355	55268684	55268355	55268451	55268556	55268684	8;4;15;7;8	2;0;2;0;0	12;32;23;40;14	0;11;2;15;6	253	149	0.702;1.0;0.815;1.0;1.0	1.0;0.631;0.871;0.611;0.579	0.903	0.738	yes	no	pleckstrin homology domain containing N1, transcript variant X1	-	-	-	-	-	-	-
ncbi_101116722	RI_369	DENND6B	no	NC_040254.1	-	yes	0.244	0.000427009	0.00648005	XM_027968262.1;XM_027968265.1	XR_003588962.1;XM_027968261.1;XM_027968264.1	240717904	240718137	240717904	240717994	240718072	240718137	29;19;26;13;39	6;5;9;2;9	12;32;22;19;33	15;16;22;13;11	226	149	0.761;0.715;0.656;0.811;0.741	0.345;0.569;0.397;0.491;0.664	0.737	0.493	yes	no	DENN domain containing 6B, transcript variant X1	-	-	-	-	-	-	GO:0043087//regulation of GTPase activity
ncbi_101116328	RI_393	ZNF287	no	NC_040262.1	-	yes	-0.164	0.000356786	0.00571518	XM_027974849.1	XM_027974848.1	30167458	30167721	30167458	30167585	30167691	30167721	16;32;7;11;19	3;10;2;0;3	19;17;7;16;16	5;0;0;0;0	254	149	0.758;0.652;0.672;1.0;0.788	0.69;1.0;1.0;1.0;1.0	0.774	0.938	no	yes	zinc finger protein 287, transcript variant X1	-	-	-	-	GO:0043231//intracellular membrane-bounded organelle	GO:0001071//nucleic acid binding transcription factor activity;GO:0003676//nucleic acid binding;GO:0043169//cation binding	GO:0001817//regulation of cytokine production;GO:0006355//regulation of transcription, DNA-templated
[truncated: 35 more rows]

## Sheet: S1-VS-S2-MXE
GeneID	AS_ID	Gene_symbol	NovelAS	Chr	Strand	Diffsignificant	IncLevelDiff	PValue	FDR	InclusionTranscripts	SkippingTranscripts	1stExonStart_0base	1stExonEnd	2ndExonStart_0base	2ndExonEnd	upstreamES	upstreamEE	downstreamES	downstreamEE	IJC_Shed1	SJC_Shed1	IJC_Shed2	SJC_Shed2	IncFormLen	SkipFormLen	IncLevel_Shed1	IncLevel_Shed2	AverageIncLevel_Shed1	AverageIncLevel_Shed2	IncreaseInclusion(PSI_Shed1-PSI_Shed2>0)	IncreaseExclusion(PSI_Shed1-PSI_Shed2>0)	Description	KEGG_A_class	KEGG_B_class	Pathway	K_ID	GO Component	GO Function	GO Process
[truncated: 106 more rows]

[truncated: 27 more sheets: S1-VS-S2-A3SS, S1-VS-S2-A5SS, S2-VS-S3-SE, S2-VS-S3-RI, S2-VS-S3-MXE, S2-VS-S3-A3SS, S2-VS-S3-A5SS, S1-VS-S3-SE, S1-VS-S3-RI, S1-VS-S3-MXE, S1-VS-S3-A3SS, S1-VS-S3-A5SS, N2-VS-N3-SE, N2-VS-N3-RI, N2-VS-N3-MXE, N2-VS-N3-A3SS, N2-VS-N3-A5SS, N1-VS-N3-SE, N1-VS-N3-MXE, N1-VS-N3-RI …]
