# Supplementary material for: Unlocking the genetic secrets of Dorper sheep: insights into wool shedding and hair follicle development
Source: Front Vet Sci. 2024 Dec 11;11:1489379. doi: 10.3389/fvets.2024.1489379 (PMC11670804; doi:10.3389/fvets.2024.1489379)
Supplement: Supplementary file 1 [file Data_Sheet_1.zip › Appendix Table/Table S2.xlsx]

## Sheet: Sheet1
Table S2 Statistical Analysis of Diameter Measurements in PHFs and SHFs.
Diameter	sheep	S Group	N Group	P-Value
PF/um	Z9(S1)	44.249±2.879A	25.696±1.218B	7e-07 ***
	Z1(S2)	27.373±1.463A	20.183±0.892B	0.000158 ***
	Z3(S3)	32.490±1.643A	19.971±0.521B	1.09e-08 ***
SF/um	Z9(N1)	18.899±0.601	18.188±0.582	0.4
	Z1(N2)	13.064±0.703B	18.266±0.586A	4.5e-07 ***
	Z3(N3)	18.160±0.952	16.333±0.581	0.104
