# Supplementary material for: Unlocking the genetic secrets of Dorper sheep: insights into wool shedding and hair follicle development
Source: Front Vet Sci. 2024 Dec 11;11:1489379. doi: 10.3389/fvets.2024.1489379 (PMC11670804; doi:10.3389/fvets.2024.1489379)
Supplement: Supplementary file 1 [file Data_Sheet_1.zip › Appendix Table/Table S3.xlsx]

## Sheet: Sheet1
Table S3 Summary of RNA-seq Data Quality Control and Mapping.
Sample name	Raw reads	Clean reads	Q30 value/%	GC content/%	Unique_Mapped(%)	Total_Mapped(%)
S1-1	80305380	80151468(99.81%)	0.929	0.4851	0.8582	0.9365
S1-2	88681572	88514636(99.81%)	0.9352	0.5033	0.8478	0.9629
S1-3	88639604	88435920(99.77%)	0.9376	0.5048	0.8418	0.9594
S1-4	82302900	82082050(99.73%)	0.9375	0.5249	0.8081	0.9652
S1-5	95132446	94861532(99.72%)	0.9353	0.5014	0.8397	0.9597
S2-1	101606896	101305036(99.70%)	0.9308	0.4902	0.8706	0.9582
S2-2	111482124	111138096(99.69%)	0.9353	0.5004	0.8572	0.9613
S2-3	78132386	77918790(99.73%)	0.9408	0.4978	0.8616	0.967
S2-4	88934292	88662238(99.69%)	0.935	0.5137	0.8177	0.9438
S2-5	88841684	88527154(99.65%)	0.9348	0.5042	0.8505	0.9557
S3-1	94155288	93804848(99.63%)	0.9247	0.5143	0.8388	0.9515
S3-2	100794688	100434556(99.64%)	0.9345	0.5076	0.8296	0.9434
S3-3	79139424	78899488(99.70%)	0.9413	0.5169	0.8002	0.9591
S3-4	79187140	78889182(99.62%)	0.9351	0.5335	0.8235	0.9468
S3-5	80678998	80361468(99.61%)	0.9372	0.5184	0.7734	0.9241
N1-1	102715284	102451238(99.74%)	0.9382	0.488	0.8675	0.9657
N1-2	125141914	124812746(99.74%)	0.9399	0.5025	0.8265	0.964
N1-3	89039214	88758724(99.68%)	0.9284	0.497	0.8544	0.9643
N2-1	83172554	82959962(99.74%)	0.9407	0.5006	0.8503	0.9695
N2-2	93246142	92973282(99.71%)	0.9423	0.5155	0.8172	0.9447
N2-3	90875762	90626904(99.73%)	0.9396	0.5125	0.8404	0.9697
N3-1	80882400	80589776(99.64%)	0.9405	0.5108	0.8201	0.9575
N3-2	95377002	95067686(99.68%)	0.9319	0.5011	0.8499	0.9583
N3-3	86217782	85865274(99.59%)	0.9337	0.5222	0.7893	0.948
