# Supplementary material for: Unlocking the genetic secrets of Dorper sheep: insights into wool shedding and hair follicle development
Source: Front Vet Sci. 2024 Dec 11;11:1489379. doi: 10.3389/fvets.2024.1489379 (PMC11670804; doi:10.3389/fvets.2024.1489379)
Supplement: Supplementary file 1 [file Data_Sheet_1.zip › Appendix Table/Table S4.xlsx]

## Sheet: Sheet1
Table S4 Transcript Expression Counts Across 24 Samples.
id	Shed1-1_fpkm	Shed1-2_fpkm	Shed1-3_fpkm	Shed1-4_fpkm	Shed1-5_fpkm	Unsh1-1_fpkm	Unsh1-2_fpkm	Unsh1-3_fpkm	Shed2-1_fpkm	Shed2-2_fpkm	Shed2-3_fpkm	Shed2-4_fpkm	Shed2-5_fpkm	Unsh2-1_fpkm	Unsh2-2_fpkm	Unsh2-3_fpkm	Shed3-1_fpkm	Shed3-2_fpkm	Shed3-3_fpkm	Shed3-4_fpkm	Shed3-5_fpkm	Unsh3-1_fpkm	Unsh3-2_fpkm	Unsh3-3_fpkm	Shed1-1_count	Shed1-2_count	Shed1-3_count	Shed1-4_count	Shed1-5_count	Unsh1-1_count	Unsh1-2_count	Unsh1-3_count	Shed2-1_count	Shed2-2_count	Shed2-3_count	Shed2-4_count	Shed2-5_count	Unsh2-1_count	Unsh2-2_count	Unsh2-3_count	Shed3-1_count	Shed3-2_count	Shed3-3_count	Shed3-4_count	Shed3-5_count	Unsh3-1_count	Unsh3-2_count	Unsh3-3_count
XM_027973623.1	5574.88	5712.14	5994.38	4306.95	5805.51	6752.56	6437.98	6060.5	4860.63	5229.97	4515.79	5152.13	4345.39	5548.73	6529.62	6719.87	4569.19	4701.92	4661.27	4150.44	3855.76	4660.53	4695.61	4883.68	201049	258778	270300	170603	279879	343809	410729	263525	188482	250971	148912	204446	151050	221386	305320	312245	189307	198549	187225	137161	135158	166467	176733	193093
XM_027961788.1	2858.24	2995.04	3019.36	2092.23	2724.76	3012.02	2686.02	2677.62	2232.64	1777.55	1735.83	1832.03	1520.98	2384.15	2925.09	2994.67	2423.79	1919.67	2709.16	1967.79	1755.23	1897.28	1855.08	2067.68	57362.6	75508.3	75766.8	46120.2	73100.8	85343.2	95362.6	64792.5	48179.2	47468.8	31854.2	40456.5	29422.5	52936.3	76114.8	77436.8	55883.5	45111	60555.8	36189.3	34239.6	37712.7	38855.4	45495.2
XM_004017021.3	2616.24	2535.65	3143.08	1918.52	2508.96	2597.24	2748.68	2640.9	2046.37	2491.75	2116.23	2252.67	1817.85	2398.47	3066.01	3162.2	2094.02	1821.45	2715.88	1849.55	1610.87	1877.44	1869.13	2229.22	23347.8	28426.2	35071.8	18805.5	29931.2	32723.6	43394.2	28416.2	19636.5	29588.9	17268.8	22120.3	15636.9	23680.6	35476.5	36360.1	21468.9	19033.2	26994.2	15125.3	13973.1	16594.3	17408.7	21811
XM_004017202.4	2605.06	2406.28	2928.94	1770.51	2327.82	2503.26	2662.2	2426.7	2217.17	2362.45	2035.41	2240.97	1739.24	2269.65	2787.81	2894.93	2101.83	1897.8	2420.79	1863.09	1594	1883.36	1918.38	2059.53	47026.7	54567.6	66110.9	35105.7	56174.6	63799.1	85017.4	52818.8	43036.6	56747.5	33597.6	44513.1	30263	45329.1	65251.4	67334	43589.8	40114.7	48671.8	30819.9	27969.3	33673.3	36142.8	40761.3
NM_001280697.1	2390.09	2542.89	2603.33	1816.86	2345.48	2610.77	2799.15	2525.88	1678.64	1589.8	1587.25	1653.14	1383.4	2170.61	2923.95	2951.74	2017.41	1745.31	2364.95	1677.69	1551.47	1918.06	1816.94	1969.79	33504	44778.7	45629.6	27974	43951.9	51669.3	69414.2	42691.4	25301.8	29653.9	20345	25498.6	18691.9	33663	53143.6	53312.5	32489	28647.1	36923	21550.9	21139.3	26630	26581.6	30273
XM_004019688.4	2331.43	1341.34	1602.92	2220.51	1488.99	2338.04	2438.56	2436.84	1287.45	995.34	861.92	1353.53	775.27	1196.54	1683.89	2536.08	1011.36	1059.79	1443.54	1892.17	1015.83	1582.86	1075.23	2340.26	28644	20702	24624	29965	24455	40555	53001	36098	17008	16272	9683	18298	9181	16264	26824	40146	14275	15246	19753	21303	12131	19261	13787	31523
NM_001280680.1	2296.34	2327.94	2646.08	1799.78	2417.5	2686.02	2879.66	2708.82	2174.06	2625.44	2215.4	2337.26	1950.75	2232.88	3033.32	2969.83	2083.98	2060.41	2159.73	1799.51	1617.47	2133.98	2179.35	2228.36	39161.1	49871.5	56423	33712.4	55112.3	64671	86876.1	55698.8	39866	59577	34546.3	43858.2	32066.1	42128.4	67071.3	65255.8	40829.4	41143.2	41021.4	28121.8	26811.6	36044.3	38788.8	41663.8
XM_004005944.4	2213.27	2333.56	2010.52	1750.78	1614.36	1759.69	1776.19	2271.53	1653.9	2139.72	1293.59	1945.37	1165.32	1576.62	1949.56	2573.54	1717.12	1561.21	1703.98	1565.27	1184.35	1275.61	1207.99	1932.67	25659	33985	29144	22294	25019	28802	36428	31752	20617	33008	13713	24816	13022	20222	29305	38442	22870	21193	22002	16629	13346	14647	14616	24565
XM_012163088.3	2190.15	2032.6	1856.14	1374.06	2232.79	1892.3	2261.2	2176	1595.66	1754.71	1263.01	1617.11	1497.56	1647.29	2348.79	2590.24	1677.3	1408.37	1539.9	1326.67	1470.9	1317.85	1503.62	1821.63	23516.8	27416.9	24920.1	16205.5	32049.2	28686.3	42951.8	28171.5	18422.8	25070.7	12400.5	19105.9	15499.4	19568.8	32700	35835.5	20690.7	17707.1	18415.7	13053.9	15351.6	14015.1	16850.1	21444.6
XM_004002995.3	2034.99	2014.94	2380.66	1571.3	1931.62	1958.71	2271.91	2044.05	1596.02	1941.04	1619.26	1886.81	1487.99	1900.52	2503.22	2613.08	1692.46	1541.24	2202.19	1570.72	1361.02	1589.49	1517.67	1778.41	20067.9	24961.1	29354.3	17019.5	25463.9	27270.4	39634.2	24304	16923.4	25470.1	14601.1	20473.4	14143.8	20734.8	32006.5	33201.7	19174.2	17796.5	24187.2	14194.1	13045.7	15524.6	15619.8	19227.6
XM_027968632.1	1994.9	2008.89	2329.63	1590.79	1854.56	2164.3	2475.03	2109.32	1614.25	2128.17	1769.09	2050.43	1626.67	1996.7	2440.53	2524.02	1633.19	1615.62	2033.23	1444.27	1517.55	1697.28	1655.13	1961.45	26338.4	33318.6	38458.4	23069.1	32732	40343	57808.1	33578.2	22916.7	37387.9	21357.5	29787.8	20701.1	29165.6	41778.4	42936.8	24772.2	24976.5	29898.3	17473.8	19475	22194.7	22806.6	28392.2
XM_004015372.3	1968.8	2057.64	2337.68	1571.92	1948.21	2210.28	2227.46	2182.5	1626.7	2075.53	1798.54	1871.69	1563.83	1898.77	2361.04	2539.91	1637.95	1570.39	1984.95	1428.99	1461.35	1601.23	1554.02	1808.77	29243	38393	43415	25645	38683	46350	58529	39086	25980	41021	24427	30590	22389	31202	45470	48608	27950	27312	32837	19450	21098	23556	24090	29455
NM_001009739.1	1940.25	2279.11	1852.74	1592.29	2199.11	3210.34	1889.95	1811.25	279.22	0.58	123.98	322.18	139.08	1545.24	1938.67	1345.79	1047.38	416	1237.64	799.78	434.08	1433.35	731.56	471.18	65465.3	96601.1	78163.3	59010.1	99189.2	152928	112809	73684.8	10130.2	26	3825.07	11961.5	4523.22	57681.9	84811.9	58505.9	40599.1	16435	46509.3	24728.3	14235.9	47899.5	25761	17430
XM_027970495.1	1931.58	1744.62	2065.89	1198.65	1611.78	1970.56	2136.49	1955.94	1211.08	1649.32	1380.76	1511.72	1062.9	1500.84	2285.83	2195.01	1341.86	1064.83	1871.38	1121.27	1135.09	1319.73	1120.73	1534.77	14089.3	15986	18841.7	9603.3	15716.2	20293.1	27568.7	17202	9498.6	16008	9209.24	12133.2	7472.98	12111.6	21618.3	20629.2	11244.6	9094.58	15203.1	7494.74	8047.71	9534.27	8531.76	12273.6
XM_004006129.3	1898.88	1843.05	2072.4	1368.89	1615.69	1700.88	1994.66	1741.95	1456.95	1701.43	1440.16	1753.64	1267.04	1590.79	2037.31	2185.09	1439.3	1409.96	1767.13	1396.75	1118.02	1358.79	1509.73	1566.39	19809	24152.6	27031.6	15684.9	22531.2	25050.6	36810.6	21910.1	16342.5	23617.5	13737.4	20129.3	12740.3	18359.7	27556.3	29369.9	17249.4	17222.4	20531.7	13352.2	11336.5	14039.2	16437	17915
XM_004021508.3	1845.85	1990.93	1878.93	1357.67	1572.6	1284.62	1515.75	1400.44	802.34	448.27	704.98	912.14	564.15	1187.65	1339.34	1597.08	1285.11	733.39	1413.07	1019.11	860.45	736.9	806.7	862.95	19631.8	26600.1	24986.8	15860.2	22358.7	19289.5	28518.9	17958.7	9175.58	6344.03	6856	10674.6	5783.41	13974.7	18469.5	21885.6	15702.3	9133.23	16738.7	9932.4	8895.23	7762.43	8954.33	10062.4
XM_027979690.1	1838.78	1899.16	2276.82	1458.25	1862.33	2063.13	2056.28	1922.53	1542.99	1825.58	1527.19	1695.26	1334.94	1797.53	2233.33	2315.61	1440.45	1291.23	2038.57	1317.01	1184.44	1459.9	1358.48	1608.72	18582.5	24110.1	28769.9	16186.7	25159.1	29436.3	36761.8	23425.8	16766.8	24548.9	14112.3	18851.1	13003.5	20097.5	29263.6	30151.5	16723.8	15279.3	22945.2	12196.5	11634.7	14612.5	14328.1	17824.2
XM_004010252.4	1776.45	1593.75	1737.51	1145.53	1502.44	1762.14	1424.15	1536.3	1422.98	1356.12	1293.07	1378.7	1137.65	1444.61	1440.15	1785.87	1421.18	1245.22	1454.3	1082.95	1071.26	1285.66	1049.63	1362.85	52808.1	59515.6	64582	37403.1	59705	73955.7	74893.8	55064.5	45484	53642.1	35148.1	45096.6	32597.5	47510.5	55508.1	68401.7	48535.5	43343.1	48149.9	29500.4	30953.3	37853.2	32564.5	44417.2
XM_027966429.1	1754.85	1557.13	1911.24	1157.63	1472.74	1569.91	1565.2	1584.11	1328.08	1441.89	1376.78	1334.4	1183.5	1379.18	1675.7	1826.7	1295.28	1108.28	1584.42	971.83	1096.91	1126.52	1100.45	1273.78	26673	29731.6	36323	19326.5	29924.3	33689.1	42086.5	29031.2	21705.4	29162.2	19134.9	22317.4	17339.1	23192.3	33023.8	35774.1	22618.1	19724.5	26822.3	13536.1	16205.8	16958.9	17456.7	21226.7
XM_027965159.1	1605.51	1400.25	850.97	500.96	1146.58	775.11	760.98	1406.43	1085.61	1317.66	551.72	603.18	766.11	659.08	833.87	1694.77	1130.38	958.81	724.36	467.37	674.85	537.64	498.31	1099.73	18187.8	19926.8	12053.6	6233.38	17363.4	12396.9	15250.3	19210.3	13223.7	19862.3	5715.02	7518.65	8365.33	8260.25	12248.1	24737	14711.3	12718.2	9139.35	4851.75	7430.93	6032.39	5891.51	13658.6
NM_001114763.2	1590.27	1615.42	1007.02	1078.71	1536.98	1556.56	859.86	1128.61	207.92	1.59	55.69	211.27	98.99	656.91	843.14	826.55	820.46	258.92	601.68	436.33	253.1	678.29	338.66	279.34	51874.6	66196	41073.3	38649.3	67022.1	71685.8	49619.4	44389.1	7292.61	69	1661	7583	3112.4	23707.3	35660.4	34739.3	30747.1	9889.6	21859.8	13042.8	8025	21914.3	11529.4	9990.15
XM_004018745.3	1579.62	1616.9	1726.79	1110.25	1386.81	1541.23	1629.23	1453.7	1116.58	1136.88	1048.71	1194.64	880.37	1255	1755.23	1566.98	1368.05	1006.28	1338.88	977.18	872.85	1019.96	1023.16	1084.82	18667	24003	25515	14411	21908	25714	34060	20713	14188	17877	11332	15534	10028	16408	26894	23859	18573	13924	17622	10582	10026	11938	12619	14055
XM_004023015.4	1550.83	1356.17	1688.66	1065.89	1330.4	1577.64	1581.25	1520.94	1319.62	1401.9	1213.54	1400.93	1118.36	1375.4	1744.72	1826.07	1230.96	1134.03	1458.72	1171.65	961.97	1164.03	1123.66	1308.46	17284	18987	23532	13048	19821	24824	31176	20438	15814	20790	12367	17180	12014	16959	25212	26222	15761	14799	18107	11966	10421	12849	13070	15988
XM_027978949.1	1533.55	1635.5	1766.55	1313.2	1343.25	1484.68	1915.27	1564.79	948.08	1340.76	990.14	1288.25	1030.2	1463.14	2178.59	2287.9	1261.5	1270.96	2130.97	1410.46	1210.41	1335.47	1151.43	1264.59	9967.42	13353.6	14356.4	9374.91	11671	13623.8	22021.8	12262.7	6625.86	11595.5	5884.5	9213.19	6454.06	10521.1	18359.5	19159.8	9419.6	9672.55	15426	8400.68	7646.82	8596.98	7810.53	9011.27
XM_015098780.2	1489.88	1432.58	1064.15	1287.92	1277.19	1357.51	1197.44	966.19	911.79	588.34	849.55	1077.74	735.68	608.82	921.73	766.36	1289.48	927.81	727.7	840.03	1138.52	966.88	963.31	919.47	50937.6	61527.3	45490.6	48364.5	58372.1	65525.7	72423.6	39828.5	33518.9	26765.4	26558.5	40543.8	24243.8	23028.6	40859	33758.7	50647.8	37142.5	27709.8	26317.7	37834.7	32740.4	34372.4	34465
XM_027956613.1	1416.04	1457.99	1464.75	999.85	1353.81	1471.41	1331.71	1300.37	1053.23	994.85	981.11	1030.8	829.34	1135.19	1496.47	1326.87	1224.95	963.11	1153.3	924.39	871.62	939.86	923.16	978.93	32631	42206	42204	25307	41704	47871	54288	36130	26097	30505	20673	26137	18421	28941	44712	39396	32429	25987	29600	19520	19523	21451	22202	24732
XM_015096022.2	1415.06	1288.1	1350.56	1044.76	1245.35	1320.57	1253.3	1209.11	952.53	1002.24	947.28	1064.72	855.37	1095.33	1328.55	1335.88	1090.57	945.42	1230.73	914.53	913.7	1006.15	935.29	1157.86	15742	18001	18786	12766	18520	20741	24665	16218	11394	14836	9636	13033	9172	13481	19163	19148	13938	12315	15249	9323	9880	11086	10859	14122
XM_027964042.1	1388.84	1353.78	1639.64	1017.88	1347.19	1513.32	1402.17	1315.25	1105.01	1144.33	1091.86	1103.71	863.43	1279.83	1400.94	1625.05	1109.49	928.47	1434.34	973.73	856.84	1089.53	1001.24	1146.94	21025	25745	31036	16925	27263	32344	37551	24007	17987	23051	15114	18385	12599	21435	27498	31697	19296	16458	24184	13508	12608	16336	15819	19036
XM_027972178.1	1289.36	1214.03	1425.45	896.26	1185.41	1334.06	1361.28	1226.67	1157.77	1200.34	1085.21	1214.93	924.53	1130.14	1357.28	1473.22	1011.25	975.86	1196.36	892.26	828.53	999.81	979.68	1106.63	28109.5	33248.4	38856.6	21461.6	34546.8	41061.3	52500.5	32244.3	27140.1	34820.9	21633.3	29144.2	19427.8	27258.3	38365.9	41382.3	25327.8	24910.9	29048.9	17825.3	17557.1	21588.5	22290.6	26450.4
XM_027967278.1	1283.39	824.86	701.15	996.24	875.03	1015.38	898.23	821.93	878.25	417.98	590.3	830.76	584.39	478.19	799.36	603.6	794.56	713.18	576.87	763.65	875.49	671.42	722.53	742.51	56141.3	45328.2	38350.3	47867.4	51169.4	62709.9	69510.6	43351.6	41309.8	24330	23611.8	39987.8	24640.6	23143	45338.5	34020.6	39930.9	36530.2	28105.6	30612	37225.7	29090	32987	35610.9
XM_004011685.3	1278.94	1343.94	1306.22	925.08	1301.9	1250.36	1171.55	1276.99	914	1024.2	861.1	981.76	895.39	1128.78	1280.36	1470.56	1075.49	929.89	1154.26	886.43	924.95	851.65	785.47	1029.4	15244	20123	19467	12111	20744	21041	24703	18352	11714	16244	9385	12876	10287	14885	19787	22584	14727	12978	15323	9682	10716	10054	9771	13452
XM_004006999.3	1278.25	1206.14	1286.56	871.29	1160.44	1284.04	1229.6	1161.57	1081.49	970.19	862.48	940.44	787.26	1061.88	1315.85	1337.99	1046.71	883.89	1077.26	859.11	757.37	932	909.05	961.92	34690.7	41120.4	43658	25972.3	42100.3	49199.3	59033.7	38009.4	31559.6	35035.7	21403	28083.7	20594.1	31883.2	46302.5	46786.3	32635.1	28087.9	32562	21365.7	19978.8	25051.8	25748	28621.4
XM_027962568.1	1277.54	1003.51	1221.73	796.45	992.89	1288.53	1088.53	1002.13	978.99	985.74	882.79	997.36	735.66	1035	1114.93	1221.87	941.77	748.25	1066.07	777.23	694.58	863.37	757.51	907	28762.7	28381.8	34392.6	19695.3	29882.9	40957.5	43354.5	27203.7	23700	29530.9	18173.8	24707.7	15964.6	25780.3	32546.4	35444.4	24359	19725.4	26732.1	16035.3	15199.9	19252.1	17799.2	22388
XM_012188293.2	1276.88	1483.06	1546.66	1275.12	1247.66	1503.23	1732.15	1562.66	1109.67	1415.09	1077.51	1223.55	727.62	1293.69	1749.11	1790.51	1195.7	916.38	1727.19	982.61	990.31	1124.06	965.54	1244.76	11889.4	17347.2	18006.9	13041	15530	19761.3	28532.2	17543.7	11110	17532.8	9174.09	12535.9	6530.41	13326.9	21116.8	21481	12790.6	9990.99	17911.9	8384.23	8962.84	10366.4	9382.93	12707.1
NM_001281479.1	1262.99	1199.88	1270.88	849.3	1084.96	1160.8	1141.91	1074.2	946.28	798.14	856.69	823.04	732.98	951.23	1205	1197.93	1039.43	883.15	1037.7	802.05	754.25	822.66	864.43	840.99	26711	31878	33607	19729	30674	34660	42723	27392	21519	22461	16567	19153	14942	22257	33043	32643	25255	21870	24443	15544	15505	17232	19080	19500
XM_027978401.1	1250.51	1228.5	1419.78	956.6	1223.09	1352.78	1397.64	1371.48	1163.2	1112.53	1055.76	1065.86	971.18	1142.9	1408.52	1460.82	1137.94	1120.38	1244.62	1031.88	991.84	1017.65	1081.53	1171.81	12764.9	15753.2	18121.2	10725.4	16689.9	19495.8	25238.7	16879.8	12767.2	15111.2	9854.28	11971.7	9555.52	12907.1	18642.1	19213	13344.8	13391.2	14150.2	9652.3	9840.99	10288.6	11522.1	13114.2
XM_004015465.4	1248.03	1175.58	1241.96	839.37	1166.4	1215.34	1211.35	1091.71	930.51	928.84	870.37	950.23	782.12	958.23	1263.62	1242.45	1039.32	826.69	1008.77	771.05	726.27	810.13	881.32	882.8	19707	23319	24521	14558	24621	27094	33838	20785	15799	19516	12567	16510	11904	16740	25871	25278	18854	15285	17741	11157	11147	12670	14524	15283
NM_001308600.1	1231.85	1181.18	809.87	1105.86	1017.46	929.04	842.91	1109.63	756.27	308.64	388.28	574.11	410.58	425.01	832.52	707.5	1183.48	630.67	587.2	718.84	578.82	666.1	616.66	769.35	38049.5	45832.2	31278.2	37518.4	42012.1	40514.6	46058.8	41325.4	25117.8	12685.3	10966.6	19512.4	12223.9	14524	33341.7	28157.1	41996.6	22809.8	20200.9	20346.8	17378.1	20377.9	19879.2	26053.7
XM_027958046.1	1229.85	1451.05	1510.5	1038.38	587.55	0.21	1409.88	168.51	992.74	1181.43	1015.07	1150	390.15	0.11	1539.41	184.46	1081.86	950.11	1184.36	912.75	379.3	0.24	935.54	127.06	21023.7	31160.2	32285.8	19496.8	13426.5	5.13	42635.9	3473.27	18247.4	26873.2	15866.6	21631.2	6428.51	2.05	34120.1	4062.75	21246.4	19017.5	22549.1	14298.1	6302.39	4.13	16690.7	2381.25
XM_027957539.1	1229.22	1325.78	1178.16	911.91	1150.63	1207.9	1034.46	1126.56	955.47	941.07	820.02	1004.8	811.53	1018.84	1204.52	1235.34	1059.19	939.44	941.61	878.66	779.54	828.65	800.3	877.56	27023.7	36614.1	32385.7	22020	33815.5	37490.9	40231.7	29861.8	22586.3	27529.1	16484.2	24306.4	17196.8	24780.5	34334.3	34992.1	26751.5	24182.9	23055.8	17701.3	16657.9	18043.1	18362.2	21151.7
XM_004002519.3	1214.87	1221.67	1042.37	857.31	1210.15	1339.18	670.44	916.54	140.9	0.51	46.2	153.1	79.11	549.75	849.89	755.98	622.73	173.81	655.05	424.97	185.97	605.16	328.92	255.99	30223	38179	32424	23426	40245	47036	29506	27492	3769	17	1051	4191	1897	15131	27414	24232	17798	5063	18150	9688	4497	14911	8540	6982
XM_004018410.3	1200.36	1155.6	1284.87	816.38	1102.83	1247.66	1158.5	1044.06	762.13	820.2	807.97	839.82	692.82	985.01	1157.82	1239.7	874.15	741.15	1063.52	702.65	649.49	798.62	711.08	827.61	16215	19610	21702	12113	19915	23795	27685	17005	11070	14743	9980	12483	9021	14721	20279	21577	13566	11723	16001	8698	8528	10685	10025	12257
XM_004017379.4	1185.5	437.11	1368.7	281.72	1127.41	1237.4	1213.71	1117.29	959.6	341	892.41	293.39	760.68	1053.66	1193.1	1340.6	947.08	286.5	1106.67	272.07	741.17	810.76	811.52	911.15	22729.2	10527.9	32811.5	5932.69	28895.4	33494.6	41166	25828.2	19782.7	8699.54	15645.2	6189.4	14057.6	22349.8	29659.3	33116.9	20860.8	6431.74	23631.7	4780	13812.2	15395.8	16238.4	19152.5
XM_027958036.1	1160.65	1120.4	1218.98	816.5	1097.87	1193.57	1188.99	1120.11	868.44	941.29	918.97	969.95	811.53	957.19	1288.84	1273.42	924.12	832.01	1000.72	800.61	756.95	838.24	834.82	978.47	18209	22081	23912	14070	23025	26437	32999	21188	14650	19650	13183	16744	12272	16614	26217	25741	16656	15284	17486	11510	11543	13025	13669	16830
XM_004018770.3	1141.23	1193.95	1231.96	903.61	1011.4	1134.95	1040.22	1044.28	845.25	1023.61	827.19	986.24	706.23	949.53	1232.18	1212.93	886.02	882.07	1013.98	819.47	667.47	780.84	778.37	850.88	16741.7	22002.7	22597.3	14559.9	19834.1	23506.2	26995.5	18470.9	13332.8	19980.9	11095.9	15919.7	9986.2	15410.8	23436.8	22926	14932.3	15151.5	16567.2	11016.2	9517.54	11345.2	11917.2	13685
XM_004022184.3	1138.12	1123.7	1276.25	836.97	1057.28	1161.99	1153.25	1117.63	897.29	970.34	911.73	974.33	784.9	999.43	1257.18	1227.76	913.52	763.45	1027.13	731.68	765.47	790.87	785.87	899.56	21357	26489	29944.9	17250.9	26522	30784.9	38283.9	25286.9	18104.9	24229	15644	20117.9	14196.9	20749	30587.9	29685	19693.9	16774.8	21467	12581.9	13962	14698.9	15390.9	18507
XM_004010270.4	1117.63	469.57	921.56	576.29	450.07	934.26	809.61	553.04	1129.16	529.93	753.07	644.43	397.44	703.57	1044.52	483.29	1110.2	519.16	750.71	690.56	444.52	725.22	745.91	413.8	12160	6418	12537	6887	6546	14351	15583	7255	13210	7672	7492	7715	4168	8469	14735	6775	13877	6614	9097	6885	4701	7815	8470	4936
XM_027966154.1	1106.15	1084.13	1213.44	770.04	1051.55	1339.27	1138.92	1098.22	993.57	935.18	921.5	856.66	759.32	1047.15	1202.15	1200.19	962.71	851.75	981.94	774.43	700.96	962.27	854.34	911.12	21591	26583	29615	16509	27438	36907	39327	25846	20853	24289	16447	18399	14286	22613	30424	30184	21588	19467	21347	13852	13299	18603	17404	19498
XM_015093687.2	1087.13	1103.36	1199.73	775.62	1017.58	1143.34	1097.62	1064.85	827.82	898.61	794.99	905.48	680.57	932.24	1237.63	1190.03	908.37	751.87	1005.07	757.36	688.85	812.53	748.54	871.13	14176	18074	19561	11109	17738	21049	25320	16742	11607	15592	9479	12992	8554	13449	20925	19994	13608	11480	14597	9050	8731	10494	10187	12454
XM_027977760.1	1074.51	542.83	0.34	424.09	1013.69	1049.19	543.94	1027.8	946.42	432.64	0.45	431.23	725.3	872.63	585.74	1129.89	1010.12	454.21	0	416.75	724.15	798.84	442.09	838.62	22068.1	14004.9	8.74	9566.77	27830.7	30422.1	19762.5	25451.3	20900.2	11823.2	8.51	9745.06	14358	19827.7	15597.7	29899.1	23833.5	10922.9	0	7843.24	14456	16249.4	9475.99	18883.1
XM_027980073.1	1026.66	969.96	1060.73	689.2	953.35	1109.37	993.92	972.19	612	797.11	750.91	757.8	555.87	830.91	1048.83	1053.49	737	631.58	945.63	626.23	588.43	728.65	611.02	811.71	10542.7	12512.4	13619.5	7773.59	13087.1	16083.6	18055.7	12037.1	6757.5	10891.9	7050.85	8562.57	5501.98	9439.89	13964.7	13938.7	8694.67	7594.1	10815.2	5892.9	5873.34	7410.87	6548.47	9138.52
XM_015095576.2	987.12	993.41	886.49	601.51	757.29	1050.47	801.01	837.18	715.26	766.78	637.6	653.57	538.26	807.14	980.32	855.38	824.49	700.58	752.68	627.31	519.09	680.52	585.33	640.85	13777	17417	15470	9221	14129	20699	19777	14088	10734	14240	8137	10037	7241	12463	17740	15382	13220	11449	11700	8023	7042	9407	8526	9806
NM_001280713.1	964.18	607.71	574.82	702.03	732.68	809.46	645.03	691.88	557.76	1087.09	963.75	1000.93	819.49	586.75	721.62	862.51	528.6	679.53	505.77	646.1	572.7	440.91	338.02	785.49	14223	11261.4	10602.2	11374.7	14448.1	16858	16832.7	12305.8	8846.9	21338.1	12999.5	16246.5	11652	9575.84	13802	16393.2	8958.11	11737.3	8309.57	8733.75	8211.49	6441.86	5204	12703.5
XM_004018540.3	963.09	1037.93	1009.89	760.51	872.86	1025.71	989.89	927.77	671.36	851.83	725.86	792.01	621.45	859.86	1076.47	1087.53	776.28	709.59	891.14	634.14	596.77	739.08	663.15	780.15	11028	14930	14459	9565	13361	16582	20052	12809	8266	12979	7600	9979	6859	10893	15982	16045	10212	9514	11365	6654	6642	8382	7925	9794
XM_015098167.2	952.87	932.94	595.07	378.07	826.59	628.14	1317.27	827.68	686.05	852.86	385.38	431.38	585	473.63	1425.21	916.71	725.88	651.46	486.43	371.15	612.3	413.54	864.34	693.35	11163.3	13730.2	8716.92	4865.02	12945.4	10389.6	27300.8	11691.5	8642.33	13295.2	4128.39	5560.97	6606.05	6138.91	21649.1	13837.7	9769.83	8936.58	6347.1	3984.52	6972.57	4798.44	10568.3	8905.73
XM_004004514.4	939.94	880.16	736.58	612.34	714.3	616.52	231.24	641.65	487.71	535.86	637.65	285.76	278.11	2334.77	633.13	868.45	1731.02	956.16	1160.23	1130.73	1649.04	370.98	188.29	573.24	105082	123609	102964	75192	106752	97310	45733	86492	58628	79714	65184	35152	29969	288777	91774	125096	222326	125165	144466	115840	179195	41078	21969	70262
XM_027966724.1	934.62	853.38	912.67	696.78	952.16	948.83	712.6	798.28	629.35	984.56	890.03	991.2	757.05	912.63	960.92	957.35	743.97	783.11	885.2	743.06	740.12	503.93	536.33	820.78	9788	11227	11951	8015	13330	14029	13202	10080	7087	13720	8523	11422	7642	10574	13048	12918	8951	9603	10325	7131	7534	5227	5862	9424
XM_004002889.3	900.2	889.32	973.76	597.6	800.36	841.53	827.33	785.34	690.81	669	567.59	637.68	534.82	741.53	884.47	927.47	696.95	591.78	835.28	577.97	548.08	612.45	568.74	653.89	11335	14067	15331	8265	13472	14960	18429	11923	9353	11209	6535	8835	6491	10330	14440	15047	10082	8725	11714	6669	6708	7638	7474	9027
XM_004014418.3	887.59	842.36	840.28	555.08	723.61	867.79	786.62	815.24	535.05	662.62	557.62	688.58	522.95	672.15	927.58	900.09	610.42	489.53	737.37	486.44	499.42	528.71	480.78	622.28	7288.08	8688.78	8626.91	5006.16	7942.73	10059.9	11426.2	8071.06	4723.94	7239.67	4186.67	6221.27	4138.91	6105.94	9875.25	9522.54	5758.21	4706.58	6743.34	3660.15	3985.96	4299.71	4120.1	5601.93
NM_001009435.1	822.76	890.8	566.17	639.58	0.5	970.95	916.08	380.35	605.57	594.87	322.8	510.05	0.18	748.32	941.7	411.36	676.44	531.8	507.56	585.54	0.19	605.65	634.04	252.24	6202.49	8436.03	5336.72	5295.93	5.07	10334.1	12217.1	3457.24	4908.76	5967.3	2225.14	4230.88	1.32	6241.23	9204.67	3995.63	5858.47	4694.3	4261.61	4045.03	1.38	4522.14	4988.52	2084.83
XM_004007726.4	812.91	876.48	619.62	599.7	681.98	538.93	248.11	645.62	594.44	761.34	879.84	434.18	490.5	2196.19	738.55	742.96	1797.71	901.64	1034.69	954.58	1724.42	369.95	240.38	487.8	75460.6	102207	71917.6	61145.1	84628.2	70630.6	40743.6	72260.3	59333.3	94040.4	74681.3	44348.1	43887.5	225547	88891.3	88860.8	191716	98002	106974	81200.9	155591	34013.6	23288.6	49644.5
XM_004019665.4	806.39	824.37	945.16	704.79	715.5	818.45	723.08	812.27	590.2	826.75	677.38	784.8	563.45	707.38	801.28	970.56	697.21	566.59	723.15	643.46	529.45	602.26	535.78	709.85	9398	12069.1	13773	9022	11147.1	13466.8	14907.9	11414	7396	12821	7218.63	10064	6329.49	9120.8	12108.1	14574	9335	7731.8	9386.67	6872	5997.58	6951.89	6516.87	9070
XM_004004394.4	798.45	964.22	1106.8	569.06	874.7	1119.95	825.32	947.84	686.14	754.46	820.9	644.65	579.59	876.03	870.94	996.53	692.42	666.87	915.91	525.52	611.21	755.05	563.48	733.67	18822.5	28553.8	32623.5	14734.4	27564.6	37274.3	34418.2	26940.8	17392.1	23665.7	17694.9	16721.5	13169.5	22847.4	26620.5	30268.3	18752.3	18407.4	24047.7	11352.3	14005	17629	13863.2	18961.8
XM_012174132.2	795.28	1275.47	2087.28	770.92	1969.52	1792.48	1657.29	1947.35	615.88	560.34	775.73	361.29	496.33	2590.74	1735.56	2547.84	1214.13	2157.61	1385.91	826.73	1804.11	1369.75	2068.42	625.91	7956	16029	26109	8471	26339	25317	29330	23489	6625	7459	7096	3977	4786	28674	22512	32841	13954	25274	15442	7579	17543	13572	21596	6865
XM_004009060.4	794.05	764.84	803.84	527.47	704.34	306.05	170.74	671.27	556.27	566.5	505.62	531.3	492.86	291.52	190.98	853.63	604.09	533.34	764.01	494.07	490.68	229.09	116	531.71	12214.8	14780	15461.3	8912.23	14484	6646.8	4646.29	12450.4	9201.12	11595.7	7112.03	8992.98	7307.78	4961.32	3809.1	16919.1	10675.9	9606.6	13089.8	6964.61	7336.82	3490.31	1862.31	8967.4
XM_004023349.4	761.18	837.42	836.13	634.61	753.78	782.15	811.99	788.49	620.68	638.88	587.03	627.21	542.47	699.96	894.69	871.45	697.33	584.75	737.88	558.4	523.74	582.68	574.66	579.57	7832	10824	10757	7172	10368	11362	14780	9782	6867	8747	5523	7101	5380	7968	11936	11553	8243	7045	8456	5265	5238	5938	6171	6538
NM_001112820.1	748.63	834	832.44	578.62	831.81	937.24	851.32	893.25	710.33	744.43	659.29	569.9	607.87	756.02	957.87	841.54	730.39	741.51	721.64	600.73	646.39	716.99	695.2	732.1	11317.9	15838.8	15735.7	9608.24	16810.8	20004.7	22768.2	16282.4	11546.9	14975.3	9113.84	9480.25	8858.02	12645	18776	16392.4	12685.5	13126.3	12151	8322.32	9498.5	10735.9	10969.1	12134.5
XM_004002772.2	742.84	782.38	690.91	540.01	1203.98	1585.52	604.87	992.07	135.52	0	30.2	95.55	41.95	732.63	1020.49	1040.51	337.58	172.2	695.24	428.37	97.85	617.07	287.25	263.62	15120	20005	17584	12073	32760	45563	21780	24347	2966	0	562	2140	823	16498	26932	27288	7894	4104	15761	7990	1936	12440	6102	5883
XM_004002773.4	734.61	614.17	654.22	481.51	1351.52	2327.83	795.77	1218.96	301.07	0	65.31	31.12	16.82	950.26	1430.45	1739.27	144.74	168.16	965.58	572.25	222.01	787.75	272.24	404.15	10148	10658	11300	7306	24958	45400	19447	20303	4472	0	825	473	224	14523	25621	30957	2297	2720	14856	7244	2981	10778	3925	6121
XM_004020489.4	730.06	724.16	733.43	462.22	624.36	513.64	498.8	573.3	506.79	498.94	388.51	415.61	347.47	409.09	528.34	705.85	550.13	404.56	616.17	416.11	369.39	336.64	295.01	460.03	7348.21	9156.19	9230.3	5110	8400.76	7299.01	8881.55	6957.48	5484.83	6682.36	3575.6	4602.93	3371	4555.39	6895.04	9153.74	6361.34	4767.9	6907.36	3837.98	3613.88	3355.88	3098.94	5076.47
XM_015094798.2	703.98	697.71	1046.2	483.19	1009.15	767.38	732.74	841.12	517.11	487.51	656.51	444.08	629.95	603.81	760.13	861.14	530.31	372.95	943.22	367.01	704.92	454.24	443.59	617.63	10399	12947	19323.3	7839.72	19927.4	16003.8	19148	14980.7	8213.38	9582.33	8867.48	7217.99	8969.33	9867.76	14558.5	16389.8	8999.48	6450.7	15518	4968.05	10121.4	6645.76	6838.65	10002.7
XM_004012687.4	699.93	733.77	1142.99	785.93	916.58	740.24	1066.07	988.13	589.7	734.28	851.7	931.6	730	681.35	1120.41	1176.99	566.57	527.85	970.09	693.39	722.59	567.96	706.1	878.98	8114.42	10686.4	16568.5	10007.9	14204.9	12116.1	21864.1	13812.3	7351.01	11327.3	9028.66	11883.9	8157.48	8739.11	16841.5	17581.1	7546.08	7165.44	12525.9	7366.36	8142.58	6521.49	8543.36	11172.2
NM_001280716.1	693.08	662.24	326.43	525.55	678.42	618.56	350.61	494.31	149.69	0.54	22.15	76.28	53.76	370.2	446.76	249.28	687.21	205.37	182.53	288.45	185.18	457.44	253.29	152.29	31900	38290	18786	26569	41742.2	40194.9	28548.2	27431.7	7408	33	932	3863	2385	18851	26661.4	14783	36338	11068	9357	12166.2	8284.69	20853	12167	7685
NM_001199066.1	684.61	564.1	392.91	538.28	749.17	705.42	395.88	544.21	125.47	0.04	16.35	89.37	50.82	347.71	481.22	501.73	525.59	141.37	256.71	227.06	67.59	325.84	211.61	144.82	28232.5	29223	20259.5	24381.5	41299.8	41070.9	28880.9	27059.2	5563.4	2	616.52	4055.39	2020.22	15863.9	25730.5	26658.8	24900.8	6826.23	11790.9	8580.47	2709.27	13308.6	9107.41	6547.58
XM_004011587.4	670.15	711.82	734	499.35	696.01	719.54	632.98	694.02	546.57	481.68	483.14	452.42	455.7	547.36	735.48	717.58	580.02	501.91	588.92	477.83	446.26	484.95	515.73	491.33	12712	16962	17409	10404	17649	19270	21241	15873	11148	12158	8380	9443	8332	11487	18089	17538	12640	11148	12442	8306	8228	9111	10210	10218
XM_004021507.3	659.99	590.82	1087.03	585.87	831.69	1151.51	1154.82	1177.2	1059.2	1738.68	1359.68	1382.92	1162.5	1087.91	1395.61	1307.43	603.04	891.5	950.79	762.2	784.32	892.16	872.5	1224.71	7315.22	8226.33	15065	7132.61	12323	18019.5	22643.6	15732.2	12623.5	25643.1	13780.3	16866	12419.7	13340.6	20056.5	18671.4	7678.9	11570.1	11737.3	7741.64	8449.9	9794.07	10093	14882.6
XM_004009631.3	656.28	676.49	803.96	512.9	641.18	700.33	733.4	694.04	496.42	691.8	573.93	647.49	509.07	618.76	799.63	855.75	539.81	504.76	694.77	470.33	454.46	540.48	497.11	628.66	5789.9	7497.35	8868.46	4970.14	7561.75	8722.97	11446.2	7382.63	4709.15	8121.17	4629.9	6285.5	4329	6039.38	9146.78	9727.38	5471.19	5214.29	6826.81	3802.4	3897.15	4722.7	4577.12	6080.63
XM_027970820.1	656.28	676.49	803.96	512.9	641.18	700.33	733.4	694.04	496.42	691.8	573.93	647.49	509.07	618.76	799.63	855.75	539.81	504.76	694.77	470.33	454.46	540.48	497.11	628.66	5789.9	7497.35	8868.46	4970.14	7561.75	8722.97	11446.2	7382.63	4709.15	8121.17	4629.9	6285.5	4329	6039.38	9146.78	9727.38	5471.19	5214.29	6826.81	3802.4	3897.15	4722.7	4577.12	6080.63
XM_012190698.2	648.56	624.59	682.65	469.67	1071.88	614.22	571.81	583.74	564.53	525.09	491.7	473.74	737.67	546.49	651.15	642.71	572.52	502.38	548.81	480.06	774.03	464.33	477.37	491.5	9117.83	11030.6	11999.8	7252.44	20144.4	12191.2	14221	9894.9	8533.7	9822.84	6320.83	7328.34	9996.11	8499.93	11869.2	11642	9246.9	8269.88	8593.26	6184.59	10577.1	6465.38	7004.23	7575.67
XM_027975714.1	645.95	647.44	751.98	486.93	640.04	733.16	757.14	732.48	567.83	703.02	523.19	544.11	469.05	657.88	788.05	889.04	555.7	546.17	720.83	546.13	489.34	603.74	506.11	618.1	7028	8849	10230	5819	9309	11262	14573	9609	6643	10178	5205	6514	4919	7919	11117	12463	6946	6958	8735	5445	5175	6506	5747	7373
XM_012095670.2	632.11	627.11	692.43	466.71	564.23	607.02	582.07	600.82	419.34	535.82	451.43	558.38	431.69	512.06	675.13	622.14	508.09	477.69	530.39	420.93	389.24	444.05	424.28	501.14	7972.21	9935.53	10919.3	6465.14	9512.73	10808.6	12986.8	9136.39	5686.79	8992.05	5206.01	7748.94	5247.82	7144.88	11040.1	10109.7	7361.76	7054.3	7450.21	4864.77	4771.65	5546.82	5584.62	6929.48
XM_012186016.3	620.11	592.32	649.51	471.29	296.02	714.79	747.6	647.97	595.38	638.95	460.74	555.63	235.08	624.94	793.38	770.33	520.35	495.71	595.12	485.48	211.71	553.81	556.71	561.62	6860.59	8232.11	8984.9	5727.05	4378.08	11164.9	14632	8643.55	7082.67	9406.22	4661.02	6763.99	2506.89	7649.33	11380.8	10980.9	6613.78	6421.71	7333.19	4921.89	2276.64	6068.53	6428.12	6812.23
NM_001199069.1	618.63	588.66	278.71	529.54	758.61	749.31	291.19	512.5	134.38	0.06	10.02	91.29	50.72	429.8	402.72	417.63	473.95	157.52	145.96	278.94	75.71	314.94	159.1	137.48	23230	27767.9	13085.9	21841	38080.3	39725	19343.7	23203.7	5425.85	3	344.18	3772.14	1835.76	17855.8	19607.7	20205.8	20446.1	6926.17	6104.56	9598.43	2763.29	11713	6235.09	5659.94
XM_004012836.3	610.75	614.16	874.29	481.46	609.61	698.19	696.59	644.99	536.9	626.4	677.48	617.37	477.39	565.02	766.96	663.76	529.3	486.4	661.6	470.52	394.72	514.32	531.96	524.23	9669	12214	17306.3	8371.88	12901.3	15605.1	19508.7	12311.6	9139.37	13195.5	9807.11	10754.3	7284.73	9896.25	15743.1	13539.2	9626.73	9016.47	11665.5	6825.97	6073.97	8064.48	8789.29	9098.86
XM_027974573.1	602.16	607.09	457.99	412.28	792.42	726.01	279.88	446.41	101.58	0.39	23.94	102.72	44.23	313.19	420.44	469.19	308.84	93.47	370.52	178.33	68.25	271.51	85.48	135.97	11741.3	14870.2	11166.1	8829.69	20655	19986.3	9654.08	10495.1	2129.68	10	426.79	2203.91	831.26	6756.17	10629.4	11787.5	6918.29	2134.1	8046.64	3186.39	1293.43	5243.36	1739.54	2906.77
XM_004011373.3	599.7	603.12	472.3	429.75	584.15	610.98	492.79	470.23	419.27	255.47	374.1	406.03	319.22	414.39	429.85	402.24	478.36	409.61	379.25	398.45	462.11	470.52	370.65	366.59	24975	31553	24594	19658	32521	35924	36306	23612	18775	14157	14246	18606	12814	19093	23211	21584	22887	19974	17591	15206	18706	19408	16110	16738
XM_004008974.2	596.36	652.83	721.27	468.5	620.6	700.26	701.79	682.58	540.18	630.22	532.57	582.41	442.49	545.74	792.58	714.94	539.61	479.8	546.48	429.45	411.08	496.24	511.22	536.28	9599	13200.2	14516.2	8282.95	13353.6	15913.4	19983.2	13247.2	9349.09	13497.9	7838.38	10315.2	6865.19	9718.39	16541.2	14827.2	9978.4	9042.96	9796.8	6334.32	6431.48	7911.16	8587.87	9463.76
XM_004015353.4	591.83	612.56	689.99	489.63	599.18	646.97	605.1	643.3	471.53	552.53	481.05	500.9	450.94	521.68	701.59	625.29	535.8	488.56	534.33	461.25	458.93	464.83	465.41	524.85	8428.81	10959.2	12287	7659.31	11407.5	13008.8	15245.2	11046.6	7220.96	10470.8	6264.61	7849.54	6190.39	8219.94	12955.6	11474.2	8766.67	8147.29	8475.71	6019.78	6353.01	6556.84	6917.74	8195.18
XM_027967284.1	582.29	577.15	366.96	446.13	631.34	504.98	282.33	399.96	105.5	0.09	11.69	74.16	34.49	278.08	388.62	332.18	495.42	133.11	206.87	198.87	50.62	225.46	172.24	105.23	23490.9	29248.9	18510.3	19768.4	34047.5	28761.8	20148.7	19454.6	4576.46	5	431.3	3291.85	1341.34	12411.3	20327.4	17266.5	22961	6287.52	9295.12	7351.96	1985.04	9008.57	7252.09	4654.33
XM_012180604.2	552.31	337.27	362.01	357.95	533.1	536.04	383.58	524.27	534.3	568.57	414.63	793.61	600.31	453.28	447.29	668.69	417.88	575.03	332.43	713.41	546.9	404.47	295.1	678.64	10184.1	7812.27	8346.34	7249.65	13140.6	13954.8	12512.3	11655.9	10593.5	13950.2	6990.93	16101.9	10669.4	9246.87	10693.8	15886.9	8852.17	12415.4	6826.98	12054.6	9802.02	7386.84	5678.91	13719.5
XM_027973710.1	535.67	565.8	621.73	456.58	540.91	629.07	624.1	624.13	416.15	708.24	517.9	579.34	484.35	489.22	804.72	646.22	518.1	628.67	573.82	529.16	464.62	537.6	539.99	588.51	5959.13	7906.98	8648.18	5578.96	8044.07	9880.16	12282.3	8371.6	4977.94	10484	5268.16	7091.55	5193.67	6021.16	11607.4	9262.68	6621.5	8189.02	7109.71	5394.43	5023.99	5923.42	6269.51	7177.78
NM_001009445.1	527.92	439.61	322.32	307.59	510.53	472.67	272.47	322.44	136.76	0.1	11.01	53.83	31.31	240.05	381.02	295.74	460.29	106.37	161.82	173.11	47.3	198.29	189.4	90.71	14521	15190.1	11085.5	9292.99	18772.2	18355.7	13258.3	10693.5	4044.85	3.8	277.01	1629.35	829.99	7304.88	13588.7	10481.1	14545.2	3425.86	4957.38	4363.41	1264.51	5402.09	5437.04	2735.59
NM_001145180.1	512.8	446.76	594.21	374.29	454.78	497.32	586.2	490.06	374.74	203.56	341.21	258.33	232.53	311.54	411.45	509.65	458.79	240.06	581.13	478.34	315.99	379.49	358.03	398.33	6969	7627	10097	5587	8262	9542	14093	8030	5476	3681	4240	3863	3046	4684	7250	8924	7163	3820	8796	5957	4174	5108	5078	5935
XM_012095633.2	512.68	612.91	496.46	417.65	501.93	660.63	468.44	516.65	192.92	188.88	272.07	189.04	178.28	339.84	410.3	352.23	329.07	236.67	413.68	290.01	246.56	307.79	224.92	239.2	24275.8	36457.6	29393.3	21721.9	31771.6	44164	39239.2	29496.6	9822.43	11900.9	11780	9849.37	8137.06	17802.8	25190.4	21489.3	17900.9	13121.7	21816.5	12584	11348	14434.6	11115.3	12417.7
NM_001199067.1	499.76	492.33	292.98	285.91	658.81	704.35	270.45	365.25	84.04	0.04	13.6	58.93	21.71	327.06	464.48	468.49	250.71	94.19	233.85	192.12	51.78	243.64	103.87	110.12	17025	21069.1	12479.6	10698.2	30002.2	33876.5	16298.8	15002.6	3078.49	2	423.63	2209.16	713.01	12326.8	20516.3	20563.5	9812.09	3757.21	8872.63	5997.46	1714.72	8220.73	3692.9	4112.84
XM_027978858.1	494.54	495.14	514.87	363.39	530.05	555.49	573.07	512.81	421.56	350.89	373.96	355.76	343.17	456.05	612.21	572.18	448.75	381.77	472.25	363.91	373.06	396.5	402.58	427.03	7829.25	9847.06	10191.6	6318.82	11217.5	12415.8	16049.4	9788.53	7176.07	7391.71	5413.39	6197.22	5236.56	7987.62	12566.4	11671.3	8161.7	7076.8	8326.88	5279.28	5740.62	6217.04	6651.67	7411.82
XM_004013078.4	491.92	451.91	403.17	384.31	426.17	463.02	362.98	430.23	467.52	362.33	526.51	364.05	381.77	469.44	448.22	339.94	470.04	471.79	346.53	434.03	412.75	406.95	406.51	376.92	19845	22902	20336.6	17029	22983	26372	25905	20927	20280	19450	19422	16160	14845	20952	23445	17669.6	21785	22286	15570	16045.5	16185	16260	17115.5	16671
NM_001199070.1	477.98	469.35	349.01	365.6	512.67	443.94	410.91	320.43	81.22	0.05	13.18	79.75	30.06	200.79	566.13	357.78	292.78	86.58	218.81	146.47	43.28	159.9	151.85	87.89	15192.5	18740.5	13870.3	12763.8	21783.1	19921.4	23104.7	12279.9	2775.69	2	383.06	2789.08	921.03	7060.83	23331.1	14652.1	10691.2	3222.12	7746.04	4266.16	1337.25	5033.84	5037.14	3062.67
XM_027972283.1	462.59	179.18	482.89	130.54	181.88	186.37	181.33	181.27	441.97	179.8	391.95	172.18	159.77	179.3	197.75	201.25	391.04	186.97	373.72	143.56	141.52	164.94	162.52	170	45033.9	21912.2	58779.2	13958	23670	25615.2	31228.7	21276.5	46264	23290.5	34890	18444.1	14992.4	19311.5	24960.1	25243	43734.7	21312.7	40520.9	12807.1	13391.5	15903.3	16512.6	18144
XM_015104654.2	458.26	415.22	436.45	283.58	341.63	427.37	391.82	392.9	305.47	255.51	281.59	287.36	194.38	345.48	390.48	439.13	369.31	285.97	356.79	253.6	185.21	284.46	259.23	312.48	20998.9	23901.5	25006.4	14272.7	20927	27648.2	31761.8	21707.8	15050.9	15579.2	11798.4	14489	8585.44	17514.5	23199.8	25926.4	19441.6	15343.5	18209	10648.9	8249.34	12910.2	12397.1	15698.4
XM_027959916.1	448.96	290.52	285.51	388.89	341.5	322.8	314.32	393.8	554.55	475.98	550.88	456.47	610.04	374.53	368.54	293.16	369.8	497.63	227.7	399.32	389.77	341.65	541.2	358.74	173017	140642	137575	164608	175929	175625	214285	182978	229787	244073	194118	193559	226599	159680	184145	145564	163719	224549	97729.1	141017	145999	130401	217669	151569
XM_004012898.4	447.56	425.75	390.57	365.07	507.98	517.79	295.92	376.57	74.63	0	14.97	79.95	46.95	245.29	349.09	365.49	347.34	81.63	259.62	120.59	43.99	228.32	122.1	99.12	14845.6	17740.3	16198.8	13300.7	22524.5	24248.4	17364.5	15060.5	2661.82	0	454.15	2917.86	1501.03	9001.39	15013.6	15620.2	13236.3	3170.61	9591.2	3665.61	1418.27	7501.01	4226.9	3604.51
NM_001190390.1	444.65	390.9	311.9	290.66	307.93	335.58	219.68	258.55	241.14	159.7	161.77	232.86	163.88	235.66	276.17	265.5	400.37	215.02	223.31	270.75	195.13	178.83	158.83	214.47	11215.9	12386.4	9836.96	8052.77	10383.1	11950.8	9802.88	7863.18	6540.3	5360.18	3731.05	6463.12	3984.33	6576.32	9032.06	8628.87	11602.2	6350.71	6273.47	6258.15	4784.2	4467.67	4181.24	5931.09
XM_004002420.4	442.52	207.4	302.97	258.51	353.86	286.79	453.1	406.23	459.51	537.16	467.49	562.34	764.21	280	449.78	336.96	215.98	333.56	225.16	270.42	269.72	264.07	446.2	307.09	26102	15368	22345	16748	27902	23883	47280	28891	29144	42160	25214	36498	43449	18272	34399	25609	14636	23038	14792	14617	15464	15427	27468	19859
XM_004011763.3	441.12	696.94	540.92	402.79	569.11	840.8	433.52	506.86	90.81	0.52	17.26	92.11	88.41	416.49	510.26	411.65	306.03	89.43	342.7	180.16	89.81	297.5	152.57	120.92	5114	10150	7841	5129	8820	13762	8891	7085	1132	8	183	1175	988	5342	7670	6149	4076	1214	4425	1914	1012	3416	1846	1537
XM_027966968.1	436.26	405.08	568.49	192.55	506.64	603.26	583.24	592.16	395.95	449.84	472.07	227.99	400.13	483.09	634.86	635.01	405.64	341.57	464.5	178.42	364.88	417.04	372.21	460.36	7279.89	8491.37	11861.4	3529.25	11301.5	14212.3	17217.4	11914.2	7104.35	9988.24	7202.99	4186.15	6435.77	8918.51	13735.9	13652.9	7776.45	6673.87	8632.92	2728.26	5918.3	6892.5	6482.17	8422.33
XM_004022487.3	428.64	455.36	500.5	254.15	398.16	470.7	452.72	433.8	355.44	342.34	279.15	248.14	238.27	371.12	493.89	500.59	351.65	281.58	436.95	260.7	257.29	317.91	297.73	334.45	4558.86	6083.94	6655.89	2968.94	5660.91	7067.85	8517.88	5562.94	4064.87	4844.9	2714.78	2903.96	2442.59	4366.89	6810.79	6859.87	4296.72	3506.68	5175.89	2540.87	2659.84	3348.83	3304.8	3899.89
NM_001308578.1	408.35	404.99	369.71	297.67	383.51	408.46	340.13	345.39	268.55	210.45	242.71	214.15	186.18	316.58	320.23	315.54	378.11	266.54	367.23	338.34	284.41	312.77	253.12	275.71	5840.72	7276.73	6611.94	4676.5	7332.73	8248.18	8606.22	5956.37	4130.16	4005.32	3174.35	3370.32	2566.73	5009.58	5938.75	5814.98	6213.15	4463.97	5850.14	4434.66	3954.02	4430.76	3778.48	4323.47
XM_004002528.3	406.09	457.64	378.85	394.05	456.04	439.94	399.19	394.58	229.39	83.74	118.26	172.27	128.73	207.24	377.3	377.81	364.64	144.84	313.35	246.22	179.89	240.31	188.53	168.67	4559	6454	5318	4859	6844	6973	7928	5341	2769	1251	1214	2128	1393	2574	5492	5465	4703	1904	3918	2533	1963	2672	2209	2076
XM_004014247.4	401.89	302.69	368.83	398.2	447.93	427.61	347.25	366.27	680.34	578.68	863.88	583.43	932.2	483.01	385.83	309.21	368.55	562.23	278.19	333.05	421.58	356.27	497.19	278.8	15337	14511	17599	16691	22851	23039	23443	16853	27917	29385	30145	24499	34290	20393	19091	15204	16158	25123	11824	11647	15638	13466	19802	11665
XM_027971438.1	389.7	271.24	320.6	298.83	401.73	433.06	334.81	408.05	383.08	456.21	373.29	605.94	444.45	374.67	388.94	487.27	322.8	451.96	297.42	562.61	426.89	323.6	259.45	514.26	8376.82	7324.29	8616.64	7055.37	11543.8	13142.5	12731.5	10575.6	8854.06	13048.8	7337.1	14331.9	9208.51	8910.26	10839.9	13495.4	7971.41	11375.4	7120.4	11082.1	8919.18	6889.43	5820.38	12119.4
XM_004004305.3	389.07	274.51	459.38	161.54	296.15	574.41	412.01	403.56	242.25	180.65	347.58	172.07	122.28	364.53	447.45	439.18	230.36	137.16	406.72	150.98	145.69	303.06	210.89	273.33	12429.9	11017	18350.3	5668.66	12647.7	25908.5	23285.6	15545.3	8321.77	7679.51	10153.7	6048.65	3765.57	12884.3	18534.7	18077.8	8454.7	5130.79	14471.9	4420.03	4524.1	9589.41	7031.45	9573.7
XM_004010497.3	386.53	364.5	453.79	265.91	367.87	404.91	417.93	389.44	350.79	372.78	316.51	353.18	289.91	382.61	437.24	477.03	341.49	308.32	390.46	304.5	257.19	309.51	306.83	346.1	4804	5691	7052	3630	6112	7105	9189	5836	4688	6165	3597	4830	3473	5261	7046	7639	4876	4487	5405	3468	3107	3810	3980	4716
NM_001009784.2	384.9	372.58	290.32	309.68	346.13	303.25	260.62	344.07	357.64	359.76	419.13	328.48	347.1	309.26	374.4	241.43	401.89	438.28	241.37	405.16	372.71	261.65	338.12	281.28	14422	17537	13601.4	12745	17337	16042	17275	15544	14409	17937	14360	13543	12536	12820	18189	11655.4	17300	19229	10073	13911.5	13574	9710	13222.5	11555
XM_004015234.3	382.71	333.71	370.35	410.53	378.53	425.85	382.64	373.75	188.59	127.14	189.41	250.24	159.98	228.6	284.97	355.41	265	244.49	335.51	348.22	293.2	271.32	212.83	285.59	4608.46	5047.89	5576.03	5429.72	6093.19	7239.7	8151.08	5426.36	2441.75	2037.11	2085.54	3315.6	1856.8	3045.45	4449.12	5514.11	3665.95	3447.27	4499.6	3842.39	3431.68	3235.8	2674.74	3770.25
XM_027959367.1	380.5	419.69	407.8	306.91	414.51	407.34	395.52	411.2	310.36	263.03	265.94	289.86	253.42	325.16	395.22	414.03	365.85	285.3	325.17	291.27	261.44	272.79	275.7	315.48	12133	16811	16259	10749	17669	18338	22311	15809	10641	11160	7754	10170	7789	11471	16340	17010	13402	10652	11548	8511	8103	8615	9175	11029
XM_015102661.2	374.08	429.21	410.21	277.63	383.21	390.37	369.16	376.08	266.7	271.55	227.95	258.05	201.96	292.76	393.52	360.35	322.94	242.29	323.37	251.4	243.24	257.94	243.8	276.49	4756	6855	6521	3876.99	6513	7007	8303	5764.99	3645.99	4593.99	2649.99	3610	2475	4118	6487	5903	4716.98	3606.99	4579	2928.99	3005.99	3248	3235	3853.99
XM_004010664.4	373.3	461.64	402.24	305.13	357.24	398.43	288.21	272.43	242.66	239.73	241.41	304.1	200.22	278.28	317.78	289.16	360.38	250.09	301.7	260.15	200.33	281.7	246.49	208.48	7720	11993	10401	6931	9876	11633	10544	6793	5396	6597	4565	6920	3991	6367	8521	7705	8562	6056	6949	4930	4027	5770	5320	4727
XM_027964516.1	373.04	288.49	443.8	74.85	333.3	256.42	173.51	276.29	172.59	135.23	186.14	213.71	428.03	355.36	309.81	269.13	126.36	298.56	148.16	246.82	218.78	183.14	316.03	260.76	3443.04	3344.91	5121.67	758.8	4112.37	3341.38	2833.07	3074.75	1712.82	1660.76	1570.97	2170.43	3807.96	3628.73	3707.55	3200.52	1339.88	3226.64	1523.1	2087.54	1962.79	1674.19	3044.23	2638.71
XM_012159321.3	360.43	296.28	482.24	257.35	306.3	472.77	486.85	516.21	361.32	815.02	567.09	569.45	497.13	568.21	581.55	635.45	189.01	259.15	283.86	192.53	228.16	208.27	234.14	393.76	13247.8	13680.1	22162.8	10389.9	15050.2	24533.7	31656.7	22877.2	14280.1	39861.7	19059.4	23030.7	17612.7	23106.2	27715.1	30093.8	7981.27	11153.5	11620.7	6484.71	8151.6	7582.03	8982	15867.7
XM_004008480.4	359.28	332.85	151.48	240.55	343.2	149.72	336.34	162.11	282.24	309.69	114.19	304.31	244.45	115.91	398.42	160.78	292.3	239.97	108.41	210.75	196.65	100.02	240.91	140.8	2942.71	3424.8	1551.37	2164.11	3757.79	1731.36	4873.42	1600.99	2485.73	3375.23	855.19	2742.6	1929.93	1050.34	4231.21	1696.75	2750.46	2301.43	989	1581.83	1565.56	811.36	2059.41	1264.41
XM_015094650.2	356.94	357.48	246.92	227.28	382.61	327.77	151.44	303.06	74.19	0	8.32	40.69	24.61	245.59	229.49	213.09	303.61	89.09	144.82	144.04	43.59	142.1	114.21	78.46	17541.5	22069.1	15172.9	12268.5	25135.7	22741.7	13165.9	17957.4	3920.57	0	374	2200.14	1165.67	13353	14623	13492.5	17141.5	5126.48	7926.65	6486.91	2082.4	6916.67	5857.78	4227.43
XM_012179817.3	353.13	411.13	445.24	224.27	376.55	396.19	320.43	338.17	302.21	255.65	230.28	237.8	186.42	314.23	349.44	370.06	275.34	194.12	294.88	167.86	171.57	203.54	192.75	259.23	10144.8	14837.2	15993.3	7076.85	14461.1	16069.4	16284.9	11713.6	9335.3	9772.75	6049.33	7517.07	5162.05	9987.32	13016.4	13697.9	9087.36	6529.85	9435.09	4419.1	4790.85	5791.35	5779.05	8164.96
XR_001435082.2	345.82	352.66	418.53	225.48	322.87	382.17	315.53	285.12	200.3	231.5	196.22	194.75	146.62	328.92	369.74	353.86	310.86	261.88	413.61	265.45	273.95	229.73	190.07	309.44	3213	4116	4862	2301	4010	5013	5186	3194	2001	2862	1667	1991	1313	3381	4454	4236	3318	2849	4280	2260	2474	2114	1843	3152
XM_027975672.1	344.96	306.75	709.94	412.92	537.58	624.51	647.06	495.94	294.57	280.1	479.08	524.26	404.21	514.45	620.66	612.94	280.35	241.48	591.82	432.83	387	457.96	430.83	449.24	5714.2	6383.12	14704.1	7512.72	11903.9	14605.2	18961.3	9905.01	5246.66	6173.84	7256.44	9555.46	6453.85	9427.91	13330.3	13081.9	5335.22	4683.63	10918.6	6570.05	6230.98	7513.34	7448.23	8158.52
NM_001009218.1	326.37	247.71	383.11	195.34	231.23	385.04	309.8	374.89	238.59	570.33	417.73	341.51	395.37	403.32	375.43	424.99	214.31	324.1	289.97	202.2	261.12	206.94	217.97	318.59	8365.46	7975.78	12278.2	5499.35	7922.95	13933.6	14047.6	11585.9	6575.67	19451.7	9790.4	9631.82	9767.92	11437.2	12476.7	14035.2	6310.78	9727.11	8277.93	4749.3	6505.49	5253.34	5830.84	8952.83
XM_004011159.4	324.15	340.44	248.98	257.64	301.96	340.19	242.42	256.33	104.49	43.32	55.02	66.04	72.58	256.09	267.35	181.7	276.13	135.55	179.27	186.45	127.78	219.39	192.29	111.75	20560	27125	19746	17949	25603	30463	27201	19603	7126	3656	3191	4609	4437	17970	21986	14849	20121	10067	12664	10837	7878	13782	12729	7771
XM_004006590.3	323.02	353.76	339.39	267.63	336.25	434.48	355.9	381.07	222.61	215.04	188.06	197.61	126.03	263.47	351.08	359.22	235.09	200.68	320.02	229.54	190.75	247.14	189.8	249.58	4883.51	6718.4	6415.58	4444.12	6795.46	9273.65	9518.38	6946.24	3618.77	4325.94	2599.67	3287.3	1836.5	4406.76	6881.74	6997.33	4083.06	3552.5	5388.52	3179.93	2803.08	3700.49	2994.7	4136.72
XM_012148762.3	316.74	313.36	292.82	221.23	326.52	432.28	327.01	351.36	214.88	230.35	255.32	250.24	204.31	277.7	355.82	326.8	243.73	238.65	269.35	240.75	226.62	298.63	194.34	243.32	7911.96	9833.02	9145.85	6069.87	10903.3	15245.1	14450.5	10582.2	5771.5	7656.55	5831.79	6878.02	4919.34	7674.58	11524.4	10517.9	6994.42	6980.37	7493.73	5510.83	5502.35	7388.23	5066.38	6663.71
XM_027970675.1	315.61	288.25	167.99	102.42	135.87	312.15	155.9	151.99	225.13	302.84	110.11	142.56	117.81	258.9	175.61	163.63	212.8	219.02	144.16	97.9	106.54	225.23	97.39	131.92	3414.58	3917.62	2272.48	1217.15	1965.08	4767.9	2983.9	1982.67	2618.99	4359.71	1089.34	1697.12	1228.52	3098.89	2463.46	2280.91	2644.92	2774.56	1737.12	970.64	1120.42	2413.51	1099.64	1564.82
XM_027976991.1	302.44	325.05	327.99	211.52	310.43	341.41	266.02	282.87	140.03	148.34	134.9	145.15	103.93	240.5	294.12	302.8	234.09	139.86	299.61	177.67	158.94	189.94	156.23	174.19	2545	3436	3451	1955	3492	4056	3960	2870	1267	1661	1038	1344	843	2239	3209	3283	2263	1378	2808	1370	1300	1583	1372	1607
XM_004021509.3	302.26	271.78	446.25	224.77	359.43	390.21	430.67	353.08	512.95	527.06	427	342.21	372.94	364.39	393.03	470.46	370.53	384.91	474.79	308.05	308.93	415.33	448.7	360.84	3368.64	3805.03	6218.59	2751.5	5355.05	6139.85	8491.21	4744.6	6147.08	7816.29	4351.5	4196.55	4006.34	4493.07	5679.45	6755.77	4744.2	5023.01	5893.56	3146.08	3346.66	4584.54	5219.09	4409.05
XM_012185669.3	301.77	286.8	286.25	195.49	269.5	326.41	257.6	234.85	158.83	125.47	161.35	156.3	130.81	194.48	284.66	261.21	221.23	145.4	242.95	176.87	140.14	191.01	131.12	162.64	8921.53	10651.4	10581.5	6348.05	10650.7	13624.1	13472.3	8371.34	5048.98	4935.61	4361.71	5084.36	3727.59	6361.03	10911.4	9949.86	7513.84	5033.43	7999.62	4791.55	4026.97	5592.99	4045.57	5271.65
XM_004020520.3	301.4	296.51	283.61	208.35	266.15	298.49	246.57	248.73	203.13	147.76	159.34	179.39	137.86	223.06	255.44	267.6	270.19	189.9	245.66	216.56	161.72	187.77	169.96	191.37	11588	14320.8	13634	8798.48	13679	16202	16770.5	11530.2	8397.49	7559.39	5601.83	7589.02	5109	9487.93	12733.9	13256.4	11934.3	8548.96	10519.3	7629.89	6043.42	7150.35	6819.8	8066.54
XM_004023496.4	298.87	161.23	228.75	239.21	215.15	300.21	291.19	272.95	124.55	99.55	167.59	148.47	104.45	143.93	214.9	283.44	130.95	128.31	227.42	204.17	191.5	173.91	133.28	244.97	10565	7160	10111	9288	10167	14983	18210	11634	4734.39	4682.82	5417	5775	3559	5629	9850	12910	5318	5311	8954	6613.91	6580	6089	4917.33	9494.41
XM_012102841.3	297.71	221.18	349.46	216	230.86	430.35	501.11	265.58	283.09	151.57	171.91	74.43	60.9	278.29	192.84	393	291.89	175.09	488.89	387.33	117.19	398.18	287.19	256.85	8110	7569	11903	6463	8407	16551	24149	8723	8292	5494	4282	2231	1599	8387	6811	13794	9135	5585	14833	9669	3103	10743	8165	7671
XM_012106227.2	297.5	317.66	283.18	314.57	340.18	288.53	258.43	475.06	368.1	427.3	493.13	363.57	508.73	357.74	317.85	441.36	285.76	378.6	241.28	266.58	332.89	244.15	303.42	441.17	3885.44	5211.69	4624.33	4512.56	5939.2	5320.13	5970.89	7480.69	5169.28	7425.7	5889.01	5224.76	6404.17	5169.1	5382.29	7427.04	4287.61	5789.68	3509.65	3190.44	4225.87	3158.1	4135.73	6316.98
XM_004017938.3	296.82	300.93	345.14	232.89	331.18	414.49	331.96	353.26	223.81	292.18	290.4	244.04	189.68	323.75	411	372.38	248.35	252.57	360.02	277.53	277.55	248.75	204.39	334.61	3380.67	4305.66	4915.13	2913.43	5042.43	6665.03	6688.47	4851.2	2740.91	4428.03	3024.33	3058.42	2082.3	4079.42	6069.38	5464.58	3249.62	3368.35	4566.91	2896.61	3072.62	2806.06	2429.52	4178.28
XM_004015294.3	296.8	301	333.85	221.2	297.03	307.31	340.47	301.47	235.87	266.27	231.85	253.06	189.34	254.82	345.32	357.72	249.13	194.9	280.28	204.12	181.49	213.04	198.26	254.84	5769.07	7349.76	8113.83	4722.6	7718.11	8433.23	11707.3	7065.25	4929.8	6886.81	4120.72	5412.34	3547.48	5479.9	8702.93	8958.99	5563.25	4435.77	6067.83	3635.7	3429.01	4101.44	4021.94	5430.82
XM_027963527.1	293.54	308.28	306.3	205.52	245.64	247.13	221.78	227.48	186.91	145.58	149.05	161.51	129.24	231.3	254.45	248.99	227.48	176.81	267.49	187.28	177.35	159.03	148.41	163.3	3947.28	5207.7	5150.19	3035.58	4415.7	4691.85	5275.99	3688.34	2702.6	2604.85	1832.78	2389.82	1675.11	3441.13	4436.54	4314.12	3514.37	2784.06	4006.27	2307.81	2318.07	2118.11	2082.86	2407.55
NM_001127280.1	293.06	255.85	256.22	211.96	237.73	239.47	231.63	237.25	248.58	214.52	210.93	230.58	220.03	223.05	252.48	272.17	267.76	234.3	205.16	211.61	185.82	185.34	202.84	216.3	5356	5874	5855	4255	5808	6179	7489	5228	4885	5217	3525	4637	3876	4510	5983	6409	5622	5014	4176	3544	3301	3355	3869	4334
XM_027974705.1	290.29	361.5	250.86	286.2	302.87	193.75	69.51	246.97	251.03	249.35	269.67	148.44	166.69	1111.33	259.52	260.44	1044.21	417.19	500.73	499.28	975.11	154.17	86.05	211.17	35002.8	54757	37820.9	37905	48819	32982.7	14827.7	35904.7	32547	40007	29732	19694	19373	148253	40573.5	40462.4	144649	58901.4	67245.8	55167	114284	18412	10829	27916
NM_001009759.1	289.96	268.07	296.92	201.64	261.74	332.93	276.64	255.44	265.37	259.93	228.36	277.55	170.5	193.27	263.68	271.71	215.96	211.87	261.29	232.51	180.51	218.27	177.63	260.25	3674.67	4267.69	4705.02	2806.77	4434.28	5956.79	6202.15	3903.14	3616.16	4383.34	2646.32	3870.35	2082.76	2709.85	4332.67	4436.7	3144.27	3144	3688.02	2700.17	2223.6	2739.75	2349.36	3616.05
XM_012100887.3	285.81	228.49	290.17	204.75	241.37	283.67	271.84	307.81	217.99	304.96	217.7	187.68	196.1	248.8	342.09	300.04	216.57	229.9	241.15	211.8	201.36	204.27	223.74	232.75	2824.29	2836.4	3585.24	2222.33	3188.52	3957.63	4752.17	3667.46	2316.28	4009.98	1967.12	2040.74	1867.88	2720.07	4383.05	3820.16	2458.62	2660.11	2654.09	1917.97	1934.06	1999.27	2307.44	2521.63
XM_004022909.3	282.61	344.67	293.05	189.42	229.04	276.04	235.02	228.21	131.21	80.64	98.71	110.5	71.57	187.02	228.91	256.52	227.33	126.24	242.79	155.62	103.17	175.65	145.07	150.27	8407	12880	10900	6189	9108	11593	12368	8185	4197	3192	2685	3617	2052	6155	8829	9832	7769	4397	8044	4242	2983	5175	4504	4901
XM_004006589.3	280.02	262.71	295.79	206.07	298.95	361.3	311.1	252.65	316.13	340.09	330.38	298.21	276.63	274.25	387.94	327.6	260.33	246.53	347.19	261.14	238.23	224.6	267.85	271.14	3976.66	4686.6	5252.19	3214.34	5675.22	7243.95	7815.58	4326.05	4827.22	6426.49	4290.18	4659.93	3786.62	4308.84	7143.11	5994.32	4247.28	4099.35	5491.42	3398.32	3288.44	3159.03	3969.87	4221.61
XM_012177565.3	276.29	263.88	160.1	197.4	255.87	180.62	92.16	175.67	171.63	135.88	169.05	97.36	123.99	513.77	176.52	180.93	437.6	279.52	260.18	283.82	478.75	120.41	97.06	147.32	12745.1	15291	9234.06	10001.5	15778	11763.1	7520.27	9770.23	8513.09	8340.04	7130.32	4941.74	5513	26220	10557.3	10753.4	23190.5	15097.4	13367	11997.2	21465.8	5501.37	4672.79	7450.7
XM_004002427.4	276.26	259.66	285.24	251.07	270.12	267.86	284.97	282.42	190.4	107.81	98.6	106.67	69.99	243.32	280.57	267.33	306.78	194.75	265.52	207.1	142.26	184.96	155.03	185.26	3247.74	3834.78	4192.96	3242.06	4245.15	4445.94	5926.67	4003.17	2406.9	1686.56	1059.92	1379.86	793.07	3164.67	4276.7	4049.38	4143.43	2680.89	3476.61	2231.15	1625.67	2153.62	1902.15	2387.82
NM_001280688.1	275.15	234.38	330.25	192.67	277.27	335.71	141.73	225.45	322.67	261.57	266.67	171.29	185.55	219.55	219.77	210.91	220.43	225.9	213.64	297.58	146.03	170.75	276.03	204.32	2528.38	2705.58	3794.49	1944.67	3405.88	4355.23	2304	2497.85	3188.13	3198.3	2240.69	1731.9	1643.44	2232	2618.41	2497.04	2327.07	2430.62	2186.48	2505.76	1304.32	1554.05	2647.2	2058.4
XM_004019072.4	268.87	271.12	285.92	201.62	280.71	371.51	221.41	251.05	141.81	77.26	75.56	82.93	62.78	239.58	248.44	265.72	205.62	130.12	264.94	149.76	116.19	206.88	116.88	137.78	2257	2859	3001	1859	3150	4403	3288	2541	1280	863	580	766	508	2225	2704	2874	1983	1279	2477	1152	948	1720	1024	1268
XM_004004750.4	266.49	333.87	292.16	176.82	257.61	280.69	189.16	210.06	121.77	90.47	92.62	105.87	84.58	220.93	261.03	260.1	240.94	136.42	264.4	150.94	146.81	171.02	117.92	131.78	3285	5170	4503	2394	4245	4885	4125	3122	1614	1484	1044	1436	1005	3013	4172	4131	3412	1969	3630	1705	1759	2088	1517	1781
XM_027967189.1	262.18	241.52	365.95	186.46	230.8	276.57	322.17	259.25	236.81	248.11	237.71	198.48	258.48	275.49	374.94	350.28	159.44	194.85	252.09	191.96	189.1	237.14	223.66	231.92	4545.99	5260.56	7933.76	3551.06	5349.65	6770.38	9882.16	5419.94	4414.98	5724.3	3768.81	3786.82	4319.85	5284.76	8429.25	7825.51	3176.06	3955.85	4868.14	3050.06	3187.07	4072.46	4047.3	4408.76
XM_012177564.2	261.67	245.5	218.39	160.82	223.33	282.02	187.78	171.48	115.23	81.8	76.78	104.26	61.84	166.62	202.8	190.59	179.17	122.85	181.04	150.92	104.06	153.65	99.83	123.37	5342.06	6296.08	5574.84	3606.2	6094.93	8128.81	6781.8	4221.02	2529.61	2222.13	1433.29	2342.11	1217	3763.31	5368.22	5013.49	4202.41	2936.64	4116.49	2823.41	2064.96	3106.82	2127.13	2761.45
XM_015098799.2	260.59	284.61	243.29	165.61	212.48	155.22	149.32	194.51	173.77	170.56	113.72	137.99	128.15	128.58	155.21	276.1	226.67	195.19	241.56	190.24	145.04	120.99	92.53	146.28	2946.73	4042.95	3439.89	2056.98	3211.98	2478.02	2987.05	2652.06	2112.87	2566.32	1175.89	1716.97	1396.78	1608.65	2275.65	4022.79	2944.73	2584.46	3042.3	1971.29	1594.23	1355.05	1092	1813.51
XM_027959092.1	259.19	285.49	262.2	186.72	316.76	340.97	249.94	245.3	192.13	85.5	84.2	91.93	87.08	251.19	269.92	332.29	202.16	159.9	274	168.5	143.78	204.26	172.12	174.38	2424	3354	3066	1918	3960	4502	4135	2766	1932	1064	720	946	785	2599	3273	4004	2172	1751	2854	1444	1307	1892	1680	1788
XM_012178077.3	259.03	268.09	288.2	226.6	256.36	267.79	211.46	244.24	273.22	245.68	281.82	244.36	243.9	258.89	237.77	228.46	283.25	281.6	205.79	228.81	213.19	223.82	222.51	196.03	16777.8	21813.6	23340.7	16121	22196.9	24488	24229.6	19074.4	19028.8	21174.1	16691	17415.9	15227.1	18552	19968.2	19066.4	21077.5	21357.4	14845.8	13581	13422	14358.6	15041.3	13920.9
XM_027963873.1	257.66	266.67	428.41	358.28	247.19	258.5	310.93	282.69	382.95	564.22	831.59	454	774.29	424.59	413.68	330.31	229.78	405.63	205.14	281.05	231.74	217.74	443.75	173.54	13659.7	17759.9	28398.5	20862.7	17518.2	19348.3	29161	18069.9	21829.8	39802.1	40312.6	26484	39566.7	24903.3	28435.7	22562.8	13995.2	25180	12112.8	13653.9	11941.6	11433.1	24552.7	10087
XM_004017419.4	256.93	287.25	243.81	215.61	255.06	281.58	221.05	268.38	105.29	92.35	120.12	113.05	89.78	166.18	203.49	198.12	191.08	145.81	193.68	170.35	157.41	155.35	132.73	145.67	3565	5006.91	4229.91	3286	4730.92	5515.92	5425.9	4489.93	1570.91	1705	1523.96	1725.92	1200.74	2551	3660.91	3541.95	3045.89	2368.89	2993	2166	2123	2134.96	1922	2215.92
XM_004015420.3	255.59	262.74	252.75	193.2	197.13	256.2	228.32	138.7	171.63	178.4	170.47	172.56	135.1	209.69	254.1	134.14	216.22	190.39	218.67	174.45	140.13	177.24	179.64	114.58	3015.17	3893.72	3728.25	2503.42	3108.83	4267.06	4764.87	1972.88	2177.03	2800.38	1838.85	2239.98	1536.18	2736.72	3886.65	2038.86	2930.46	2629.86	2873.15	1885.83	1606.87	2070.88	2211.74	1481.97
XM_004005708.3	253.68	211.44	284.13	163.8	235.06	290.76	253.49	239.13	198.06	231.84	233.42	229.65	182.66	215.69	268.38	262.63	179.19	184.41	252.03	184.17	143.99	178.99	155.41	198.36	5396	5650	7557	3827	6684	8732	9539	6133	4530	6562	4540	5375	3745	5076	7402	7198	4379	4593	5971	3590	2977	3771	3450	4626
XM_027957416.1	250.4	265.59	230.59	218.86	307.5	315.38	248.62	369.24	146.9	152.88	196.72	136.59	159.61	201.96	216.63	199.05	182.01	168.11	212.68	180.17	179.28	186.82	172.74	168.8	15688	20903	18064	15061	25754	27897	27556	27893	9896	12745	11270	9416	9639	13999	17598	16068	13101	12333	14841	10344	10918	11593	11295	11595
XM_004008585.4	250.25	293.44	386.38	230.05	249.04	348.87	324.67	420.36	200.8	244.12	288.09	250.41	227.04	313.59	352.71	479.62	276.98	244.94	315.33	233.92	220.42	292.97	230.18	359.27	2447.44	3605.1	4724.75	2471.17	3255.84	4817	5617.2	4956.76	2111.64	3176.85	2576.27	2694.68	2140.27	3392.98	4472.53	6043.71	3112.06	2804.91	3434.71	2096.35	2095.28	2837.85	2349.41	3852.25
XM_004011785.3	249.42	207.59	289.86	153.21	216.01	266.05	240.7	241.01	225.53	202.71	200.34	178.61	158.42	244.83	250.17	303.66	194.3	178.02	239.21	163.12	142.48	191.89	176.83	210.34	7816.03	8171.98	11357.4	5273.23	9048.55	11770.3	13343.5	9106.17	7599.12	8452.37	5740.47	6158.42	4784.96	8488.15	10164.6	12260.5	6995.05	6532.15	8348.92	4684.16	4339.71	5955.58	5783.31	7226.47
XM_004002527.4	249.18	244.53	276.73	118.32	275.99	188.6	113.07	166.79	36.93	0	7.97	22.79	33.16	99.66	167.37	162.22	239.27	32.08	148.59	53.35	25.98	99.17	61.37	44.21	3828	4719.07	5315.66	1996.59	5668	4090.52	3073	3089.5	610	0	112	385.19	491	1693.86	3333.83	3211	4223	577	2542.41	751	388	1509	984	744.6
XM_004022210.3	247.96	255.34	274.44	188.88	257.23	298.17	246.57	250.68	151.48	165.14	139.56	141.99	115.63	198.89	241.71	266.09	196.96	134.31	275.79	163.58	154.43	174.06	135.69	195.2	2425	3137	3356	2029	3363	4117	4266	2956	1593	2149	1248	1528	1090	2152	3065	3353	2213	1538	3004	1466	1468	1686	1385	2093
XM_004017402.4	242.67	1035.83	282.77	760.16	218.21	224.84	205.28	227.4	198.98	828	190.66	806.69	139.93	193.29	251.79	236.78	200.33	786.6	222.28	710.85	138.12	138.26	147.26	181.08	4667.38	25027.4	6800.46	16059.2	5610.65	6105.5	6984.83	5273.46	4115.1	21191	3353.16	17072.5	2594.22	4113.07	6279.09	5867.91	4426.54	17715.1	4761.69	12528.9	2582.22	2633.86	2956.01	3818.57
NM_001009786.2	239.71	173.84	171.65	254.92	175.02	139.46	121.81	180.9	300.97	303.04	282.95	250.65	263.21	207.58	166.03	136.43	273.77	215.25	135.18	229.75	173.42	156.85	173.74	178	4400.54	4009	3940.07	5140.05	4295.15	3614.53	3956	4004	5941	7402.42	4749.63	5063	4657.48	4215.98	3952	3226.98	5773.93	4626.97	2763.97	3865	3094.45	2851.85	3328.77	3582.45
XM_004019059.4	236.86	248.51	200.71	157.27	227.5	289.32	191.32	199.95	127.17	38.55	55.33	58.83	43.38	181.97	196.2	225.69	185.04	112.81	201.66	108.44	114.7	164.57	97.54	120.94	2345.4	3091.23	2485	1710.53	3011.39	4044.72	3351.37	2387.2	1354	508	501	641	414	1993.56	2519	2879.4	2105	1308	2224	984	1104	1614.05	1008	1313
XM_004018998.3	233.57	291.46	297.68	158.19	239.71	345.11	79.67	178.23	44.32	3.5	21.51	46.99	17.79	164.58	169.07	199.77	194.06	67.46	223.63	112.2	27.11	175.04	43.46	64.35	4264	6684	6795	3172	5850	8895	2573	3923	870	85	359	944	313	3324	4002	4699	4070	1442	4547	1877	481	3165	828	1288
XM_004006570.4	233.12	192.47	15.09	8.56	11.01	14.35	13.49	8.73	179.02	185.8	8.26	12.56	4.38	11.95	13.06	10.96	156.75	145.82	11.96	6.38	4.72	8.17	3.25	8.14	4170.39	4325.38	337.53	168.13	263.3	362.45	426.83	188.2	3443.5	4422.68	135.19	247.14	75.51	236.51	302.96	252.59	3221.58	3054.33	238.25	104.55	82.04	144.76	60.76	159.58
XM_004015217.3	232.3	111.05	158.75	176.77	113.48	206.11	203.8	209.38	168.69	154.72	195.9	278.33	146.55	119.73	124.31	239.38	120.23	159.89	144.05	190.89	198.95	139.77	112.74	279.73	1964.26	1179.61	1678.39	1641.75	1282.68	2460.51	3048.54	2134.6	1533.73	1740.77	1514.61	2589.55	1194.41	1120.07	1362.9	2607.9	1167.92	1583	1356.55	1479.09	1635.11	1170.52	994.93	2593.22
NM_001093788.1	231.76	210.23	202.02	211.47	236.49	212.5	196.34	217.52	197.78	171.8	226.57	153.04	184.28	153.07	183.75	149.31	203.26	213.29	168.25	180.52	189.57	148.79	172.49	143.03	5095.06	5805.95	5553.09	5106.44	6950.1	6595.61	7636.03	5765.84	4675.2	5025.57	4554.58	3702.18	3904.96	3723.01	5237.74	4229.25	5133.67	5490.49	4119.6	3636.65	4050.96	3239.87	3957.72	3447.36
XM_004019073.4	230.44	236.75	197.69	152.82	262.64	226.89	196.45	192.59	102.58	39.4	43.49	48.79	56.89	148.03	193.95	211.74	171.8	94.11	191.68	109.75	137.27	121.3	102.98	112.54	2202	2842	2362	1604	3355	3061	3321	2219	1054	501	380	513	524	1565	2403	2607	1886	1053	2040	961	1275	1148	1027	1179
XM_004015233.4	228	194.41	229.82	100.09	257.24	302.52	288.22	269.55	140.45	87.03	132.8	53.01	106.05	171.61	189.26	248.46	171.27	158.2	227.01	85.82	188.65	202.86	135.05	215.77	2726.83	2920.88	3436.73	1314.8	4112.76	5108.23	6098.11	3886.98	1806.14	1384.98	1452.33	697.66	1222.57	2270.73	2934.82	3828.68	2353.29	2215.43	3023.93	940.52	2193.03	2402.97	1685.71	2829.32
XM_027970499.1	227.08	260.43	263.71	177.62	216.45	251.3	237.53	210.8	139.6	144.9	119.4	137.83	95.93	197.13	237.7	257.89	201.24	129.64	259.47	188.63	112.46	162.92	136.13	169.61	2526.13	3639.45	3668.15	2170.38	3218.96	3946.87	4674.62	2827.53	1669.91	2144.89	1214.61	1687.19	1028.68	2426.25	3428.58	3696.53	2571.97	1688.66	3214.84	1922.9	1216.01	1795.05	1580.5	2068.65
XM_004010536.4	225.13	218.84	248.52	165.06	224.06	240.95	194.84	196.41	179.69	215.59	199.27	212.59	167.5	215.17	244.08	218.85	197.17	190.71	206.71	178.41	167.49	154.02	148.38	165.42	4197	5125	5793	3380	5584	6342	6426	4415	3602	5348	3397	4361	3010	4438	5900	5257	4223	4163	4292	3048	3035	2844	2887	3381
NM_001177677.1	224.05	198.95	266.51	112.42	205.78	311.26	251.4	317.66	250.17	327.18	271.83	256.98	186.73	240.21	321.1	205.2	237.91	142.75	168.17	147.88	199.95	224.18	193	271.38	2150.09	2398.42	3197.92	1184.96	2639.89	4217.19	4267.92	3675.51	2581.4	4177.84	2385.26	2713.6	1727.22	2550.36	3995.31	2537.25	2622.94	1604	1797.45	1300.46	1865.07	2130.73	1933.04	2855.21
XM_004011216.4	222.03	274.33	219.69	191.11	199.44	144.79	126.84	144.27	118.06	119.33	154.68	147.75	137.26	138.23	133.54	122.24	251.51	106.11	124.67	119.35	100.8	105.3	103.07	100.96	13684.3	21239.8	16930.5	12937.9	16431.9	12598.8	13829.7	10721.5	7823.86	9786.54	8717.5	10019.9	8154.5	9425.95	10671.7	9707.12	17808.7	7658.04	8557.76	6740.85	6038.43	6428.24	6629.68	6822.14
NM_001114667.1	220.27	640.55	419.02	315.71	234.62	31.69	70.25	97.3	49.94	35.11	35.15	97.53	109.74	21.17	70.31	44.49	406.76	45.06	55.24	30.05	58.73	4.76	18.57	16.92	1790.68	6541.52	4259.32	2819.11	2549.71	363.7	1010.24	953.74	436.56	379.79	261.27	872.39	859.95	190.41	741.15	466.02	3798.96	428.93	500.16	223.88	464.04	38.32	157.53	150.85
XM_004017415.3	217.69	244.98	224.3	166.12	219.53	237.06	181.22	186.44	129.08	116.11	110.22	126.75	88.17	166.91	198.85	217.93	180.67	120.12	196.22	148.79	114.29	141.16	107.73	149.4	2577	3643	3320	2160	3474	3962	3795	2661	1643	1829	1193	1651	1006	2186	3052	3324	2457	1665	2587	1614	1315	1655	1331	1939
NM_001145187.2	217.45	207.48	223.33	177.89	199.87	192.95	214.71	191.98	146.24	167.84	158.57	210.87	145.87	170.77	218.04	239.66	186.1	162.08	200.27	168.33	127.63	151.87	153.44	185.89	2326	2788	2987	2090	2858	2914	4063	2476	1682	2389	1551	2482	1504	2021	3024	3303	2287	2030	2386	1650	1327	1609	1713	2180
XM_004012878.4	216.74	196.84	135.72	120.23	227.11	253.12	89.72	157.46	25.45	0	8.4	27.08	19.65	144.68	187.32	159.08	97.03	34.37	140.42	75.96	29.82	109.2	39.67	52.91	3100.11	3536.85	2427.16	1888.83	4342.5	5111.45	2270.3	2715.55	391.36	0	109.84	426.12	270.96	2289.37	3473.84	2931.64	1594.32	575.63	2236.92	995.59	414.64	1546.99	592.21	829.63
XM_004007753.3	211.39	197.67	222.58	135.74	214.65	239.18	171.77	181.81	114.63	96.62	105.14	79.72	75.81	154.77	145.05	215.79	157.93	78.85	197.06	99.91	113.47	142.26	86.8	127.84	2300	2701.72	3028	1622.21	3122	3674	3306.1	2385	1341	1398.8	1046	954.34	795	1863	2046.28	3025	1974	1004.52	2388	996.17	1200	1533	985.61	1525
XM_004016379.3	209.67	208.96	278.85	166.38	208.73	221.7	237.36	198.8	204.97	185.92	183.99	203.81	165.83	214.87	254.94	253.11	185.67	181.31	220.27	160.96	139.33	187.54	195.51	183.96	5592	7001	9299	4874	7442	8348	11199	6393	5878	6598	4487	5981	4263	6340	8816	8698	5689	5662	6543	3934	3612	4954	5442	5379
NM_001009284.2	206.33	142.66	255.79	135.43	208.69	198.73	236.09	184.5	200.24	223.13	203.84	231.71	203.58	139.25	288.19	266.64	121.94	225.26	232.59	254.24	185.15	166.78	203.41	227.63	1610.07	1398.44	2495.76	1160.81	2176.98	2189.42	3259.21	1735.98	1680.2	2316.92	1454.46	1989.56	1531.26	1202.23	2915.87	2680.93	1093.21	2058.24	2021.54	1818.06	1404.35	1289.02	1656.63	1947.47
XM_004004081.3	198.45	174.06	176.68	170.14	152.71	173.11	143.67	160.71	81.79	60.12	72.56	84.14	59.81	98.57	93.29	132.5	142.7	78.44	116.68	116.9	95.15	118.34	76.4	129.88	6626.99	7301.73	7377.07	6240.48	6817.36	8161.55	8487.47	6470.99	2936.83	2671.42	2215.67	3091.76	1925.27	3641.73	4039.17	5700.99	5474.81	3067.22	4339.65	3577.44	3088.62	3913.93	2662.66	4755.04
XM_004006572.3	197.47	194.41	190.77	143.5	196.4	218.03	178.28	179.86	123.41	107.71	120.08	123.19	98.49	146.9	178.66	163.42	170.1	134.64	168.62	145.47	118.15	137.41	119.4	134.15	7210	8917	8709	5755	9586	11239	11515	7918	4845	5233	4009	4949	3466	5934	8458	7688	7135	5756	6857	4867	4193	4969	4550	5370
XM_027967380.1	195.83	251.18	232.15	161.42	172.77	282.06	198.26	171.78	109.62	163.43	169.5	153.51	82.96	178.87	235.19	120.62	157.46	179.33	208.39	183.2	140.87	176.58	148.93	138.59	7265.65	11707.2	10769.8	6578.15	8569.08	14774.8	13012.9	7684.61	4373.31	8068.27	5750.35	6267.15	2966.76	7342.47	11314.2	5766.38	6711.81	7790.98	8611.23	6228.7	5080.27	6488.85	5766.91	5637.38
XM_012174217.3	194.35	209.71	104	219.7	173.36	150.62	160.19	176.75	87.13	6.93	9.91	49.33	39.44	71.07	165.1	103.68	241.4	56.79	59.24	88.12	67.5	77.85	116.82	70.24	8596.86	11653.1	5752.17	10674	10251.3	9406.11	12535.2	9426.75	4144.36	407.93	400.76	2401.12	1681.68	3477.88	9468.9	5908.87	12267.5	2941.21	2918.29	3571.79	2901.98	3410.72	5393.07	3406.26
XM_027971361.1	193.89	199.23	212.92	164.83	186.31	212.12	195.81	182.34	98.46	142.66	123.62	140.94	106.05	180.26	205.43	232.02	161.59	138.91	227.62	156.69	120.74	150.98	125.92	149.47	1434	1851	1969	1339	1842	2215	2562	1626	783	1404	836	1147	756	1475	1970	2211	1373	1203	1875	1062	868	1106	972	1212
XM_012096714.3	192.99	188.44	180.9	132.08	182.54	193.52	155.25	179.12	149.4	118.79	118.74	133.57	115.24	175	175.83	176.13	159.98	130.36	140.87	134.17	107.59	135.31	115.92	120.46	5209.99	6390.54	6106.24	3916.57	6587.67	7375.84	7414.29	5830.36	4336.93	4267.14	2931.13	3967.71	2998.63	5226.96	6154.72	6126.64	4961.68	4120.92	4235.57	3319.11	2823.18	3617.86	3265.97	3565.34
XM_004022109.4	191.69	170.04	178.76	111.07	112.54	90.73	89.62	73.32	132.09	91.45	99.93	143.04	74.06	123.31	151.67	165.07	186.14	84.53	145.66	115.33	90.87	76.28	62.33	90.9	4749.27	5292.11	5537.59	3022.61	3727.31	3173.71	3927.8	2190.24	3519.02	3014.84	2263.96	3899.4	1768.68	3379.97	4872.29	5269.57	5298.12	2452.11	4019.5	2618.37	2188.31	1871.88	1611.68	2469.07
XM_027965846.1	187.21	201.07	166.14	121.58	234.61	200.72	116.62	136.04	30.5	0	4.74	26.92	10.83	96.41	169.98	137.9	127.76	30.77	115.21	61.16	18.15	85.74	43.34	33.68	5443.17	7343.78	6039.83	3882.57	9118.7	8239.23	5998.16	4769.17	953.59	0	126.07	861.25	303.64	3101.05	6408.06	5165.94	4267.44	1047.51	3730.74	1629.46	512.86	2469.03	1314.99	1073.75
XM_004001918.3	186.23	148.6	166.96	113.78	164.5	200.46	165.95	147.99	146.11	111.92	120.61	125.83	94.62	131.43	169.94	171.29	150.77	122.71	167.15	128.55	132.9	118.89	111.76	144.6	3597.05	3605.76	4032.22	2413.94	4247.56	5466.57	5670.5	3446.58	3034.51	2876.59	2130.24	2674.33	1761.62	2808.61	4255.98	4262.76	3345.67	2775.35	3595.8	2275.27	2495.21	2274.52	2252.86	3062.16
XM_004019087.4	185.54	197.68	197.56	171.82	238.11	244.59	185.11	178.87	174.61	92.6	99.4	116	94.23	197.52	210.35	240.7	192.98	175.04	184.37	142.19	144.34	156.2	153.34	145.43	2858	3825	3805	2907	4903	5319	5044	3322	2892	1898	1400	1966	1399	3366	4201	4777	3415	3157	3163	2007	2161	2383	2465	2456
XM_027960680.1	184.57	183.78	196.7	145.57	193.17	209.36	197.07	170.9	129.62	137.45	140.89	167.44	119.49	133.53	213.03	195.81	145.44	123.37	156.92	132.43	114.21	137.89	111.36	143.32	4685.67	5861.14	6243.83	4059.1	6555.79	7503.95	8850.75	5231.32	3538.3	4643.09	3270.61	4677.44	2923.93	3750.4	7012.17	6404.95	4241.76	3667.33	4436.97	3080.95	2818.37	3467.12	2950.47	3989.18
XM_004011739.4	183.78	256.42	245.42	138.33	237.84	224.74	222.06	254.15	178.92	144.94	141.31	115.84	143.14	190.08	235.37	261.16	160.22	141.87	210.73	142.99	145.29	178.41	127.3	163.65	4388.49	7691.79	7327.53	3628.15	7592.32	7576.75	9380.43	7317.28	4593.91	4605.27	3085.53	3043.83	3294.68	5021.56	7287.36	8035.15	4395.53	3966.82	5604.5	3129.03	3372.33	4219.56	3172.46	4284.46
XM_004006842.4	183.53	210.48	150.48	130.26	190.29	150.43	109.91	114.31	89.64	67.86	104.97	105.1	82.51	79.29	131.16	97.3	183.98	80.05	88.85	86.94	73.86	89.97	71.39	65.73	10260.7	14782.9	10519.6	7998.87	14221.7	11873.5	10870.3	7705.49	5388.89	5048.38	5366.45	6465.58	4446.25	4904.45	9507.9	7008.89	11816.9	5240.33	5532.59	4454.26	4013.5	4982.14	4165.53	4028.72
XM_004015216.4	183.38	114.59	154.57	173.57	110.65	225.47	212.97	241.15	191.52	174.33	175.67	235.98	132.17	128.31	131	258.38	121.61	157.92	202.4	235.37	182.48	157.41	114.27	302.54	1703.74	1337.39	1795.61	1771.25	1374.32	2957.49	3500.46	2701.4	1913.27	2155.23	1492.39	2412.45	1183.59	1318.93	1578.1	3093.1	1298.08	1718	2094.45	2003.91	1647.89	1448.48	1108.07	3081.78
NM_001114764.1	182.42	136.8	141.6	125.26	145.16	164.31	138.77	142.49	134.01	113.35	143.29	139.73	112.18	107.33	134.36	133.65	131.63	124.48	132.12	128.87	97.17	113.14	115.58	119.19	4174	3932	4051	3148	4440	5308	5617	3931	3297	3451	2998	3518	2474	2717	3986	3940	3460	3335	3367	2702	2161	2564	2760	2990
XM_004012873.4	182.12	215.67	142.3	126.57	193.21	263.95	141.13	169.71	27.77	0.02	7.68	16.71	9.24	178.49	159.36	143.7	114.55	39.8	108.31	92.52	34.57	155.11	82.54	49.02	6222.62	9257.32	6079.6	4750.14	8825.28	12733.1	8530.9	6991.63	1020.42	1	239.93	628.34	304.37	6747.2	7059.97	6326.3	4496.66	1592.37	4121.96	2896.84	1148.07	5249.36	2943.34	1836.43
XM_004006251.3	181.96	119.72	188.29	94.73	167.95	293.79	178.41	190.45	132.21	313.38	234.64	195.61	127.43	280.04	327.49	251.21	101.87	133.57	220.3	129.95	175	87.44	68.25	236.5	7785.59	6435.13	10073.5	4451.81	9606.04	17747.2	13504.2	9825.24	6082.58	17841.8	9179.86	9209.53	5255.57	13256.3	18168.1	13848.9	5007.31	6691.67	10498.3	5095.38	7277.88	3705.35	3047.69	11094
XM_027975084.1	180.95	170.19	142.4	122.44	155.02	185.3	140.94	154.98	121.5	116.07	123.9	115.38	103.12	135.01	184.09	134.77	159.73	133.53	130.56	130.21	122.12	119.07	106.42	125.72	3100.58	3663.36	3050.95	2304.46	3550.93	4482.68	4272.41	3201.83	2238.56	2646.37	1941.33	2175.5	1703.17	2559.39	4089.93	2975.55	3144.38	2679.09	2491.68	2044.52	2033.99	2020.7	1903.1	2361.73
XM_012176834.3	180.86	159.26	115.67	157.95	137.2	164.74	206.87	190.25	95.59	145.66	104.47	163.42	213.33	167.66	264.3	265.59	173.9	182.49	153.86	184.53	209.39	180.2	158.74	182.23	1208.67	1336.99	966.56	1159.43	1225.68	1554.38	2445.71	1532.95	686.9	1295.29	638.38	1201.68	1374.18	1239.63	2290.11	2286.88	1335.17	1428.04	1145.23	1130.1	1360.18	1192.76	1107.2	1335.16
XM_004001824.3	180.84	169.86	176.2	113.73	147.69	159.59	146.92	146.6	135.99	125.17	103.57	116.33	88.45	120.47	164.34	156.33	147.66	101.04	153.33	107.49	88.41	105.16	92.03	123.32	2144.37	2530.24	2612.48	1481.34	2341.09	2671.74	3082.03	2096	1734	1975	1123	1517.83	1010.92	1580.46	2526.77	2388.52	2011.58	1402.99	2025	1168	1019	1235.11	1139	1603.23
XM_004002776.4	180.32	249.17	155.17	173.42	208.49	140.84	132.75	160.96	27	0.17	3.93	37.05	30.88	142.07	163.89	133.28	170.4	47.82	110.87	67.78	26.86	92.53	82.27	39.8	3211	5574	3455	3392	4963	3541	4182	3456	517	4	64	726	530	2799	3784	3058	3486	997	2199	1106	465	1632	1529	777
XM_027967282.1	179.46	298.96	134.29	200.28	142.49	52.2	53.06	54.33	34.32	3.03	4.59	43.14	30.75	29.67	54.72	29.55	303.47	43.28	30.71	27.84	19.24	31.23	29.35	14.94	7781	16283	7280	9538	8259	3195.05	4070	2840.06	1600	175	182	2058	1285	1423	3076	1651	15116	2197.06	1483	1106	811	1341	1328	710
XM_027959083.1	176.88	91.61	164.6	126.36	135.43	102.59	77.72	145.08	73.68	11.01	28.4	36.56	23.53	71.04	78.14	188.16	117.33	39.92	153.91	86.92	71.78	67.23	39.86	82.36	1683	1095.06	1958.27	1320.65	1722.6	1378.11	1308.3	1664.43	753.81	139.45	247.07	382.74	215.84	747.81	964.02	2306.74	1282.54	444.74	1631.09	757.84	663.82	633.62	395.78	859.22
XM_004016498.4	176.26	240.91	440.47	131.25	161.48	303.24	97.62	287.28	380.08	194.98	276.36	112.57	100.04	233.29	220.22	181.65	328.42	464.11	360.76	245.84	377.05	333.83	191.04	238.37	5465.8	9384.84	17078.7	4470.38	6694.03	13276.5	5355.08	10741.3	12673.4	8045.38	7836.34	3840.95	2990.15	8003.73	8854.52	7257.88	11700.2	16852	12460.2	6986.06	11365	10253.2	6183.03	8104.2
NM_001165889.2	176.11	179.84	194.26	123.71	164.8	180.18	166.5	133.35	107.51	107.63	99.12	108	80.05	145.63	163.69	164.47	142.71	104.31	177.28	128.46	104.32	121.78	102.85	111.83	2666	3420	3677	2057	3335	3851	4459	2434	1750	2168	1372	1799	1168	2439	3213	3208	2482	1849	2989	1782	1535	1826	1625	1856
XM_027978440.1	176.11	131.65	140.99	109.99	300.94	625.74	182.73	313.15	111.76	0	17.56	6.48	6.93	346.5	392.59	358.1	74.21	78.52	213.21	240.92	100.06	346.06	157.07	147.05	1952	1833	1954	1339	4459	9792	3583	4185	1332	0	178	79	74	4249	5642	5114	945	1019	2632	2447	1078	3799	1817	1787
XM_004019327.4	174.51	182.67	233.54	143.05	221.82	253.73	222.87	242.47	144.31	189.74	131.39	143.34	111.56	159.27	274.96	245.75	151.97	126.77	176.27	124.23	125.71	142.55	141.82	187.62	2048	2693	3427	1844	3480	4204	4627	3431	1821	2963	1410	1851	1262	2068	4184	3716	2049	1742	2304	1336	1434	1657	1737	2414
XM_027967824.1	173.11	195.44	221.2	122.86	196.45	174.8	131.27	166.48	147.02	133.7	118.81	119.4	105.76	140.39	177.82	189.02	183.68	136.31	181.59	120.34	110.61	118.98	111.97	127.23	4758	6748	7602	3709	7218	6783	6383	5517	4345	4890	2986	3611	2802	4269	6337	6694	5800	4387	5559	3031	2955	3239	3212	3834
NM_001134304.1	172.28	129.13	157.57	120.85	136.49	177.11	148.56	158.53	129.56	194.67	172.2	184.21	168.16	136.86	170.74	147.98	126.54	166.58	135.96	140.28	134.54	136.83	127.15	148.1	2811.7	2647.41	3215.34	2166.35	2977.76	4080.88	4289.07	3119.51	2273.55	4227.42	2569.77	3307.93	2645.29	2471.18	3612.9	3111.79	2372.62	3183.34	2471.4	2097.89	2134.25	2211.74	2165.78	2649.88
XM_004012108.4	166.07	88.31	110.14	107.51	140.01	152.09	154.86	149.11	277.16	332.72	252.33	350.88	207.11	76.31	89.87	132.66	87.67	329.9	111.96	238.27	216.52	182.11	159.45	232.12	10377.8	6932.32	8605.89	7378.99	11696.1	13418.4	17119.2	11234.6	18622.8	27666	14418	24126	12474.8	5275.51	7281.66	10680.7	6293.6	24138.6	7791.97	13644.2	13151.4	11271.1	10398.9	15903.1
XM_004016890.4	164.13	160.49	169.26	111.73	148.89	171.84	149.7	154.37	134.58	124.25	114.95	122.14	105.86	142.78	175.63	170.03	142.22	122.5	150.52	116.91	106.35	126.95	118.17	121.43	3394.26	4169.49	4376.71	2537.83	4116.25	5017.25	5476.89	3849.22	2992.71	3419.08	2173.72	2779.36	2110.1	3266.71	4709.41	4530.46	3378.87	2966.37	3466.95	2215.5	2137.69	2600.19	2550.57	2753.11
XM_004012876.4	163.67	233.43	176.49	124.9	136.3	91.66	89.27	87.41	58.07	34.65	49.03	66.05	49.66	44.64	67.81	70.29	162.4	60.23	75.15	57.93	57.59	68.72	57.5	68.84	5389	9655	7266	4517	5999	4261	5200	3470	2056	1518	1476	2393	1576	1626	2895	2982	6143	2322	2756	1748	1843	2241	1976	2485
XM_004012902.4	161.53	79.59	79.53	93.16	106.11	109.01	93.17	92	172.98	94.35	91.04	121.83	88.44	74.31	115.03	109.54	110.34	136.3	86.77	146.35	100.22	104.73	132.9	132.62	5427	3359	3341	3438	4766	5171	5538	3727	6249	4218	2797	4504	2864	2762	5011	4742	4259	5362	3247	4506	3273	3485	4660	4885
NM_001159761.1	161.4	144.27	127.7	108.03	206.32	118.62	51	79.36	40.37	0.4	6.92	17.78	12.34	38.47	65.12	72.5	175.42	49.7	115.01	62.7	15.41	65.06	26.53	22.09	1509.38	1694.92	1493.26	1109.64	2579.4	1566.26	843.75	894.9	405.91	5	59.18	183	111.25	398.01	789.65	873.58	1884.74	544.26	1197.97	537.35	140.04	602.64	258.91	226.5
XM_027963765.1	160	142.2	180.46	265.95	98.58	64.53	90.71	93.86	171.52	121.21	150.64	152.79	219.6	86.88	179.25	135.14	235.93	212.53	224.08	497.25	288.26	154.59	244.89	176.17	9222.18	10296.3	13005.7	16837.3	7595.82	5251.5	9249.2	6523.17	10630.6	9296.41	7939.39	9690.75	12201	5540.49	13396	10036.7	15623.1	14344	14385.6	26264.5	16150	8825.12	14731.9	11133.1
XM_012101084.3	159.84	188.71	159.8	120.6	179.66	217.81	143.4	156.31	80.49	20.66	33.1	38.01	28.4	138.95	144.1	167.56	131.2	82.39	156.1	90.28	81.69	126.2	74.77	89.04	2931	4347	3664	2429	4404	5639	4652	3456	1587	504	555	767	502	2819	3426	3959	2764	1769	3188	1517	1456	2292	1431	1790
XM_004016328.4	159.69	246.08	207.68	179.17	776.56	1321.9	248.14	1131.02	118.11	152.52	134.94	178.83	467.81	1002.89	254.24	1235.19	162.09	195.57	229.69	183.11	480.35	870.11	146.36	878.08	2788.32	5397.81	4534.2	3436.23	18126.5	32587.9	7665.06	23811.7	2217.61	3543.78	2154.44	3435.84	7873.49	19374	5755.92	27789.2	3251.62	3998.49	4466.87	2929.93	8152.61	15047.9	2667.26	16809.8
XM_004002430.4	159.61	139.76	133.24	56.73	193.55	190.82	72.4	76.46	43.93	26.93	40.71	78.76	65.53	74.57	67.02	176.48	41.86	45.04	93.88	32.8	79.61	94.9	60.04	83.17	1889.43	2078.27	1972.11	737.67	3062.88	3189.1	1516.13	1091.32	559.23	424.23	440.65	1025.84	747.75	976.6	1028.62	2691.79	569.28	624.28	1237.8	355.78	916.03	1112.69	741.76	1079.44
NM_001246006.1	159.51	76.92	83.28	115.84	103.75	165.65	169.86	183.66	231.92	124.26	311.93	276.14	255.6	158.18	121.77	88.3	146.69	134.63	72.86	99.45	109.08	168.47	175.4	120.26	7708.8	4669.96	5032.33	6149.02	6703.17	11302.6	14522.6	10702	12051.9	7990.98	13784.8	14684.4	11906.8	8457.81	7630.15	5498.7	8144.53	7618.34	3921.95	4404.15	5124.32	8064.04	8847.23	6371.96
XM_027974277.1	157.96	145.84	140.44	102.02	131.37	129.76	103.46	109.51	104.61	101.64	106.83	104.37	79.36	117.26	119.54	96.91	145.57	117.11	111.33	110.46	115.42	84.73	84.08	88.34	8561	9929	9517	6073	9518	9929	9919	7156	6096	7330	5294	6224	4146	7031	8400	6767	9064	7432	6720	5486	6080	4548	4756	5249
XM_004009577.4	157.11	173.28	156.36	142.97	113.8	124.13	184.08	106.53	72.08	94.33	82.62	122.65	111.89	134.29	218.38	242.3	115.31	148.73	224.64	182.71	125.26	149.67	133.42	90.56	2371.98	3286.49	2951.74	2370.85	2296.79	2645.95	4916.49	1939.28	1170.22	1895.09	1140.59	2037.51	1628.24	2243.04	4274.81	4713.33	2000.01	2629.19	3777.46	2527.83	1838.14	2238.08	2102.31	1498.99
NM_001142895.1	156.69	144.12	144.59	103.12	136.46	150.27	121.52	118.9	114.49	85.78	97.9	104.51	81.36	112.07	126.21	130.55	139.82	100.18	111.94	110.64	81.32	96.42	89.45	91.19	4396.24	5079.31	5072.26	3177.63	5117.88	5952.16	6031.13	4022.05	3453.75	3202.36	2511.58	3226.35	2200.29	3478.66	4591.08	4719.36	4506.77	3290.95	3497.98	2844.63	2217.65	2679.24	2619.21	2804.95
XM_004002777.4	155.59	143.97	122.23	101.33	161.7	83.73	58.47	64.98	19.26	0.02	3.9	25.01	6.88	56.98	102.13	83.46	87.73	20.24	97.9	47.49	12.91	36.92	23.85	18.08	5446.15	6330.67	5349.9	3895.96	7566.38	4137.82	3620.81	2742.31	724.84	1	124.74	963.2	232.27	2206.48	4635.35	3763.92	3527.99	829.67	3816.67	1523.36	439.38	1279.92	871.3	693.73
XM_015102561.2	153.76	243.32	224.75	93.03	130.13	263.65	185.74	211.19	83.01	64.55	67.09	52.99	38.53	192.07	217.57	262.18	106.61	123.34	229.4	81.29	72.5	150.96	109.14	139.25	1416	2815	2588	941	1602	3428	3026	2345	822	791	565	537	342	1957	2598	3111	1128	1330	2353	686	649	1377	1049	1406
XM_004020454.4	153.21	124.54	105.67	93.67	116.95	97.72	99.91	100.72	98.02	55.57	105.34	90.83	75.85	61.57	67.07	86.75	103.52	108.91	89.63	98.26	136.94	85.38	73.05	99.12	12114.8	12371.6	10447.5	8135.46	12362.8	10909.7	13976.1	9602.7	8334	5846.88	7616.42	7902.97	5780.91	5386.51	6876.87	8838.29	9404.56	10084.1	7893.51	7120.15	10525.5	6686.76	6028.94	8593.12
XM_004008511.3	152.3	138.51	153.13	108.11	142.02	160.59	150.48	139.01	116.8	109.44	112.98	127.86	98.44	120.75	162.63	159	126.94	107.51	117.31	98.86	89.48	103.49	107.62	110.71	3581	4091	4502	2792	4464	5331	6259	3941	2953	3424	2429	3308	2231	3141	4958	4817	3429	2960	3072	2130	2045	2410	2641	2854
XM_004002882.4	152.27	108	108.42	123.74	94.38	109.87	128.42	104.03	98.85	74.48	69.41	123.68	62.86	63.16	105.37	115.42	96.77	85.39	82.13	123.74	94.51	81.28	74.84	110.39	4328	3856	3853	3863	3586	4409	6457	3565	3021	2817	1804	3868	1722	1986	3883	4227	3160	2842	2600	3223	2611	2288	2220	3440
XM_004002491.4	151.92	149.2	153.35	118.1	143.75	169.16	122.77	131.28	84.89	84.16	86.72	95.09	74.86	118.45	122.04	153.73	118.37	87.83	135.66	108.52	81.16	106.89	81.3	107.67	2956	3647	3731	2524	3739	4647	4226	3080	1776	2179	1543	2036	1404	2550	3079	3854	2646	2001	2940	1935	1535	2060	1651	2297
XM_004004452.3	150.55	95.04	97.94	99.11	121.26	140.45	108.45	85.95	56.46	58.19	80.58	52.13	72.71	84.18	116.64	58.51	98.83	42.94	74.09	54.33	60.52	82.47	67.77	46.75	6849.67	5431.99	5571.69	4952.68	7374.83	9021.61	8729.04	4714.66	2761.88	3522.94	3352.13	2609.88	3188.64	4237.2	6880.75	3429.65	5165.78	2287.65	3754.37	2265.15	2676.41	3716.36	3217.75	2331.71
XM_027977683.1	149	188.1	244.69	129.82	166.56	203.41	200.61	201.55	86.82	67.61	88.45	56.87	49.88	128.56	208.24	250.66	127.37	76.74	236.57	115.57	67.33	118.56	124.03	129.31	2043.08	3240.1	4195.31	1955.23	3053.06	3937.91	4866.32	3332.22	1280.14	1233.53	1109	858.1	659.25	1950.37	3702.33	4428.5	2006.53	1232.12	3613	1452.19	897.39	1610.16	1775	1944
XM_004014998.4	148.22	178.54	91.49	81.37	122.57	137.5	76.95	73.82	45.76	16.88	14.69	20.19	25.59	74.05	58.76	75.81	140.28	42.85	88.9	64.08	38.44	76.92	37.32	42.65	1214	1837	937	732	1342	1590	1115	729	403	184	110	182	202	671	624	800	1320	411	811	481	306	624	319	383
XM_015091592.2	147.54	164.45	154.6	112.79	164.17	159.1	126.67	140.99	131.63	144.06	149.35	142.87	123.58	128.53	146.22	141.73	133.87	106.61	120.89	100.07	94.61	94.12	98.55	96.68	4644.48	6503.08	6084.96	3899.87	6908.6	7070.95	7054.23	5351.13	4455.5	6034.39	4298.87	4948.49	3749.58	4476.21	5968.05	5748.44	4841.31	3929.68	4238.6	2886.63	2894.74	2934.49	3237.62	3336.59
XM_027967276.1	146.47	57.03	86.3	79.92	95.27	110.53	105.81	98.72	114.23	44.09	58.24	36.11	44.92	77.88	59.52	94.62	114.22	76.77	112.85	119.98	90.89	101.78	101.96	107.05	6252	3058	4606	3747	5436	6661	7990	5081	5243	2504	2273	1696	1848	3678	3294	5204	5601	3837	5365	4693	3771	4303	4542	5010
XM_004015365.4	146.2	157.23	147.52	132.26	126.58	141.96	137.35	146.69	137.09	230.01	173.33	212.63	137.99	130.37	175.64	160.05	153.09	109.59	119.88	112.06	95.24	99	114.53	126.57	2674.99	3613.92	3374.92	2657.94	3095.91	3666.97	4445.65	3235.99	2696.99	5599.87	2899.84	4280.83	2433.52	2639	4166.77	3773	3217.99	2347.85	2442.91	1878.79	1693.84	1793.99	2186.95	2538.98
XM_004017378.4	143.5	56.65	108.55	56.12	100.89	150.01	96.39	86.74	126.54	60.86	97.8	76.83	91.46	137.96	123.11	97.78	126.52	49.83	88.11	64.33	83.91	97.31	73.04	69.52	4336.07	2150.12	4101.16	1862.53	4075.08	6399.22	5152.11	3160.18	4111.31	2446.79	2702.21	2554.48	2663.8	4611.77	4823.14	3806.73	4392.01	1762.84	2965.14	1781.26	2464.4	2912.3	2303.35	2303.13
XM_004002318.3	142.29	162.31	166.49	80.92	140.14	101.81	139.34	80.99	92.52	83.56	90.28	62.73	67.29	80.38	137.64	95.72	121.53	91.79	150.51	81.74	87.53	69.5	90.05	76.91	3507.98	5026.68	5132.15	2191.3	4618.69	3543.8	6077.05	2407.46	2452.61	2741.08	2035.27	1701.62	1598.93	2192.51	4399.71	3040.62	3442	2649.67	4132.8	1846.55	2097.38	1696.94	2316.9	2078.76
XM_027970172.1	141.08	164.77	131.4	93.19	125.33	122.01	102.24	94.37	64.69	56.04	70.23	78.52	46.73	83.5	97.92	99.24	126.64	63.85	115.04	90.58	46.62	66.39	51.65	66.23	2411.72	3538.41	2808.54	1749.73	2864	2944.72	3091.78	1945	1189	1274.6	1097.77	1477	770	1579.17	2170.38	2185.78	2487	1277.95	2190.36	1418.94	774.62	1124	921.45	1241.29
XM_004002526.4	140.22	185.95	141.63	169.73	135.64	284.95	124.92	222	123.2	378.45	266.63	453.88	204.5	236.31	193.39	225.89	134.62	257.97	177.84	226.08	180.96	149.23	99.71	291.6	1757	2927	2219	2336	2272	5041	2769	3354	1660	6310	3055	6258	2470	3276	3142	3647	1938	3785	2482	2596	2204	1852	1304	4006
XM_012188865.3	139.73	133.24	139.39	114.64	118.72	129.34	131.82	133.37	84.63	120.08	113.31	150.08	100.78	107.36	156.58	149.41	100.63	83.57	117.61	73.71	81.11	84.78	82.22	106.52	1135.93	1360.74	1416.83	1023.65	1290.19	1484.47	1895.73	1307.25	739.81	1298.94	842.26	1342.48	789.73	965.61	1650.43	1565.04	939.85	795.51	1064.91	549.09	640.95	682.66	697.63	949.42
NM_001114761.1	139.18	145.78	154.3	106.39	158.06	187.82	99.7	188.72	20.19	0.02	6.43	12.12	8.65	133.14	135.7	138.1	85.57	32.6	99.83	62.59	21.31	86.73	58.59	49.74	4982.29	6555.85	6906.63	4183.14	7564.03	9492.86	6313.85	8145.92	776.98	1.05	210.59	477.58	298.6	5272.92	6298.47	6369.62	3519.39	1366.38	3980.44	2053.24	741.38	3075.08	2189.05	1952.07
XM_015099234.2	137.62	126.01	109.06	92.08	128.72	128.73	98.29	105.27	103.74	93.51	77.75	90.85	81.12	84.09	108.64	90.96	119.98	103.29	81.71	106.63	100.33	72.43	69.19	86.33	5176	5954	5129	3804	6472	6835.5	6540	4774	4195.64	4680	2674	3760	2941	3499	5298	4408	5184.27	4549	3422.82	3675	3668	2698	2716	3560
XM_015102565.2	137.27	186.79	159.38	146.11	155.92	176.49	164.46	163.31	89	70.82	53.41	63.39	60.59	151.74	156.03	201.45	130.21	113.11	158.86	112.33	106.89	134.73	107.29	114.13	3154.93	5392.72	4580.18	3688.42	4790.37	5726.64	6686.38	4525.47	2199.5	2165.74	1122.42	1603.14	1342.32	3858.38	4649.65	5965.26	3438.02	3043.88	4066.43	2365.78	2387.79	3066.89	2573.5	2875.79
XM_027965701.1	137.13	331.98	314.25	154.97	198.28	129.99	199.05	97.96	26.34	0	4.41	86.83	47.55	69.32	264.19	147.75	129.55	40.28	122.43	53.01	20.94	63.49	73.49	16.36	1360.7	4138	3898.79	1689	2630	1821	3494	1172	281	0	40	948	454.73	761.02	3398.9	1888.93	1476.77	468	1353	482	202	624	761	178
XM_004005637.3	136.4	162.51	137.23	106.75	160.41	202.25	137.29	177.57	74.49	78.81	91.62	78.23	57.16	103.1	128.41	117.8	105.39	86.36	119.58	103.72	80.43	104.81	72.54	83.02	6956.01	10411.4	8750.44	5979.49	10935.7	14562.1	12385.9	10919	4084.49	5348.07	4272.6	4389.99	2809.6	5817.06	8490.89	7740.39	6174.49	5156.69	6792.31	4846.93	3986.81	5293.97	3861.13	4641.76
XM_004020573.4	135.5	102.24	84.93	100.82	135.04	122.22	98.24	114.97	82.45	30.99	53.97	71.15	42.29	77.06	91.7	108.18	102.65	58.74	72.81	86.08	81.12	82.89	63.59	74.02	8652	8201	6781	7071	11527	11018	11097	8852	5661	2633	3151	4999	2603	5444	7592	8900	7530	4392	5178	5037	5035	5242	4238	5182
XM_004001945.4	135.07	221.58	286.46	89.33	267.9	253.97	144.59	298.82	172.66	183.15	173	54.38	124.14	178.32	190.3	204.39	205.14	349.19	162.02	158.19	382.95	180.67	197.94	170.87	5636	11615	14946	4094	14944	14962	10673	15034	7747	10169	6601	2497	4993	8232	10296	10989	9834	17061	7530	6049	15532	7467	8620	7817
XM_027960178.1	134.93	117.03	149.49	91.71	105.35	141.39	118.13	107.46	101.53	59.32	73.1	57.82	48.78	117.19	87.77	145.16	124.9	90.18	140.67	109.65	70.77	106.04	88.02	97.75	4778	5206	6619	3567	4987	7069	7400	4588	3866	2795	2367	2253	1665	4591	4030	6623	5081	3739	5548	3558	2436	3719	3253	3795
XM_004006571.3	134.81	139.53	86.25	62.26	84.45	88.92	77.26	107.14	105.01	65.19	48.65	41.79	46.73	58.02	67.9	103.55	105.66	88.46	73.8	48.77	46.92	53.96	57.64	67.39	2730.16	3549.83	2184.06	1384.94	2286.44	2542.39	2768.13	2616.2	2286.82	1756.74	900.98	931.2	912.2	1299.95	1783.06	2702.07	2458.34	2097.79	1664.73	905.13	923.55	1082.39	1218.25	1496.23
XM_004021966.4	134.39	137.03	137.97	97.37	130.16	132.88	110.24	127.63	106.2	139.97	138.87	109.97	147.69	120.11	131.42	145.14	132.08	107.98	136.03	88.81	106.01	99.83	90.86	116.03	2905.21	3721.18	3729.36	2312.1	3761.3	4055.48	4215.83	3326.56	2468.62	4026.26	2744.97	2615.74	3077.49	2872.73	3683.55	4042.56	3280.2	2733.29	3275.11	1759.39	2227.47	2137.36	2050.03	2750.03
XM_015103489.2	134.17	133.16	110.86	85.53	115.2	115.23	89.95	95.79	52.99	50.42	55.44	61.98	47.47	82.01	98.38	82.21	100.14	54.39	84.06	64.53	62.57	54.72	46.76	57.02	6588.34	8213.8	6806.7	4612.83	7562.1	7988.14	7813.38	5671.07	2798.02	3294.58	2489.43	3348.83	2246.6	4455.07	6263.77	5201.42	5648.97	3127.11	4597.36	2903.63	2986.38	2661.27	2396.54	3069.76
XM_004006323.4	132.97	116.76	87.96	94.21	118.05	92.36	50.44	83.02	19.45	0.13	2.82	13.37	9.69	40.86	57.46	51.13	91.25	17.34	45.32	35.88	16.09	44.08	28.38	21.27	5424	5983	4486	4221	6437	5319	3640	4083	853	7	105	600	381	1844	3039	2687	4276	828.16	2059	1341	638	1781	1208	951
XM_004004569.3	130.48	145.99	129.21	102.7	137.43	156.67	146.29	108.55	73.44	65.34	66.88	66.19	53.52	110.43	145.05	123.75	119.44	79.21	128.77	96.54	77.78	93.98	87.61	91.04	1978	2780	2449	1710	2785	3353	3923	1984	1197	1318	927	1104	782	1852	2851	2417	2080	1406	2174	1341	1146	1411	1386	1513
XM_012100429.3	130.35	65.98	82.87	84.54	121.34	146.17	98.58	117.37	65.86	130.22	119.42	176.18	139.95	139.83	114.15	196.04	62.74	163.79	87.2	173.14	111.36	68.23	48.13	168.61	3389	2155	2694	2414	4217	5365	4534	3679	1841	4505	2839	5040	3507	4022	3848	6567	1874	4986	2525	4125	2814	1757	1306	4806
XM_004002360.3	129.11	137.74	140.25	100.16	128.8	141.05	135.88	122.11	109.77	107.49	104.84	113.26	98.71	113.88	126.83	125.5	110.89	107.27	118.6	107.82	84.72	105.1	110.92	97.48	10688.4	14323.6	14516.7	9106.95	14254	16485.6	19899	12187.8	9770.61	11840.9	7935.92	10316.9	7876.7	10430.1	13613.5	13386.5	10545.6	10398	10935.3	8179.22	6816.63	8617.26	9583.55	8847.09
XM_015092959.2	128.8	145.61	133.17	105.01	122.12	134.47	119.81	117.22	76.72	93.27	87.23	106.8	66.05	107.94	124.47	117.54	108.45	78.35	112.41	90.5	77.86	86.27	78	93.17	2968	4215	3837	2658	3762	4375	4884	3257	1901	2860	1838	2708	1467	2752	3719	3490	2871	2114	2885	1911	1744	1969	1876	2354
XM_015099645.2	128.5	131.24	135.59	113.6	132.62	162.03	134.54	120.58	129.33	137.2	116.14	139.84	104.88	125.97	146.28	121.53	104.46	114.51	120.45	111.91	97.21	119.7	124.22	103.13	5388	6913	7109	5232	7434	9592	9980	6096	5831	7655	4453	6452	4239	5844	7953	6566	5032	5622	5625	4300	3962	4971	5436	4741
XM_027965211.1	127.11	136.22	155.01	101.21	140.3	157.78	133.54	127.13	91.38	97.07	98.79	98.56	70.7	118.82	122.38	140.12	104.93	87.61	148.58	122.99	92.72	108.07	87.99	118.81	1792.17	2412.64	2732.75	1567.4	2644.37	3140.75	3330.9	2161.18	1385.31	1821.05	1273.61	1529.07	960.8	1853.39	2237.2	2545.41	1699.62	1446.4	2333.13	1589.06	1270.62	1509.15	1294.81	1836.59
XM_015092465.2	124.18	115.42	111.76	81.43	124.47	155.26	107.11	115.76	93.32	111.24	132.75	94.11	92.86	144.42	124.27	135.49	92.84	112.81	116.97	76.44	98.98	65.62	50.05	101.12	9733.24	11365.2	10953.4	7010.9	13041.9	17181.2	14852.4	10940.2	7865.01	11602	9514.41	8116.26	7015.39	12523.4	12628.9	13683.7	8360.26	10353.2	10211.6	5490.61	7540.83	5094.41	4093.9	8689.67
XM_027959091.1	122.87	125.61	147.52	92.54	144.25	192.13	137.32	131.24	74.02	68.31	56.77	55.53	55.78	138.47	153.89	134.91	111.8	72.85	136.42	85.03	73.58	114.06	97.4	72.02	978.83	1257.04	1469.48	809.77	1536.17	2160.94	1935.34	1260.63	634.03	724.11	413.51	486.75	428.36	1220.41	1589.56	1384.76	1023.2	679.56	1210.42	620.78	569.74	899.95	809.78	629
NM_001161876.1	122.71	129.28	134.9	85.91	130.11	152.52	117.43	111.03	63.55	55.22	61.71	61.04	48.86	106.71	116.17	121.23	87.36	61.46	118.22	74.71	67.07	82.94	59.32	71.58	2555.12	3381.8	3512.34	1964.84	3621.83	4483.98	4325.89	2787.57	1422.95	1530.1	1174.99	1398.63	980.62	2458.44	3136.38	3252.6	2089.82	1498.51	2741.79	1425.63	1357.48	1710.45	1289.05	1634.19
XM_004023556.4	122.22	70.95	58.78	64.95	77.35	71.48	63.21	81.17	51.05	30.1	43.64	45.91	33.55	50.92	60.96	60.75	76.94	63.94	48.6	64.79	51.47	71.45	61.13	60.98	4965.66	3621.03	2985.93	2898.44	4200.71	4099.82	4542.77	3976.04	2230.23	1627.35	1621.1	2052.48	1313.64	2288.67	3211.23	3180.15	3590.99	3041.91	2198.9	2412.12	2032.53	2874.89	2591.89	2716.2
XM_004019044.4	121.63	125.89	116.22	82.49	127.29	146.9	104.48	104.82	62	10.57	17.99	25.49	17.97	104.18	103.11	119.96	97.03	48.98	98.7	68.07	49.68	86.32	52.15	63.78	1365.52	1775.46	1631.46	1017.14	1910.38	2328.41	2075.06	1418.88	748.46	157.87	184.66	314.85	194.45	1293.93	1500.86	1735.16	1251.47	643.85	1234.12	700.3	542.15	959.84	611	785.02
XM_004004676.3	120.31	81.58	98.5	49.04	103.41	80.07	72.89	61.29	44.53	18.58	19.7	32.66	21.36	82.16	95.98	96.87	87.6	25.75	64.53	34.3	30.92	50.2	39.81	40.66	1309	1115	1340	586	1504	1230	1403	804	521	269	196	391	224	989	1354	1358	1095	328	782	342	327	541	452	485
XM_027965743.1	119.99	131.79	102.53	102.23	115.03	122.13	80.49	87.99	77.17	61.64	77.12	68.71	63.03	110.07	89.44	111.55	114.85	78.4	108.24	83.17	65.83	71.88	66.02	82.2	2149	2965	2296	2011	2754	3088	2550	1900	1486	1469	1263	1354	1088	2181	2077	2574	2363	1644	2159	1365	1146	1275	1234	1614
XM_027973820.1	119.91	94.98	109.55	90.95	97.05	114.25	105.76	103.64	103.54	109.33	118.87	114.11	100.31	96.82	108.78	104.37	108.17	102.15	95.13	104.57	73.36	85.28	98.62	85.84	5033	5008	5749	4193	5445	6770	7853	5245	4673	6106	4562	5270	4058	4496	5920	5644	5216	5020	4447	4022	2993	3545	4320	3950
XM_027967935.1	119.68	114.95	103.82	72.73	103.67	114.97	96.96	90.43	82.24	74.63	68.59	81.54	61.09	70.01	114.75	87.02	112.06	79.99	95.35	89.83	71.34	68.19	62.28	76.53	3248	3919	3523	2168	3761	4405	4655	2959	2400	2695	1702	2435	1598	2102	4038	3043	3494	2542	2882	2234	1882	1833	1764	2277
XM_004013123.3	119.29	104.39	117.02	90.5	124.94	149.07	125.97	134.98	104.59	107.37	130.09	114.92	112.11	118.24	145.62	126.57	94.43	112.67	97.17	112.35	95.35	103.82	97.63	116.46	6747	7417	8276	5622	9447	11904	12604	9205	6361	8081	6728	7152	6112	7399	10679	9224	6136	7462	6121	5823	5242	5816	5763	7222
XM_015098960.2	119.25	113.54	112.05	78.97	117.23	132.55	110.95	112.03	91.95	97.02	82.33	92.11	76.42	105.65	123.2	125.49	100.73	87.91	103.86	85.19	77.92	93.4	77.86	96.84	2871.96	3434.96	3373.95	2088.94	3774	4506.96	4726.93	3252.97	2380.97	3109	1812.95	2440.95	1774	2814.91	3847	3893.95	2787	2479	2785.85	1880	1823.94	2227.89	1956.95	2557
XM_004018941.4	119.24	99.36	116.65	83.99	117.04	128.1	108.63	111.79	93.98	80.07	98.87	90.47	75.01	79.29	106.42	113.11	83.44	91.99	109.77	87.82	95.94	80.15	76.95	103.14	2845	2978	3480	2201	3733	4315	4585	3216	2411	2542	2157	2375	1725	2093	3292	3477	2287	2570	2917	1920	2225	1894	1916	2698
XM_004020453.4	119.11	94.48	79.3	83.2	86.62	105.01	99.67	86.55	82.09	51.5	79.75	78.44	54.25	59.55	82.94	80.18	87.14	89.94	76.08	87.3	101.2	81.77	78.1	79.3	9523.1	9489.55	7927.31	7306.31	9257.55	11853.2	14097.4	8343.66	7056.73	5478.49	5830.5	6901	4180.38	5267.74	8597.59	8259.18	8004.32	8419.6	6774.88	6396.3	7864.12	6474.86	6516.66	6951.07
XM_027962048.1	118.39	95.83	79.86	81.68	86.7	94.94	75.33	94.68	82.84	73.35	78.77	63.06	80.9	71.51	80.34	65.36	100.94	98.16	73.49	103.73	80.95	76.75	89.39	64.24	3427.67	3485.51	2891	2597.63	3355.45	3880.83	3858.24	3305.11	2579.01	2826	2085.39	2009	2257.6	2290.55	3016.02	2438.09	3357.51	3327.57	2369.67	2752.05	2278.12	2200.8	2701.14	2039.25
XM_004008761.4	118.1	86.16	99.87	74.53	110.18	112.38	82.36	98.74	77.67	75.94	78.88	70.72	67.65	74.44	104.54	91.03	95.33	77.42	87.58	66.62	92.08	70.62	77.46	79.05	3792.33	3475.61	4009.57	2628.79	4729.42	5094.91	4678.35	3822.87	2681.88	3244.64	2316.05	2498.63	2093.94	2644.63	4352.26	3766.29	3516.88	2910.77	3132.32	1960.24	2873.94	2245.94	2595.93	2783.01
XM_027963980.1	118.09	121.38	114.71	73.83	111.15	126.62	104.41	109.47	82.12	61.49	64.14	61.67	50.27	96.45	108.31	109.39	97.62	78.63	100.35	74.15	65.9	87.71	73.53	82.39	4429.4	5719.37	5379.84	3042	5573.51	6705.34	6928.49	4951.07	3311.98	3069.17	2200	2545.38	1817.7	4002.57	5267.87	5286.62	4206.81	3453.45	4192.37	2548.87	2402.62	3258.61	2878.66	3388.45
XM_027958463.1	117.94	78.65	67.11	101.61	92.01	84.91	65.1	97	140.55	52.23	111.66	98.48	79.17	61.85	67.78	60.24	150.58	135.11	58.74	125.92	109.48	117.59	138.26	108.79	22638.4	18964.1	16106.3	21423	23609.5	23011.6	22105.1	22450.4	29008	13339.4	19597.8	20799.9	14648.1	13134.1	16869.3	14898.8	33205.2	30367.8	12557.4	22149.2	20426.1	22354.8	27698.5	22894.6
XM_004019653.4	117.93	119.49	126.31	95.64	88.72	101.74	124.21	87.08	88.96	77.45	71.19	70.01	47.02	79.53	103.58	103.91	111.78	90.69	123.35	105.98	67.18	81.78	97.9	76.69	2261	2878	3028	2014	2274	2754	4213	2013	1834	1976	1248	1477	869	1687	2575	2567	2462	2036	2634	1862	1252	1553	1959	1612
XM_004006305.4	117.34	103.31	132.6	85.02	107.28	138	137.48	134.32	103.08	127.48	96.31	114.32	90.23	114.55	143.38	152.86	92.8	90.05	114.91	85.17	74.41	102.9	100.2	114.59	1499	1658	2118	1193	1832	2489	3107	2069	1416	2167	1125	1607	1111	1619	2375	2516	1362	1347	1635	997	924	1302	1336	1605
NM_001139446.2	116.57	99.03	91.07	73.05	103.44	116.56	111.34	99.05	71.65	62.38	52.65	65.01	49.59	79.74	99.1	114.85	83.73	59.83	80.22	81.55	64.68	77.24	70.56	79.21	2368	2527	2313	1630	2809	3343	4001	2426	1565	1686	978	1453	971	1792	2610	3006	1954	1423	1815	1518	1277	1554	1496	1764
XM_027956423.1	116.31	108.02	124.45	79.87	104.52	113.97	99	99.95	84.1	93.18	102.37	90.24	74.13	94.48	107.93	95.99	105.89	86.79	110.83	86.57	85.7	79.75	80.31	83.95	4978.8	5809	6661	3755.43	5981	6888.27	7497.01	5159	3870.96	5307.37	4007.03	4250.52	3058.86	4474.59	5990.45	5294.17	5207.58	4350.16	5284	3395.79	3566	3381.19	3587.97	3940
NM_001145182.1	115.88	109.57	111	66.53	97.68	145.33	108.38	119.74	74.09	100.27	93.59	88.14	72.39	95.35	122.74	100.41	81.01	85.67	93.29	88.33	60.92	66.17	71.01	75.27	2023.33	2403.37	2423.51	1275.9	2280.12	3582.67	3347.82	2520.85	1391.15	2329.73	1494.28	1693.47	1218.35	1841.95	2778.81	2259.05	1625.13	1751.59	1814.29	1413.4	1033.9	1144.35	1294.09	1440.99
XM_027975934.1	115.67	91.73	93.01	124.05	107.91	94.8	127.16	114.44	86.19	109.58	112.13	129.76	163.42	69.01	98.84	93.29	75.57	82.34	67.86	84.39	67.94	60.64	67	79.01	6971.46	6944.81	7008.69	8212.15	8693.65	8066.06	13557.8	8315.77	5585.34	8787.99	6179.61	8605.45	9493.2	4601.28	7723.99	7244.16	5232.59	5810.46	4555.17	4660.64	3979.83	3619.52	4214.07	5220.56
XM_012183375.2	115.33	101.79	90.76	81.89	103.11	120.71	98.23	96.95	82.46	65.95	81.64	74.11	66.45	79.39	105.59	84.33	96.95	73.08	84.25	83.92	72.24	75.2	67	80.31	6971.74	7730.13	6860.09	5437.12	8332.27	10302.6	10504.5	7066.6	5360.11	5304.94	4512.63	4929.28	3872.16	5309.49	8276.28	6568.66	6732.83	5172.97	5672.52	4648.93	4244.66	4502.74	4227.22	5322.4
NM_001009484.2	115.32	124.61	126.26	97.33	116.76	137.51	105.84	122.32	92.01	83.8	86.72	82.32	76.84	107.93	128.42	99.29	131.78	100.27	106.25	118.4	90.23	98.95	88.11	82.49	1231.18	1671.25	1685.43	1141.33	1666.46	2072.67	1998.96	1574.57	1056.21	1190.51	846.63	967.01	790.74	1274.87	1777.74	1365.82	1616.4	1253.43	1263.42	1158.39	936.38	1046.32	981.81	965.53
XM_015100375.2	115.23	113.92	111.51	90.68	94.92	119.45	91.36	97.27	60.27	66.44	65.98	68.54	50.04	78.11	89.68	108.37	81.15	75.54	103.64	80.67	56.64	82.88	63.1	84.49	2315	2875	2801	2001	2549	3388	3247	2356	1302	1776	1212	1515	969	1736	2336	2805	1873	1777	2319	1485	1106	1649	1323	1861
XM_027969479.1	115.22	113.5	115.8	76.14	123.33	148.65	116.08	118.24	92.13	118.3	135.05	124.58	92.72	98.66	132.08	108.3	93.44	85.97	106.07	88.65	99.43	82.38	70.85	90.26	5239.73	6483.94	6584.52	3803.11	7497.54	9543.94	9338.71	6483.1	4505.14	7158.47	5615.62	6233.74	4064.49	4963.74	7788.04	6345.81	4881.92	4577.9	5372.26	3694.31	4395.24	3710.39	3362.76	4500.1
XM_004006421.4	115.09	106.77	107.59	73.97	98.68	115.8	99.44	99.55	94.3	83.03	112.72	91.22	117.41	84.54	83.24	84.72	85.72	76.51	87.95	81.91	77.65	99.93	75.99	83.49	11213.5	13068	13107.4	7916.46	12852.7	15928.6	17139.9	11694.3	9879.24	10764.2	10042.3	9779.71	11026.1	9113.03	10515.2	10636.1	9595.05	8729.21	9543.98	7312.84	7353.49	9643.31	7727.14	8918.49
XM_004016954.4	115.08	88.72	94.83	84.95	83.28	135.86	125.57	93.34	71	67.64	61.44	34.99	26.27	110.46	72.44	110.1	91.9	75.83	138.38	146.82	45.91	131.92	106.34	94.66	8427	8161	8683	6833	8152	14046	16266	8241	5590	6591	4114	2819	1854	8949	6878	10388	7731	6502	11286	9852	3268	9568	8127	7600
XM_004003265.4	114.97	114.9	88.15	90.63	120.76	131.3	90.2	100.41	56.42	45.6	44.62	59.69	54.09	77.55	93.23	83.72	79.42	54.3	71.6	71.67	41.91	84.35	63.2	55.28	3719.99	4670	3565.98	3221	5223	5997.95	5162.93	3917	1963	1963	1320	2125	1687	2776	3910.99	3490	2952	2057	2580	2125	1318	2703	2134	1961
XM_004009046.4	114.81	112.64	136.74	72.58	112.53	145	119.9	120.76	126.37	122.82	108.5	93.26	99.12	129.52	120.04	152.17	105.03	105.41	123.57	85.38	81.94	115.85	102.93	116.63	5464.36	6734.52	8137.53	3794.29	7159.85	9743.53	10095.1	6930.12	6467.21	7778.44	4722.01	4883.88	4547.39	6820.3	7407.58	9331.66	5743.24	5874.28	6550.63	3724.01	3790.57	5461.15	5112.72	6086.02
XM_004016051.4	114.66	118.27	114.02	99.08	119.38	166.29	138.28	117.84	165.82	151.39	115.16	121.72	114.69	99.19	171.91	100.72	111.5	130.01	112.1	91.9	86.83	119.64	161.85	105.93	2723.96	3529.77	3387.09	2585.28	3791.26	5577.41	5811.53	3375.4	4235.96	4785.61	2501.61	3181.91	2626.36	2607.07	5295.48	3082.88	3043.29	3616.64	2966.22	2000.72	2005.08	2815.11	4012.92	2759.1
XM_004014506.3	114.5	107	77.45	46.11	98.35	107.79	74.93	74.32	64.19	26.4	30.65	27.06	36.51	77.2	78.94	76.1	96.21	60.42	62.2	45.34	54.39	59.79	53.18	45.49	5046	5924	4268	2232	5794	6707	5842	3949	3042	1548	1235	1312	1551	3764	4511	4321	4871	3118	3053	1831	2330	2610	2446	2198
XM_004006754.4	114.1	81.62	117.57	89.02	77.27	182.69	114.69	94.45	111.36	63.68	79.09	25.24	27.62	154.98	52.62	136.88	116.02	77.75	199.35	140.81	47.73	143.16	91.03	113.89	8326.96	7482.66	10728.8	7136	7538.99	18824	14808	8311.65	8739	6184.44	5277.95	2026.52	1943	12514	4979.57	12871.5	9727.59	6644.02	16204.4	9417	3386	10348.2	6933.53	9112.57
XM_004008712.4	112.5	118.54	116.39	83.34	116.98	120.44	94.69	105.32	50.09	50.78	61.51	62.58	46.89	77.29	92.64	103.44	89.66	63.16	96.58	71.85	59.92	73.31	54.27	67.74	2872.04	3801.65	3715.22	2337	3992.16	4341.1	4276.5	3241.87	1375	1725.17	1436	1758.05	1153.78	2182.93	3066.6	3402.67	2629.75	1888.18	2746.27	1680.84	1486.82	1853.57	1446	1896
XM_004006833.3	112.38	98.44	143.84	85.5	113.5	178.69	130.94	144.43	78.78	130.75	107.52	85.56	134.23	165.29	183.78	183.68	102.73	82.97	120.06	89.41	83.97	75.78	58.8	105.04	1454	1600	2327	1215	1963	3264	2997	2253	1096	2251	1272	1218	1674	2366	3083	3062	1527	1257	1730	1060	1056	971	794	1490
XM_004002432.4	111.75	100.63	118.59	84.66	110.89	135.32	112.89	103.51	76.95	76.45	68.8	97.8	58.1	89.84	111.53	130.16	99.89	81.03	101.33	91.31	72.64	86.34	74.5	88.6	1393.5	1576.31	1848.9	1159.45	1848.49	2382.21	2490.19	1556.3	1031.78	1268.5	784.43	1341.82	698.25	1239.42	1803.13	2091.12	1430.89	1183.15	1407.25	1043.38	880.43	1066.33	969.59	1211.29
XM_004002972.4	110.97	79.08	96.15	73.59	82.77	102	108.85	76.59	81.18	68.11	98.76	87.06	73.14	55.45	44.49	115.03	63.61	80.71	118.09	89.38	111.95	62.7	41.66	97.39	1031	923	1117	751	1028	1338	1789	858	811	842	839	890	655	570	536	1377	679	878	1222	761	1011	577	404	992
XM_012189803.3	110.6	52.13	128.86	53.78	59.54	91.25	83.76	48.73	79.81	23.19	49.42	21.7	22.73	55.78	40.09	58.45	80.42	52.53	132.3	86.63	35.32	69.32	69.22	44.69	4560.97	2700.4	6644.47	2435.93	3282.44	5312.78	6110.23	2423.04	3539.04	1272.68	1863.63	984.58	903.53	2544.93	2143.51	3105.47	3809.91	2536.73	6076.5	3273.88	1415.83	2831.24	2978.97	2020.38
XM_027978458.1	110.31	62.15	55.62	61.47	61.02	57.8	48.07	67.86	72.41	72.99	39.91	76.37	47.02	66.75	56.83	85.5	80.83	82.54	39.11	77.26	38.76	37.57	48.52	82.84	3348.7	2370.19	2111.22	2049.84	2476.29	2477.41	2581.37	2483.75	2363.76	2948.58	1107.76	2551.11	1375.83	2241.8	2237.04	3344.42	2819.08	2934.2	1322.36	2149.37	1143.67	1129.57	1537.16	2757.18
XM_012175491.3	110.24	72.03	112.88	63.85	93.39	94.75	108.98	97.4	80.02	65	97.71	75.44	84.86	68.67	121.03	118.79	80.93	74.66	124.17	67.92	84.77	77.8	65.15	101.02	2340.45	1921.09	2996.43	1488.87	2650.54	2839.97	4093.16	2493.14	1826.64	1836.24	1896.77	1762.22	1736.6	1612.92	3331.48	3249.51	1974.04	1855.97	2936.14	1321.34	1749.41	1635.96	1443.51	2351.46
NM_001145185.1	109.83	117.28	165.44	65.77	103.04	112.4	73.9	122.48	93.51	84.47	97.45	80.64	67.03	94.71	86.66	156.8	107.99	104.03	121.64	83.09	78.07	94.17	69.29	92.78	1922.3	2578.43	3620.51	1264.28	2410.77	2777.26	2288.18	2584.61	1759.71	1967.1	1559.55	1552.96	1130.78	1833.84	1966.66	3535.83	2171.44	2131.82	2371.04	1332.66	1328.15	1632.37	1265.73	1780.4
XM_004004812.3	109.76	101.53	104.61	73.65	98.43	109.13	96.12	93.16	64.56	63.41	67.58	66.12	55.13	91.39	87.64	99.86	82.37	62.51	93.05	72.9	61.19	76.74	62.27	75.08	13042.8	15155	15542	9612	15635	18307.8	20205.4	13347	8249	10026	7342.42	8645	6314	12014	13503	15289	11245	8697	12315	7938	7067	9032	7722	9781
XM_015093671.2	109.76	116.89	106.86	80.47	63.03	108.68	91.95	77.42	83.05	74.86	69.74	88.9	31.71	104.12	114.05	101.13	102.78	97.94	89.77	89.18	43.84	75.36	69.92	71.3	2936.19	3928.39	3574.59	2364.63	2254.24	4104.73	4351.52	2497.19	2388.91	2664.81	1705.96	2616.96	817.73	3081.53	3955.92	3485.72	3158.69	3067.79	2674.68	2186.15	1139.87	1996.63	1952.15	2091.15
XM_004019082.4	109.57	122.74	120.77	91.92	132.89	149.48	112.34	123.86	70.84	44.45	41.76	41.19	38.29	104.05	122.56	137.23	96.1	63.2	111.77	72.41	67.87	90.81	65.72	69.94	1719	2419	2369	1584	2787	3311	3118	2343	1195	928	599	711	579	1806	2493	2774	1732	1161	1953	1041	1035	1411	1076	1203
XM_027959982.1	109.41	96.62	116.9	88.03	102.42	132.89	111.78	101.88	89.85	76.64	76.32	72.02	61.1	94.72	102.04	116.9	103.05	88.52	115.07	107.47	70.65	96.46	92.61	89.57	2753	3054	3678	2433	3445	4721	4976	3091	2431	2566	1756	1994	1482	2637	3329	3790	2979	2608	3225	2478	1728	2404	2432	2471
XR_001436294.2	108.34	121.89	115.41	80.93	107.61	123.92	98.38	97.17	58.16	69.86	56.15	67.11	49.51	92.1	126.21	113.66	85.34	66.93	107.02	84.78	63.52	87.12	58.3	73.75	958	1354	1276	786	1272	1547	1539	1036	553	822	454	653	422	901	1447	1295	867	693	1054	687	546	763	538	715
XM_012178093.3	108	96.64	154.61	75.06	75.04	121.47	122.67	67.77	77.46	117.2	98.08	122.05	56.02	106.1	152.94	85.53	70.43	84.7	132.3	85.28	61.84	72.73	79.43	71.64	1910	2147	3419	1458	1774	3033	3838	1445	1473	2758	1586	2375	955	2076	3507	1949	1431	1754	2606	1382	1063	1274	1466	1389
XM_004010681.4	107.38	106.5	120.78	78.49	103.37	113.39	102.79	89.07	71.65	63.33	62.74	66.88	51.5	94.07	100.98	115.27	96.32	67.1	114.61	90.91	63.94	75.45	70.01	75.57	2126.61	2649.49	2990.87	1707.39	2736.73	3170.48	3601.1	2126.75	1525.75	1668.98	1136.09	1457.5	983.05	2061.01	2592.93	2941.35	2191.45	1556.09	2528	1649.77	1230.75	1479.93	1447.11	1640.75
XM_004011156.3	107.04	98.87	117.64	79.54	107.48	128.44	117.44	103.26	94.55	110.6	111.44	118.13	96.35	100.86	118.38	117.08	81.74	90.59	102.99	87.95	71.05	85.41	84.14	94.66	6412	7440	8811	5233	8607	10862	12445	7458	6090	8816	6104	7786	5563	6684	9194	9036	5625	6354	6871	4828	4137	5067	5260	6217
XM_027974137.1	107.02	110.21	102.01	84.32	119.09	160.74	72.9	105.67	54.67	12.96	23.88	30.89	20.61	100.76	78.94	121.62	83.28	57.3	85.72	57.82	58.62	84.22	41.53	68.32	979.06	1266.54	1166.84	847.25	1456.4	2076.04	1179.85	1165.52	537.76	157.77	199.75	310.96	181.75	1019.85	936.33	1433.6	875.24	613.83	873.41	484.68	521.26	763.14	396.54	685.21
NM_001145179.1	106.96	119.87	109.92	77.41	104.01	115.53	86.55	87.84	52.71	55.25	54.87	57.08	41.56	80.93	94.22	96.74	81.62	55.07	87.91	64.42	46.82	64.95	57.71	61.54	1532	2156.82	1968.59	1217.9	1991.53	2336.33	2193.12	1517.09	811.83	1053	718.61	899.68	573.73	1282.51	1749.79	1785.42	1343.17	923.58	1402.44	845.55	651.81	921.43	862.65	966.43
XM_027977855.1	105.68	122.53	128.93	66.32	101.03	87.12	55.15	64.77	31.76	0.18	2.87	16.17	11.89	64.01	112.27	71.83	110.08	19.28	79.99	34.14	14.25	50.16	28.03	26.25	885	1289	1350	610	1131	1030	817	654	286	2	22	149	96	593	1219	775	1059	189	746	262	116	416	245	241
XM_004019144.4	105.57	57.2	93.79	61.83	56.48	73.23	104.35	75.42	72.09	99.35	160.4	118.34	101.1	85.12	97.71	85.89	41.99	90.09	62.32	60.85	90.76	35.13	66.76	81.87	8419	5730	9352	5416	6021	8245	14721	7252	6182	10542	11696	10384	7771	7510	10103	8825.19	3847	8412	5535	4447	7035	2775	5556	7158.33
XM_027957447.1	105.43	106.65	126.26	93.54	152.35	160.5	166.95	149.3	106.21	155.91	131.54	113.5	114.95	115.25	142.68	148.65	75.56	126.07	126.22	102.74	107.21	128.38	114.17	134.55	4118.04	5233.07	6166.17	4013.03	7954.69	8850.32	11535.8	7031.25	4460.59	8103.2	4697.81	4878.04	4327.51	4980.08	7225.56	7480.58	3390.7	5765.66	5490.95	3677.31	4070.1	4966.53	4653.92	5761.64
XM_004002164.4	105.24	110.57	116.27	78.81	111.48	124.72	94.92	98.83	72.53	76.39	75.9	77.07	55.49	96.58	97.45	113.91	84.54	69.21	108.96	76.8	69.13	77.03	63.69	81.07	3568.07	4709.29	4928.94	2934.78	5052.42	5969.9	5692.94	4040.11	2644.08	3446.36	2353.11	2875.04	1813.38	3622.57	4283.76	4975.82	3292.94	2747.67	4114.36	2386.2	2278.2	2586.72	2253.69	3013.4
XM_027960157.1	104.63	114.49	117.95	87.26	124.03	130.49	102.28	112.4	58.82	76.52	72.1	72.79	50.54	88.5	113	117.59	89.8	59.21	121.24	76.05	60.15	81.36	58.26	78.83	857	1178	1208	785	1358	1509	1482	1110	518	833.96	540	656	399	802	1200	1241	844.96	567.82	1106	570.79	478.89	660	498	707.91
XM_004018522.3	104.56	90.69	115.73	87.19	97.98	104.63	71.88	97.99	146.13	234.47	246.12	196.2	188.72	168.47	137.85	139.6	116.75	106.01	104.96	74.97	95.04	75.72	72.36	90.81	2009	2189	2780.22	1840	2516.45	2838.2	2443.06	2270	3019	5994.42	4324	4148	3495	3581.06	3434	3456	2577	2385	2246	1320	1775	1441	1451	1913
XM_004005845.3	104.5	93.41	98.77	64.89	87.26	106.44	92.74	80.27	73.64	61	63.16	55.78	48.22	85.22	87.53	93.66	85.85	62.21	99.9	73.66	59.27	68.07	60.01	67.51	3579	4019	4230	2441	3995	5147	5619	3315	2712	2780	1978	2102	1592	3229	3887	4133	3378	2495	3811	2312	1973	2309	2145	2535
XM_027973204.1	104.19	110.65	114.23	70.6	117.75	124.8	119.27	114.72	63.48	59.58	57.03	52.97	49.63	90.72	108.75	118.07	90.53	55.59	108.02	77.31	61.64	83.43	66.68	78.25	1086.94	1450	1490	809	1642	1838	2201	1443	712	827	544	608	499	1047	1471	1587	1085	679	1255	739	625	862	726	895
XM_027976360.1	104.08	100.75	97.52	77.26	97.74	107.28	91.81	92.3	88.01	106.58	101.28	94.44	90.2	87.87	95.98	77.58	80.34	95.15	86.74	77.24	73.45	71.45	77.65	78.96	7702	9366	9023	6279.45	9669	11208	12019	8235	7003	10495	6853	7690	6434	7194	9209	7397	6830	8245	7149	5238	5283	5237	5997.34	6406.48
XM_027971745.1	103.66	97.71	107.58	68.38	81.8	107.95	95.45	69.15	82.13	80.17	71.57	76.73	52.95	92.53	109.28	82.42	82.94	69.41	95.09	68.85	53.45	73.7	65.73	54.23	2167	2566	2812	1570	2286	3186	3530	1743	1846	2230	1368	1765	1067	2140	2962	2220	1992	1699	2214	1319	1086	1526	1434	1243
XM_004019065.4	103.34	114.98	86.27	70.61	90.23	127.36	89.27	78.73	58.89	59.02	38.22	45.78	29.16	86.48	99.5	95.78	91.83	66.42	71.96	72.15	44.98	76.89	65.94	55.29	958	1339	1000	719	1118.22	1667	1464	880	587	728	324	467	260.59	887	1196	1144	978	721	743	612.97	405.32	705.99	638	562
XM_004018946.4	103.12	94.01	112.71	66.94	122.02	123.72	72.16	76.85	14.94	0	5.43	16.89	6.08	78.86	121.15	87.39	64.24	19.73	89.84	50.9	16.06	67.5	38.21	26.99	1143	1309	1562	815	1808	1936	1415	1027	178	0	55	206	65	967	1741	1248	818	256	1109	517	173	741	442	328
NM_001142891.1	102.98	97.71	104.98	71.08	99.28	118.28	90.17	92.32	65.77	75.61	61.79	68.88	61.9	89.34	100.92	105.2	83.26	66.16	105.37	73.41	62.39	71.27	59.55	72.71	1237.96	1475.58	1577.98	938.5	1595.48	2007.43	1917.52	1338.14	850.12	1209.44	679.18	911.05	717.25	1188.12	1572.93	1629.48	1149.88	931.23	1410.71	808.65	728.97	848.54	747.16	958.23
XM_027963691.1	102.9	84.71	95.02	71.44	93.31	109.55	88.11	85.92	64.33	54.43	61.41	62.79	48.68	71.84	77.78	88.77	79.96	64.53	85.73	71.53	53.54	68.59	60.47	66.65	2496.98	2582.19	2882.94	1904.19	3026.79	3753.06	3782.31	2513.75	1678.52	1757.56	1362.62	1676.56	1138.58	1928.78	2447.2	2775.51	2229.1	1833.67	2317.01	1590.51	1262.95	1648.56	1531.56	1773.29
XM_004011773.4	102.71	98.6	113.99	69.99	99.46	105.89	94.17	95.56	98.44	89.28	86.58	84.68	77.67	88.83	102.14	98.79	94.51	81.32	90.88	65.28	75.95	85.79	75.59	86.85	2553	3079	3543	1911	3305	3716	4141	2864	2631	2953	1968	2316	1861	2443	3292	3164	2699	2367	2516	1487	1835	2112	1961	2367
NM_001009449.1	102.6	90.65	103.96	78.26	103.43	115.1	112.23	92.6	105.08	85.27	81.74	89.19	77.03	88.85	98.64	119.64	85.62	81.67	88.6	74.45	64.99	85.38	82.7	89.96	1969.17	2185.7	2494.88	1649.84	2653.68	3118.98	3810.62	2142.9	2168.49	2177.73	1434.47	1883.67	1425.11	1886.66	2454.68	2958.71	1888	1835.33	1894.04	1309.39	1212.41	1623.11	1656.53	1893.09
XM_012178722.3	102.51	59.58	65.7	75.52	72.94	114.97	112.91	81.55	99.84	62.43	53.99	49.97	46.73	75.17	58.55	104.09	75.22	72.67	74.92	139.74	69.08	110.48	89.16	117.97	7825.69	5714.29	6271.67	6333.07	7443.68	12391.6	15249.6	7506.84	8195.92	6341.66	3769.19	4197.28	3438.42	6349.25	5795.42	10238.6	6597.58	6496.37	6370.47	9776.48	5125.91	8354.07	7103.85	9874.46
XM_027961836.1	102.47	95.61	97.61	62.87	89.96	108.47	81.9	84.87	62.33	58.98	52	55.63	45.56	72.67	84.86	88.94	81.2	60.56	82.84	74.62	53.92	68.87	56.79	70.25	1922.91	2253.79	2290.26	1295.93	2256.71	2873.68	2718.83	1920.21	1257.74	1472.62	892.33	1148.58	824.15	1508.63	2064.71	2150.36	1750.59	1330.68	1731.43	1283.23	983.5	1279.91	1112.21	1445.24
XM_015095730.2	101.97	87.72	87.13	63.32	83.29	97.79	73.15	75.1	72.76	66.3	67.19	60.48	53.51	69.6	73.65	64.12	84.87	72.25	72.39	73.76	60.83	67.35	62.73	54.01	6931	7490	7405	4727	7568	9384	8796	6155	5318	5996	4176	4523	3506	5234	6491	5615	6627	5750	5480	4594	4019	4534	4450	4025
XM_012183366.3	101.55	69.92	142.95	70.88	103.04	113.06	159.42	96.71	77.69	60.68	83.21	69.04	46.3	63.75	77.84	118.1	75.73	70.43	123.14	96.28	73.98	86.37	102.06	102.01	2576	2228	4534	1975	3494	4049	7154	2958	2119	2048	1930	1927	1132	1789	2560	3860	2207	2092	3479	2238	1824	2170	2702	2837
XM_027980091.1	101.25	74.29	82.32	93.59	77.65	76.88	63.91	71.59	114.41	155.71	175.38	124.84	158.42	153.78	94.11	64.28	95.54	108.37	68.05	75.89	87.12	72.27	86.9	72.34	4582	4223	4658	4652	4697	4912	5116	3906	5567	9376	7257	6216	6910	7699	5522	3748	4967	5742	3430	3147	3832	3239	4104	3589
XM_004006155.3	100.78	105.25	117.28	77.2	98.39	116.65	97.36	95.42	63.76	60.72	52.31	69.27	41.44	73.83	106.99	98.32	98.65	58.49	95.65	74.43	56.76	68.45	58.44	69.14	1455.91	1910	2118.31	1225	1900.07	2379	2488	1662	990.45	1167.18	691	1101	577	1180	2004	1829.94	1637.23	989.29	1538.9	985.27	797	979.34	881	1095
NM_001289795.2	100.68	93.44	95.78	72.68	93.29	106.11	90.72	88.78	76.71	74.1	74.31	80.14	61.74	74.03	94.55	89.28	79.83	74.06	86.59	77.42	64.86	73.46	65.4	64.07	2279	2657	2711	1807	2823	3391	3633	2423	1867	2232	1538	1996	1347	1854	2775	2604	2076	1963	2183	1606	1427	1647	1545	1590
XM_004002011.4	100.48	26.94	88.71	48.19	43.56	144.08	112.2	59.93	53.35	11.59	44.85	17.02	13.63	116.71	48.83	79.94	72.84	22.5	125.43	58.88	31.24	85.05	78.45	52.85	8732	2941	9639	4600	5060	17677	17248	6279	4985	1340	3564	1627	1142	11220	5502	8950	7272	2289	12140	4689	2639	7320	7115	5035
XM_027962613.1	100.47	64.27	53.5	83.42	88.86	148.31	164.94	182.91	13.35	8.57	14.01	26.44	14.62	57.91	169.7	138.05	32.35	9.3	65.24	29.37	17.93	30.79	33.27	55.17	784	630	522	715	927	1634	2277	1721	112	89	100	227	110	500	1717	1388	290	85	567	210	136	238	271	472
XM_004016132.3	99.7	100.32	108.82	66.22	91.48	109.57	96.92	85.34	57.36	53.17	54.12	58.15	35.42	81.66	94.07	101.99	77.9	54.68	97.37	72.92	50.08	67.75	54.48	64.86	2462	3112	3360	1796	3020	3820	4234	2541	1523	1747	1222	1580	843	2231	3012	3245	2210	1581	2678	1650	1202	1657	1404	1756
XM_027961472.1	99.43	78.56	63.91	99	105	112.08	80.57	135.1	116.92	76.99	80.11	65.8	87.96	61.38	88.52	71.71	100.82	110.21	63.35	91.88	96.64	104.72	114.02	111.14	1880	1866	1511	2056	2654	2992	2695	3080	2377	1937	1385	1369	1603	1284	2170	1747	2190	2440	1334	1592	1776	1961	2250	2304
NM_001009270.1	99.19	102.57	104.33	70.08	101.71	118.77	90.92	85.24	56.92	40.44	47.7	45.02	49.03	96.55	89.23	96.95	87.47	50.96	106.84	71.21	62.62	75.94	54.12	61.23	1742	2263	2291	1352	2388	2945	2825	1805	1075	945	766	870	830	1876	2032	2194	1765	1048	2090	1146	1069	1321	992	1179
XM_027959098.1	98.84	123.44	40.7	29.62	58.07	91.64	47.53	92.44	44.66	14.06	9.98	9.76	11.97	50.11	46.43	97.4	75.06	53.39	34.48	22.23	23.96	50.07	22.17	49.56	884.09	1387.02	455.15	290.96	694.32	1157.3	752.09	996.9	429.49	167.39	81.6	96.09	103.22	495.92	538.47	1122.53	771.29	559.2	343.54	182.23	208.32	443.56	206.96	486.02
XM_027975337.1	98.76	78.31	66.4	66.92	82.18	83.94	68.47	76.34	70.5	62.32	64.47	55.56	56.34	71.25	67.23	63.72	74.92	69.13	62.15	73.01	68.64	63.61	67.74	60.29	12323.2	12275	10358.7	9171.4	13707	14787.4	15112.8	11484.9	9458.37	10346.9	7356.06	7627.5	6776.32	9835.66	10876.5	10244.3	10739	10100.7	8636.88	8348.46	8324.82	7861.65	8821.88	8247.76
XM_004006374.4	98.36	75.82	81.91	66.39	73.74	94.86	77.45	74.8	70.93	54.01	60.35	44.72	44.41	70.9	67.65	74.44	90.08	78.64	82.95	82.56	58.84	78.78	74.07	65.46	5747.6	5565.75	5984.58	4261.42	5760.3	7826.07	8006.07	5270.11	4456.87	4199.46	3224.49	2875.3	2501.26	4583.64	5125.68	5604.56	6047.59	5380.45	5398.32	4420.79	3341.76	4559.44	4517.42	4193.51
XM_004010305.3	98.32	105.73	110.92	80.95	98.12	116.17	100.52	84.47	64.53	62.69	59.33	74.32	47.58	88.58	103.28	99.37	76.84	60.8	99.26	67.25	54.45	64.75	59.95	69.65	1254	1694	1769	1134	1673	2092	2268	1299	885	1064	692	1043	585	1250	1708	1633	1126	908	1410	786	675	818	798	974
XM_027973627.1	98.26	87.38	83.95	61.12	79.95	104.48	82.24	84.77	77.03	78.64	70.09	69.29	65.52	93.59	93.17	85.33	78.16	80.39	76.6	73.56	70.63	83	69.98	74.79	4732.99	5287.12	5055.65	3233.56	5147.89	7105.16	7007.11	4923.13	3989.46	5040.28	3087.04	3672.15	3041.7	4987.11	5818.46	5295.26	4325.01	4533.94	4109.38	3247	3306.62	3959.54	3517.6	3949.3
XM_004015189.4	97.87	121.79	93.24	81.24	105.46	121.83	97.84	106.12	63.45	71.99	50.53	68.15	45.39	89.44	91.25	116.96	76.49	71.29	82.64	70.76	64.04	77.38	49.65	83.43	1360	2126	1620	1240	1959	2390	2405	1778	948	1331	642	1042	608	1375	1644	2094	1221	1160	1279	901	865	1065	720	1271
XM_027976335.1	97.87	73.53	68.11	81.79	95.13	94.72	73.59	89.33	82.61	63.88	149.55	85.12	116.92	53.74	88.91	49.76	72.32	88.76	64.24	77.71	93.06	70.24	73.3	65.71	6219.25	5869.8	5411.6	5708.96	8081.79	8498.67	8272.64	6845.01	5644.64	5401.4	8690.17	5952.35	7161.67	3778.09	7326.09	4074.41	5279.68	6604.8	4546.67	4525.4	5748.5	4421.08	4861.71	4578.09
XM_027961893.1	97.54	82.99	82.78	69.47	86.19	100.18	70.64	72.58	80.31	62.29	68	73.52	62	67.91	76.47	68.72	92.2	76.79	62.36	68.47	59.11	70.03	64.07	61.79	5205	5563	5523	4072	6148	7547	6668	4670	4608	4423	3318	4317	3189	4009	5291	4725	5652	4798	3706	3348	3066	3701	3568	3615
XM_004002614.3	97.45	102.78	96.88	71.29	102.62	117.34	99.39	100.37	72.19	57.65	57.68	53.79	48.44	82.05	93.52	95.11	84.82	59.23	82.61	61.83	57.45	68.68	57.66	64.69	3961	5248	4924	3183	5576	6734	7147	4919	3155	3118	2144	2406	1898	3690	4929	4981	3961	2819	3740	2303	2270	2765	2446	2883
XM_015092248.2	97.33	111.17	87.07	102.27	123.65	109.19	82.52	113.26	65.43	102.09	147.77	92.44	107.27	93.01	94.46	60.66	79.01	95.8	91.73	73.65	91.33	69.58	67.24	77.39	2939	4217	3287.24	3392	4991	4655	4408	4123.41	2124.28	4102	4080	3071.35	3122	3107	3698	2360	2741	3387	3085	2038	2680.58	2081	2119	2562
XM_027976982.1	96.94	105.79	105.31	71.26	99.74	109.49	91.81	90.97	57.59	58.86	58.84	54.95	45.77	75.71	94.2	93.14	88.62	64.64	91.98	74.53	53.95	71.16	60.64	62.6	1993	2732	2707	1609	2741	3178	3339	2255	1273	1610	1106	1243	907	1722	2511	2467	2093	1556	2106	1404	1078	1449	1301	1411
XM_004002787.4	96.65	79.41	83.1	56.76	97.79	91.79	72.16	73.92	67.94	43.76	47.28	47.1	50.24	61.53	66.92	68.59	75.72	46.3	69.9	49.07	51.69	51.64	42.32	46.65	3772.97	3894.26	4056.43	2433.66	5103.3	5058.92	4983.3	3479.31	2851.64	2273.05	1687.67	2023.37	1890.55	2657.44	3387.23	3450.24	3396.13	2116.17	3039.25	1755.27	1961.19	1996.61	1724.23	1996.66
XM_027960712.1	96.49	86.5	71.68	52.56	64.73	100.92	88.15	104.35	77.12	40.84	41.81	24.04	32.35	72.52	70.6	71.89	78.74	61.22	60.36	42.9	36.89	83.69	82.23	68.82	6782.57	7638.45	6300.31	4058.45	6082.13	10015.5	10962	8844.03	5828.96	3819.88	2687.66	1859.42	2192.15	5639.96	6434.22	6510.72	6358.83	5038.83	4725.32	2763.14	2520.31	5826.53	6032.34	5303.4
XM_004021543.4	96.18	93.93	62.45	71.65	85.58	95.86	61.58	74.63	29.97	23.84	28.06	50.57	30.86	37.19	69.4	72.24	63.43	33.13	45.62	47.34	39.66	46.05	23.39	42.17	776	952	630	635	923	1092	879	726	260	256	207	449	240	332	726	751	588	313	410	350	311	368	197	373
XM_027964963.1	95.96	96.64	201.15	131.96	86.13	220.11	0.27	72.29	81.25	101.44	150.21	153.31	66.59	181.28	0.46	79.33	81.61	76.45	169.14	141.8	68.67	154.87	0.2	62.81	2756.65	3487.6	7225.63	4163.86	3307.69	8927.7	13.75	2503.86	2509.75	3877.61	3945.87	4846.38	1844.01	5761.58	17.12	2936.45	2693.35	2571.51	5412.05	3733.14	1917.68	4406.67	6.13	1978.22
XM_004014180.3	95.95	88.31	87.13	63.1	88.48	96.96	88.5	81.66	67.23	53.11	48.4	54.48	42.02	65.97	70.7	86.62	75.37	60.66	86.81	64.78	61.29	68	48.46	63.78	2318.49	2680.7	2632.61	1674.68	2858.07	3307.84	3783.41	2379.1	1746.84	1707.66	1069.34	1448.64	978.75	1763.69	2215.01	2696.8	2092.38	1716.46	2336.45	1434.42	1439.6	1627.43	1222.03	1689.73
XM_027972720.1	95.73	102.28	111.99	43.58	277.82	182.46	132.62	161.94	273.46	92.75	51.83	15.23	99.5	218.34	137.01	200.48	124.98	149.88	133.41	36.74	169.85	140.82	105.71	75.62	1408.31	1890.04	2059.84	704.11	5463.25	3789.49	3451.36	2872.24	4325.5	1815.55	697.23	246.58	1410.85	3553.55	2613.19	3799.84	2112.17	2581.61	2185.84	495.29	2428.62	2051.72	1623	1219.63
NM_001104929.1	95.72	76.55	87.94	65.88	74.08	104.17	106.39	63.75	77.88	50.08	50.26	42.58	37.22	81.12	71.84	78.24	96.04	72.74	94.3	109.93	56.84	104.84	95.33	72.7	4082	4101	4689	3086	4223	6272	8026	3278	3571	2842	1960	1998	1530	3827	3972	4299	4705	3632	4479	4296	2356	4428	4243	3399
XM_027966055.1	95.37	81.45	73.32	62.14	68.45	86.48	71.07	78.77	50.08	34.31	51.17	49.67	41.97	50.57	69.38	57.21	78.66	54.8	58.86	60.99	48.78	59.62	49.81	54	3039	3260.5	2921.54	2175	2915.96	3890.52	4006.55	3026.55	1716	1455	1491	1741.62	1289.21	1783.01	2866.7	2348.96	2879.83	2044.84	2089	1781	1510.83	1881.57	1656.56	1886.63
XM_027976727.1	95.05	106.23	165.56	87.89	101.23	138.48	72.32	158.77	104.52	162.88	201.87	125.2	128.87	79.37	33.41	128.5	64.01	248.44	132.21	99.91	227.61	185.79	73.44	262.37	8482.42	11908.8	18473.8	8615.12	12076.6	17447.8	11416.6	17083.8	10029.6	19342.2	16473	12294	11085.1	7836.83	3866.35	14775	6562.11	25960.6	13140.8	8170.5	19743.8	16421.7	6840.49	25670.2
NM_001009254.1	95.03	159.43	184.09	66.42	95.58	132.53	74.8	66.03	83.35	46.91	55.45	25.54	34.07	91.96	78.91	91.74	104.64	188.31	135.55	86.12	103.79	85.11	89.67	61.23	3797	8002	9197	2915	5105	7476	5287	3181	3581	2494	2026	1123	1312	4065	4088	4723	4803	8810	6032	3153	4031	3368	3739	2682
XM_004010248.4	94.9	97.67	91.54	71.48	89.89	89.75	81.83	76.33	57.75	47.8	58.58	54.62	47.75	70.85	68.75	78.68	79.93	63.46	74.61	64.14	52.62	64.7	58.93	62	4631	5987	5585	3831	5864	6183	7064	4491	3030	3104	2614	2933	2246	3825	4350	4947	4481	3626	4055	2868	2496	3127	3001	3317
XM_004023338.4	94.87	94.9	103.49	64.48	96.57	116.01	92.23	89.67	53.98	58.46	53.42	61.24	45.68	79.59	96.85	98.89	76.91	49.7	95.9	72.28	56.01	78.08	55.83	67.81	1239	1557	1690	925	1686	2139	2131	1412	758	1016	638	880	575	1150	1640	1664	1154	760	1395	865	711	1010	761	971
XM_004006072.3	94.59	101.56	98.84	74.03	104.61	122.12	89.73	95.26	57.17	48.29	48.96	54.13	43.8	73.65	90.93	91.05	76.17	53.02	75.89	62.02	51.25	66.06	58.12	55.56	3710	5004	4847	3189	5485	6762	6226	4505	2411	2520	1756	2336	1656	3196	4624	4601	3432	2435	3315	2229	1954	2566	2379	2389
XM_027966511.1	94.27	122.49	106.69	92.42	93.26	119.88	126.59	101.78	62.66	95.28	93.75	62.11	78.46	86.93	119.16	114.55	69.05	72.16	97.41	61.76	60.17	92.53	59.47	93.18	3610.9	5894.28	5110.03	3888.19	4775.31	6483.13	8578.12	4700.44	2580.85	4856.51	3283.45	2617.64	2896.84	3683.89	5918.34	5653.39	3038.78	3236.26	4155.91	2167.87	2240.41	3510.51	2377.57	3912.97
XM_027978277.1	94.2	75.18	92.95	74.83	98.27	115.47	105.78	99.08	107.94	91.16	89.33	84.87	95.39	112.12	140.08	74.25	100.39	85.82	74.17	96.4	105.14	108.43	127.36	86.96	1180.39	1183.44	1456.36	1029.86	1646.06	2042.73	2344.87	1496.89	1454.36	1519.94	1023.48	1170.12	1152.11	1554.29	2275.88	1198.72	1445.13	1259.18	1035.14	1106.92	1280.56	1345.72	1665.51	1194.71
XM_004015161.2	93.89	91.61	96.75	66.08	86.82	93.41	83.26	82.85	47.74	52.77	55.13	63.76	42.89	62.26	83.81	83.49	77.25	51.93	84.66	65.47	53.82	62.44	48.74	62.41	1626	1993	2095	1257	2010	2284	2551	1730	889	1216	873	1215	716	1193	1882	1863	1537	1053	1633	1039	906	1071	881	1185
XM_012174925.2	93.84	90.23	83.59	65.09	90.5	95.94	79.41	97.65	64.14	60.87	68.38	49.91	50.33	73.64	74.76	67.5	78.56	73.25	75.44	75.9	66.23	62	64.59	60.62	5436	6566	6054	4141	7008	7846	8137	6820	3995	4692	3622	3181	2810	4719	5615	5038	5228	4968	4867	4029	3729	3557	3905	3850
XM_015102558.2	93.54	106.28	92.47	74.38	109.63	111.14	70.59	85.89	38.95	14.05	17.87	21.47	22.28	76.46	72.24	109.59	74.02	51.14	86.66	55.32	52.05	69.76	40.55	53.69	846.19	1207.81	1045.99	739.04	1325.81	1419.46	1129.66	936.85	378.89	169.17	147.79	213.7	194.29	765.24	847.37	1277.31	769.31	541.75	873.12	458.57	457.7	625.04	382.83	532.5
XM_004011436.4	93.43	90.69	89.27	69.18	91.78	102.68	84.71	87.24	68.3	58.07	66.36	65.59	60.62	79.04	92.9	88.36	76.8	64.76	75.22	65.86	60.07	68.46	68.44	65.05	3690.98	4500.97	4409.95	3001.97	4847.03	5727.13	5920.01	4155.45	2901.4	3052.69	2397.04	2851.08	2308.52	3454.89	4758.89	4497.92	3485.53	2995.51	3309.9	2384.28	2306.69	2678.82	2821.89	2817.57
XM_004010314.4	93.35	78.78	92.4	66.53	78.42	97.08	90.09	75.85	72.16	61.28	62.01	66.5	52.4	83	82.98	87.68	82.96	69.36	102.07	85.61	61.56	62	65.87	77.29	1961	2079	2427	1535	2202	2879	3348	1921	1630	1713	1191	1537	1061	1929	2260	2373	2002	1706	2388	1648	1257	1290	1444	1780
XM_027969597.1	93.34	106.15	119.17	76.16	93.24	105.1	99.27	96.08	62.49	83.03	74.95	69.17	54.22	73.65	91.65	98.83	88.54	70.18	112.25	73.93	72.67	74.84	72.43	82.25	958.5	1369.27	1530.08	859.05	1279.88	1523.68	1803.32	1189.55	690.01	1134.58	703.76	781.52	536.67	836.76	1220.24	1307.6	1044.5	843.79	1283.82	695.71	725.33	761.16	776.25	925.96
XM_027959472.1	92.82	64.16	76.03	49.77	71.57	95.94	58.95	72.69	72.82	66.29	79.53	68.45	65.18	68.58	85.64	70.82	84.91	55.45	65.8	70	67.1	59.18	52.59	70.56	1528	1326.84	1565.09	900	1575.02	2230	1716.83	1442.81	1289	1452.12	1197.19	1239.99	1034.28	1249	1828.02	1502.16	1606	1068.81	1206.5	1055.99	1073.79	965	903.5	1273.55
XM_015096680.2	92.49	97.23	109.42	73.41	109.33	122.63	137.2	102.65	63.15	64.67	93.32	80.04	55.36	54.78	105.05	72.29	72.28	65.36	91.08	57.6	61.55	65.97	58.23	75.97	2982.95	3939.55	4412.83	2600.79	4713.96	5583.98	7828.41	3991.97	2190.24	2775.42	2752.26	2840.6	1721.18	1954.76	4393.14	3004.29	2678.12	2468.4	3271.82	1702.49	1929.74	2107.43	1960.18	2686.44
XM_004002518.3	92.12	58.87	45.88	45.7	52.1	80.45	64.35	93.17	36.89	20.44	29.05	18.25	24.59	35.3	79.13	56.15	52.61	34.43	38.48	40.91	42.82	60.5	40.82	74.45	1507.13	1209.86	938.63	821.27	1139.45	1858.26	1862.36	1837.85	649	445	434.56	328.46	387.71	638.87	1678.68	1183.74	988.92	659.56	701.26	613.34	680.91	980.45	697.01	1335.42
XM_004006469.3	91.94	102.68	104.43	69.79	108.52	117.22	92.21	100.91	56.77	55.09	59.28	53.89	52.78	77.08	83.22	87.16	67.46	54.35	84.75	60.86	49.88	68.95	55.09	60.85	3681	5164	5228	3069	5808	6626	6531	4871	2444	2935	2170	2374	2037	3414	4320	4496	3103	2548	3779	2233	1941	2734	2302	2671
XM_027976262.1	91.74	46.86	137.99	68.82	90.67	84.14	111.24	113.67	101.3	33.95	82.56	28.21	41.37	45.42	47.95	122.1	105.39	53.54	165.82	132.74	66.92	85.56	76.38	127.14	4318.05	2770.74	8120.64	3557.56	5704.48	5590.87	9262.16	6450.57	5126.54	2126.15	3553.14	1460.71	1876.7	2364.85	2926.17	7404.12	5698.7	2950.85	8692.55	5725.11	3061.42	3988.28	3751.74	6560.39
XM_004014504.3	91.38	103.71	102.4	63.74	90.92	93.36	84.7	89.15	45.46	39.52	40.76	43.06	39.9	71.29	80.43	78.07	88.95	50.48	74.83	57.24	43.62	60.43	50.16	48.98	2722.02	3880.86	3814.06	2085.51	3620.52	3926.29	4463.18	3201.77	1455.91	1566.44	1110.27	1411.22	1145.74	2349.33	3106.56	2996.2	3044.15	1760.77	2482.64	1562.55	1263	1783.01	1559.3	1599.75
XM_012101133.3	91.2	114.53	96.08	78.67	125.04	132.59	93.62	99.82	73.3	37.36	30.15	41.86	29.9	90.58	104.54	121.01	95.18	79.1	88.44	73.3	64.47	80.21	67.97	73.03	1598	2521	2105	1514	2929	3280	2902	2109	1381	871	483	807	505	1756	2375	2732	1916	1623	1726	1177	1098	1392	1243	1403
XM_004005645.3	91.15	91.64	89.49	62.54	79.34	96.23	79.57	75.68	53.31	46.47	46.65	47.63	30.42	67.23	83.16	81.17	77.72	51.59	82.94	69.77	47.62	63.07	50.64	57.65	1859	2348	2282	1401	2163	2771	2871	1861	1169	1261	870	1069	598	1517	2199	2133	1821	1232	1884	1304	944	1274	1078	1289
XM_004010547.3	90.89	91.26	101.48	65.64	93.54	99.86	97.7	96.84	56.35	75.5	73.72	82.85	52.54	66.92	91.4	101.84	65.24	59.53	93.76	67.33	59.49	61.36	50.03	69.04	987	1245	1378	783	1358	1531	1877	1268	658	1091	732	990	550	804	1287	1425	814	757	1134	670	628	660	567	822
XM_004006595.4	90.88	92.45	95.87	66.65	87.3	102.75	85.38	85.5	45.23	41.37	46.75	52.16	43.37	66.92	92.53	89.07	65.38	46.2	73.3	51.71	40.99	63.05	55.42	48.07	3059	3909	4035	2464	3928	4883	5084	3470	1637	1853	1439	1932	1407	2492	4038	3863	2528	1821	2748	1595	1341	2102	1947	1774
XM_012100410.2	90.84	96.9	88	74.83	94.85	95.13	94.02	96.44	59.08	55.91	62.42	71.3	51.48	75.05	93.64	85.15	75.08	64.5	73.35	69.96	60.44	66.19	59.66	67.56	3766.64	5047.11	4561.96	3408.01	5257.44	5568.51	6896.03	4821.19	2634	3084.53	2366.67	3252.8	2057.42	3442.59	5034.25	4548.94	3576.47	3131.36	3387.35	2658.18	2435.77	2718.09	2581.8	3070.93
XM_015102061.2	90.33	85.37	90.14	68.62	94.42	97.99	81.94	83.94	60.34	51.2	60.25	66.36	54.42	72.34	75.9	75.92	75	54.89	73.01	69.75	52.7	69.28	57.77	58.61	7544	8957	9413	6295	10541	11554	12106	8453	5419	5690	4601	6098	4381	6684	8219	8169	7196	5368	6791	5338	4278	5731	5035	5367
XM_004023371.4	90.3	67.85	54.44	47.29	67.5	78.15	58.68	110.43	40.36	16.78	33.42	19.44	26.48	38.36	43.03	55.55	88.91	59.15	68.43	47.59	82.97	49.8	26.37	68.71	2833.38	2674.37	2135.83	1629.77	2831.27	3462.13	3257.32	4177.94	1361.6	700.78	958.77	671.24	800.75	1331.72	1750.61	2245.85	3204.81	2172.99	2391.39	1368.4	2530.45	1547.65	863.58	2363.58
XM_004002656.3	90.12	67.72	68.08	72.9	85.43	77.78	64.87	80.95	53.66	47.36	62.29	61.9	59.21	45.86	66.49	47.21	72.58	58.15	58.44	56.27	53.24	49.34	46.67	49.88	2568.81	2424.72	2426.37	2282.46	3255.44	3130.02	3270.87	2782.18	1644.54	1796.43	1623.57	1941.44	1626.72	1446.14	2457.25	1733.82	2376.86	1940.8	1855.23	1469.81	1475.18	1393.09	1388.3	1558.8
XM_004017362.4	90.08	80.82	80.94	52.05	78.05	86.8	76.56	71.79	59.33	57.1	44.66	48.61	44.99	66.7	76.25	81.92	70.66	52.39	76.71	52.86	52.83	50.8	44.54	56.49	1639.02	1847.31	1841.38	1040.24	1898.29	2229.71	2464.13	1575	1160.74	1382.46	742.99	973.1	789.09	1342.68	1798.71	1920.42	1476.93	1116.13	1554.55	881.34	934.27	915.41	845.75	1126.77
XM_027960254.1	89.86	77.37	85.94	67.58	66.51	82.13	66.22	64	66.93	70.77	70.78	84.49	53.69	72.39	86.21	78.25	77.18	61	75.01	67.34	55.75	56.53	54.8	62.72	1814.46	1962.58	2169.66	1498.84	1795.25	2341.19	2365.4	1558.04	1453.18	1901.28	1306.76	1877.13	1044.93	1617.15	2257.02	2035.75	1790.26	1442.08	1686.86	1246.03	1094.14	1130.57	1154.87	1388.53
XM_004008868.3	89.85	86.47	90.9	70.2	80.12	86.28	77.57	71.13	49.45	49.47	45.12	52.83	36.93	73.19	75.2	94.59	75.18	53.3	82.66	68.49	48.89	62.15	51.5	62.47	1032.5	1248.18	1306.04	886.02	1230.8	1399.73	1576.9	985.6	611.05	756.45	474.1	667.94	409.1	930.49	1120.44	1400.51	992.45	717.18	1057.97	721.24	546.13	707.34	617.65	786.98
NM_001009421.1	89.36	108.71	133.49	88.43	107.55	139.72	91.01	99.51	56.19	67.65	72.01	76.36	43.63	77.55	96.58	90.29	78.35	60.39	120.09	81.26	58.01	81.05	43.62	59.97	954	1458	1782	1037	1535	2106	1719	1281	645	961	703	897	449	916	1337	1242	961	755	1428	795	602	857	486	702
XM_004023656.4	89.33	78.77	78.85	52.26	69.1	78.71	65.92	63.28	48.74	49.62	46.71	60.59	41.23	61.51	73.86	80.29	67.61	47.91	68.12	50.4	46.47	48.68	49.11	56.52	1234	1367	1362	793	1276	1535	1611	1054	724	912	590	921	549	940	1323	1429	1073	775	1048	638	624	666	708	856
XM_027975448.1	89.29	74.27	77.82	52.65	115.17	72.54	25.34	48.62	13.86	0.05	2.36	13.49	14.25	26.16	32.96	43.25	99.97	14.94	49.71	24.6	13.81	34.69	11.62	11.07	1450	1515	1580	939	2500	1663	728	952	242	1	35	241	223	470	694	905	1865	284	899	366	218	558	197	197
XM_027977571.1	89.07	129.78	169.57	68.63	201.02	105.65	21.68	140.6	96.4	8.23	28.07	2.48	4.26	74.18	4.92	92.51	59.33	69.85	60.41	23.83	125.14	61.45	44.49	23.05	751.32	1375.19	1788.48	635.87	2266.71	1258.22	323.47	1429.97	874.35	92.4	216.51	23	34.6	692.3	53.81	1005.47	574.95	689.88	567.58	184.2	1026.01	513.4	391.67	213.16
XM_004017466.4	88.83	110.63	96.49	73.34	88.58	108.97	89.62	95.04	53.3	58.69	50.91	50.44	48.13	77.4	88.86	110.69	76.55	61.45	85.83	60.35	58.45	71.83	54.69	71.63	1122.1	1755.59	1524	1017.62	1495.87	1943.53	2002.72	1447.55	724.03	986.52	588	701.12	586.03	1081.68	1455.39	1801.62	1111	909	1207.55	698.59	717.69	898.67	721.06	992
NM_001193399.1	88.36	258.9	55.34	126.75	161.33	862.29	261.38	156.21	98.4	0.18	31.38	12.73	2.82	447.36	477.25	325.65	131.55	125.02	88.71	359.38	186.16	463.02	123.75	135.12	1103.6	4062.1	864.28	1738.76	2693.67	15205.1	5775.22	2352.32	1321.44	3	358.33	175	34	6181.67	7728.58	5240.44	1887.54	1828.33	1233.97	4113.2	2259.97	5727.65	1613.1	1850.21
XM_015101899.2	87.73	73.79	58.31	71.31	70.73	71.49	60.02	70.53	87.5	78.29	85.54	72.03	81.6	61.97	57.64	48.94	77.7	86.85	50.08	69.48	67.63	61.99	71.4	58.61	13000	13736	10804	11607	14012	14956	15735	12601	13942	15437	11591	11744	11655	10159	11075	9345	13227	15070	8265	9435	9741	9098	11043	9522
XM_027970245.1	87.28	101.6	100.1	58.89	81.49	86.91	81.43	74.51	47.75	44.52	49.97	51.23	30.36	60.42	78.24	84.31	80.26	43.32	101.04	56.92	44.47	59.3	45.06	53.01	850	1243	1219	630	1061	1195	1403	875	500	577	445	549	285	651	988	1058	898	494	1096	508	421	572	458	566
XM_004005121.4	87.17	79.71	85.96	67.11	76.59	93.72	85.62	86.23	80.29	78.21	78.61	86.67	65.95	84.98	82.11	90.3	75.41	77.11	71.72	77.59	57.62	71.68	71.05	79.29	4339	4984	5350	3669	5096	6586	7539	5175	4297	5180	3578	4747	3164	4680	5299	5791	4312	4494	3976	3539	2788	3534	3691	4327
XM_027977050.1	86.98	74.75	101.77	66.31	83.27	118.55	88.83	75.09	70.45	38.97	52.11	47.48	41.89	103.53	83.87	106.79	75.02	53.28	76.98	76.4	41.48	81.32	75.33	61.42	1758	1898	2572	1472	2250	3383	3176	1830	1531	1048	963	1056	816	2315	2198	2781	1742	1261	1733	1415	815	1628	1589	1361
XM_004007827.4	86.89	89.77	89.12	53.42	84.21	86.63	79.51	76.98	48.02	42.94	42.64	50.05	31.1	64.38	80.46	87.7	63.45	44.69	75.96	54.02	44.22	56.5	45.74	55.11	2652	3442	3401	1791	3436	3733	4293	2833	1576	1744	1190	1681	915	2174	3184	3449	2225	1597	2582	1511	1312	1708	1457	1844
XM_027975212.1	86.88	167.77	5.36	77.03	37.92	23.65	10.46	34.05	7.11	0.92	0	19.06	2.34	3.74	10.12	18.06	100.21	13.93	0.24	10.22	4.43	7.72	4.84	7.58	3278.37	7952.64	253.06	3192.45	1912.62	1259.96	698.35	1549.16	288.63	46	0	791.26	84.95	156.12	494.93	878.22	4344.16	615.3	10.02	353.29	162.56	288.6	190.48	313.4
XM_004012825.4	86.05	81.77	99.91	54.85	83.82	109.5	65.52	75.57	54.9	53.23	55.62	49.68	45.59	71.59	73.16	78.01	64.97	52.26	95.19	61.59	58.06	71.19	47.94	62.99	1357	1620	1970	950	1767	2438	1828	1437	931	1117	802	862	693	1249	1496	1585	1177	965	1672	890	890	1112	789	1089
XM_027965698.1	85.99	190.77	12.4	110.96	218.62	460.67	204.81	217.54	126.71	0.56	24.01	9.16	4.32	290.77	439.29	529.39	138.59	133.58	15.42	421.19	319.97	319.39	92.1	215.3	1032	2875.94	186	1462.55	3507.16	7805.13	4348.05	3147.71	1635.08	9	263.45	121	50	3860.52	6835.3	8185.63	1910.73	1877.03	206.15	4631.84	3732.34	3796.21	1153.5	2832.76
XM_027959486.1	85.82	19.26	11.55	10.36	82.57	7.32	4.94	66.07	46.2	2.97	7.22	6.53	41.46	7.11	7.01	41.46	64.87	7.72	6.82	12.51	54.83	6.12	8.93	48.88	2873.03	810.01	483.57	381	3695.2	345.9	292.62	2666.92	1663.08	132.14	221.04	240.37	1337.93	263.4	304.43	1788.14	2494.62	302.42	254.1	383.78	1784.08	203.02	312.04	1794.01
XM_004005803.3	85.66	128.2	92.53	59.27	81.04	125.56	85.17	103.06	40.68	47.11	36.7	32.15	30.32	95.65	86.43	115.06	75.62	46.48	99.26	57.63	36.7	77.23	40.46	61.4	850	1598	1148	646	1075	1759	1495	1233	434	622	333	351	290	1050	1112	1471	862	540	1097	524	354	759	419	668
XM_027968509.1	85.61	101.26	102.54	62.35	95.87	97.36	76.12	87.72	47.58	50.88	47.22	57.13	40.73	78.15	81.3	106.39	70.96	51.9	89.89	61.57	46.73	71.98	48.11	61.07	800.64	1189.57	1199.01	640.49	1198.5	1285.54	1259.33	989.18	478.46	633.2	403.8	587.93	367.16	808.55	985.84	1281.98	762.44	568.28	936.26	527.63	424.79	666.73	469.53	626.21
XM_027964972.1	85.47	103.17	109.12	79.39	111.02	107.25	98.55	89.17	60.39	31.24	32.44	36.16	29.67	79.02	89.18	107.11	73.04	53.08	92.93	53.2	49.92	67.93	59.4	61.47	1536	2329	2452	1567	2667	2721	3133	1932	1167	747	533	715	514	1571	2078	2480	1508	1117	1860	876	872	1209	1114	1211
XM_004009637.4	85.27	72.3	90.54	67.55	74.56	116.19	109.73	70.08	73.72	52.9	51.3	40.47	37.03	92.12	65.15	84.22	75.38	56.81	85.07	83.34	42.06	90.06	82.6	60.38	3452	3677	4583	3004	4035	6641	7859	3421	3209	2850	1899	1803	1445	4126	3420	4393	3506	2693	3836	3092	1655	3611	3490	2680
XM_012158819.2	85.11	90.46	94.09	68.21	99.81	113.25	92.81	91.04	54.39	57.49	69.14	73.32	64.56	77.6	95.18	87.95	80.42	56.54	78.1	62.7	53.13	70.68	57.09	58.6	2564.81	3424.32	3545.15	2257.54	4020.69	4818.29	4947.72	3307.78	1762.35	2305.39	1905.13	2431.04	1875.32	2587.05	3718.78	3414.92	2784.04	1995	2621.34	1731.34	1556.27	2109.42	1795.48	1936.08
XM_015098775.2	85.05	91.57	53.21	67.95	92.61	114.74	48.21	77	21.74	0.23	3.73	12.94	7.08	48.25	74.52	67.06	75.25	26.74	44.65	42.78	10.96	62	21.82	24.07	2180.08	2948.37	1705.34	1913	3173.13	4152.19	2186	2379.71	599.06	8	87.38	365.02	174.86	1368.35	2476.44	2214.72	2215.91	802.51	1274.64	1004.8	273.11	1573.99	583.67	676.3
XM_027959096.1	84.78	89.15	65.02	62.03	83.25	104.17	68.7	75.53	39.93	7.34	15.1	19.57	14.1	68.5	69.53	78.63	63.82	41.06	68.15	46.46	39.71	70.12	35.03	48.02	1317.96	1740.98	1263.77	1059.2	1730.15	2286.25	1889.26	1415.73	667.51	151.86	214.63	334.72	211.35	1178.19	1401.45	1575.04	1139.88	747.44	1179.92	661.86	600.04	1079.68	568.43	818.46
XM_027972125.1	84.72	92.38	80.52	69.84	97.85	101.73	82.76	79.86	57.31	61.45	72.54	68.5	60.62	72.66	88.83	67.06	69.74	66.73	66.8	67.47	67	63.65	55.96	53.03	7214	9881	8572	6532	11138	12229	12466	8199	5247	6962	5648	6418	4975	6845	9807	7357	6822	6653	6335	5264	5545	5368	4973	4950
XM_027964394.1	84.2	93.86	96.02	62.66	84	99.02	80.43	82.44	54.48	62.28	60.45	57.82	44.15	76.33	103.81	103.31	74.44	59.2	84.35	61.13	58.82	60.4	53.6	71.37	1019	1427	1453	833	1359	1692	1722	1203	709	1003	669	770	515	1022	1629	1611	1035	839	1137	678	692	724	677	947
XM_027979248.1	83.86	82.95	95.76	63.27	78.19	98.44	81.52	79.63	67	63.63	55.7	58.33	45.41	73.33	85.47	96.52	70.65	57.23	84.54	60.83	50.04	63.84	50.93	73.84	2305	2864	3291	1910	2873	3820	3964	2639	1980	2327	1400	1764	1203	2230	3046	3418	2231	1842	2588	1532	1337	1738	1461	2225
XM_027967615.1	83.8	68.48	87.48	50.43	74.12	98.8	71.62	78.45	78.4	103.78	88.25	83.52	63.51	76.89	91.92	89.36	70.35	72.56	84.27	78.85	63.66	58.94	55.59	67.41	1608.34	1651.1	2099.47	1063.16	1901.76	2677.13	2431.91	1815.46	1618.04	2650.35	1548.7	1763.75	1174.98	1632.68	2287.51	2209.75	1551.16	1630.65	1801.31	1386.87	1187.55	1120.4	1113.61	1418.56
XM_012179698.3	83.77	95.12	83.07	56.43	100.75	101.8	64.09	77.36	37.36	20.03	25.06	30.36	26.97	66.38	85.62	73.61	67.17	34.93	58.4	49.17	23.7	51.98	45.37	36.42	3480	4964	4315	2575	5595	5971	4710	3875	1669	1107	952	1388	1080	3051	4612	3940	3206	1699	2702	1872	957	2139	1967	1659
XM_027977644.1	83.71	65.43	87.66	55.83	71.21	84.17	72.54	77.15	92.25	80.84	80.54	68.03	76.85	78.12	82.59	77.97	80.64	82.39	57.91	66.76	60.57	64.33	83.08	67.25	3452.1	3389.55	4519.9	2528.97	3925.79	4900.75	5291.76	3836.3	4090.48	4435.86	3037.18	3086.85	3054.68	3564.11	4416	4142.66	3820.33	3978.59	2659.7	2522.75	2427.68	2627.34	3575.71	3040.74
XM_027972977.1	83.56	88.73	81.74	60.98	76.09	73.17	63.28	64.48	53.2	55.22	55.48	63.09	46.09	65.65	69.82	63.73	75.46	55.78	62.43	52.16	47.84	52.28	45.78	54.72	3660.4	4882.76	4476.99	2934.12	4455.55	4525.01	4903.79	3405.53	2505.8	3218.91	2222.1	3041.13	1946.27	3181.45	3965.87	3597.3	3797.4	2861.16	3046.15	2093.77	2037.18	2268.2	2092.8	2627.94
XM_004008484.4	83.45	71.23	68.63	53.59	69.87	89.37	52.93	64.97	64.06	56.59	76.14	43.43	47.48	63.35	66.23	43.04	75.73	66.04	60.99	68.02	62.49	58.69	49.18	43.86	3237.19	3471.11	3329	2283.27	3623.22	4895	3632.5	3039.01	2672	2921.14	2701	1853.94	1775.46	2719	3331.24	2151.35	3375	2999.99	2635	2418.1	2356.21	2255	1990.98	1865.34
XM_004005871.4	83.42	81.61	64.78	66.19	71.29	77.22	73.29	74.86	42.56	46.34	48.31	41.31	57.13	48.98	75.26	53.09	59.5	47.57	63.36	52.32	40.54	55.23	64.62	42.66	4796.7	5894.68	4656.89	4180.37	5479.91	6268.79	7455.15	5189.63	2631.17	3545.15	2539.8	2613.62	3166.47	3115.77	5610.7	3932.99	3930.13	3202.72	4057.62	2756.72	2265.71	3145.01	3877.59	2689.44
XM_004002921.4	83.35	87.95	82.05	45.03	59.96	95.47	39.33	67.26	40.92	44.77	30.84	19.74	23.37	234.68	92.32	89	115.32	88.06	99.69	82.06	108.01	54.51	26.54	80.97	7496	9936	9226	4448	7209	12122	6257	7293	3957	5357	2536	1953	2026	23350	10765	10313	11915	9273	9985	6763	9442	4855	2491	7984
XM_027962437.1	83.27	74.13	74.46	58.59	75.52	88.28	69.37	73.72	62.45	61.05	71.2	61.79	57.46	61.82	71.41	64.12	58.42	58.61	58.93	54.56	50.06	63.11	52.49	59.39	3527.16	3944.55	3943.96	2726.19	4276.44	5279.28	5198.51	3764.92	2844.25	3441.15	2757.64	2879.94	2346.09	2897.18	3922.17	3499.76	2843.04	2907.18	2780.41	2117.81	2061.31	2647.65	2320.39	2758.27
XM_027962895.1	82.94	75.07	68.5	57.28	71.66	80.87	65.71	72.72	61.96	45.54	57.08	68.37	43.74	48.65	69.68	66.9	62.51	51.84	55.69	49.08	49.17	51	43.38	55.63	1678	1908	1733	1273	1938	2310	2352	1774	1348	1226	1056	1522	853	1089	1828	1744	1453	1228	1255	910	967	1022	916	1234
NM_001142516.1	82.78	80.15	73.39	58.07	75.57	77.4	63.83	66.89	59.35	50.97	55.39	64.75	46.41	54.79	69.26	58.7	80.73	56.8	58.45	65.44	57.45	46.86	42.81	52.68	2950	3588	3270	2273	3600	3894	4024	2874	2274	2417	1805	2539	1594	2160	3200	2695	3305	2370	2320	2137	1990	1654	1592	2058
XM_027969552.1	82.66	66.53	52.93	46.6	49.49	77.21	57.29	46.14	39.5	30.36	113.65	37.72	45.51	54.64	80.46	52.31	47.65	40.72	44.14	80.61	33.49	54.95	31.95	29.02	3141	3176	2515	1945	2514	4142	3851	2114	1614	1535	3949	1577	1667	2297	3964	2561	2080	1812	1868	2807	1237	2068	1267	1209
XM_004014312.4	82.27	66.38	67.69	58.83	61.8	71.68	74.04	73.47	76.5	66.5	60.98	71.01	50.04	52.18	78.37	61.33	65.5	66.13	55.52	60.48	51.25	66.8	66.44	64.99	5306.9	5379.03	5459.32	4168.59	5329.18	6528.42	8449.04	5714.35	5305.78	5707.73	3597.02	5040.19	3111.42	3724.03	6554.63	5097.38	4854.18	4994.85	3989.1	3575.34	3213.36	4267.93	4473.17	4596.28
XM_004018984.4	82.27	59.81	61.11	47.78	68.1	62.98	45.51	54.32	63.63	47.17	52.26	35.17	57.16	61.81	66.79	38.31	78.33	65.97	57.24	60.55	81.41	49.46	59.99	49.12	4301.24	3928.21	3994.91	2743.85	4759.21	4648.91	4209.16	3424.42	3577	3281.82	2498.32	2023.5	2880.39	3575.06	4527.43	2580.55	4704.97	4038.59	3333.13	2901.07	4137.13	2561.12	3273.46	2815.8
XR_003591296.1	82.16	72.84	67.67	60.07	70.49	70.03	61.73	59.35	71.5	64.4	57.24	68.9	56.53	71.55	73.22	81.35	76.96	64.21	65.7	62.05	56.66	50.5	47.54	63.32	1838	2047	1893	1476	2108	2212	2443	1601	1720	1917	1171	1696	1219	1771	2124	2345	1978	1682	1637	1272	1232	1119	1110	1553
XM_027971937.1	82.04	72.24	80.88	55.89	62.88	73	61.05	54.85	47.8	37.75	40.56	42.26	28.06	46.61	56.34	59.14	61.89	41.75	67.34	52.51	34.28	49.47	44.78	40.69	2413.85	2670.05	2975.25	1806.22	2473.24	3032.42	3177.35	1945.79	1512.18	1477.74	1091.04	1368.18	795.85	1517.3	2149.27	2241.69	2092.06	1438.25	2206.69	1415.64	980.31	1441.41	1375.14	1312.58
XM_004012907.4	81.98	81.32	100.98	64.7	69.55	88.45	61.96	82.33	63.76	78.24	110.17	70.39	95.77	88.46	71.33	57.26	65.2	79.81	71.81	73.37	73.11	87.41	74.19	66.81	2164.86	2697.62	3334.08	1876.56	2455.09	3297.29	2894.18	2621.07	1810.43	2748.89	2660.06	2045.26	2437.44	2584.21	2442.05	1948.14	1977.78	2467.62	2111.83	1775.44	1876.55	2285.94	2044.44	1934.08
XM_004021546.3	81.84	45.48	61.01	48.84	58.54	66.51	70.02	57.82	67.43	36.25	75.42	50.22	45.9	35.67	71.61	52.36	63.02	39.41	66.26	42.3	42.42	44.3	55.64	51.49	3285	2293	3062	2153	3141	3769	4972	2798	2910	1936	2768	2218	1776	1584	3727	2708	2906	1852	2962	1556	1655	1761	2331	2266
XM_027959254.1	81.78	62.46	54.02	69.56	57.56	69.07	62.03	61.53	60.05	45.03	56.79	49.88	48.85	60.48	63.21	52.27	81.14	61.89	53.8	75.78	49.03	63.93	73.72	50.08	3326	3191	2747	3107	3129	3966	4463	3017	2626	2437	2112	2232	1915	2721	3333	2739	3791	2947	2437	2824	1938	2575	3129	2233
XM_004020830.3	81.38	78.47	87.3	59.72	77.14	87.4	75.1	63.55	57.9	46.06	46.73	45.71	36.33	66.82	69.55	77.63	62.5	48.81	80.81	56.01	47.15	55.34	53.45	59	2754	3336	3694	2220	3490	4176	4496	2593	2107	2074	1446	1702	1185	2502	3052	3385	2430	1934	3046	1737	1551	1855	1888	2189
XM_015096907.2	81.11	69.55	91.45	63.81	78.11	115.15	90.12	99.92	78.77	157.97	167.07	127.45	108.85	110.28	110.92	113.01	60.82	88.17	94.83	60.08	75.01	57.31	54.6	83.58	2399.47	2584.87	3382.75	2073.49	3089.01	4809.43	4716.67	3564.33	2505.65	6218.47	4519.55	4148.9	3104.05	3609.61	4254.72	4307.69	2066.99	3054.39	3124.51	1628.87	2156.83	1679.39	1685.89	2710.8
XM_015092234.2	81.05	78.35	70.59	65.41	68.92	87.44	69.88	71.24	62.9	79.87	96.08	74.72	107.08	71.24	81.3	66.22	56.81	69.08	63.34	73.4	58.74	71.29	63.17	63.59	7289	8852	7938	6461	8286	11102	11117	7725	6083	9558	7901	7394	9282	7088	9480	7673	5870	7275	6344	6049	5135	6350	5929	6270
XM_004012109.4	80.93	40.2	44.63	36.4	59.39	56.9	57.63	44.74	120.29	76.75	53.17	95.83	49.56	35.56	35.09	41.22	58.2	96.65	27.28	79.37	64.82	57.07	41.56	76.27	5205.54	3248.47	3589.61	2571.61	5106.98	5167.44	6557.77	3470.13	8319.7	6569.41	3127.32	6782.37	3072.95	2530.36	2926.93	3416.07	4300.52	7279.16	1954.26	4678.57	4052.6	3636.12	2790.23	5378.38
XM_004004431.2	80.9	65.85	77.87	47	70.25	87.42	108.52	95.51	129.01	123.86	132.49	94.34	143.97	90.71	104.4	101.68	69.16	115.32	66.64	65.59	68.54	66.62	94.19	81.76	2952.32	3018.81	3553.09	1883.98	3426.93	4503.64	7005.17	4202.15	5062.16	6014.13	4420.88	3788.15	5063.86	3662	4939.78	4780.84	2899.22	4927.43	2708.31	2193.27	2431	2407.96	3587.06	3270.85
NM_001163045.1	80.63	74.23	75.86	54.75	70.44	81.63	57.89	75.92	65.03	65.39	76.92	51.05	57.73	75.55	59.02	51.7	68.27	86.43	66.39	74.4	73.5	58.78	62.3	55.42	2727	3154	3208	2034	3185	3898	3464	3096	2365	2943	2379	1900	1882	2827	2588	2253	2652.75	3422.96	2501	2306	2416.29	1969	2199	2055
XM_027962249.1	80.6	49.56	72.36	58.55	54.44	87.24	107.72	49.58	102.68	88.97	102.62	148.6	93.9	70.73	140.89	76.97	51.75	88.12	76.58	87.5	50.18	86.27	116.1	81.06	699.61	540.33	785.34	558.19	631.63	1069.06	1654.05	518.83	958.27	1027.52	814.45	1419.18	785.55	679.23	1585.54	860.75	516.05	895.56	740.33	695.97	423.33	741.65	1051.73	771.35
XM_004018854.4	80.52	80.15	64.17	66.6	83.39	76.65	61.72	85.22	69.77	47.66	66.78	39.2	59.53	69.15	61.45	48.53	78.52	71.77	58.43	64.62	64.83	61.64	66.19	46.81	4172	5217	4157	3790	5776	5607	5657	5324	3887	3286	3164	2235	2973	3964	4128	3240	4674	4354	3372	3068	3265	3163	3579	2659
XM_004006314.4	80.29	66.25	80.1	54.14	72.01	89.27	73.54	76.72	99.29	72.17	74.61	73.06	71.15	76.88	86.47	87.91	80.9	78.31	67.73	65.24	55.95	73.77	77.9	72.51	6451.98	6687.63	8047.81	4778.25	7735.76	10128.4	10453.6	7433.48	8579.07	7716.75	5482.11	6459.78	5510.93	6834.85	9008.99	9102.4	7469.03	7367.99	6061.41	4803.96	4370.04	5871.5	6533.06	6388.46
XM_027970251.1	80.26	84.03	87.58	57.54	68.88	84.8	73.1	77.18	48.58	47.2	45.75	51.88	30.94	62.64	74.4	82.26	66.68	51.79	74.13	46.73	33.1	54.33	41.48	59.56	1218.23	1602.22	1662.31	959.3	1397.65	1817.37	1962.95	1412.6	792.92	953.38	635.05	866.45	452.62	1051.97	1464.22	1608.73	1162.82	920.46	1253.19	650.04	488.3	816.77	657.06	991.2
XM_027962775.1	80.25	68.5	81.93	58.38	67.05	82.64	58.17	61.73	60.74	58.92	65.46	65.68	45.23	61.26	51.95	60.51	65.14	58.27	72.08	64.14	51.47	64.02	41.35	51.83	3378.02	3622.41	4311.99	2699	3773.24	4911.55	4332.09	3133	2749	3300	2519.59	3042	1835	2853	2835.62	3282.07	3150	2872	3379.23	2474	2105.75	2669	1816.38	2392
XR_173050.4	80.25	61.12	79.12	94.54	69.02	85.57	74.6	89.15	43.82	93.16	111.11	139.74	80.52	51.02	35.26	111.77	34.24	91.14	84.17	100.23	150.4	57.77	35.2	145.3	1144.49	1095	1411	1481	1316	1723	1882.12	1533	672.03	1768	1449	2193	1107	805	652	2054	561.03	1522	1337	1310	2085	816	524.01	2272
XM_004005718.3	80.21	84.29	86.52	60.15	79.21	95.13	74.57	75.71	51.83	61.01	53.81	58.75	47.69	78.06	86.48	83.57	64.3	50.76	79.41	60.65	42.87	62.37	49.02	57.97	1309	1728	1765.56	1078.25	1728	2192	2153	1489.75	909.58	1325	803	1055	750.25	1409.5	1830	1757.22	1205.5	970	1443.43	907	680	1008.22	835	1037.26
XM_015092733.2	80.09	65.32	75.04	68.59	65.17	100.12	112.95	70.4	86.39	57.63	59.19	32.65	30.09	74.07	73.9	73.52	81.42	71.99	103.18	130.07	45.62	106.13	113.09	75.98	3428.62	3512.61	4016.72	3225.21	3729.48	6050.98	8553.39	3633.85	3976.64	3282.88	2316.95	1537.97	1241.66	3507.94	4101.67	4055.16	4004.19	3608.3	4919.45	5102.26	1898.17	4499.55	5052.28	3566.15
XM_004008507.4	80.04	79.17	78.25	61.39	75.37	81.9	86.51	74.99	71.33	62.07	51.7	66.13	53.95	66.44	81.89	88.81	74.87	67.56	72.2	63.83	48.3	65.6	68.43	64.08	1727	2146	2111	1455	2174	2495	3302	1951	1655	1782	1020	1570	1122	1586	2291	2469	1856	1707	1735	1262	1013	1402	1541	1516
XM_027968705.1	80.02	85.13	78.03	64.94	77.19	84.76	77	74.45	55.73	51.94	57.65	64.85	48.84	76.15	79.49	83.6	74.8	61.97	74.41	60.41	55.9	56.17	46.92	64.75	1299.47	1736.68	1584.35	1158.34	1675.72	1943.32	2211.93	1457.61	973.1	1122.21	856.03	1158.67	764.52	1368.1	1673.69	1749.15	1395.37	1178.24	1345.8	898.91	882.28	903.39	795.13	1152.74
XM_027959082.1	79.99	80.28	82.53	63.24	89.12	100.65	72.38	86.07	46.6	41.44	36.14	33.45	33.18	62.97	86.36	87.95	72.35	53.71	75.55	55.16	53.51	59.19	55.75	52.64	2021	2548	2607	1755	3010	3590	3235	2622	1266	1393	835	930	808	1760	2829	2863	2100	1589	2126	1277	1314	1481	1470	1458
XM_012178589.3	79.72	64.48	78.2	49.7	69.41	92.44	76.15	72.11	85.89	70.72	73.41	71.18	59.61	74.4	74.58	78.26	63.48	63.54	68.89	68.9	53.6	72.72	63.05	66.69	6129.89	6228.64	7518.98	4197.84	7134.49	10035.8	10358.5	6685.47	7101.29	7236.2	5161.79	6022.91	4418.4	6329.53	7436	7753.85	5608.04	5721.11	5899.69	4855.17	4006.23	5538.64	5059.65	5622.53
XM_015097524.2	79.61	94.55	101.88	51.88	82.01	83.06	66.52	68.06	44.51	33.79	41.09	38.46	29.79	56.41	70.56	78.06	53.89	50.75	84.72	46.37	33.91	56.12	43.5	36.5	1576.54	2352.36	2522.69	1128.6	2171.25	2322.4	2330.34	1625.07	947.83	890.42	744.01	838.1	568.68	1235.94	1811.71	1991.8	1226.2	1176.82	1868.65	841.6	652.74	1100.79	899.12	792.49
NM_001009287.1	79.47	91.94	60.29	59.49	64.05	91.74	54.52	67.44	55.77	107.79	72.04	94.78	48.87	68.91	106.32	76.3	61.97	72.97	84.29	72.88	67.56	36.5	35.45	68.22	770.73	1120.17	731.15	633.67	830.45	1256.19	935.39	788.6	581.56	1391	638.82	1011.48	456.81	739.38	1336.91	953.39	690.46	828.68	910.43	647.69	636.87	350.62	358.78	725.39
XM_027974504.1	79.44	54.44	62.55	59.54	71.68	80.5	65.43	67.53	107.18	96.66	137.29	107	130.14	73.15	82.34	59.11	66.6	96.11	48.81	65.18	67.41	69.68	96.76	65.2	5012.83	4314.96	4935.23	4126.48	6045.99	7171.89	7303.6	5137.54	7272.28	8115.84	7921.65	7429.56	7915.39	5106.52	6736.66	4805.9	4828.27	7100.99	3430.31	3768.68	4134.64	4354.6	6372.52	4510.48
XM_027965704.1	79.35	34.24	75.45	48.78	94.2	80.92	20.31	74.12	13	0	3.64	14.52	13.28	34.33	32.63	45.07	93.94	8.63	38.2	26	11.67	44.31	12.03	21.2	1414.57	766.83	1681.81	955.26	2244.91	2036.69	640.6	1593.21	249.23	0	59.36	284.85	228.15	677.17	754.17	1035.17	1924.03	180.1	758.43	424.8	202.18	782.37	223.81	414.45
XM_027965062.1	79.21	90.54	108.91	63.08	105.01	119.03	89.49	107.25	56.94	66.4	61.95	54.61	47.79	79.64	88	97.51	80.2	59.46	109.57	64.1	55.88	72.13	52.99	74.17	1316.95	1891	2264	1151.92	2333.96	2794	2631.94	2150	1018	1468.94	941.83	998.96	765.8	1464.85	1897	2088.77	1531.92	1157.55	2029	976.52	903	1187.74	919.47	1352
XM_015093765.2	79.18	57.46	59.03	47.1	61.82	67.76	56.24	60.04	83.82	54.52	71.86	47.38	56.18	79.63	48.69	56.07	67.79	68.44	60.55	70.1	55.61	67.8	62.61	58.15	2582.74	2354.65	2407.51	1687.39	2695.56	3120.51	3245.52	2361.34	2939.9	2366.57	2143.37	1700.51	1766.45	2873.8	2059.41	2356.71	2540.5	2614.24	2199.82	2095.44	1763.33	2190.56	2131.68	2079.57
XM_004019029.4	79.05	187.86	76.6	58.17	133.53	207.34	154.05	69.4	39.28	25.82	15.73	15.31	23.95	151.66	139.65	76.89	61.15	75.12	73.86	32.28	68.95	129.42	75.89	42.48	773.09	2307.92	936.73	624.83	1745.68	2862.86	2665.19	818.31	413.05	336.05	140.63	164.71	225.79	1640.93	1770.88	968.85	687.02	860.23	804.47	289.25	655.45	1253.61	774.57	455.45
XM_004014262.4	78.98	76.36	66.29	69.43	71.61	83.41	76.76	72.79	65.9	57.4	60.22	62.33	50.76	56.63	58.13	62.91	56.2	56.44	53.39	66.76	47.5	66.98	60.75	58.75	9354.46	11361.5	9816.93	9031.83	11337.7	13947.1	16083.3	10394.4	8392.22	9046.14	6521.57	8122.69	5794.34	7419.8	8926.01	9599.65	7647.05	7827.08	7042.5	7246.04	5467.94	7857.58	7509.75	7628.15
XM_027962322.1	78.92	48.77	51.04	34.12	55.54	31.1	38.5	53.57	44.87	59.29	44.62	50.76	26.91	36.02	50.77	50.12	46.95	40.58	47.84	23	15.53	47.21	25.06	50.19	1358.68	1054.82	1098.74	645.15	1278.18	756.03	1172.74	1112.1	830.68	1358.28	702.5	961.55	446.53	686.04	1133.29	1111.81	928.6	818.01	917.36	362.82	259.95	805.11	450.22	947.41
XM_027968665.1	78.8	70.52	61.95	50.48	65.27	68.57	51.42	63.82	37.09	21.99	24.8	33.29	20.42	54.89	55.93	50.24	64.86	51.92	53.7	53.45	52.67	38.6	38.22	41.12	2616.92	2941.89	2572.45	1841.29	2897.78	3215.03	3020.92	2555.53	1324.4	971.63	753.04	1216.46	653.81	2016.87	2408.39	2149.72	2474.69	2018.94	1986.44	1626.54	1700.37	1269.78	1324.73	1497.15
XM_027967283.1	78.4	94.43	73.17	54.04	74.31	79.59	57.18	79.66	14.7	0.05	3.5	7.65	6.64	50.74	69.34	66.31	52.61	19.31	43.54	31.53	13.65	35.97	26.49	20.27	3456.71	5230.04	4033.97	2617	4380	4954.13	4460	4235	697	3	141	371	282	2475	3964	3767	2664.92	996.78	2138	1274.04	585	1571	1219	980
NM_001161865.1	78.07	65.68	66.41	44.8	58.61	62.21	52.07	54.13	62.04	50.57	50.47	40.44	49.92	53.03	57.62	52.02	68.14	59.34	57.35	50.58	48.83	47.29	53.37	44.11	2128.26	2249.26	2263.71	1341.58	2135.93	2394.33	2511.11	1779.3	1818.63	1834.33	1258.08	1212.99	1311.83	1599.51	2036.52	1827.32	2134.14	1894.12	1741.43	1263.56	1293.86	1276.96	1518.43	1318.38
XM_015104255.2	77.94	66.86	88.67	60.16	83.98	87.78	74.82	75.16	66.9	107.02	102.77	112.66	90.88	83.73	100.45	96.52	69.32	72.37	76.43	71.4	67.72	50.54	47.96	86.42	2398	2584	3411	2033	3454	3813	4072	2788	2213	4381	2891	3814	2695	2850	4007	3826	2450	2607	2619	2013	2025	1540	1540	2915
XM_004019074.4	77.72	73.63	64.91	48.92	74.64	89.24	63.1	73.36	32.47	9.43	10.29	11.77	12.39	58.17	69.46	72.03	62.81	30.59	63.51	36.33	32.07	52.93	33.06	35.35	768	914	802	531	986	1245	1103	874	345	124	93	128	118	636	890	917.1	713	354	699	329	308	518	341	383
XM_027979524.1	77.62	81.27	92.54	45.74	48.78	78.57	51.69	61.45	86.94	62.5	62.9	60.78	48.25	66.75	75.96	56.32	88	74.71	71.62	62.16	53.39	55.98	50.1	50.18	2155.55	2835.19	3213.42	1395.23	1810.99	3080.68	2539.42	2057.56	2596.19	2309.54	1597.36	1857.33	1291.45	2050.97	2735.25	2015.11	2807.47	2429.21	2215.3	1581.98	1441.16	1539.69	1452.09	1527.85
XM_004015186.3	76.98	66.91	79.31	56.11	63.14	74.9	69.08	74.65	51.96	57.16	55.96	58.08	42.21	53.68	77.52	74.66	56.37	49.8	63.12	57.22	45.45	45.36	47.32	60.3	1057.15	1154.34	1361.8	846.38	1159.19	1452.09	1678.13	1236.01	767.29	1044.47	702.68	877.65	558.7	815.52	1380.3	1321.09	889.36	800.72	965.45	720.06	606.69	616.93	678.18	907.91
XM_015093879.2	76.6	60.76	51	49.58	52.79	52.65	42.51	48.56	45.81	29.84	42.78	44.69	35.01	43.83	40.97	37.45	68.42	54.28	42.82	49.63	46.86	57.43	48.16	50.72	6289.56	6267.51	5236.47	4471.57	5794.23	6103.97	6174.57	4807.39	4044.23	3260.68	3211.59	4037.55	2770.84	3981.62	4361.71	3961.92	6453.91	5218.77	3915.96	3734.64	3739.98	4670.37	4127.33	4566.36
XM_027980304.1	76.43	68.81	73.92	57.38	77.64	104.63	77.42	52.81	45.95	24.06	27.44	29.69	32.07	73.14	45.14	57.83	64.13	40.99	72.06	61.91	52.38	78.31	54.71	48.47	2971.07	3360.24	3593.2	2449.92	4034.89	5742.39	5324.46	2475.5	1920.69	1244.43	975.27	1270.09	1201.86	3145.58	2275.4	2896.67	2864.25	1866.05	3119.85	2205.43	1979.33	3015.24	2219.83	2065.91
XM_027966395.1	76.42	76.58	72.95	54.32	75	76.48	58.74	65.6	46.36	47.48	52.99	49.96	43.5	48.99	74.52	62.31	61.89	51.86	69.44	50.65	50.93	44.74	39.7	50.07	1090	1372	1301	851	1430	1540	1482	1128	711	901	691	784	598	773	1378	1145	1014	866	1103	662	706	632	591	783
XM_027968473.1	76.07	82.35	81.35	55.53	85	94.22	74.11	82.77	47.16	48	42.23	57.79	40.85	60.94	80.3	80.51	64.88	50.28	80.8	59.85	46.25	59.54	45.46	58.87	792	1077	1059	635	1183	1385	1365	1039	528	665	402	662	410	702	1084	1080	776	613	937	571	468	614	494	672
XM_004017011.4	75.99	74.4	80.29	50.76	54.61	87.43	105.42	45.35	64.66	34.7	32.83	35.62	25.24	51.98	66.09	62.76	84.52	60.99	77.35	114.4	51.68	105.69	82.07	61.68	4759.53	5853.4	6287.78	3491.73	4572.36	7731.18	11680.5	3424.43	4354.81	2891.68	1880.18	2455.12	1523.99	3601.64	5366.96	5064.34	6081.39	4472.92	5395.72	6566.16	3146.2	6556.56	5364.4	4235.1
XM_027968109.1	75.91	62.33	71.28	59.76	60.94	82.65	66.63	69.96	81.74	73.49	74.72	67.23	71.37	64.76	67.86	57.29	57.39	66.32	62.33	69.82	57.2	70.49	63.97	64.87	7284.83	7514	8552.56	6299.48	7817.71	11197.4	11312.1	8095.15	8434.66	9383.95	6557.03	7098.95	6601.5	6875.66	8443.91	7084.12	6326.95	7452.4	6661.65	6139.52	5335.5	6699.55	6407.06	6825.26
XM_004015230.3	75.89	70.44	71.87	43.49	66.24	84.29	73.27	78.44	59.97	70.63	52.5	53.61	43.55	57.32	84.87	78.73	66.11	56.19	53.72	53.3	47.61	56.55	49.83	65.35	1271	1482	1505	800	1483	1993	2171	1584	1080	1574	804	988	703	1062	1843	1699	1272	1102	1002	818	775	938	871	1200
XM_027957204.1	75.84	67.05	35.67	49.41	65.72	59.12	25.02	41.36	19.13	0.67	2.89	7.62	6.5	38.8	36.73	24.97	70.51	22.54	20.15	35.1	15.09	47.52	24.96	14.83	8895.89	9879.72	5231	6366	10304.4	9791	5192	5849	2413	104	310	984	735	5034.79	5585.38	3774	9502.11	3096	2632	3772.42	1720	5521	3055.14	1907.2
XM_027967942.1	75.54	62.21	68.56	52.69	64.59	78.9	64.6	62.06	45.51	36.14	39.5	38.15	29.21	55.65	66.63	65.16	68.98	45.56	67.89	62.77	37.65	60.41	56.57	49.45	3043	3148	3453	2331	3478	4487	4603	3014	1971	1937	1455	1691	1134	2480	3480	3382	3192	2149	3046	2317	1474	2410	2378	2184
XM_004002697.3	75.5	69.9	72.08	54.83	67.09	76.7	72.39	66.79	57.72	45.99	45.1	49.45	36.87	57.93	70.3	74.79	65.39	49.64	70.04	65.48	45.67	56.22	48.39	54.32	2012	2340	2402	1605	2390	2886	3413	2146	1654	1631	1099	1450	947	1708	2429	2568	2002	1549	2079	1599	1183	1484	1346	1587
XM_004003165.3	75.46	89.47	83.53	63.8	80.02	57.4	69.11	70.91	40.45	35.33	31.95	50.51	42.06	53.55	83.23	80.78	69.91	40.28	65.12	49.57	42.6	36.28	48.92	48.79	1831.16	2727.31	2534.58	1700.5	2595.81	1966.39	2966.9	2074.85	1055.52	1140.83	708.86	1348.71	983.78	1437.53	2618.56	2525.8	1948.87	1144.56	1759.98	1102.3	1004.75	871.85	1238.88	1298.03
XM_027963954.1	75.36	83.45	1.58	98.77	0	49.33	109.03	1.11	47.58	32.15	1.7	83.02	0	102.82	148.1	9.72	108.06	110.79	23.03	127.41	0	111.48	81.12	0.82	681.77	948.31	17.9	981.42	0	630.02	1744.92	12.08	462.81	386.95	14.07	826.37	0	1029.08	1737.09	113.26	1123.07	1173.5	232.06	1056.23	0	998.83	765.87	8.11
XM_027958959.1	75.25	70.19	71.72	57.53	75.38	85.62	69.83	72.23	69.23	67.16	65.71	63.73	61.37	74.76	62.65	69.13	59.59	66.38	65.52	61.52	55.36	64.62	58.39	62.77	4309.67	5049.81	5135.85	3619.27	5771.15	6923.07	7075.21	4988.13	4263.62	5118.15	3441.33	4016.31	3387.76	4737.25	4652.7	5101.75	3921.11	4451.51	4179.49	3228.83	3082.07	3665.52	3490.1	3941.4
NM_001009276.1	75.22	63.6	87.74	44.09	61.84	91.94	78.49	65.06	75.3	43.14	54.55	34.88	32.92	64.43	60.58	77.64	72.08	52.02	86.26	57.5	43.17	64.43	60.43	55.36	3455.79	3670.56	5040.64	2225.25	3798.01	5963.97	6379.21	3603.88	3720.01	2637.33	2291.81	1763.12	1457.81	3275.3	3608.83	4596.13	3804.85	2798.39	4414.12	2420.75	1927.79	2932.12	2897.6	2788.6
XM_027960181.1	75.14	61.29	60.55	48.94	61.52	55.19	52.14	54.09	48.59	37.56	40.62	48.97	35.28	40.07	57.21	49.71	66.38	44.74	47.4	57.26	46.03	32.54	29.7	38.44	2751	2819	2772	1968	3011	2853	3377	2388	1913	1830	1360	1973	1245	1623	2716	2345	2792	1918	1933	1921	1638	1180	1135	1543
XM_004002600.3	75.11	70.61	83.53	58.32	69.79	88.64	81.81	76.6	61.87	63.06	66.93	59.92	51	72.71	81.45	81.44	70.32	60.52	69.58	58.16	58.1	57.57	56.24	63.96	1686.48	1991.55	2345.15	1438.25	2094.65	2809.92	3249.46	2073.7	1493.82	1883.96	1374.11	1480.27	1103.65	1806.13	2371.16	2356.08	1813.96	1591.07	1739.92	1196.65	1268.01	1280.28	1317.84	1574.56
XM_027967321.1	74.9	74.64	142.97	50.35	0.25	0.55	171.21	0.64	50.47	38.88	83.87	54.91	0.23	0.6	189.97	0.63	72.26	47.36	144.93	48.8	0.24	0.35	93.91	0.4	901.95	1128.99	2152.58	665.97	4.02	9.43	3647.04	9.34	653.5	622.93	923.47	727.49	2.64	7.99	2965.98	9.8	999.61	667.75	1943.66	538.53	2.77	4.19	1180.2	5.34
XM_027974537.1	74.43	48.23	27.18	30.76	41.17	64.88	5.5	26.04	16.96	0	3.63	3.03	0.44	53.94	60.74	24.92	37.95	13.27	63.83	26.22	3.18	55.42	19.39	17.76	1671.28	1360.23	763.07	758.6	1235.59	2056.73	218.34	704.93	409.53	0	74.58	74.98	9.52	1339.89	1768.31	720.93	978.8	348.99	1596.32	539.53	69.47	1232.45	454.31	437.13
XM_027970175.1	74.34	70.19	60.78	46.83	622.03	87.49	82.26	64.72	54.55	59.02	37.34	54.17	403.2	64.6	81.3	91.95	54.24	43.92	56.39	49.68	354.45	59.05	56.59	58.95	783.11	928.82	800.59	541.77	8759.1	1301.15	1532.89	822.05	617.89	827.26	359.67	627.83	4093.8	752.89	1110.32	1247.94	656.43	541.74	661.55	479.6	3629.1	616.1	622.17	680.82
NM_001009208.1	74.23	91.67	56.73	81.74	72.54	71.66	58.19	73.47	42.51	12.96	39.03	29.06	25.83	51.5	59.48	42.27	101.62	56.84	42.77	63.56	52.14	66.33	56.2	49.98	2001	3104	1912	2420	2614	2727	2775	2388	1232	465	962	862	671	1536	2079	1468	3147	1794	1284	1570	1366	1771	1581	1477
XM_004012899.4	73.91	54.96	95.39	53	69.17	64.96	27.73	58.4	13.53	0.07	3.13	10.92	7.29	28.77	42.62	53.84	57.69	11.46	49.94	22.78	7.51	29.68	16.36	15.46	2429	2269	3920	1913	3039	3014	1612	2314	478	3	94	395	231	1046	1816	2280	2178	441	1828	686	240	966	561	557
XM_004016871.3	73.76	65.87	71.45	44.68	62.9	71.39	70.95	60.62	43.93	37.39	39.81	40.75	28.73	49.46	76.65	69.08	52.3	42.15	62.87	49.11	33.43	51.08	42.16	42.63	1321	1482	1600	879	1506	1805	2248	1309	846	891	652	803	496	980	1780	1594	1076	884	1254	806	582	906	788	837
XM_004020869.3	73.65	94.67	79.53	81.11	88.57	85.22	87.83	92.84	79.51	122.89	85.98	100.47	116.44	78.37	96.43	77.13	80.79	84.78	59.52	84.08	61.92	70.4	74.5	66.78	1266.46	2045	1710	1532	2036	2069	2672	1925	1470.25	2812	1352	1901.15	1930	1491	2150	1709	1596	1707	1140	1325	1035	1199	1337	1259
XM_015095184.2	73.57	35.19	68.62	7.54	62.37	52.46	54.72	14.8	67.85	10.79	37.36	9.3	20.13	36.35	32.1	19.65	88.41	22.08	93.46	22.33	35.31	35.13	28.98	7.59	4165.42	2502.75	4858.11	469.14	4720.54	4193.32	5481.07	1010.1	4131.18	812.88	1934.42	579.42	1098.68	2277.29	2356.95	1433.56	5751.29	1464.19	5894.11	1158.58	1943.42	1970.03	1712.51	471.31
XM_027962739.1	73.44	53.33	71.14	51.76	54.43	92.78	72.64	62.15	68.38	52.23	58.23	48.37	44.68	70.25	42.93	100.66	63.75	49.64	80.19	64.7	40.11	74.57	47.76	68.04	2590	2363	3137	2005	2566	4620	4532	2643	2593	2451	1878	1877	1519	2741	1963	4574	2583	2050	3150	2091	1375	2605	1758	2631
XM_004003911.3	73.2	50.24	67.41	78.6	59.84	87.22	52.11	64.12	46.56	25.72	61.15	67.33	30.91	42.83	41.69	61.08	50.9	41.74	57.86	71.61	61.1	46.54	23.52	49.5	1525.84	1315.37	1756.89	1799.35	1667.36	2566.65	1921.31	1611.35	1043.41	713.34	1165.41	1544.26	620.93	987.7	1126.75	1640.33	1218.96	1018.71	1343.18	1367.69	1237.91	960.84	511.6	1131.23
XM_004012221.4	73.07	64.74	68.57	50.24	66.29	72.02	64.06	64.37	57.72	61.16	61.44	59.53	51.77	62.62	66.22	64.89	56.31	57.98	58.82	54.55	49.88	52.58	53.85	58.95	4188	4661	4914	3163	5079	5828	6495	4448	3557	4664	3220	3754	2860	3971	4921	4792	3708	3891	3755	2865	2779	2985	3221	3704
XM_015094647.2	73.05	31.07	56.9	55.95	35.12	44.98	49.89	48.27	104.35	72.94	202.12	147.54	100.1	29.02	39.64	50.89	59.84	99.32	67.81	96.11	175.6	67.64	60.17	114.81	3536.45	1889.39	3444.14	2975.02	2272.49	3074.01	4272.22	2817.42	5431.9	4698.22	8947.1	7859.09	4670.69	1554.11	2488.29	3174.55	3328.25	5629.77	3656.16	4263.76	8263.08	3242.93	3040.25	6093.35
XM_004005025.3	73	74.5	69.87	48.34	69.14	70.83	60.43	58.91	40.27	33.69	39.46	34.47	35.6	49.4	63.67	65.19	61.79	36.3	62.41	41.65	33.28	44.17	38.99	37.96	1819	2332	2177	1323	2303	2492	2664	1770	1079	1117	899	945	855	1362	2057	2093	1769	1059	1732	951	806	1090	1014	1037
NM_001009429.1	72.67	80.76	68.93	60.25	57.23	67.78	52.7	50.66	33.91	20.73	26.41	28.73	18.72	42.51	46.97	57.55	63.61	34.32	61.05	55.82	30.28	41.66	34.2	39.16	641.11	895.07	760.36	583.79	674.91	844.24	822.48	538.85	321.7	243.4	213.06	278.85	159.19	414.94	537.31	654.13	644.71	354.51	599.85	451.31	259.69	364.03	314.88	378.74
XM_004010441.4	72.5	71.71	75.72	55	79.08	87.03	76.18	72.42	40.8	48.56	41.34	44.65	31.48	64.06	73.5	78.82	52.12	42.16	70.33	53.09	39.48	52.98	46.52	54.36	1517	1885	1981	1264	2212	2571	2820	1827	918	1352	791	1028	635	1483	1994	2125	1253	1033	1639	1018	803	1098	1016	1247
XR_003589363.1	72.49	74.96	68.51	80.77	66.27	73.96	70.75	63.65	76.94	105.46	75.64	88.97	71.62	71.29	102.28	71.13	89.15	121.09	95.18	100.88	98.66	121.94	117.38	100.82	545	708	644	667	666	785	941	577	622	1055	520	736	519	593	997	689	770	1066	797	695	721	908	921	831
XM_012180570.3	72.45	61.91	67.93	41.42	55.66	113.83	77.72	60.65	137.95	114.23	81.4	96.06	81.4	77.46	85.13	68.47	83.2	76.19	75.6	61.38	47.26	71.29	69.02	73.58	2466.76	2647.88	2891.66	1548.92	2533.25	5471.29	4681	2489.65	5050.27	5174.82	2534.18	3598.52	2671.37	2917.73	3758.08	3003.38	3254.15	3037.29	2866.73	1915.09	1563.94	2404.06	2452.65	2746.67
XM_004005732.4	72.43	40.91	79.56	47.09	54.55	76.56	72.84	55.08	59.65	26.25	48.28	35.97	26.59	53.38	54.2	65.77	54.19	25.09	69.12	57.58	29.24	54.71	45.03	44.87	3349.75	2376.65	4600.89	2392.04	3372.7	4999.21	5960.14	3071.57	2966.44	1615.77	2041.87	1830.77	1185.27	2731.45	3250.45	3919.32	2879.24	1358.72	3560.75	2440.55	1314.59	2506.29	2173.63	2275.47
XM_004002003.4	72.12	64.61	75.89	47.36	59.13	64.58	60.98	56.61	65.53	62.36	64.92	66.71	55.54	60.55	70.79	70.04	53.78	54.89	72.85	49.64	42.03	51.23	55.39	50.57	2455.37	2763.31	3230.85	1770.99	2691.33	3104.29	3672.74	2323.85	2399.13	2825.27	2020.97	2499.19	1822.52	2280.77	3125.13	3072.26	2103.44	2188.39	2762.37	1548.78	1390.91	1727.39	1968.06	1887.68
XM_004012609.4	71.91	65.14	74.96	53.16	66.32	50.38	68.52	55.69	51.93	46.54	48.21	40.58	36.77	40.26	65.77	65.34	58.97	49.1	75.86	56.79	53.35	36.36	51.16	49.12	1914.99	2178.96	2495.97	1555	2361	1893.97	3227.98	1788	1486.99	1648.99	1173.91	1189	943.9	1186	2270.98	2241.99	1803.99	1530.98	2249.97	1385.95	1381	958.99	1421.98	1433.99
XM_004018830.4	71.88	61.86	68.56	50.92	66.99	79.08	67.69	64.54	44.04	46.88	49.19	52.38	38.21	50.98	70.22	66.18	54.92	46.5	63.31	49.82	50.37	48.9	47.5	51.86	1227.22	1326.86	1463.66	954.92	1528.94	1906.3	2044.65	1328.75	808.45	1065.11	767.99	984.04	628.92	962.99	1554.58	1455.89	1077.35	929.59	1203.99	779.42	836	826.99	846.49	970.73
XM_027966662.1	71.84	75.12	73.7	54.94	68	60.45	58.32	53.88	55.22	52.97	66.9	70.66	51.24	49.49	67.55	55.22	67.25	49.63	60.7	58.27	56.06	41.74	44.18	52.09	3124.94	4105.09	4008.81	2624.9	3954.22	3712.73	4487.76	2825.77	2582.74	3066.33	2661	3382.35	2148.58	2381.71	3810.18	3094.89	3360.89	2527.97	2941	2322.83	2370.17	1798.12	2005.63	2484.44
XM_027956404.1	71.49	67.93	102.64	56.46	70.22	79.07	65.97	61.84	73.95	75.19	117.48	65.98	72.07	65.07	70.41	64.47	62.46	63.06	83.86	60.9	49.99	57.02	49.57	55.07	8558.83	10216.5	15365	7424.86	11238.8	13365.1	13971.1	8926.24	9520.34	11977.9	12861.3	8692.25	8316.97	8619.2	10929.6	9945.59	8590.64	8840.24	11182.1	6681.24	5817.89	6761.72	6193.95	7228.59
XM_004005108.4	71.27	59.86	65.99	52.14	66.31	74.91	64.94	60.93	47.03	41.35	48.02	45.92	36.68	51.13	65.38	66.96	52.64	41.76	63.06	47.84	39.78	51.95	43.83	53.54	1526.24	1610.31	1766.99	1226.27	1898.19	2264.62	2460.08	1573.27	1082.86	1178.29	940.27	1081.97	757	1211.3	1815.36	1847.54	1294.97	1047.16	1504.08	938.8	828	1101.9	979.58	1257.02
XM_027976997.1	71.24	59.29	61.49	48.51	46.86	50.54	40.46	45.72	68.44	57.43	66.75	57.92	61.25	61.14	65.32	52.41	78.13	68.29	49.21	68.34	54.24	35.94	52.73	50.43	2603.96	2722.62	2810.09	1947.69	2289.48	2608.16	2616.49	2015	2689.99	2793.13	2231.09	2329.37	2157.84	2472.31	3095.61	2468.39	3281.04	2922.86	2003.49	2289.14	1927.2	1301.1	2011.65	2020.91
XM_027965847.1	70.59	62.43	59.99	41.54	93.22	77.94	41.71	49.2	9.06	0	2.36	7.1	3.8	36.69	55.07	51.27	36.32	8.48	37.42	18.52	5.94	29.41	12.24	11.27	2350.14	2611.06	2497.16	1519	4148.83	3663.56	2456.45	1974.98	324.41	0	71.93	259.94	122.06	1351.38	2377.37	2199.21	1389.06	330.49	1387.35	565.02	192.14	969.78	425.43	411.25
XM_004014896.4	70.56	61.75	69.8	51.1	65.59	74.09	56.79	64.5	52.84	46.06	49.09	42.26	35.83	50.81	65.64	61.67	67.62	49.73	67.26	58.75	45.93	52	45.87	50.79	1751	1925	2166	1393	2176	2596	2493	1930	1410	1521	1114	1154	857	1395	2112	1972	1928	1445	1859	1336	1108	1278	1188	1382
XM_027977810.1	70.41	51.82	47.65	42.74	53.94	51.6	61.46	46.43	56.98	43.53	50.99	43.57	40.83	33.94	45.65	35.93	51.02	55.39	51.51	59.14	60.23	39.65	47.87	41.66	2006.88	1855.39	1698.34	1338.28	2055.24	2076.51	3099.32	1595.69	1746.51	1650.98	1329.02	1366.51	1121.71	1070.35	1687.29	1319.54	1670.64	1848.71	1635.37	1544.75	1668.63	1119.43	1424.19	1301.95
XM_027974023.1	70.36	50.17	87.93	28.85	61.17	91.7	62.99	53.42	51.1	47.9	53.03	45.56	41.49	61.77	88.45	50.97	73.62	42.37	84.98	45.83	56.66	78.15	39.9	42.02	528.99	473.84	826.55	238.25	614.81	973.34	837.78	484.26	413.09	479.15	364.59	376.9	300.64	513.78	862.23	493.79	635.86	373.03	711.55	315.78	414.09	581.95	313.08	346.37
XM_004013549.3	70.31	75.44	71.24	50.41	68.67	82.28	67.15	58.59	39.56	41.35	40.95	44.37	34.97	63.63	64.57	63.6	53.29	40.61	64.12	47.17	43.16	53.67	39.79	48.1	828	1116	1049	652	1081	1368	1399	832	501	648	441	575	397	829	986	965	721	560	841	509	494	626	489	621
NM_001142887.1	70.23	62.8	53.84	50.76	61.19	60.73	68.85	58.4	61.88	67.69	56.39	58.92	72.31	54.72	70.67	54.7	64.04	69.59	44.23	64.67	53.45	49.91	63.14	46.9	1979	2223	1897	1571	2305	2416	3432	1984	1875	2538	1453	1827	1964	1706	2582	1986	2073	2296	1388	1670	1464	1393	1857	1449
XM_004004815.4	70.17	44.24	41.97	33.75	46.12	52.04	34	52	28.66	51.83	41.2	39.43	55.53	47.62	37.72	65.04	33.11	32.67	47.24	39.32	35.93	48.37	38.35	43.34	2576.23	2040.45	1926.85	1360.88	2263.54	2697.36	2208.44	2301.92	1131.31	2532.18	1383.3	1593.11	1965.04	1934.48	1795.77	3076.84	1396.4	1404.65	1931.77	1322.79	1282.12	1758.95	1469.5	1744.69
XM_004003026.4	70.16	88.04	101.1	55.93	58.12	95.15	113.56	74.61	33.97	96.56	61.32	95.66	59.66	65.62	114.32	93.48	33.8	54.96	55.4	35.75	21.46	43.62	47.83	33.44	1483.73	2339.05	2673.39	1299.27	1643.16	2840.94	4248.8	1902.44	772.41	2717.29	1185.86	2226.14	1216.1	1535.28	3134.71	2547.23	821.24	1360.95	1305.02	692.9	441.19	913.6	1055.77	775.38
XM_004011858.3	70.13	78.63	93.21	61.98	79.96	88	70.17	69.83	56.15	60.34	56.6	59.16	38.99	68.4	69.21	89.57	53.63	50.24	95.97	62.97	48.8	57.12	41.91	60.03	683	962	1135	663	1041	1210	1208.98	820	588	782	504	634	365.99	737	874	1124	600	572.94	1040.98	562	462	551	426	641
XM_004008784.3	69.94	64.7	62.88	47.54	51.06	59.02	50.1	56.41	39.7	37.34	29.67	35.51	26.65	42.62	48.18	61.87	56.89	37.18	53.49	46.85	39.08	42.37	30.74	40.59	580	674	652	433	566	691	735	564	354	412	225	324	213	391	518	661	542	361	494	356	315	348	266	369
XM_015094093.2	69.87	63.23	68.57	50.24	60.59	67.27	52.01	59.11	46.1	40.7	41.16	45.54	30.19	45.53	64.67	63.4	59.83	45.47	56.33	48.55	35.61	45.25	39.89	47.48	1294	1471	1588	1022	1500	1759	1704	1320	918	1003	697	928	539	933	1553	1513	1273	986	1162	824	641	830	771	964
XM_027974529.1	69.83	62.22	121.77	35.91	60.8	87.45	73.77	72.19	108.31	117.38	102.42	43.69	62	53.63	158.21	62.01	85.76	114.68	85.77	50.53	69.32	74.77	108.92	50.53	1935	2166	4219	1093	2252	3421	3616	2412	3227	4328	2595	1332	1656	1644	5684	2214	2730	3721	2647	1283	1867	2052	3150	1535
XM_027959817.1	69.18	92.5	59.14	66.53	80.35	79.05	55.44	68.42	56.74	58.8	43.78	77.42	60.42	58.11	52.4	57.28	71.78	79.19	50.91	84.67	69.27	54.8	37.71	61.34	2542.82	4270.9	2718	2686	3948	4102	3605	3032	2242.45	2876	1471.42	3131	2140.71	2363	2497.35	2712.83	3031.01	3408	2084	2852	2474.84	1995	1446.63	2472
XM_027959099.1	69.15	88.39	85.38	64.53	97.37	114.62	86.31	73.23	40.3	24.98	22.08	22.41	26.45	76.8	88.96	83.4	56.21	45.77	82.4	53.58	55.54	66.88	46.66	46.12	1477.95	2373.25	2281.71	1514.88	2781.9	3458.62	3263.29	1887.11	926.2	710.53	431.45	527.14	544.88	1816.11	2465.27	2296.8	1380.24	1145.35	1961.56	1049.32	1153.89	1415.66	1040.84	1080.83
XM_004010336.4	69.06	71.98	74.66	55.58	63.28	81.11	71.67	67.63	41.39	31.74	33.92	33.62	26.13	57.48	64.37	64.92	62.26	40.55	67.17	55.65	37.34	56.39	46.69	41.88	1766	2312	2387	1561	2163	2928	3242	2085	1138	1080	793	946	644	1626	2134	2139	1829	1214	1913	1304	928	1428	1246	1174
XM_027961262.1	68.93	49.24	48.4	47.57	52.81	44.9	33.13	48.96	79.41	102.49	110.83	67.33	90.33	81.79	69.44	46.36	87.83	90.55	57.47	60.79	87.07	44.36	53.27	48.24	5200.79	4667.32	4565.93	3942.18	5326.18	4782.79	4421.64	4453.8	6442.41	10289.6	7645.87	5589.36	6568.88	6827.42	6792.58	4506.72	7612.78	7999.17	4829.13	4203.15	6385.65	3315.06	4194.74	3990.48
NM_001104933.1	68.7	66.69	72.97	58.13	74.32	85.16	90.5	62.66	39.24	24.15	31.38	22.6	17.03	50.21	54.23	68.14	56.67	34.3	75.22	65.54	29.16	60.68	54.17	47.59	1796	2190	2385	1669	2597	3143	4185	1975	1103	840	750	650	429	1452	1838	2295	1702	1050	2190	1570	741	1571	1478	1364
XM_004010220.3	68.65	69.88	75.62	48.32	75.11	83.52	69.59	67.74	45.91	40.26	39.3	38.82	31.56	57.57	61.49	73.38	57.63	46.3	71.83	50.63	41.96	55.33	45.99	55.59	2233.76	2856.17	3076.56	1727.05	3267.21	3836.69	4005.51	2657.66	1606.17	1743.04	1169.35	1389.73	989.96	2072.29	2594.2	3076.32	2154.31	1763.84	2603.17	1509.55	1327.01	1783.09	1561.64	1983.08
XM_027968844.1	68.43	64.15	73.09	43.73	64.09	70.3	61.46	52.27	49.86	39.92	45.6	38.58	31.61	54.47	50.91	63.4	55	43.52	63.38	49.26	36.08	51.09	43.25	45.31	2882	3394	3849	2023	3608	4180	4579	2654	2258	2237	1756	1788	1283	2538	2780	3440	2661	2146	2973	1901	1477	2131	1901	2092
XM_004001894.4	68.35	77.83	80.73	53.89	64.14	74.69	66.7	59.39	54.65	52.3	54.57	59.02	43.41	53.59	68.02	72.46	61.79	52.72	64.77	56.33	42.85	51.2	43.72	52.94	1426	2040	2106	1235	1789	2200	2462	1494	1226	1452	1041	1355	873	1237	1840	1948	1481	1288	1505	1077	869	1058	952	1211
XM_004006536.4	68.23	62.89	58.9	53.93	63.45	55.99	53.06	54.12	56.25	46.9	50.39	53.44	44.52	48.44	58.88	52.76	60.41	49.1	50.88	47.81	41.98	42.57	48.54	46.46	2393.72	2771.88	2583.88	2078.19	2976.05	2773.26	3293.49	2289.52	2122.16	2189.69	1616.64	2063.1	1505.44	1880.24	2678.65	2385.11	2435.18	2017.19	1988.09	1537.06	1431.54	1479.29	1777.24	1787.2
XM_012176039.3	68.22	89.96	59.49	45.96	62.31	116.31	94.79	49.73	18.8	35.29	21.34	29.11	18.16	56.45	115.44	47.75	48.96	32.99	49.27	36.53	27.4	62.24	56.99	31.6	2362.98	3914.3	2576.28	1748.45	2885.17	5687.68	5808.42	2076.71	700.12	1626.3	675.85	1109.4	606.41	2163.27	5184.62	2131	1948.25	1338.04	1900.57	1159.33	922.58	2135.13	2060.32	1200.02
XM_027968208.1	67.74	51.43	71.15	48.05	51.94	90.48	82.47	117.41	78.21	108.98	147.41	68.16	105.56	146.77	86.64	123.17	54.88	84.09	60.34	55.19	63.48	62.11	85.27	63.71	3991.37	3806.87	5242.2	3109.7	4091.22	7527.42	8596.32	8341.29	4955.1	8544.93	7942.45	4418.94	5995.13	9568.22	6619.47	9351.41	3715.36	5801.85	3959.84	2980.02	3635.99	3624.93	5243.83	4115.57
XM_015093450.2	67.53	66.53	63.68	47.22	64.98	74.2	65.94	63.1	51.27	54	57.51	60.3	48.25	55	61.53	60.3	54.15	54.15	58.05	52.33	48.87	48.58	43.45	51.44	4144	5129	4886	3183	5331	6429	7159	4669	3383	4410	3227	4072	2854	3734	4896	4768	3818	3891	3968	2943	2915	2953	2783	3461
XM_027977707.1	67.01	57.25	72.52	47.15	66.37	91.5	66.69	77.13	65.31	82.23	61.66	56.27	50.01	57.84	88.86	72.03	69.67	66.42	55.65	66.54	49.39	69.44	62.28	63.25	1065	1143	1441	823	1410	2053	1875	1478	1116	1739	896	984	766	1017	1831	1475	1272	1236	985	969	763	1093	1033	1102
XM_027971121.1	66.75	53.64	59.45	49.37	55.65	63.2	61.72	58.7	89.08	85.45	79.31	77.31	83.4	63.42	71.87	63.38	60.86	89.05	49.73	66.2	52.53	64.48	89.16	58.99	3982.04	4019.68	4434.55	3234.89	4438	5323	6513.81	4222.14	5714.24	6783.33	4326.3	5074.64	4795.68	4186.08	5558.93	4871.42	4170.85	6220.21	3304.37	3618.97	3046	3809.94	5551.37	3858.28
XM_012096909.2	66.64	58.12	62.28	43.87	62.1	68.7	60.72	64.16	73.03	96.97	84.26	76.61	115.02	67.76	61.23	59.53	51.96	80.95	53.1	58.36	56.33	53.69	60.17	59.9	9486	10393	11085	6858	11816	13806	15290	11012	11177	18367	10967	11999	15780	10670	11301	10918	8496	13492	8418	7612	7794	7569	8938	9348
XM_004002465.3	66.45	55.39	91.47	55.68	54.38	76.6	79.21	65.65	61.64	272.33	154.93	203.38	119.18	83.56	147.15	94.38	39.89	46.72	60.14	38.63	34.07	24.12	32.17	61.36	3714	3888.47	6391.92	3418.01	4062.47	6043.8	7831.3	4424.02	3704.47	20252.5	7917.58	12506.8	6420.28	5166.72	10663.3	6796.5	2561.25	3057.3	3743.2	1978.49	1851.03	1334.86	1876.24	3759.46
XM_015096354.2	66.29	42.98	63.42	28.73	39.92	58.08	48.95	48.03	47.15	33.85	41.28	38.25	30.03	47.67	54.11	57.25	57.88	33.01	50.24	36.48	29.34	41.38	38.02	44.3	2334	1901	2792	1111	1879	2887	3049	2039	1785	1586	1329	1482	1019	1857	2470	2597	2341	1361	1970	1177	1004	1443	1397	1710
XM_004002212.4	66.23	64.07	66.77	48.85	64.71	87.95	64.01	66.9	59.62	68.69	69.86	56.86	64.25	76.38	76.11	61.24	55.5	64.72	63.05	62.31	58.64	61.07	60.12	59.42	2676	3252	3373	2168	3495	5017	4575	3259	2590	3693	2581	2528	2502	3414	3987	3188	2576	3062	2837	2307	2303	2444	2535	2632
NM_001145184.2	65.92	76.49	79.33	51.29	64.52	71.36	62.81	57.25	33.96	44.09	39.37	44.96	34.66	58.53	62.52	69.05	51.06	37.16	56.62	42.4	38.64	43.02	33.38	40.16	509	742	766	435	666	778	858	533	282	453	278	382	258	500	626	687	453	336	487	300	290	329	269	340
XM_027963278.1	65.88	46.69	53.29	63.54	55.66	57.15	59.08	57.81	137.25	97.35	103.18	83	105.3	74.85	66.95	55.23	62.72	92.6	52.24	75	70.69	79.88	129.03	66.51	11178.1	9952.22	11306.6	11841.8	12624.3	13691.1	17734.8	11827.7	25041	21979.6	16008.6	15497	17222.3	14051.4	14728.5	12073.8	12226.3	18397.6	9873.26	11662.5	11658.2	13424.3	22849.3	12372.4
XM_004006994.4	65.84	57.65	63.36	46.87	58.46	67.45	64.86	60.03	49.7	37.25	42.06	38.14	31.78	49.87	58.29	66.66	59.94	41.46	60.35	51.86	35.45	50.45	42.13	51.58	1481	1629	1782	1158	1758	2142	2581	1628	1202	1115	865	944	689	1241	1700	1932	1549	1092	1512	1069	775	1124	989	1272
XM_004011342.3	65.81	71.55	69.22	61.25	54.75	59.96	93.83	77.25	81.12	53.65	64.6	24.88	32.05	63.25	112.14	85.23	70.54	44.74	61.31	41.9	57.75	48.34	32.22	46.32	703.94	961.45	925.83	719.68	782.84	905.51	1775.53	996.27	932.99	763.68	631.88	292.85	330.46	748.49	1555.27	1174.63	866.87	560.36	730.41	410.67	600.41	512.12	359.75	543.19
XM_027973943.1	65.77	65.92	50.99	46.83	66.45	73.65	48.34	58.75	29.53	28.4	30.41	33.87	25.03	44.9	60.51	44.75	58.88	53.06	46.18	44.58	37	49.12	31.96	33.97	1818.35	2289.59	1762.64	1422.17	2456.2	2874.79	2364.3	1958.57	878.04	1044.68	768.72	1030.56	666.96	1373.36	2169.22	1594.3	1870.23	1717.91	1421.98	1129.53	994.43	1345.01	922.18	1029.64
XM_027975153.1	65.75	68.51	58.11	48.42	62.03	75.77	52.96	63.97	47.42	42.66	45.22	40.11	39.75	51.3	62.91	43.34	64.98	59.84	50.6	58.85	47.54	61.68	48.31	44.48	2460.91	3221.09	2719.63	1990.38	3103.39	4003.66	3506.49	2887	1908.46	2124.72	1547.48	1651.81	1434.04	2124.35	3052.81	2090.13	2794.22	2622.71	2109.47	2018.63	1729.37	2286.69	1887.02	1825.23
XM_004019058.4	65.53	103.4	67.9	65.68	76.54	73.68	69.04	76.79	38.21	7.44	16.1	19.19	0	60.35	75.97	72.66	71.6	35.77	86.49	53.92	28.13	26.19	38.82	39.47	574.15	1138	743.77	632	896.41	911.39	1069.99	811.18	360	86.79	129	185	0	584.92	863	820.21	720.68	367	844	432.86	239.53	227.26	355	379.08
XM_027966640.1	65.43	52.69	48.66	32.79	65.23	68.54	55.63	49.37	43.88	38.85	49.25	43.81	42.35	59.65	46.95	45.62	50.76	44.45	39.78	55.97	38.54	55.17	44.91	48.95	5501.46	5566.08	5115.89	3028.35	7332.51	8137.03	8275.45	5005.74	3967.41	4346.81	3786.7	4053.59	3432.39	5549.6	5118.67	4942.35	4903.36	4376.86	3725.23	4313.08	3149.68	4594.96	3941.54	4512.7
XM_004002331.4	65.33	64.77	65.05	48.77	72.76	86.39	65.28	67.13	42.83	44.64	46.81	50.9	39.11	62.35	60.38	68	48.58	44.67	62.42	52.82	42.88	51.77	39.43	50.69	3680.3	4583.82	4582.02	3017.7	5479.8	6871.37	6506.3	4559.93	2594.67	3345.97	2411.36	3155.5	2123.6	3886.15	4410.7	4935.66	3143.88	2946.61	3916.6	2726.65	2347.99	2888.66	2318.58	3131.06
XM_012180574.3	65.01	83.1	49.3	59.86	53.71	75.22	61.74	72.05	12.68	0	5.5	8.73	1.69	32.52	40.35	43.63	53.09	20.42	35.88	31.49	22.81	23.44	26.67	25.24	2225.27	3573.22	2110.18	2250.54	2457.63	3635.31	3738.8	2973.7	466.71	0	172.18	328.97	55.67	1231.35	1790.78	1924.09	2087.57	818.31	1367.82	987.79	758.83	794.64	952.69	947.31
XM_027973698.1	64.73	83.51	82.63	62.77	63.19	73.39	55.52	66.79	18.89	22.77	24.97	30.36	19.64	42.48	51.39	65.8	42.19	23.99	56.2	41.74	25.18	40.4	27.24	31.65	1254.21	2032.59	2001.84	1335.98	1636.82	2007.6	1903.13	1560.44	393.64	586.99	442.49	647.2	366.8	910.7	1291.03	1642.73	939.25	544.21	1212.87	741.06	474.21	775.24	550.88	672.28
XM_012106516.2	64.57	63.65	62.04	47.51	61.22	78.03	65.73	65.51	50.4	46.03	53.81	45.89	69.75	45.58	58.15	55.37	49.32	48.23	52.81	52.04	45.08	51.86	47.1	52.28	6107.04	7562.82	7336.59	4935.62	7740.08	10418.9	10997.1	7470.76	5125.69	5792.77	4653.26	4775.48	6358.65	4769.12	7130.88	6747.47	5358.86	5341.31	5563.16	4510.39	4143.93	4858.19	4649.16	5420.99
XM_027966351.1	64.34	58.11	59.2	40.14	62.66	69.68	53.04	61.15	44.27	38.17	42.66	41.6	40.12	54.77	54.58	54.67	54.16	44.66	50.82	44.77	41.39	49.6	39.33	44.73	3913.03	4439.52	4501.77	2681.68	5094.32	5982.79	5707.12	4484.34	2895.39	3089.11	2372.55	2783.86	2351.65	3685.29	4303.95	4284.2	3784.29	3180.56	3442.44	2495.03	2447	2988.06	2496.34	2982.85
XM_027974743.1	64.29	82.82	65.24	53.12	67.12	75.21	50.95	54.64	24.49	29.35	27.52	32.42	23.81	48.74	53.63	49.68	55.48	35.48	47.92	39.68	35.42	35.11	25.5	33.73	930	1505	1180	844	1298	1536	1304	953	381	565	364	516	332	780	1006	926	922	601	772	526	498	503	385	535
XM_004019034.4	64.22	74.44	62.49	41.03	63.94	74.08	47.59	55.44	27.54	5.11	10.71	13.15	10.78	51.35	50.78	71.41	52.17	25.78	59.75	34.89	25.71	48.04	24.09	32.7	588.82	857.37	716.42	413.18	783.67	958.93	771.95	612.89	271.55	62.33	89.75	132.67	95.31	520.83	603.65	843.54	549.54	276.82	610.19	293.18	229.11	436.29	230.47	328.68
XM_027959078.1	64.22	74.44	62.49	41.03	63.94	74.08	47.59	55.44	27.54	5.11	10.71	13.15	10.78	51.35	50.78	71.41	52.17	25.78	59.75	34.89	25.71	48.04	24.09	32.7	588.82	857.37	716.42	413.18	783.67	958.93	771.95	612.89	271.55	62.33	89.75	132.67	95.31	520.83	603.65	843.54	549.54	276.82	610.19	293.18	229.11	436.29	230.47	328.68
XM_004019084.4	64.11	57.79	55.34	52.52	68.72	74.25	52.54	44.22	32.12	10.2	15.24	21.81	18.1	53.67	47.39	59.35	58.12	34.57	57.02	47.34	32.29	44.54	28.68	28.08	529	599	571	476	758	865	767	440	285	112	115	198	144	490	507	631	551	334	524	358	259	364	247	254
XM_012101304.3	63.97	51.08	52.98	48.13	42.32	41.87	48.16	54.39	45.34	44.16	39.87	48.92	26.84	37.76	50.9	63.87	51.48	38.79	41.33	45.98	23.92	26.92	29.08	52.17	1308.54	1312.72	1355.23	1081.31	1157.24	1209.26	1742.97	1341.61	997.2	1202.03	745.73	1101.14	529.29	854.6	1350.14	1683.48	1209.76	929.12	941.68	861.83	475.59	545.42	620.87	1170.13
XM_012137855.2	63.87	60.33	69.91	44.28	59.4	63.44	63.06	55.42	53.78	49.89	46.97	40.71	35.32	49.35	60.8	70.16	57	49.33	66.35	53.15	40.94	45.01	44.74	50.37	1798.35	2134.13	2461.51	1369.36	2236.08	2521.85	3141.22	1881.44	1628.42	1869.32	1209.42	1261.46	958.58	1537.32	2219.62	2545.57	1843.84	1626.32	2080.82	1371.33	1120.56	1255.24	1314.69	1554.9
XM_027976016.1	63.78	47.09	40.92	44.03	46.91	45.12	39.51	44.27	49.36	25.59	55.17	50.41	35.02	29.21	38.43	34.07	63.65	52.44	35.19	50.41	47.33	42.62	46.14	45.32	5934.98	5504.46	4761.11	4499.77	5834.86	5927.02	6504.6	4966.55	4939.12	3168.07	4694.29	5161.83	3141.43	3006.96	4636.62	4084.94	6804.69	5713.76	3647.33	4298.3	4281.05	3927.74	4481.23	4623.12
XM_015094766.2	63.75	51.48	65.34	39.01	53.12	66.61	61.73	53.33	57.98	59.1	56.67	62.5	42.85	49.31	58.6	60.44	51.8	51	58.64	52.89	42.26	50.59	43.5	54.17	3099	3144	3972	2083	3452	4572	5309	3126	3031	3823	2519	3343	2008	2652	3694	3786	2893	2903	3175	2356	1997	2436	2207	2887
XM_027965424.1	63.64	62.83	64.66	36.1	55.07	71.34	47.05	50.73	31.59	31.79	29.74	32.12	23.18	42.54	57.7	55.79	55.16	32.84	49.25	37.67	33.91	38.83	32.02	35.25	695	862	883	433	804	1100	909	668	371	462	297	386	244	514	817	785	692	420	599	377	360	420	365	422
XM_004004513.4	63.51	70.66	59.57	50.32	61.97	52.33	33.54	53.29	38.19	41.01	46.13	28.09	36.42	79.52	43.06	44.27	70.18	56.56	59.15	48.42	63.11	27.64	27.04	31.81	8328	11639	9768	7248	10863	9688	7781	8426	5385	7156	5531	4053	4603	11536	7321	7479	10573	8685	8639	5819	8044	3590	3700	4573
XM_004002723.4	63.49	55.32	57.77	39.81	59.97	77.28	52.44	50.56	37.33	33.22	37.12	32.42	27.65	50.44	51.21	54.87	49.28	35.86	56.07	44.68	31.27	51.67	34.22	37.09	1577	1726	1794	1086	1991	2710	2304	1514	997	1098	843	886	662	1386	1649	1756	1406	1043	1551	1017	755	1271	887	1010
XM_015105278.2	63.39	66.74	73.96	51.59	55.83	65.49	65.44	57.87	46.94	56.74	57.26	60.59	42.68	56.06	72.28	78.16	53.7	45.46	67.51	48.1	36.82	48.44	48	52.74	647.07	855.77	944.02	578.46	761.89	943.83	1181.67	712.23	515.2	770.72	534.43	680.56	419.92	633.15	956.68	1028.02	629.7	543.38	767.56	449.95	365.36	489.78	511.34	590.21
XM_027972625.1	62.97	46.55	52.2	49.66	55.93	53.68	46.43	53.58	54.77	38.83	57.8	47.95	44.76	34.46	43.52	41.17	49.75	54.49	39.68	50.17	50.47	46.13	47.81	43.88	2914.92	2706.69	3021.67	2524.8	3461.13	3508.42	3802.36	2990.37	2725.96	2391.67	2446.68	2442.25	1997.13	1764.97	2612.03	2455.49	2645.67	2953.63	2045.7	2128.34	2270.93	2114.83	2310.04	2226.82
XM_027957230.1	62.96	40.02	37.52	56.76	33.67	65.18	65.7	78.77	54.64	74.12	37.61	71.8	62.27	74.57	65.4	62.68	41.57	54.64	27.46	56.91	34.64	50.33	50.51	78.9	3892.08	3108.06	2900.17	3854	2782.54	5688.55	7185.05	5870.73	3631.85	6097.16	2126	4884.13	3710.55	5100	5242	4992	2952.19	3954.96	1890.51	3223.98	2081.51	3081.52	3258.54	5347.68
XM_012176896.3	62.68	52.98	64.78	45.59	59.96	70.3	65.23	59.89	72.27	63.81	65.38	59.61	54.89	54	48.02	56.58	49.86	57.71	55.7	55.93	51.34	60.5	60.76	56.53	4503.19	4781.54	5819.37	3597.5	5758.53	7130.74	8290.39	5187.43	5583.08	6100.24	4294.92	4712.21	3801.24	4291.9	4472.87	5237.29	4115.02	4854.93	4457.02	3682.38	3585.18	4304.69	4555.94	4452.74
XM_004022231.4	62.6	43.34	53.44	40.53	45.53	55.19	65.19	49.27	61.29	41.18	56.34	56.61	38.93	39.51	31.19	51.56	39.6	54.58	52.84	43.73	60.86	56.19	53.44	66.28	4968.84	4321.78	5303.66	3533.43	4831.48	6185.01	9153.81	4715.36	5231.21	4349.48	4089.69	4944.46	2978.83	3469.71	3210.22	5273.52	3611.71	5073.51	4671.88	3181.2	4695.63	4417.66	4427.08	5768.15
XM_027964768.1	62.39	53.2	54.92	46.91	55.82	63.85	55.69	55.42	54.58	44.61	50.37	49.43	46.29	49.27	47.97	49.23	50.97	51.48	50.15	51.98	46.4	51.25	50.29	47.96	7740.36	8291	8518.72	6392	9257	11183	12223	8290	7281	7364	5714	6748	5536	6763	7717	7870	7264	7479	6929	5909.03	5595	6297	6511.37	6523
XM_004011380.4	62.38	76.38	62.83	41.57	52.41	50.68	54.13	48.91	21.85	15.67	18.55	24.94	16.79	34.5	48.9	51.72	51.38	24.77	46.27	33.03	25.96	31.16	27.1	34.82	1041	1601	1311	762	1169	1194	1598	984	392	348	283	458	270	637	1058	1112	985	484	860	505	421	515	472	637
XM_004002014.4	62.26	58.5	83.86	56.29	69.99	86.33	99.16	81.92	85.75	92.78	102.52	85.82	102.46	89.68	107.73	83.26	53.18	55.09	49.69	44.49	46.14	57.77	77.38	53.66	4238.44	5002.5	7137.82	4208.75	6369	8296.44	11941	6723.58	6276.78	8403.67	6381.16	6427.94	6723.02	6753.65	9508.37	7302.75	4158.93	4390.78	3767.58	2775.2	3052.63	3895.02	5497.76	4004.69
XM_004019078.4	62.17	62.05	65.04	53.08	71.37	77.4	71.03	62.88	46.01	43.09	29.95	34.71	30.81	57.21	68.89	76.85	49.51	45.56	59.16	46.3	37.02	49.97	45.76	45.36	2392.65	3000	3130	2244	3672	4206	4836	2918	1904	2207	1054	1470	1143	2436	3438	3811	2189	2053	2536	1633	1385	1905	1838	1914
XM_004020948.4	62.12	42.71	71.76	35.65	53.26	70.68	67.4	39.76	59.23	51.18	63.15	51.22	50.4	59.98	66.8	38.79	48.76	42.59	51	36.25	37.55	55.96	59.99	34.74	3329	2875	4808	2098	3815	5347	6389	2569	3413	3649	3094	3020	2603	3556	4641	2678	3002	2672	3044	1780	1956	2970	3355	2041
XM_004010496.4	62.04	89.36	60.22	48.5	62.37	57.62	42.7	54.72	10.52	18.08	13.44	27.13	15.28	45.09	54.32	60.32	55.21	27.47	59	48.37	26.86	34.36	20.66	23.88	427.25	773.04	518.53	366.88	574.18	560.21	520.24	454.37	77.9	165.66	84.65	205.55	101.44	343.53	485.03	535.2	436.78	221.49	452.55	305.24	179.78	234.35	148.49	180.3
XM_004008850.3	61.85	60.95	64.39	43.93	66.21	69.77	59.09	63.5	48.22	52.31	43.61	48.82	48.51	55.44	57.39	58.11	49.53	51.05	54.1	48.31	40.59	48.93	49.71	45.65	1787	2212	2326	1394	2557	2846	3020	2212	1498	2011	1152	1552	1351	1772	2150	2163	1644	1727	1741	1279	1140	1400	1499	1446
XM_004016332.3	61.76	33.7	66.22	35.38	36.14	66.18	79.66	45.97	48.83	24.61	37	8.29	13.71	41.59	35.09	53.18	43.95	33.05	88.83	73.82	24.84	64.09	62.25	47.54	2315.32	1587.24	3104.13	1457.06	1811.04	3502.69	5283.05	2077.72	1968.2	1227.58	1268.4	341.87	495.29	1724.83	1705.66	2568.86	1893	1450.95	3708.94	2536.06	905.29	2379.65	2435.54	1953.95
XM_004002800.4	61.58	45.34	40.6	41.64	47.11	57.58	39.55	44.01	53.64	52.53	50.64	59.79	55.22	52.71	44.81	43.63	53.63	67.56	34.87	56.54	50.3	48.73	47.09	48.53	4503.18	4165.37	3711.85	3344.81	4605.51	5944.72	5115.97	3880.26	4217.84	5111.43	3386.28	4810.53	3891.85	4264.55	4248.27	4110.74	4505.49	5784.5	2840.05	3788.42	3575.14	3529.54	3594.02	3890.73
XM_027958682.1	61.58	67.01	46.47	49.06	62.21	68.95	50.57	63.59	25.12	14.74	28.39	22.6	20.96	41.84	56.85	40.77	52.6	25.52	35.95	35.57	23.9	38.67	30.59	24.44	2067.6	2826.51	1951.15	1809.52	2792.29	3268.53	3003.8	2574.41	907.05	658.68	871.67	834.98	678.32	1554.17	2474.9	1763.82	2029.19	1003.44	1344.44	1094.61	780.07	1286.07	1072.12	899.65
XM_012177532.3	61.29	62.17	68.5	52.88	62.58	71.5	61.79	66.86	49.17	53.61	53.05	55.94	44.64	61.2	66.42	66.09	49.96	47.26	63.17	48	41.29	54.35	44.88	54.97	1833.2	2335.86	2561.79	1737.2	2502.25	3019.12	3269.63	2411.21	1581.32	2133.84	1450.79	1840.9	1286.96	2025.33	2575.98	2547.03	1716.9	1655.29	2104.52	1315.6	1200.51	1609.96	1400.93	1802.58
XM_004015237.3	61.27	48.98	70.12	45.24	50.51	76.83	79.03	52.2	53.94	37.43	36.45	25.64	21.78	50.61	41.07	66.65	54.51	41.37	81.19	67.15	32.04	56.95	51.76	47.87	1541.79	1548.22	2206.28	1250.31	1699	2729.28	3518.17	1583.58	1459.5	1253.28	838.63	709.87	528.19	1409.02	1340.07	2160.88	1575.66	1218.82	2275.26	1548.33	783.57	1419.34	1359.33	1320.67
XM_004018996.4	61.26	55.8	56.93	44.76	46.67	59.19	49.51	50.34	33.94	48.19	64.3	74.15	37.74	42.32	57.79	58.91	35.56	41.12	42.37	47.13	40.12	44.95	28.83	47.71	1519	1738	1765	1219	1547	2072	2172	1505	905	1590	1458	2023	902	1161	1858	1882	1013	1194	1170	1071	967	1104	746	1297
XM_015094221.2	61.23	54.06	52.86	41.85	57.86	63.2	49.4	52.63	45.48	50.11	47.03	41	39.11	45.71	52.96	44.39	50.67	49.62	44.53	45.84	45.76	40.17	37.47	41.24	2305.41	2557.05	2488.47	1730.89	2912.3	3359.8	3290.79	2389.36	1841.13	2510.74	1619.37	1698.85	1419.46	1904.24	2585.49	2153.4	2191.64	2187.74	1867.55	1581.52	1674.76	1498.06	1472.31	1702.26
XM_015102080.2	61.16	58.93	49.13	37.8	67.9	83.82	62.5	64.74	31.33	17.16	23.63	18.92	16.22	47.96	65.27	55.43	45.55	28.01	37.43	35.57	29.76	44.17	35.91	34.61	3972.96	4808.54	3990.59	2696.65	5895.49	7686.8	7181.46	5070.54	2188.32	1483.45	1403.3	1352.42	1015.31	3446.35	5496.7	4639.36	3399.03	2130.03	2707.61	2117.27	1879.04	2841.61	2434.18	2464.66
XM_004016454.4	61.07	62.61	65.75	44.28	63.07	63.55	61.55	57.82	39.03	35.54	37.54	35.71	33.62	50.25	63.38	57.48	49.7	36.95	52.29	42.5	37.26	43.23	42.47	40.32	1941	2500	2613	1546	2680	2852	3461	2216	1334	1503	1091	1249	1030	1767	2612	2354	1815	1375	1851	1238	1151	1361	1409	1405
XM_012131871.3	60.83	29.03	66.2	49.11	60.17	86.63	72.99	27.91	40.29	20.7	45.37	41.24	35.8	63.46	57.96	27.88	51.1	22.96	64.13	52.97	38.23	63.23	44.96	24.42	542.86	325.45	738.66	481.35	717.76	1091.43	1152.37	300.35	386.6	245.82	370.23	404.97	307.91	626.55	670.64	320.58	523.94	239.91	637.39	433.16	331.66	558.84	418.74	238.91
NM_001139445.2	60.75	55.33	83.64	49.27	53.51	81.16	61.67	62.68	64.61	122.52	103.87	84.96	68.85	74.57	91.59	78.81	49.35	65.59	85.6	51.84	45.74	57.35	55.57	70.6	738.96	845.49	1272.02	658.31	870.08	1393.83	1326.94	919.21	844.99	1983.12	1155.31	1137.14	807.2	1003.52	1444.54	1235.17	689.59	934.23	1159.71	577.87	540.77	690.93	705.43	941.47
NM_001161869.1	60.62	51.92	59.96	39.17	51.26	57.17	49.74	49.97	38.27	48.19	48.1	52.24	34.34	46.67	57.9	57	46.76	40.12	55.15	35.22	41.01	32.55	28.58	45.26	689.17	741.5	852.37	489.08	779.1	917.61	1000.36	685.02	467.83	729.05	500.03	653.56	376.34	587.02	853.46	835.04	610.69	534.12	698.33	366.97	453.16	366.54	339.17	564.19
XM_004010798.4	60.61	50.97	52.83	39.18	54.31	61.83	47.41	59.8	53.86	49.22	54.63	43.34	44.68	55.93	55.41	47.13	51.62	56.42	45.12	49.56	45.24	48.05	45.79	45.88	5129	5417.84	5589.53	3641	6142.95	7387	7096.1	6101	4900	5541.91	4227	4035.15	3644	5235.81	6079	5137.95	5018	5589.96	4251.87	3843.07	3721.23	4027	4043.38	4256
NM_001290006.2	60.46	61.82	60.95	43.76	51.34	59.09	53.48	53.52	46.13	34.05	44.71	41	36.73	47.92	59.59	53.7	57.86	41.47	56.35	45.07	39.39	43.59	43.47	38.18	1843	2367	2323	1465	2092	2543	2884	1967	1512	1381	1246	1375	1079	1616	2355	2109	2026	1480	1913	1259	1167	1316	1383	1276
XM_012102181.3	60.39	55.19	56.87	41.48	53.88	60.38	48.46	46.57	38.12	36.24	42.92	40.88	30.86	39.58	52.5	48.8	53.57	35.62	45.91	41.89	36.12	38.59	36.19	38.38	1768	2030	2082	1334	2109	2496	2510	1644	1200	1412	1149	1317	871	1282	1993	1841	1802	1221	1497	1124	1028	1119	1106	1232
XM_004005744.3	60.34	63.73	58.16	42.3	55.9	62.62	56	49.38	49.67	53.66	41.91	40.58	30.36	48.91	62.68	59.95	56.29	43.12	56.35	43.35	46.98	49.15	38.64	46.51	600	796	723	462	743	879	985	592	531	710	381	444	291	538	808	768	643	502	624	395	454	484	401	507
XM_012180633.3	60.25	52.83	59.35	38.42	54.61	60.78	45.8	48.63	50.48	44.38	49.81	41.01	40.35	54.3	53.33	46.25	58.71	48.48	51.25	43.29	44.04	43.57	39.01	40.84	2672.47	2943.76	3291.73	1871.88	3237.8	3806.03	3594.05	2600.88	2407.8	2619.37	2020.13	2001.77	1725.29	2664.83	3067.34	2642.98	2991.99	2518.14	2532.07	1759.73	1898.64	1914.3	1805.67	1985.93
XM_027969173.1	60.2	51.21	55.81	40.18	49.44	59.68	46.57	53.35	44.36	43.68	46.14	41.7	35.5	41.94	52.69	45.08	52.27	46.24	41.28	40.66	39.84	44.25	37.33	37.67	2267.92	2423.47	2628.99	1662.74	2489.92	3174.18	3103.81	2423.25	1796.84	2189.69	1589.27	1728.38	1289.01	1748.12	2573.88	2188.22	2262.15	2039.85	1732.01	1403.68	1458.86	1651.06	1467.61	1555.94
XM_004003027.4	60.18	67.99	66.76	48.19	73.75	77.96	48.1	60	31.43	31.05	39.04	37.59	32.91	61.51	55.04	58.32	46.73	33.19	53.37	39.5	27.74	49.55	33.01	35.06	4060	5762	5631	3571	6651	7425	5740	4880	2280	2787	2408	2790	2140	4591	4814	5069	3622	2622	4010	2442	1819	3311	2324	2593
XM_027968587.1	60.14	50.53	53.99	43.22	49.33	52.54	45.54	45.73	56.04	45.37	46.69	49.27	42.67	52.63	46.22	46.16	56.72	50.42	47.89	52.9	41.54	50.08	49.31	47.32	2771.55	2925.5	3111.51	2188.07	3039.12	3418.99	3712.72	2540.96	2777.23	2782.21	1967.48	2498.47	1895.72	2683.36	2762.06	2741.01	3003.44	2720.83	2458.03	2234.01	1860.87	2286.03	2371.93	2391.24
XM_004006498.4	59.93	65.13	62.79	41.43	56.79	61.27	48.38	49.49	35.81	30.78	30.86	36.01	26.65	50.7	52.88	51.01	53.17	35.52	49.42	42.78	33.25	41.13	36.56	34.68	4824.08	6586	6320.41	3663.5	6111.32	6964.08	6889.62	4803.64	3099.64	3296.98	2271.68	3189.52	2068.06	4515.32	5519.54	5290.62	4917.7	3347.65	4430.62	3156.04	2601.88	3279.66	3071.49	3061.01
XM_004015395.3	59.88	35.06	25.61	54.18	36.11	49.56	34.71	41.14	38.62	11.59	16.4	32.01	15.39	21.35	41.87	21.1	54.97	35.87	22.9	57.99	30.89	44.19	44.43	43.55	1655.61	1217.78	885.34	1645.28	1334.52	1934.42	1697.63	1371.41	1148.26	426.55	414.5	973.9	410.07	652.93	1500.85	751.75	1746.19	1161.24	705.11	1469.18	830.12	1210.19	1282.06	1320.07
XM_004001877.4	59.84	33.23	51.35	31.41	32.7	49.44	49.08	45.47	41.98	29.15	41.88	23.46	22.83	32.55	30.05	54.62	50.49	40.92	81.95	50.22	33.28	47.98	36.76	53.33	1815.51	1266.46	1947.86	1046.75	1326.15	2117.77	2633.91	1663.41	1369.46	1176.62	1161.72	783.01	667.74	1092.67	1181.85	2135.19	1759.64	1453.45	2769.01	1396.1	981.25	1441.6	1164.03	1773.7
XM_027980004.1	59.67	56.61	74.37	40.08	58.01	67.77	59.31	55.84	50.11	53.48	48.73	47.16	38.24	54.89	57.27	58.23	50.45	47.48	59.9	46.05	38.59	48.9	47.42	47.37	1465	1746	2283	1080.75	1904	2349	2576	1653	1323	1747	1094	1274	905	1491	1823	1842	1423	1365	1638	1036	921	1189	1215	1275
XM_015104252.2	59.57	61.26	70.04	39.39	65.19	77.98	57.13	61.06	32.32	37.49	29.92	30.01	25.38	37.74	62.95	71.01	45	30.7	59.21	40.66	31.08	35.76	29.61	43.63	536.5	693	788.65	389.67	784.85	991.41	910.19	663	313	449.31	246.42	297.37	220.27	376	735.02	824	465.56	323.71	593.89	335.54	272.05	319	278.33	430.8
XM_027968167.1	59.47	77.62	61.14	54.04	73.33	82.42	65.7	61.29	31.73	33.8	20.92	33.86	23.41	48.59	64.32	65.47	45.38	36.83	55.53	45.55	28.88	45.21	39.11	40.31	760.91	1247.68	978.23	759.44	1254.24	1488.82	1487.07	945.51	436.54	575.55	244.74	476.69	288.7	687.84	1067.12	1079.3	667.06	551.87	791.42	534.03	359.18	572.89	522.3	565.53
XM_027974468.1	59.19	43.18	53.82	40.73	41.18	52.56	47.11	39.92	62.37	68.5	72.6	71.54	59.78	48.01	55.12	47.81	54.71	49.48	46.21	44.82	37.66	46.37	55.46	44.9	3306.58	3030.15	3759.61	2499.63	3075.24	4145.31	4656.36	2688.75	3746.52	5092.5	3708.95	4397.53	3218.96	2967.16	3992.4	3441.84	3511.15	3236.92	2875.5	2294.7	2045.03	2566.01	3233.72	2750.32
XM_012185228.3	59.18	62.51	61.64	45.23	63.74	62.35	51.8	57.93	28.64	22.29	29.74	27.88	23.44	46.85	44.41	50.73	43.68	31.74	55.62	42.08	31.95	38.66	30	36.44	2621.38	3478.11	3413.73	2200.63	3774.19	3898.89	4059.1	3093.8	1363.88	1313.56	1204.66	1359.06	1000.58	2296.01	2550.29	2895.12	2222.8	1646.11	2743.98	1708	1375.65	1695.94	1387.03	1769.64
XM_004018784.4	59.16	72.98	64.21	49.21	60.4	60.85	45.63	51.22	25.01	21.37	26.72	29.24	20.56	37.56	46.48	45.89	53.51	26.31	46.59	30.78	32.23	34.14	21.85	31.56	1351.17	2093.83	1833.62	1234.54	1844.2	1962.05	1843.67	1410.61	614.29	649.47	558.04	734.85	452.62	949.03	1376.44	1350.59	1404.17	703.66	1185.18	644.2	715.47	772.27	520.84	790.22
XM_015101109.2	58.93	42.52	63.18	47.18	60.77	76.95	76.42	60.68	72.13	69.67	88.4	73.27	69.56	61.25	81.17	72.63	44.95	57.17	54.8	52.43	40.96	56.03	68.12	59.55	2214	2007	2968	1947	3052	4082	5079	2749	2914	3483	3037	3029	2519	2546	3954	3516	1940	2515	2293	1805	1496	2085	2671	2453
XM_004006265.4	58.83	67.93	66.1	47.79	71.89	68.98	50.19	62.86	38.03	29.17	35.04	31.74	29.81	48.6	49.51	53.22	52.82	40.31	47.51	42.1	33.66	41.41	39.15	33.39	2348	3406	3299	2095	3836	3887	3544	3025	1632	1549	1279	1394	1147	2146	2562	2737	2422	1884	2112	1540	1306	1637	1631	1461
XM_027975969.1	58.72	55.4	47.01	35.53	54.83	61.02	32.87	46.33	19.12	9.88	14.88	15.43	12.45	50.11	31.07	37.83	42.05	22.98	33.48	29.92	22.77	42.48	27.15	21.58	7081	8393	7089	4707	8840	10389	7013	6737	2479	1586	1641	2047	1447	6686	4859	5879	5826	3245	4497	3306	2669	5074	3417	2853
XM_012107495.3	58.55	39.22	43.3	42.08	43.41	49.31	46.38	43.35	61.15	53.39	47	45.08	45.13	43.13	49.18	43.91	42.24	43.47	36.7	39.89	35.91	41.52	46.91	41.55	3820.95	3215.48	3533.48	3016.38	3787.12	4542.9	5354.36	3411.41	4290.78	4636.64	2804.9	3237.06	2838.6	3114.35	4161.57	3692.25	3166.83	3321.88	2667.47	2385.4	2277.67	2683.86	3194.93	2972.78
XM_004016396.4	58.5	39.96	50.13	35.31	43.55	54.59	48.44	39.11	57.35	53.12	53.99	37.28	37.46	44.61	42.23	48.84	45.45	43.61	48.5	44	39.28	42.48	40.89	43.97	2797.35	2400.39	2997.62	1854.4	2783.64	3685.54	4098.18	2254.92	2948.7	3379.9	2360.88	1961.51	1726.57	2360.32	2618.09	3009.26	2497.16	2441.62	2583.02	1928.31	1825.92	2011.91	2040.81	2304.99
XM_015097338.2	58.48	52.13	50.49	45.23	43.19	44.97	35.88	39.42	53.16	64.93	53.45	47.13	48.15	58	51.12	44.93	57.52	63.1	38.58	56.79	47.1	40.19	52.09	42.43	5133	5748	5541	4361	5068	5573	5571	4172	5017	7584	4290	4552	4074	5632	5818	5081	5800	6485	3772	4568	4018	3494	4772	4083
XM_004020192.4	58.27	51.84	67.84	34.11	42.23	46.14	32.87	41.21	39.39	40.99	41.54	28.42	24.61	49.67	75.62	39.02	57.56	51.4	38.75	37.91	33.8	41.92	50.72	24.8	2646.52	2957.26	3852.33	1701.58	2564.1	2958.18	2640.9	2256.47	1923.33	2477.17	1724.94	1420.23	1077.19	2495.57	4452.7	2283.22	3003.14	2733.57	1960.17	1577.85	1492.09	1885.74	2403.95	1234.71
XM_027965057.1	58.15	46.8	49.88	46.35	51.13	59.06	57.13	56.57	63.19	70.38	57.73	58.44	66.8	45.92	42.85	54.21	45.16	50.48	48.93	46.24	45.08	46.38	57.33	49.65	6340.26	6409.56	6799.15	5550.47	7451.83	9090.71	11017.8	7436.86	7407.27	10210.7	5755.51	7010.61	7019.5	5538.36	6056.65	7615.26	5656.65	6443.79	5941.54	4619.27	4776.96	5008.23	6523.24	5934.16
XM_004010356.4	58.12	54.58	70.21	42.49	56.25	68.86	59.27	61.59	39.42	37.44	44.52	34.08	25.84	49.08	66.67	56.75	50.53	40.2	69.8	48.74	39.61	46.31	37.85	40	868	1024	1311	697	1123	1452	1566	1109	633	744	608	560	372	811	1291	1092	867	703	1161	667	575	685	590	655
XM_027957852.1	58.04	44.48	59.02	34.62	48.06	60.62	52.92	53.44	53.82	43.35	43.97	54.89	39.68	53.32	51.06	52.78	51.34	45.42	50.51	44.35	36.04	45.92	38.42	46.84	1873.07	1803.14	2381.71	1227.12	2073.58	2762.32	3021.32	2079.54	1867.68	1861.78	1297.56	1949.1	1234.26	1903.85	2136.64	2194.66	1903.53	1716.44	1815.62	1311.68	1130.6	1467.98	1294.03	1657.4
XM_004004922.4	57.87	44.88	48.72	40.3	50.04	54.23	43.93	45.17	45.67	43.54	46.96	48.34	44.79	34.63	45.14	42.97	45.57	43.15	38.65	35.77	35.17	39.18	35.27	34.17	2914.62	2839.76	3068.39	2229.62	3368.92	3856.57	3914.51	2743.04	2473.55	2918.21	2162.51	2678.82	2174.3	1929.8	2947.73	2788.82	2636.86	2544.5	2168.09	1650.81	1721.92	1954.31	1853.9	1887.02
XM_004001836.3	57.82	37.8	49.57	25.39	39.21	53.06	32.77	49.95	50.25	45.67	46.34	33.27	33.03	42.92	34.45	57.59	37.71	49.19	47.69	36.34	39.68	42.43	35.08	58.4	2652.83	2178.71	2843.78	1279.72	2405.02	3436.98	2659.83	2763.64	2479.38	2788.64	1944.35	1679.78	1460.83	2178.98	2049.28	3404.61	1987.62	2642.95	2436.91	1528.15	1769.53	1928.07	1679.81	2938.04
XM_015104638.2	57.82	50.41	67.08	38.52	53.13	57.79	53.28	46.24	41.56	44.6	46.72	45.38	36.24	43.87	55.64	55.36	44.85	38.15	61.2	42.8	34.68	37.57	36.53	41.82	1700	1862	2466	1244	2088	2399	2771	1639	1314	1745	1256	1468	1027	1427	2121	2097	1515	1313.45	2004	1153	991	1094	1121	1348
NM_001136490.1	57.7	51.92	61.85	45.62	42.76	68.67	49.16	47.92	50.32	38.47	50.18	37.39	31.53	57.61	44.5	46.62	49.3	47.97	57.36	60.42	32.08	56.07	43.86	40.69	3192	3608	4278	2772	3162	5363	4811	3196	2993	2832	2538	2276	1681	3526	3192	3323	3133	3107	3534	3063	1725	3072	2532	2468
XM_027974304.1	57.6	55.94	47.76	45.5	38.9	53.61	41.49	37.39	33.09	21.65	31.9	16.43	18.95	52.17	34.48	37.78	51.17	50.58	50	62.21	39.18	50.31	57.96	39.49	9720	11859	10077	8433	8774	12771	12385	7607	6004	4861	4922	3050	3083	9739	7544	8213	9920	9994	9397	9619	6426	8408	10208	7305
XM_004001790.4	57.38	56.81	57.75	37.89	47.84	54.44	49.03	43.66	29.42	24.07	32.43	30.37	21.54	37.57	47.88	49.22	47.76	30.22	49.88	40.67	24.92	38.38	26.33	31.83	1161	1444	1461	842	1294	1555	1755	1065	640	648	600	676	420	841	1256	1283	1110	716	1124	754	490	769	556	706
XM_004022172.4	57.18	51.89	55.41	41.96	51.84	59.35	49.96	47.88	61.86	49.55	50.55	49.39	47.85	54.37	58.54	52.36	61.21	59.14	46.53	48.01	46.42	51.59	49.35	46.44	3035.86	3461.06	3678.45	2447.38	3679.65	4448.82	4692.59	3065.34	3531.95	3501.11	2454.07	2885.29	2448.93	3193.69	4030.2	3582.27	3734.03	3677.01	2751.6	2335.77	2395.6	2712.81	2734.62	2703.33
XM_004015055.4	57.01	36.82	50.97	36.01	35.8	64.09	68.45	43.97	46.64	39.1	40.05	14.8	14.91	51.95	51.85	57.5	43.69	44.5	86.81	75.19	22.96	77.54	74.68	53.58	2719.22	2206.05	3039.86	1886.72	2282.77	4315.96	5775.44	2528.61	2392.02	2481.46	1746.53	776.92	685.43	2741.48	3206.53	3533.69	2393.95	2485.31	4611.5	3286.6	1064.62	3663.24	3717.8	2801.63
XM_004017830.3	56.89	50.76	48.14	34.32	43.33	56.36	43.87	41.63	44.76	53.15	39.14	48.55	35.12	48.75	55.2	49.79	44.34	41.1	40.83	35.63	31.68	37.81	35.75	38.34	2084	2336	2205	1381	2122	2915	2843	1839	1763	2591	1311	1957	1240	1976	2622	2350	1866	1763	1666	1196	1128	1372	1367	1540
XM_004021529.3	56.89	52.9	64.93	46.97	57.55	72.24	67	55.03	45.27	49.33	44.25	44.03	32.02	57.24	57.64	55.4	42.21	40.97	51.89	49.54	34.09	49.86	47.66	44.04	2864.27	3345.5	4087.09	2597.49	3873.03	5135.18	5967.48	3340.68	2450.6	3304.42	2036.98	2439.04	1554.03	3188.28	3762.55	3593.88	2441.29	2415.16	2909.58	2285.79	1668.18	2486.41	2504.36	2431.05
XM_027962080.1	56.87	55.68	55.44	45.69	53.53	54.89	50.78	55.44	42.37	36.08	46.1	45.66	36.73	43.2	54.11	53.55	53.61	40.26	46.05	47.43	39.87	40.15	44.91	46.24	1905	2343	2322	1681	2397	2596	3009	2239	1526	1608	1412	1683	1186	1601	2350	2311	2063	1579	1718	1456	1298	1332	1570	1698
XM_004018554.4	56.8	41.53	45.87	38.67	38.67	33.78	35.64	35.14	52.66	34.59	39.53	39.08	42.88	43.39	59.33	55.47	50.5	55.96	35.05	47.53	36.44	29.41	50.39	35.29	1634	1501	1650	1222	1487	1372	1814	1219	1629	1324	1040	1237	1189	1381	2213	2056	1669	1885	1123	1253	1019	838	1513	1113
XM_027966535.1	56.74	43.42	42.79	49.56	41.27	50.49	50.19	50.77	44.21	21.71	39	31.28	24.1	33.87	41.65	45.21	55.8	50.67	44.56	55	40.27	49.58	54.96	45.91	3813	3665	3595	3658	3707	4790	5966	4113	3194	1941	2396	2313	1561	2518	3629	3914	4308	3987	3335	3387	2630	3300	3854	3382
XM_012180015.3	56.71	71.88	60.83	61.47	72.44	72.99	60.23	80.78	34.56	36.83	47.09	45.12	51.1	44.86	46.25	73.32	38.29	40.15	60.61	35.9	47.24	47.77	31.01	48.77	1585.18	2524.05	2126.21	1887.48	2706.91	2880.79	2978.47	2722.85	1038.92	1370.13	1203.55	1388	1376.75	1387.27	1676.31	2640.96	1229.72	1314.13	1886.93	919.64	1283.53	1322.49	904.69	1494.65
XM_012149705.3	56.7	44.26	54.45	40.23	53.93	53.92	54.09	48.06	43.96	47.58	38.15	42.67	37.07	36.95	53.7	58.65	39.42	37.64	44.96	36.71	32.75	37.95	40.48	39.09	1481.11	1452.4	1778.23	1154.16	1883.19	1988.38	2499.32	1513.49	1234.59	1653.89	911.15	1226.52	933.41	1067.78	1818.69	1973.95	1182.94	1151.14	1307.99	878.66	831.45	981.78	1103.65	1119.38
NM_001145188.1	56.47	58.02	58.95	39.29	49.82	57.19	50.9	49.56	38.09	31.26	28.33	32.17	20.25	41.72	51.64	50.7	46.37	32.18	54.63	43.41	34.26	40.16	29.89	35.2	619	799	808	473	730	885	987	655	449	456	284	388	214	506	734	716	584	413	667	436	365	436	342	423
NM_001177679.1	56.43	64.56	69.34	36.32	57.79	76.03	65.23	53.62	39.14	45.63	34.83	34.03	29.32	57.41	61.67	72.31	49.65	43.11	66.45	41.63	36.27	49.2	48.12	45.25	645	927	991	456	883	1227	1319	739	481	694	364	428	323	726	914	1065	652	577	846	436	403	557	574	567
XM_027960962.1	56.4	45.89	52.83	73.96	44.72	53.7	53.75	56.52	31.53	25.89	38.83	34.42	26.69	37.16	61.7	52.48	42.66	33.55	47.81	52.17	42.2	37.66	36.99	50.44	741.16	757.63	868.11	1067.65	785.64	996.35	1249.69	895.65	445.59	452.66	466.59	497.74	338.07	540.3	1051.25	888.67	644.04	516.29	699.82	628.31	539.09	490.16	507.4	726.77
XM_027971091.1	56.37	57.7	61.19	43.39	57.04	64.39	52.87	58.89	43.79	53.45	45.43	49.51	41.95	58.91	61.13	64.9	52.84	44.75	57.46	46.09	39.46	44.02	35.72	44.05	1371.42	1763.26	1861.43	1159.45	1855.1	2211.46	2275.26	1727.29	1145.42	1730.3	1010.57	1325.43	983.7	1585.44	1928.15	2034.17	1476.84	1274.68	1556.95	1027.51	933.2	1060.71	906.94	1174.85
XM_015097289.2	56.36	42.81	50.89	38.66	47.99	52.19	42.46	38.2	46.83	39.94	46.28	48	41.11	47.52	41.19	40.67	46.03	41.92	47.92	44.18	36.72	41.65	37.36	38.74	5009	4779	5655	3774	5701	6549	6675	4093	4475	4723	3761	4694	3522	4672	4746	4657	4700	4362	4743	3598	3172	3666	3465	3775
XM_027963276.1	56.35	44.82	39.08	46.12	43.6	43.05	33.87	39.05	67.11	49.06	58.32	50.15	53.72	48.46	37.6	29.05	51.38	53.11	31.95	44.88	44.68	37.4	53.02	37.03	9589.63	9581.94	8315.39	8619.91	9917.28	10341.8	10196.8	8012.25	12280.4	11109.9	9074.57	9389.46	8810.59	9123.35	8296.79	6369.88	10045.7	10582.4	6055.57	6999.05	7390.98	6304.34	9416.61	6908.29
XM_004007846.4	56.32	50.54	47.35	40.71	57.78	54.88	54.04	51.15	47.53	47.65	43.44	50.69	45.36	46.87	50.96	56.73	40.59	41.06	43.29	41.45	33.22	38.18	44.53	38.98	3048.9	3437.04	3205.26	2420.54	4181.35	4194.36	5175.65	3338.84	2766.53	3432.14	2150.46	3019.77	2366.76	2807.18	3577.05	3956.85	2524.17	2602.48	2610.12	2056.49	1748.13	2047.07	2515.74	2313.44
XM_012185452.2	56.21	59.18	0.32	43.02	61.85	67.56	0.23	0.34	32.2	26.14	0	26.91	20.18	50.35	0.31	0.4	45.85	24.98	0	36.53	23.42	43.87	0	0	929.92	1229.9	6.69	781.77	1367.94	1578.09	6.68	6.78	572.86	575.47	0	489.9	321.75	921.63	6.67	8.5	871.47	483.88	0	553.81	376.61	718.84	0	0
XM_015094557.2	56.02	36.26	50.77	36.63	42.31	60.28	40.65	41.76	62.66	38.64	38.4	27.31	31.62	57.39	33.11	54.58	47.36	42.74	53.27	53.68	38.4	56.52	42.5	48.95	4869	3959	5518	3497	4916	7397	6250	4376	5856	4469	3052	2612	2649	5519	3731	6113	4729	4350	5157	4276	3244	4866	3855	4665
XM_004009774.3	55.97	67.35	63.66	34.59	65.38	79.03	87.35	68.71	65.26	49.37	40.23	32.4	39.87	55.9	82.12	91.17	50.45	51.97	72.53	41.61	43.83	59.62	49.79	62.64	1583.97	2394.25	2252.51	1075.1	2473.32	3157.52	4372.95	2344.45	1985.82	1859.17	1040.96	1009.08	1087.52	1750.13	3013.42	3324.32	1640.3	1722.06	2286	1079.06	1205.77	1671.17	1470.58	1943.59
XM_027963716.1	55.93	8.66	6.34	60.25	3.74	3.36	50.98	2.53	50.85	17.49	9.89	78.95	2.5	0.38	24.85	0.85	33.83	23.9	4.04	47.52	6.5	2.51	55.86	6.2	7138.33	1389.04	1011.89	8446.02	637.67	605.82	11510	388.92	6978.59	2970.38	1153.64	11087.1	307.49	53.72	4112.41	139.25	4960.92	3572.16	574.14	5557.19	806.16	316.9	7440.45	867.27
XM_027974150.1	55.83	45.4	46.88	32.98	37.12	48.4	35.93	33.9	38.14	38.28	49.33	45.37	31.79	32.74	44.55	34.2	46.07	36.37	43.15	44.96	35.82	35.85	28.26	35.23	2303.42	2353.14	2418.65	1494.53	2047.14	2819.51	2622.33	1686.17	1692.22	2101.58	1861.17	2059.64	1264.36	1494.58	2383.26	1818.24	2183.88	1757.1	1982.93	1699.75	1436.35	1464.96	1216.92	1593.46
XM_004013603.4	55.79	57.1	54.02	38.89	61.32	63.57	47.1	56.44	29.04	23.88	28.36	25.9	23.54	47.57	49.95	47	42.77	29.93	41.93	37.42	33.03	37.47	31.22	32.76	5537	7119	6704	4239	8136	8907	8269	6754	3099	3154	2574	2828	2252	5223	6427	6010	4877	3478	4635	3403	3186	3683	3234	3565
XM_015096795.2	55.75	53.78	60.65	36.42	46.99	57.35	56.4	50.37	43.7	40.08	37.86	37.38	29.5	42.04	53.65	60.47	42.65	39.03	55.53	37.96	36.2	43.55	37.41	46.89	694	841	944	498	782	1008	1242	756	585	664	431	512	354	579	866	970	610	569	770	433	438	537	486	640
XM_027979591.1	55.69	55.93	53.36	31.97	56.86	51.44	31.79	49.44	46.36	90.49	74.53	51	47.81	110.8	75.27	45.74	65.17	66.34	79.7	62.25	100.03	23.65	26.49	51.21	2453	3095	2939	1547	3348	3199	2477	2626	2196	5304	3002	2472	2030	5400	4299	2596	3298	3422	3910	2513	4283	1032	1218	2473
XM_004011820.4	55.65	95.93	101.11	30.09	74.29	71.75	57.31	33.12	61.52	61.08	62.52	105.31	53.84	52.94	48.05	58.41	62.52	29.61	81.04	56.73	40.61	75.67	41.33	50	556.71	1205.6	1264.76	330.67	993.48	1013.37	1014.29	399.54	661.72	813.02	571.88	1159.25	519.12	585.93	623.29	752.84	718.52	346.85	902.91	520.03	394.91	749.73	431.56	548.37
XM_004010788.3	55.62	50.33	47.69	38.56	47.88	48.46	58.78	47.92	36	59.65	43.14	44.88	44.03	48.88	57.48	55.03	45.8	29.08	39.8	42.62	43.89	22.53	38.38	39.37	1654.62	1880.8	1773.65	1259.79	1904.04	2035.4	3093.14	1718.63	1151.58	2361.25	1173.53	1468.85	1262.37	1608.72	2217.1	2109.24	1565.34	1012.76	1318.77	1161.71	1269.18	663.78	1191.53	1284.04
XM_012183443.3	55.62	54.34	54.72	40.15	51.54	58.46	51.21	48.71	36.97	29.15	34.53	31.23	29.58	40.58	54.12	50.59	47.23	35.04	51.37	40.2	35.19	40.3	31.59	36.33	1395	1712	1716	1106	1728	2070	2272	1473	997	973	792	862	715	1126	1760	1635	1361	1029	1435	924	858	1001	827	999
XM_004008840.4	55.54	52.96	56.01	41.18	52.19	58.1	52.89	50.28	38.03	31.43	30.89	34.73	28.38	44.37	45.66	44.49	44.25	36.01	44.21	38.56	29.86	40.09	36.6	34.21	4619.2	5533.1	5824.83	3761.92	5802.29	6821.89	7781.77	5041.67	3400.91	3478.64	2349.38	3177.96	2275.02	4083	4924.29	4767.85	4228.28	3506.41	4094.8	2938.51	2413.71	3302.15	3177.17	3119.57
XM_027958945.1	55.4	39.05	43.7	47.93	34.37	42.83	31.71	39.62	51.7	75.15	72.33	65.63	83.6	89.58	49.42	63.61	51.47	60.18	52.54	47.01	37.93	29.89	41.28	32.69	3203.69	2836.32	3159.82	3044.24	2657.03	3496.42	3244.01	2762.23	3214.74	5782.11	3824.29	4175.43	4659.68	5730.94	3705.05	4739.03	3419.03	4074.33	3383.75	2490.95	2132.01	1711.54	2491.22	2072.26
XM_027962625.1	55.4	47.86	39.14	35.21	47.93	55.7	45.36	50.68	50.02	36.15	41.15	37.19	33.79	48.29	37.24	33.26	49.85	39.34	36.26	38.38	40.23	42.29	43.68	38.9	5848.33	6346.49	5166.25	4082.38	6764.24	8301.13	8470.14	6450.34	5677.2	5078.3	3972.07	4319.77	3438.48	5640.13	5096.78	4523.85	6045.52	4862.2	4263.42	3712.46	4128	4422.03	4811.87	4502.08
XM_015101936.2	55.33	46.22	43.75	36.13	48.37	52.37	46.94	48.34	32.87	35.7	35.11	34.42	32.68	38.22	42.4	42.26	31.12	35.87	37.85	38.44	31.3	33.58	32.17	40.28	1779.97	1868.03	1760.06	1276.83	2080.45	2378.91	2671.24	1874.95	1137.09	1528.37	1032.91	1218.58	1013.55	1360.48	1768.46	1751.58	1150.23	1351.2	1356.06	1133.13	978.71	1069.97	1080.25	1420.86
XM_012103337.3	55.3	62.15	52.52	42.94	71.13	65.45	54.65	60.81	22.7	25.92	36.43	28.75	29.07	38.34	51.77	43.01	39.3	30	44.17	28.17	26.51	33.26	35.66	24.22	4026.86	5685.68	4782.4	3434.47	6924.06	6729.23	7040.49	5339.14	1777.34	2511.77	2425.94	2303.7	2040.47	3088.89	4887.65	4035.27	3287.42	2557.89	3582.43	1879.58	1876.35	2398.61	2709.98	1933.57
XM_027964422.1	55.26	49.85	59.9	35.87	57.64	61.01	50.93	52.01	50.82	40.86	45.13	43.06	43.76	45.63	59.57	53.89	50.65	43.48	48.14	40.79	41.73	40.94	43.87	41.39	1194.49	1353.62	1619.03	851.76	1665.62	1862.16	1947.71	1355.55	1181.31	1175.35	892.02	1024.18	911.86	1091.22	1669.82	1501.07	1257.88	1100.49	1158.96	808.07	876.79	876.47	989.85	981.03
XM_027975308.1	55.18	59.31	43.45	45.07	48.68	40.04	25.83	32.1	6.74	2.87	4.84	14.13	8.43	21.52	34.18	28.94	37.29	10.61	27.29	12.85	6.53	18.1	10.66	10.99	1685.16	2275.55	1659.24	1512.03	1987.31	1726.38	1395.53	1182.03	221.27	116.55	135.06	474.77	248.11	727.07	1353.34	1138.78	1308.59	379.6	928.16	359.54	193.95	547.42	339.82	368.02
XR_001023051.2	55.15	57.73	44.79	50.43	44.76	44.92	39.36	58.29	58.56	62.4	36.15	68.03	47.31	54.43	37.43	78.97	53.13	60.34	36.11	51.27	30.28	42.04	34.97	59.54	1600	2104	1625	1607	1736	1840	2020	2039	1827	2409	959	2172	1323	1747	1408	2952	1771	2050	1167	1363	854	1208	1059	1894
XM_012190368.3	55.07	50.09	56.98	37.94	58.24	56.41	51.91	36.35	23.01	17.98	28.73	24.42	19.14	35.7	52	33	44.22	22.49	50.24	38.67	26.22	35.82	32.17	19.67	1627	1859	2105	1231	2300	2353	2713	1295	731	707	776	794	545	1167	1992	1256	1501	778	1653	1047	753	1048	992	637
XM_004009079.4	54.9	52.17	64.22	46.9	64.41	78.14	96.67	60.4	45.45	52.7	66.73	49.25	41.52	62.03	67.91	60.22	33.32	43.58	50.39	30.94	34.26	39.39	48.34	33.46	4664.69	5567.85	6822.42	4376.46	7315.34	9372.8	14530.4	6187.58	4152.13	5957.82	5184.46	4604.64	3399.91	5830.71	7481.44	6592.11	3252.61	4335.44	4767.92	2409.27	2828.99	3314.82	4286.1	3117.18
XM_027967141.1	54.89	53.3	63.66	39.55	48.77	56.01	59.67	50.57	55.13	68.9	60.29	65.88	47.07	50.2	67.19	71.65	47.23	54.87	48.82	42.95	37.21	47.36	48.91	61.25	1145.27	1396.95	1660.7	906.31	1360.22	1649.79	2202.41	1272.07	1236.71	1912.88	1150.11	1512.41	946.59	1158.69	1817.63	1925.98	1132.13	1340.53	1134.53	821.18	754.6	978.67	1065.07	1401.16
XR_003591408.1	54.89	192.58	191.65	52.5	115.5	173.34	32.52	118.29	70.03	4.29	14.54	1.06	1.05	81.04	2.58	63.13	50.97	170.67	140.14	52.97	135.01	76.26	47.06	36.88	473.03	2085.04	2065.31	496.99	1330.75	2109.2	495.8	1229.24	648.94	49.22	114.62	10.04	8.69	772.68	28.87	701.08	504.7	1722.35	1345.25	418.34	1131	650.99	423.27	348.48
XM_012096203.3	54.83	45.92	47.63	35.7	46.43	50.16	42.55	46.21	44.69	41.7	42.17	37.13	40.99	44.98	48.22	40.41	45.94	46.24	40.45	41.57	39.36	39.74	40.05	39.88	4556	4793	4948	3258	5157	5884	6254	4629	3993	4610	3204	3395	3283	4135	5195	4326	4385	4499	3743	3165	3179	3270	3473	3633
XM_004002490.4	54.79	64.77	61.62	48.33	68.13	85.39	42.72	99.01	25.58	14.17	20.02	17.39	18.43	53.02	54.26	70.3	43.92	25.22	30.61	28.4	13.78	37.69	29.09	27.22	1996	2964	2807	1934	3318	4392	2753	4349	1002	687	667	697	647	2137	2563	3300	1838	1076	1242	948	488	1360	1106	1087
XM_027977025.1	54.71	59.98	53.61	41.59	56.68	58.59	46.62	52.08	48.62	45.24	43.66	45.71	40.4	43.37	56.55	41.88	61.33	45.31	40.01	47.14	38.78	46.39	42.92	37.75	1851.54	2550.15	2268.49	1546.15	2564.36	2799.24	2791.02	2125.13	1769.3	2037.2	1351.14	1702.25	1317.98	1623.67	2481.61	1826.19	2384.67	1795.3	1508.16	1461.91	1275.6	1554.83	1515.89	1400.64
XM_027969373.1	54.7	39.01	48.06	36.3	45.62	49.31	42.79	39.91	37.37	30.86	39.48	37.99	30.42	34.82	41.42	43.12	37.79	29.12	39.95	33.3	32.3	30.42	24.81	36.68	1420	1272	1560	1035	1583	1807	1965	1249	1043	1066	937	1085	761	1000	1394	1442	1127	885	1155	792	815	782	672	1044
XM_027960668.1	54.57	54.59	59.98	43.13	54.36	59.35	51.15	49.42	33.63	34.6	32.9	36.79	27.54	42.57	50.85	48.42	40.05	33.77	49.94	36.06	29.87	38.63	32.71	33.83	1402	1762	1927	1217	1867	2153	2325	1531	929	1183	773	1040	682	1210	1694	1603	1182	1016	1429	849	746	983	877	953
XM_004001961.4	54.5	57.05	50.16	46.39	51.67	49.13	44.34	47.01	35.01	25.58	32.49	32.22	25.22	36.05	41.42	40.1	54.16	33.74	38.56	36.05	27.92	35.18	33.22	33.31	3441.13	4525.47	3959.99	3217.47	4361.37	4379.59	4952.97	3578.82	2376.68	2149.2	1875.57	2238.27	1534.67	2518.61	3390.86	3262.73	3928.57	2494.79	2711.6	2085.84	1713.84	2200.34	2188.84	2306.23
XM_027961806.1	54.47	47.49	40.69	36.95	47.91	51.28	42.63	48.57	42.79	35.46	40.44	34.48	41.13	38.2	42.51	37.35	45.65	42.73	34.3	41.46	36.9	38.06	39.75	34.33	4123	4516	3851	3072	4848	5480	5708	4433	3483	3571	2799	2872	3001	3199	4172	3643	3970	3787	2892	2876	2715	2853	3140	2849
XM_004003129.4	54.27	65.99	60.82	40.68	56.29	65.05	50.69	50.61	36.32	36.66	27.86	33.46	30.88	44.81	52.66	53.79	46.59	33.36	54.74	38.67	36.11	40.68	33.16	35.65	812.65	1241.45	1138.91	669.16	1126.78	1375.36	1342.91	913.87	584.89	730.42	381.5	551.31	445.73	742.39	1022.45	1037.82	801.51	585.04	913	530.74	525.63	603.32	518.21	585.3
XM_004004149.3	54.27	64.84	54.79	44.72	53.26	80.73	58.05	73.52	28.36	34.4	42.43	25.91	29.75	39.56	48.2	38.43	34.34	32.88	47.17	38.07	29.48	40.81	35.35	34.77	2667.08	4002.92	3366.87	2414.02	3499.03	5600.97	5046.47	4356.2	1498.66	2249.76	1906.88	1400.97	1409.02	2150.72	3071.02	2433.65	1938.53	1891.98	2582.05	1714.65	1408.22	1986.18	1813.29	1873.51
XM_027978859.1	54.27	53.78	64.3	42.83	63.04	53.71	67.58	62.8	37.7	50.83	40.41	37.42	41.24	44.65	58.09	63.96	43.76	41.38	46.28	35.35	34.51	45.42	49.29	49.1	927.75	1154.94	1374.37	804.18	1440.49	1296.16	2043.59	1294.47	692.93	1156.29	631.61	703.78	679.44	844.38	1287.57	1408.7	859.3	828.2	881.12	553.72	573.38	768.96	879.33	920.18
XM_004020019.3	53.98	47.44	38.48	41.2	35.06	46.64	37.94	33.64	70.02	54.95	41.68	32.16	49.52	43.05	44.08	23.37	52.03	61.89	38.4	42.04	38.46	47.05	77.53	35.64	1565	1728	1395	1312	1359	1909	1946	1176	2183	2120	1105	1026	1384	1381	1657	873	1733	2101	1240	1117	1084	1351	2346	1133
XM_004009751.3	53.82	57.6	62.4	42.21	48.25	49.58	40.77	41.4	42.34	43.13	39.94	45.13	30.87	43.98	41.88	57.52	45.04	35.86	50.62	36.39	31.61	32.69	29.08	39.38	1029.65	1384.35	1492.8	887	1234.11	1339.16	1379.72	955	871	1098	698.69	950	569.23	931	1039	1418	990	803.35	1078.72	638	587.83	619.5	580.62	826
XM_027978479.1	53.75	34.76	40.17	31.26	37.66	37.13	31.29	32.97	23.78	18.04	25.07	36.01	18.84	22.31	31.29	35.53	34.32	28.02	28.74	31.28	23.7	28.43	25.83	30.33	1826.54	1484	1707.04	1167	1711	1781.75	1881	1351.17	869	816	779	1346.76	617	839	1379	1556	1340	1115	1088	974	783	957	916	1130
XM_004005768.4	53.72	52.11	48.34	39.21	54.23	62.28	47.12	45.75	35.06	28.79	34.95	30.04	29.39	41.12	46.33	40.8	46.94	35.8	40.99	33.22	32.9	38.59	36.08	30.93	2384	2905	2682	1911	3217	3902	3699	2448	1673	1700	1418	1467	1257	2019	2666	2333	2393	1860	2026	1351	1419	1696	1671	1505
XM_004002954.4	53.68	53.15	66.03	45.32	49.65	63.79	48.03	51.15	29.75	28.92	34.87	34.79	22.82	45.99	53.12	55.47	40.55	34.4	58.7	37.52	27.05	40.77	25.67	33.83	537	668	826	498	664	901	850	617	320	385	319	383	220	509	689	715	466	403	654	344	263	404	268	371
XM_012178802.3	53.5	24.78	17.71	38.13	36.8	31.74	23.34	30.8	37.86	39.79	37.59	50.44	65.03	47.17	30.98	34.32	39.14	94.83	19.68	93.66	53.49	30.16	28.59	49.9	1749.46	1018	723.98	1369.59	1608.82	1465.6	1350.06	1214.59	1331.39	1731.62	1123.95	1814.85	2049.73	1706.75	1313.58	1446.14	1470.56	3630.99	716.8	2806.67	1700.2	976.8	975.89	1788.97
XM_027978544.1	53.5	40.27	51.5	36.21	39.77	45.38	49.75	44.82	47.66	36.68	37.73	42.12	38.09	33.92	53.5	54.71	44.41	36.9	37.96	35.62	28.86	33.98	39.9	39.96	2165.04	2046.92	2605.89	1609.44	2151.11	2592.72	3561.5	2186.72	2073.74	1975.03	1395.85	1875.23	1485.47	1518.4	2806.95	2852.42	2064.31	1748.49	1710.67	1320.78	1135.12	1361.92	1684.98	1772.67
XM_027977670.1	53.48	55.89	51.58	38.15	48.36	57.11	47.27	57.68	42.55	53.35	43.34	43.79	32.37	46	47.06	60.16	41	45.22	45.13	36.14	32.35	39.27	34.03	50.44	2021.14	2653.55	2437.34	1583.65	2443.24	3047.57	3160.63	2628.65	1729.4	2683.18	1497.77	1821.03	1179.09	1923.45	2306.36	2929.42	1780.06	2001.09	1899.61	1251.84	1188.34	1470.16	1342.26	2090.09
NM_001161887.1	53.41	48.9	50.64	33.98	46.03	51.73	45.97	44.25	35.42	32.1	33.81	33.11	28.11	37.66	45.27	48.6	41.75	36.34	42.44	35.23	30.72	34.32	33.37	34	1807.45	2078.72	2142.96	1263.12	2082.26	2471.89	2751.96	1805.73	1289	1445.39	1046.11	1233	917.12	1410	1986.55	2119.27	1623.39	1439.92	1599.83	1092.52	1010.51	1150.49	1178.64	1261.43
XM_004021433.4	53.37	39.22	35.3	37.51	33.92	45.01	36.72	37.21	53.73	47.24	46.99	39.11	41.21	46.59	36.39	29.64	46.27	55.02	32.3	45.9	31.31	48.63	60.58	32.73	7586	7002	6274	5856	6445	9033	9234	6377	8212	8935	6107	6116	5646	7327	6707	5428	7556	9157	5113	5978	4325	6846	8987	5101
XM_004016167.3	53.33	49.73	50.83	37.47	54.41	61.28	44.49	51.6	39.43	31.33	36.5	31.51	34.08	46.5	42.23	43.45	41.47	38.48	41.27	37.98	35.05	43.69	35.75	36.62	5897	6908	7028	4551	8042	9567	8703	6879	4688	4610	3690	3834	3632	5689	6054	6191	5268	4982	5083	3848	3767	4785	4126	4440
XM_004019031.4	53.3	69.68	55.68	45.83	73.18	79.2	52.64	59.59	28.15	8.15	12.75	14.19	12.93	51.27	56.13	58.17	50.7	33.24	52.03	34.02	32.03	52.09	26.74	34.23	470.22	772.2	614.2	444.09	863.11	986.47	821.52	633.83	267.08	95.64	102.83	137.75	109.98	500.42	642.01	661.25	513.89	343.37	511.25	275.03	274.69	455.14	246.17	331.07
XM_027967533.1	53.3	59.77	58.63	37.05	57.96	54.23	35.55	46.37	28.83	19.6	17.83	21.66	21	41.56	59.47	44.5	48.71	27.14	33.45	32.38	22.22	33.96	35.25	21.65	2046	2882	2814	1562	2974	2939	2414	2146	1190	1001	626	915	777	1765	2960	2201	2148	1220	1430	1139	829	1291	1412	911
XM_004003300.4	53.25	48.2	53.4	33.63	51.75	59.02	44.6	45.05	37.39	38.69	37.83	35.33	30.89	48.04	49.29	43.93	40.9	39.25	45.49	38.04	36.43	37.53	33.26	36.9	3833	4359	4806	2659	4980	5998	5680	3910	2894	3706	2490	2798	2143	3826	4600	4074	3382	3308	3647	2509	2549	2676	2499	2912
XM_015099798.2	53.23	38.89	39.2	38.3	35.81	40.02	38.75	38.27	55.52	55.82	50.39	53.79	49.75	39.93	36.29	45.32	48.64	56	36.24	43.99	31.99	41.05	48.07	40.26	3028	2779	2788	2393	2723	3214	3900	2625	3396	4225	2621	3367	2728	2513	2677	3322	3179	3730	2296	2293	1769	2313	2854	2511
XM_027961471.1	53.22	136.42	105	35.37	100.83	53.16	86.4	37.66	30.86	50.82	51.1	34.27	47.38	29.12	110.07	39.78	49.31	62.26	76.6	28.71	61.7	19.33	47.24	29.04	1377.1	4434.57	3397.04	1005.23	3487.88	1942.17	3955.12	1174.82	858.7	1749.82	1208.95	975.88	1181.67	833.68	3692.94	1326.13	1465.82	1886.29	2207.53	680.85	1551.8	495.33	1275.76	823.91
XM_004012111.4	53.2	34.66	32.41	12.61	49.68	50.89	38.55	14.07	21.51	14.75	7.09	22.24	5.46	45	33.58	19.07	41.78	21.14	33.31	16.23	11.9	32.48	19.36	10.02	3601.71	2947.8	2743.3	937.74	4496.46	4864.7	4616.71	1148.38	1565.94	1328.43	438.97	1656.92	356.34	3370.69	2947.96	1663.59	3249.76	1675.54	2512.02	1006.86	783.3	2178.2	1367.74	743.82
XM_004015466.4	53.18	55.02	54.84	43.52	52.65	55.63	48.96	43.55	37.98	39.22	41.8	46.66	30.63	41.82	51.64	49.26	51.72	33.52	41.21	38.68	35.14	37.28	35.77	45.45	997.85	1297.05	1286.84	897.1	1320.66	1473.95	1625.15	985.28	766.4	979.19	717.28	963.34	554.04	868.21	1256.33	1191.1	1114.89	736.59	861.34	665.16	641.03	692.95	700.56	935.11
XM_027972755.1	53.14	50.63	55.03	39.78	53.66	57.18	58.38	52.67	59.04	48.68	44.92	43.16	42.43	42.25	60.11	57.86	44.6	40.92	46.79	39.02	38.62	46.73	50.26	47.9	2148	2571.1	2781.68	1766.39	2899.52	3263.22	4174.62	2567.19	2566.41	2618.31	1660.49	1919.8	1653.06	1889.53	3150.3	3013.8	2071.41	1936.65	2106.69	1445.45	1517.59	1870.86	2120.36	2122.66
XM_027957946.1	53.13	38.37	37.65	33.47	41.2	54.86	45.82	46.71	40.33	35.24	39.83	40.75	36.1	44.69	41.88	46.18	43.17	38.3	36.64	40.16	32.66	40.74	34	39.13	3084	2798	2733	2134	3197	4496	4705	3269	2517	2722	2114	2603	2020	2870	3152	3454	2879	2603	2369	2136	1843	2342	2060	2490
NM_001139447.1	53.11	50.79	54.58	33.21	37.97	64.96	44.09	56.12	48.53	66.18	69.01	36.86	44.59	115.18	71.17	74.09	53.6	50.47	65.7	34.81	54.86	27.44	27.24	43.8	1530.22	1838	1966	1051	1462.25	2642.28	2247	1949.42	1503.44	2537.03	1818	1168.64	1238.37	3671.33	2658.64	2750.42	1774	1702.41	2108	918.99	1536.35	783	819.05	1383.45
XM_004015250.4	53.07	42.71	48.27	34.33	39.53	47.01	39.24	40.4	29.72	23.58	30.95	30.09	22.09	34.94	40.59	39.14	42.16	28.47	40.27	36.72	29.32	33.32	31.07	34.12	1568	1585	1783	1114	1561	1961	2051	1439	944	927	836	978	629	1142	1555	1490	1431	985	1325	994	842	975	958	1105
XM_027965309.1	53.05	47.05	48.1	37.05	50.12	53.65	44.64	45.19	35.68	30.22	34.79	33.07	31.51	38.86	44.9	40.44	39.36	31.4	35.63	36.48	27.77	38.18	37.01	32.3	4165	4640	4721	3195	5260	5946	6199	4277	3012	3157	2497	2857	2384	3375	4570	4090	3550	2886	3115	2624	2119	2969	3032	2780
XM_004002068.4	53.04	54.51	53.4	37.88	56.07	70.37	47.44	54.5	35.33	28.05	31.99	27.76	33.02	49.3	51.96	43.95	39.87	34.76	42.08	33.78	29.06	44.58	37.35	35.26	2798	3612	3522	2195	3954	5241	4427	3466	2004	1969	1543	1611	1679	2877	3554	2987	2416	2147	2472	1633	1490	2329	2056	2039
XM_027960009.1	52.99	48.98	41.98	36.46	55.49	55.52	52.25	54.19	29.03	30.62	30.84	37.31	20.31	31.93	62.08	48.45	41.85	32.06	36.77	39.87	24.78	39.52	28.75	36.89	528	613	523	399	739	781	921	651	311	406	281	409	195	352	802	622	479	374	408	364	240	390	299	403
XM_004007790.4	52.89	93.38	76.41	37.96	55.18	49.89	34.73	44.8	35.77	38.08	65.72	52.94	42.54	46.51	45.32	47.42	54.9	24.75	39.39	21.7	15.5	33.04	25.6	26.68	2987	6625	5396	2355	4166	3978	3470	3051	2172	2862	3394	3290	2316	2906	3319	3451	3562	1637	2478	1123	851	1848	1509	1652
XM_027968166.1	52.74	52.7	57.53	38.18	50.41	62.71	47.85	54.04	30.22	27.1	22.19	28.73	21.05	44.87	54.07	64.13	41.89	28.68	52.51	37.61	22.68	44.61	38.97	40.83	531.9	667.69	725.51	422.91	679.69	892.86	853.76	657.19	327.72	363.62	204.6	318.78	204.59	500.7	707.11	833.36	485.32	338.68	589.79	347.56	222.38	445.64	410.21	451.48
XM_004010192.4	52.55	36	38.01	34.18	38.16	59.84	54.63	35.51	29.31	19.8	19.74	14.54	14.12	36.12	33.24	41.91	39.81	31.12	43.17	55.23	25.06	52.17	40.16	35.46	4177.78	3595.22	3778.78	2984.32	4055.58	6716.62	7683.1	3404.3	2505.16	2094.84	1435.38	1271.93	1081.88	3177.01	3426.66	4293.05	3635.85	2896.56	3822.41	4023.85	1936.39	4108.2	3332.46	3090.54
XM_004006766.4	52.35	56.38	59.56	40.56	56.32	59.25	49.91	45.87	33.08	32.26	26.87	34.55	28.03	50.16	52.64	55.31	43.21	31.67	49.15	32.03	28.06	36.29	33.84	37.6	833	1127	1185	709	1198	1331	1405	880	566	683	391	605	430	883	1086	1134	790	590	871	467	434	572	562	656
XM_027963037.1	52.29	49.55	48.9	37.98	44.52	45.68	36.93	42.47	36.53	38.6	36.02	44.04	27.49	42.48	46.44	45.4	44.94	36.1	42.94	34.31	32.21	32.4	27.41	35.65	1094.07	1302.41	1279.48	872.95	1245.46	1349.57	1366.92	1071.61	821.94	1074.66	689.14	1013.96	554.38	983.33	1260.09	1224	1080.35	884.51	1000.82	657.9	655.17	671.4	598.65	817.85
XM_004012649.3	52.24	58.17	69.98	48.82	41.52	62.95	50.74	47.26	32.51	34.51	37.69	38.77	22.74	46.06	64.36	61.32	50.8	37.28	73.77	45.15	31.29	40.48	32.17	38.01	529	740	886	543	562	900	909	577	354	465	349	432	222	516	845	800	591	442	832	419	308	406	340	422
XM_027972630.1	52.23	53.33	55.81	35.05	41.6	39.73	41.37	32.38	29.82	16.81	22.69	18.03	16.7	33.93	29.28	38.77	48.49	25.82	51.11	36.2	27.44	29.45	25.24	31.18	1618.63	2076.27	2162.72	1193.18	1723.33	1738.35	2267.92	1210.04	993.61	693	642.97	614.98	498.83	1163.17	1176.31	1547.96	1726.45	937.06	1764.13	1028.1	826.62	904	816.25	1059.33
XM_004004598.3	52.21	48	55.31	33.42	51.29	46.86	39.99	43.25	42.68	41.58	44.66	44.08	40.59	41.63	43.05	43.11	44.26	41.53	47.44	37.79	33.51	34.87	30.97	37.18	2694.48	3111.89	3569.4	1894.48	3538.54	3414.39	3651.12	2691.45	2368.65	2855.37	2107.54	2503.42	2019.22	2376.88	2880.41	2866.66	2624.25	2509.76	2726.73	1787.06	1680.99	1782.42	1668.01	2103.93
XM_004014966.4	52.2	45.01	49.17	34.91	44.03	51.72	44.9	41.42	41.15	38.09	38.65	37.34	30.94	43.56	41.64	42.18	39.06	37.03	42.44	36.73	31.4	36.59	37.01	37.15	3476	3765	4094	2553	3919	4862	5289	3325	2946	3375	2353	2736	1986	3209	3595	3619	2988	2887	3147	2241	2032	2413	2572	2712
XM_027977329.1	52.2	64.04	57.54	44.6	62.65	66.15	51.56	63.7	33.52	34.4	33.01	37.01	31.27	47.31	43.76	58.66	41.32	32.56	55.6	36.86	35.72	41.16	32	40.89	1105	1703	1523	1037	1773	1977	1931	1626	763	969	639	862	638	1108	1201	1600	1005	807	1311	715	735	863	707	949
NM_001318974.1	52.12	33	60.41	29.46	51.08	56.71	45.91	42.03	35.43	33.86	39.06	32.87	25.55	28.58	52.4	39.85	46.42	20.7	36.36	26.14	40.65	32.56	31.23	30.23	385.48	306.61	558.67	239.34	505.03	592.16	600.75	374.77	281.79	333.19	264.19	267.51	182.11	233.86	502.53	379.78	394.44	179.26	299.53	177.17	292.23	238.49	241.07	245.15
XM_004002530.4	52.11	73.21	54.66	47.83	45.93	44.55	34.12	34.57	24.92	14.1	20.71	22.79	15.07	22.81	37.72	28.1	69.26	23.76	30.99	28.73	22.8	28.11	26.62	21.54	1283.62	2265.51	1683.69	1294.24	1512.46	1549.44	1486.99	1026.71	659.96	462.28	466.42	617.74	357.83	621.72	1204.64	891.84	1960.01	685.45	850.25	648.63	545.99	685.79	684.4	581.7
XM_004002159.3	52.01	15.85	38.19	21.76	31.76	35.11	29.55	31.43	108.38	52.85	70.05	77.35	59.56	36.21	22.41	50.7	36.06	95.3	40.48	69.35	85.03	70.04	42.74	79.27	3268.16	1251.31	3000.63	1501.8	2667.78	3114.35	3284.5	2381.16	7322.41	4419.02	4024.93	5348.34	3607.53	2517.26	1825.98	4105.03	2602.99	7011.71	2832.96	3992.95	5193.14	4358.67	2803.07	5460.65
NM_001166180.1	51.97	53.8	41.1	53.77	35.3	33.49	39.15	48.21	79.59	219.36	171.5	149.7	159.68	62.71	66.69	40.45	51.79	52.69	25.68	32.56	48.79	21.57	35.31	19.93	2102.84	2734.92	2079.69	2389.6	1909.57	1913.05	2802.69	2352.23	3462.8	11810.9	6345.35	6665.36	6227.89	2807.17	3498.79	2108.87	2407.72	2496.62	1157.38	1207.42	1918.89	864.65	1491.05	883.99
XM_012101131.3	51.93	58.38	54.74	39.53	61.13	69.47	50.66	48.53	34.33	14.12	13.47	15.81	12.54	47.67	54.15	55.48	44.1	27.48	53.47	31.42	29.03	42.01	30.39	30.3	1349	1905	1778	1128	2123	2548	2328	1520	959	488	320	452	314	1370	1824	1857	1316	836	1547	748	733	1081	824	863
XM_012097889.2	51.89	80.52	58.59	49.84	57.51	55.22	51.75	47.07	36.09	53.14	45.03	49.1	38.1	50.05	63.2	54.99	50.24	48.3	56.31	36.47	38.37	39.95	37.42	35.28	1130.11	2202.99	1595.53	1192.35	1674.44	1697.98	1993.96	1236.1	845.14	1540.03	896.89	1176.63	799.78	1206.06	1784.8	1543.32	1257.07	1231.73	1366.04	727.82	812.37	861.8	850.57	842.41
XM_015093679.2	51.87	51.52	45.03	35.52	57.42	55.3	41.14	36.65	28.84	9.21	14.11	15.55	15.29	46.18	40.25	41.64	45.67	29.57	43.12	30.5	30.07	37.08	27.52	28.87	1134	1415	1231	853	1678	1707	1591	966	678	268	282	374	322.29	1117	1141	1173	1147	757	1050	611	639	803	628	692
XM_004019430.4	51.8	45.75	55.4	39.73	47.46	54.64	46.81	36.94	38.61	29.89	27.13	33.2	26.36	42.24	53.43	52.41	48.32	28.29	50.99	42.75	30.03	39.02	32.46	34.28	685	760	916	577	839	1020	1095	589	549	526	328	483	336	618	916	893	734	438	751	518	386	511	448	497
XM_004002691.4	51.74	45.22	52.32	34.85	46.65	51.87	42.5	42.15	43.64	37.58	34.73	37.94	30.68	40.6	49.16	46.87	44.99	39.41	44.15	39.78	34.39	35.35	34.93	38.98	1729	1898	2186	1279	2084	2447	2512	1698	1568	1671	1061	1395	988	1501	2130	2018	1727	1542	1643	1218	1117	1170	1218	1428
XM_027979334.1	51.74	48.35	48.7	37.37	35.42	56.62	49.22	31.24	27.35	17.53	20.72	17.75	13.85	40.14	27.26	37.58	41.47	25.66	48.26	41.74	18.89	37.59	32.96	26.2	3611.96	4239.74	4250.89	2865.1	3305.31	5579.71	6078.19	2628.89	2053.13	1628.22	1322.29	1363.33	932.12	3100.13	2467.18	3380.27	3325.68	2097.62	3751.75	2669.91	1281.96	2598.55	2401.54	2004.86
XM_004012641.4	51.71	55.08	61.07	50.93	45.28	73.53	46.93	55.94	34.83	60.13	54.01	62.5	36.63	60.39	65.97	52.72	43.35	52.96	57.03	57.15	39.93	54.37	43.15	48.49	1712	2291	2528	1852	2004	3437	2749	2233	1240	2649	1635	2277	1169	2212	2832	2249	1649	2053	2103	1734	1285	1783	1491	1760
XM_027961144.1	51.71	53.04	55.28	35.3	48.23	58.41	42.52	47.4	25.94	28.38	28.83	33.76	23.53	38.53	50.74	47.01	44.06	29.93	43.91	33.27	26.85	32.55	29.25	30.68	1179	1519	1576	884	1470	1880	1715	1303	636	861	601	847	517	972	1500	1381	1154	799	1115	695	595	735	696	767
XM_027973099.1	51.67	52.4	56.06	35.1	43.01	44.69	50.43	34.78	37.98	29.66	30.36	26.57	23.28	41.15	44.45	51.48	45.47	27.87	52.49	39.36	28.24	36.55	35.57	35.66	1189.69	1515.58	1613.91	887.52	1323.67	1452.76	2053.95	965.59	940.31	908.76	639.18	673.21	516.53	1048.07	1327.03	1527.07	1202.69	751.25	1345.94	830.34	631.98	833.36	854.82	900.24
XM_027958242.1	51.66	56.25	59.26	41.24	50.15	57.66	46.11	47.03	31.51	26.66	31.01	26.03	22.49	40.71	42.83	46.41	42.31	33.91	54.51	36.8	35.91	33.41	31.19	35.2	1625	2223	2331	1425	2109	2561	2566	1784	1066	1116	892	901	682	1417	1747	1881	1529	1249	1910	1061	1098	1041	1024	1214
XM_027977229.1	51.63	40.63	36.58	36.97	43.1	42.08	34.01	39.08	44.07	37.05	47.04	35.86	43.78	42.29	39.39	29.9	49.32	46.27	32.25	40.01	42.68	36.65	43.51	31.88	2978	2944	2638	2342	3323	3427	3470	2718	2733	2844	2481	2276	2434	2699	2946	2222	3268	3125	2072	2115	2393	2094	2619	2016
XM_004022458.4	51.6	46.37	55.8	28.46	41.17	48.51	46.71	40.33	36.03	20.33	28.87	28.9	23.6	38.44	52.21	51.88	46.15	27.65	48.01	31.26	27.77	33.06	24.21	29.4	1989.07	2245.4	2689.62	1205.05	2121.56	2639.88	3185.11	1874.67	1493.48	1042.93	1017.59	1225.86	877.06	1639.34	2609.65	2576.98	2043.69	1248.01	2061.09	1104.15	1040.5	1262.28	973.86	1242.48
XM_027959281.1	51.6	68.73	82.83	40.29	61.03	80.55	81.03	48.72	28.69	37.75	43.51	29.21	29.98	51.14	90.77	53.36	47.36	39.52	75.84	37.99	35.89	49.55	47.72	41.81	716	1198	1437	614	1132	1578	1989	815	428	697	552	446	401	785	1633	954	755	642	1172	483	484	681	691	636
XM_027975557.1	51.5	44.54	42.71	36.54	50.94	52.91	40.29	43.87	35.14	35.91	36.26	40.75	35.06	35.05	45.38	42.51	43.61	43.72	36.55	42.84	34.93	35.47	35.65	40.61	2217.23	2408.99	2298.95	1728.06	2931.92	3215.95	3068.63	2277.21	1626.91	2057.17	1427.53	1930.16	1454.86	1669.49	2533	2357.9	2156.73	2203.99	1752.77	1690.27	1461.51	1512.5	1601.98	1916.64
XM_027967575.1	51.45	52.91	44.51	44.53	51.54	56.98	48.39	63.99	45.67	43.46	53.96	38.38	51.43	58	47.59	39.27	45.2	50.96	43.4	46.14	44.22	45.35	54.97	39.78	2077.53	2684.14	2247.56	1975.19	2782.12	3248.84	3456.88	3115.73	1983.17	2335.43	1992.61	1705.25	2002.02	2591.28	2492	2043.3	2096.83	2409.65	1951.82	1707.58	1735.81	1814	2316.86	1761.17
XM_012180232.3	51.35	55.37	63.56	49.17	56.19	60.94	49.27	42.07	35.59	23.26	23.14	28.02	26.15	45.51	43.25	57.4	43.88	35.83	53.44	35.84	30.68	42.47	32.74	39.49	723.02	979.27	1118.95	760.35	1057.59	1211.25	1227.05	714.15	538.81	435.84	297.87	434.12	354.9	708.83	789.43	1041.22	709.75	590.64	837.97	462.4	419.85	592.27	481.03	609.49
XM_027969774.1	51.33	21.41	31.38	19.22	26.61	34.51	44.61	44	82.62	19.37	23.56	16.8	36.14	43.13	33.03	33.7	39.15	80.76	16.61	46.14	40.21	35.17	44.3	29.2	5356	2806	4094	2203	3711	5083	8234	5536	9269	2688.99	2248	1929	3635	4979	4468	4529.99	4693	9866.98	1930	4412	4078	3635	4824	3340
XM_027957856.1	51.28	44.41	44.9	37.29	43.51	44.74	36.12	44.56	44.34	38.79	46.45	33.82	38.45	40.94	42.91	35.22	50.08	44.81	39.92	41.6	42.18	37.62	38.4	32.74	2330	2535	2551	1861	2643	2870	2903	2441	2166	2345	1930	1691	1684	2058	2528	2062	2614	2384	2020	1732	1863	1693	1821	1631
XM_012184389.3	51.24	55.82	64.68	44.44	51.74	56.7	50.33	47.66	43.36	36.53	42.74	45.19	46.05	49.26	58.86	56.2	55.42	48.11	49.94	49.73	29.02	45.01	39.53	40.43	1904.44	2606	3005.53	1813.93	2570.57	2974.93	3308.83	2135.51	1732.65	1806.61	1452.23	1847.85	1649.64	2025.3	2836.23	2691.06	2366.13	2093.67	2067.2	1693.54	1048.32	1656.73	1533.06	1647.4
XM_004002431.4	51.21	47.94	47.78	41.09	51.51	54.74	49.08	45.79	37.13	37.92	33.97	37.18	28.95	45.52	45.25	53.33	45	40.1	43.26	38.48	33.27	41.47	41.18	38.17	2450	2881	2858	2159	3294	3697	4154	2641	1910	2414	1486	1957	1335	2409	2807	3287	2473	2246	2305	1687	1547	1965	2056	2002
XM_004002020.4	51.18	36.16	25.57	28.52	26.04	30.12	27.46	24.82	27.44	58.68	95.77	40.2	60.29	42.68	67.61	36.46	35.46	42.15	31.64	58.38	43.42	30.99	49.93	29.89	2755	2445	1721	1686	1874	2289	2615	1611	1588	4203	4714	2381	3128	2542	4719	2529	2193	2657	1897	2880	2272	1652	2805	1764
XM_004022453.4	51.14	46.95	54.25	38.04	51.76	56.61	46.95	49.06	38.69	35.99	32.69	35.46	27.19	46.64	48.17	53.05	45.2	35.05	53.88	39.92	38.35	38.6	31.84	43.96	1215	1401.1	1611.46	992.61	1643.93	1898.75	1973.04	1405.26	988.41	1137.64	710.06	926.9	622.64	1225.88	1483.87	1623.79	1233.66	975	1425.66	868.99	885.59	908.28	789.53	1144.89
XM_004020865.4	51.13	44.78	42.47	38.35	44.67	49.56	38.38	47.36	35.97	31.1	29.32	35.56	28.66	36.65	43.55	39.9	41.11	36.44	32.21	35.41	29.49	33.58	33.98	34.3	3093	3403	3212	2548	3612	4233	4107	3454	2340	2503	1622	2367	1671	2453	3416	3110	2857	2581	2170	1963	1734	2012	2145	2275
XM_027967279.1	51.13	100.95	44.51	59.04	39.39	1.94	7.58	7.68	8.89	0.9	0.8	13.49	8.3	0.65	3.59	2.1	93.6	9.21	5.25	4.77	5.18	0.3	0.73	1.08	2240.92	5557.97	2439.07	2842.17	2307.56	120.11	587.49	405.58	419.14	52.36	31.92	650.32	350.67	31.58	204.06	118.76	4712.47	472.6	256.18	191.49	220.68	12.95	33.26	51.86
XM_004009739.4	51.08	50.5	47.82	36.05	48.01	53.97	46.32	45.76	37.68	32.98	33.85	35.62	32.44	40.65	41.53	42.23	37.3	35.05	41.33	35.79	31.78	38.28	32.14	35.8	3135.59	3894.5	3670.93	2430.81	3939.54	4677.27	5030.11	3387.09	2487.24	2694.28	1899.99	2405.78	1919.6	2760.76	3305.9	3340.41	2630.91	2519.54	2825.66	2013.33	1896.41	2327.8	2059.3	2409.18
XM_027966881.1	50.97	38.42	37.94	34.55	35.5	42.81	32.21	35.85	42.33	44.68	47.02	42.73	39.73	39.86	38.48	31.23	42.11	48.72	32.34	42.59	37.74	30.14	37.2	32.77	3072	2909	2859	2287	2860	3643	3434	2605	2743	3583	2591	2834	2308	2658	3007	2425	2916	3438	2171	2352	2211	1799	2340	2165
XM_004013032.4	50.95	40.35	49.97	29.43	44.42	75.97	58.17	49	52.49	51.75	68.85	60.11	55.42	45.94	67.9	49.87	45.45	48.66	56.24	54.67	38.5	65.34	28.59	57.84	3695.32	3676.81	4532.41	2344.39	4307.21	7779.71	7464.48	4285.02	4093.87	4994.95	4566.74	4797.3	3874.9	3686.35	6385.95	4661.15	3787.18	4133.11	4543.32	3633.68	2714.72	4694.28	2164.45	4599.73
XM_027959501.1	50.89	51.45	53.77	37.04	45.98	54.63	44.77	48.17	29.65	32.29	30.42	31.88	22.52	36.83	58.93	54.52	43.7	29.76	49.15	40.45	25.82	37.24	31.91	35.86	557.83	708.52	737.02	445.91	673.8	845.46	868.16	636.62	349.42	470.93	304.87	384.54	237.94	446.59	837.62	770	550.38	382	600.05	406.28	275.13	404.29	365.05	431
XM_004021501.4	50.66	45.49	45.62	39.79	45.98	49.54	38.37	41.2	41.27	36.36	38.88	41.39	35.64	37.96	44.12	39.2	46.38	38.97	37.2	39.21	35.18	33.57	34.46	32.98	1603	1808	1805	1383	1945	2213	2148	1572	1404	1531	1125	1441	1087	1329	1810	1598	1686	1444	1311	1137	1082	1052	1138	1144
XM_012185167.3	50.65	53.06	45.66	35.19	54.67	57.14	49.26	53.1	34.3	28.13	33.24	31.94	28.34	42.75	47.68	45.2	39.77	35.43	39.56	38.69	36.03	39.99	33.36	38.04	5345.36	7034.9	6025.26	4079.18	7713.1	8513.62	9197.15	6756.52	3892.62	3950.03	3208.29	3709.74	2882.68	4992.27	6524.17	6146.5	4821.74	4379.02	4650.31	3741.91	3696.36	4180.24	3674.96	4401.44
XM_004006980.3	50.57	40.17	39.1	37.62	39.35	45.05	32.1	32.2	28.72	15.27	23.92	25.46	16.75	31.08	47.62	35	44.82	36.39	34.72	40.36	29.12	34.1	31.31	23.24	2312	2307	2235	1889	2405	2908	2596	1775	1412	929	1000	1281	738	1572	2823	2062	2354	1948	1768	1691	1294	1544	1494	1165
XM_004011394.4	50.47	40.95	46.46	29.62	45.26	42.43	34.04	39.07	26.15	25.05	22.47	28.16	18.85	30.95	36.78	48.65	42.51	24.24	39.94	30.15	22.24	26.07	23.15	29.62	636.47	648.86	732.58	410.3	763.02	755.54	759.5	594.09	354.66	420.35	259.16	390.72	229.11	431.87	601.38	790.51	615.93	357.9	560.97	348.41	272.67	325.63	304.68	409.55
NM_001177678.1	50.4	58.02	43.93	36.27	54.49	70.73	47.47	59.63	30.39	32	44.09	32.69	33.8	44.75	59.96	46.58	34.88	30.16	36.45	29.84	22.99	41.6	34.11	32.04	1069	1546	1165	845	1545	2118	1781	1525	693	903	855	763	691	1050	1649	1273	850	749	861	580	474	874	755	745
XM_004021012.4	50.35	35.95	39.25	34.41	34.99	40.93	33.66	44.02	46.56	43.08	48.31	33.02	44.25	70.93	52.49	39.94	47.08	63.87	41.82	49.39	55.21	28.84	36.51	40.71	1990	1785	1940	1494	1849	2284	2354	2098	1979	2266	1746	1436	1686	3102	2690	2034	2138	2956	1841	1789	2121	1129	1506	1764
XM_004008775.4	50.31	41.49	45.46	35	52.2	53.5	40.12	35.63	37.51	25.83	28.16	24.34	33.32	45.33	47.39	38.35	42.83	33.78	38.94	35.81	37.44	38.98	36.48	29.33	1225	1269	1384	936	1699	1839	1728	1046	982	837	627	652	782	1221	1496	1203	1198	963	1056	799	886	940	927	783
NM_001009360.1	50.29	36.16	41.16	35.28	38.86	41.92	33.54	41.73	45.08	36.88	48.53	37.66	41.72	32.23	40.38	28.43	42.22	51.28	36.24	49.75	47.26	38.47	41.39	35.62	3754.15	3390.66	3842.36	2892.8	3877.68	4418.54	4429.84	3756.34	3618.35	3663.63	3312.73	3093.48	3001.84	2661.96	3908.32	2734.59	3621.35	4482.63	3012.98	3403.51	3429.22	2844.77	3224.43	2915.41
XM_004021430.4	50.29	50.75	51.46	38.18	50.39	53.77	45.74	48.82	35.03	40.05	42.15	44.86	34.2	46.41	48.56	50.12	42.69	39.07	46.71	39.89	37.8	37.7	30.41	40.28	3089.14	3916.44	3952.94	2575.89	4137.75	4663.39	4970.98	3615.85	2313.52	3274.04	2367.71	3032	2024.82	3154.24	3867.65	3967.11	3012.47	2810.15	3195.89	2245.3	2256.77	2293.8	1949.62	2713.01
XM_027970357.1	50.26	51.61	50.79	43.54	54.23	57.16	48.89	49.18	45.25	61.78	61.25	54.59	50.79	54.48	50.49	45.57	46.98	49.76	44.34	42.94	42.13	40.23	38.18	41.49	2003	2584	2531	1906	2889	3216	3447	2363	1939	3276	2232	2394	1951	2402	2609	2340	2151	2322	1968	1568	1632	1588	1588	1813
XM_015101963.2	50.13	63.29	75.44	31.62	60.47	38.89	25.36	44.75	43.43	41.41	57.52	23.69	25.8	39.25	55.13	44.71	51.3	46.6	104.47	38.33	79.76	20.05	16.64	54.6	757.88	1201.97	1426	525	1222	830.05	678.2	815.77	706	833	795.09	394	376	656.45	1080.72	871	891	825	1759	531	1172	300.29	262.55	905
XM_027978118.1	50.07	36.9	31.42	39.43	42.69	39.79	32.19	42.21	37.47	20.68	30.28	27.63	23.12	28.82	31.34	31.85	42.61	42.38	31.36	52.8	38.52	37.51	38.71	38.61	5104.94	4725.45	4005.04	4415.56	5817.79	5726.9	5805.4	5188.6	4107.25	2805.89	2822.9	3099.17	2272.29	3251	4142.7	4183.86	4990.81	5059.19	3561.34	4932.88	3817.42	3787.44	4119.01	4315.94
XM_027964836.1	50.06	36.82	42.26	30.24	40.88	47.21	41.09	41.76	47.03	41.67	44.22	45.16	39.71	44.86	40.06	44.79	36.19	40.17	37.53	37.55	34.74	36.99	41.79	38.38	3967.68	3666.06	4187.81	2632.91	4331.47	5282.38	5761.68	3991.06	4007.72	4394.98	3204.81	3938.67	3033.58	3933.68	4116.3	4573.69	3295.52	3728.01	3313.12	2727.56	2676.14	2903.33	3456.43	3335.08
XM_027958464.1	50.04	41.76	34.35	36.24	34.86	31.49	28.67	32.87	40.99	20.33	18.98	14.31	23.76	38.88	32.49	24.37	51.17	39.22	29	41.02	33.07	38.95	42.95	28.5	7775.61	8151.89	6674.67	6185	7241.46	6909.4	7881.94	6159.63	6849.95	4203.63	2697.25	2447.08	3558.91	6683.88	6546.71	4880.17	9135.81	7136.19	5019.59	5840.79	4994.88	5995.17	6966.55	4856.4
XM_027978545.1	49.98	37.33	50.82	39.68	46.95	43.17	55.91	49.34	54.46	45.13	53.28	68.09	56.07	36.9	57.82	62.17	45.29	43.92	42.44	46.64	36.23	33.02	51.71	53.14	1503.96	1411.08	1912.11	1311.56	1888.89	1834.28	2976.5	1790.28	1762.26	1806.97	1466.15	2254.77	1626.53	1228.6	2256.05	2410.58	1565.69	1547.51	1422.33	1286.22	1059.88	984.08	1624.02	1753.33
XM_015102740.2	49.88	52.03	47.03	32.3	48.03	42.84	33.37	34.56	36.41	20.5	25.16	25.08	29.5	31.73	27.7	31.63	44.36	27.26	30.6	27.09	30.53	32.37	25.79	24.99	5379.08	7048.35	6341.69	3826.43	6924.72	6522.31	6366	4494.37	4221.95	2941.17	2480.57	2975.83	3067	3786.15	3872.99	4395.22	5496.59	3442.35	3675.53	2677.4	3200.72	3457.29	2903.1	2954.24
XM_027971574.1	49.84	39.49	45.81	32.73	41.76	44.94	36.79	36.11	37.25	34.18	36.04	38.32	28.81	34.35	38.32	34.37	42.18	37.19	37.01	33.99	28.93	34.34	32.2	34.38	2215.97	2205.54	2546.51	1598.11	2481.64	2820.97	2893.55	1935.73	1780.47	2021.87	1465.06	1874.79	1234.37	1689.5	2209.05	1968.99	2154.51	1935.81	1832.66	1384.55	1250.04	1511.98	1493.99	1675.51
XM_027974530.1	49.75	68.23	28.92	38.43	54.08	117.73	4.68	48.09	7.64	0	2.78	6.54	0.21	38.74	28.34	48.1	23.68	14.89	44.15	24.75	2.29	64.48	4.76	24.05	931.51	1604.88	677.19	790.38	1353.63	3112.37	155.12	1085.72	153.77	0	47.62	134.84	3.77	802.52	688.06	1160.34	509.38	326.39	920.65	424.59	41.63	1195.87	92.95	493.8
XM_004007009.3	49.74	52.25	53.67	36	51.82	59.16	49.86	47.54	37.62	38.49	37.52	40.32	33.92	44.2	51.14	47.85	44.55	35.95	47.3	37.32	30.12	38.87	35.31	39.45	1424	1879	1921	1132	1983	2391	2525	1641	1158	1466	982	1270	936	1400	1898	1765	1465	1205	1508	979	838	1102	1055	1238
XM_004016024.3	49.65	56.23	54.91	36.16	42.37	62.03	56.18	38.43	25.51	30.2	31.34	28.36	19.52	41.54	51.64	39.19	43.63	29.72	46.44	32.51	23.64	34.18	31.62	30.02	525	747	726	420	599	926	1051	490	290	425	303	330	199	486	708	534	530	368	547	315	243	358	349	348
XM_027973251.1	49.48	60.53	54.28	60.17	46.77	57.5	57.94	46.95	28.62	17.06	30.58	30.29	22.15	34.75	32.96	39.21	39.32	42.53	53.9	59.77	46.44	30.72	34.86	32.03	1722	2646	2362	2300	2176	2825	3567	1970	1071	790	973	1160	743	1338	1487	1758	1572	1733	2089	1906	1571	1059	1266	1222
XM_004004172.4	49.44	40.52	55.11	31.25	38.44	41.96	34.68	35.53	42.12	35.57	42.48	42.9	33.78	35.73	43.76	42.48	40.88	36.47	41.34	32.42	33.3	28.8	28.96	35.7	3495.15	3598.96	4871.6	2427.1	3632.59	4188.53	4337.87	3028.57	3202.13	3346.26	2746	3337.65	2302.27	2794.38	4011.15	3870.09	3320.33	3018.81	3255.59	2100.31	2288.56	2016.86	2136.55	2767.01
XM_027971663.1	49.38	80.36	39.47	58.43	43.93	66.52	56.49	51.9	45.91	42.41	62.9	47.31	45.63	45.94	54.53	34.92	47.73	58.08	34.74	49.81	51.99	44.79	57.01	36.45	5747.39	11747.9	5743.19	7469.12	6835.24	10930	11630.4	7282.75	5745.28	6567.01	6693.97	6058.75	5118.41	5915.44	8228.9	5235.67	6382.13	7915.01	4503.21	5311.73	5880.89	5163.01	6925.05	4650.66
XM_015094961.2	49.37	43.52	62.02	33.04	38.68	67.19	41.64	53.76	31.23	58.96	63.91	46.63	39.36	67.31	64.18	58.42	37.06	36.07	70.17	34.04	29.4	19.42	23.11	49.44	989.82	1096.02	1554.84	727.5	1036.73	1901.77	1476.94	1299.6	673.14	1572.88	1171.64	1028.61	760.64	1493.02	1668.45	1508.98	853.59	846.85	1566.85	625.43	572.97	385.58	483.65	1086.77
XM_027978979.1	49.37	37.54	39.21	27.66	43.17	58.06	31.96	41.88	35.96	39.26	39.82	31.35	27.71	51.15	47.25	35.2	50.44	39.67	56.18	34.04	43.88	24.34	21.74	38.98	2108.38	2013.88	2093.95	1297.22	2464.27	3500.69	2414.15	2156.51	1651.05	2230.97	1554.98	1473.33	1140.73	2416.58	2616.48	1937.03	2474.63	1983.53	2672.26	1332.23	1821.63	1029.32	969.11	1824.84
XM_012098825.3	49.28	48.3	53.43	35.35	42.79	50.29	47.59	40.15	36.93	29.97	31.77	26.36	26.14	43.04	50.46	46.65	40.85	30.28	42.21	30.76	23.08	34.67	38.55	29.01	988	1216.48	1339.5	778.53	1146.73	1423.45	1687.95	970.53	796.2	799.45	582.37	581.52	505.21	954.58	1311.62	1205.03	940.97	710.72	942.62	565.09	449.86	688.45	806.57	637.73
NM_001009481.1	49.16	39.81	49.02	36.57	43.19	56.2	52.94	49.28	53.08	47.8	57.02	61.08	45.28	49.42	42.32	48.32	41.7	56.91	44.89	50.74	45.4	56.23	51.71	51.22	4181	4253	5213	3416	4910	6748	7965	5053	4854	5409	4434	5716	3712	4650	4666	5295	4074	5667	4252	3954	3753	4736	4590	4776
XM_004021895.3	49.11	49.05	149.28	22.72	103.36	18.16	32.01	69.71	145.83	41.21	43.71	10.28	40.17	13.26	15.15	83.51	55.18	44.43	63.22	19.65	90.65	17.2	40.19	39.63	772.4	969.11	2935.95	392.49	2173.29	403.39	890.69	1322.09	2466.45	862.45	628.68	177.86	609.1	230.76	309.03	1692.44	997.22	818.37	1107.58	283.3	1385.94	267.9	659.79	683.41
NM_001127281.1	49.07	35.36	34.59	35.53	36.61	37.2	36.54	41.69	53.84	44.45	57.8	41.53	64.01	50.87	45.17	32.76	40.5	57.27	30.46	39.91	50.14	35.5	43.14	33.86	710.82	643.41	626.58	565.3	708.94	760.87	936.49	728.27	838.61	856.83	765.66	662.06	893.82	815.28	848.37	611.47	673.99	971.47	491.47	529.75	705.99	509.36	652.21	537.75
XM_012175494.3	49.01	38.56	41.17	34.07	42.33	54.43	55.13	47.55	56.65	56.61	47.59	47.1	62.03	65.1	64.52	62.34	38.36	51.92	37.06	44.77	42.32	31.99	38.93	48.25	2854.72	2821.78	2998.3	2179.7	3296.2	4476.24	5681.49	3339.46	3547.99	4387.96	2534.68	3018.9	3482.76	4195.77	4872.74	4679.05	2566.97	3541.53	2404.34	2389.76	2396.27	1845.49	2366.49	3081.44
XM_027971208.1	48.97	47.18	48.6	39.32	52.11	53.6	50.33	48.76	41.1	36.41	39.7	38.41	33.99	37.35	43.34	43.43	38.11	37.25	37.66	33.61	30.36	36.98	39.52	34.16	2875.74	3480.54	3568.54	2536.15	4090.66	4443.43	5227.83	3452.41	2595.05	2845.1	2131.39	2481.44	1923.95	2426.65	3299.63	3285.95	2571.1	2560.92	2463.26	1808.41	1732.9	2150.58	2421.99	2198.94
XR_003586123.1	48.93	43.51	48.92	38.32	45.94	54.11	48.3	45.95	31.09	33.63	34.03	35.34	29.22	39.69	45.03	46.43	41.94	34.27	50.39	38.54	26.96	38.95	31.95	37.03	877.35	979.94	1096.68	754.67	1101.15	1369.66	1532.02	993.34	599.36	802.35	557.99	697.15	505	787.23	1046.75	1072.63	863.95	719.42	1006.18	633.3	469.84	691.73	597.92	727.96
XM_004022011.3	48.89	38.52	44.82	26.43	40.77	52.18	33.2	31.98	36.92	25.47	34.13	34.85	22.02	36.11	45.15	40.18	49.15	32.07	40.76	26.59	16.15	41	14.62	24.63	4627.39	4579.24	5304.12	2747.2	5157.51	6972.58	5558.95	3649.34	3756.72	3206.92	2953.62	3628.66	2008.65	3780.45	5540.35	4899.99	5344.17	3553.6	4296.71	2306.14	1485.2	3842.71	1443.95	2555.67
XM_027964852.1	48.88	38.09	39.52	27.75	43.02	46.72	36.96	40.93	52.07	32.09	41.82	34.69	37.79	32.07	33.48	33.26	40.71	45.88	35.54	34.52	43.63	44.05	40.94	40.4	5536.66	5419.23	5596.22	3452.11	6514.22	7470.76	7404.69	5589.6	6341.34	4836.09	4331.32	4323.15	4126.05	4019.18	4916.11	4853.63	5297.41	6084.75	4482.9	3582.76	4802.97	4941	4839.86	5017.4
XM_004009681.3	48.85	37.79	49.77	25.83	38.66	49.78	42.33	41.96	40.29	40.15	43.29	37.55	33.8	46.53	52.28	52.38	39.03	34.5	43.92	32.57	31.39	35.85	33.77	38.8	1486	1444	1893	863	1572	2138	2278	1539	1318	1625	1204	1257	991	1566	2062	2053	1364	1229	1488	908	928	1080	1072	1294
XM_004017409.4	48.74	51.5	51.21	39.34	42.7	47.83	37.14	44.12	29.96	26.98	32.09	24.69	36.23	47.78	49.62	35.58	44.26	41.65	41.19	33.67	32.36	34.83	38.72	27.97	2035	2701	2673	1804	2383	2819	2743	2221	1345	1499	1225	1134	1458	2207	2686	1914	2123	2036	1915	1288	1313	1440	1687	1280
XM_004021422.3	48.69	25.97	33.72	23.89	45.82	21.84	26.97	42.13	8.49	66.11	47.25	64.54	60.01	22.16	29.34	65.78	9.96	27.18	24.41	25	32.74	5.77	5.22	38.45	1212.17	812.22	1049.81	653.21	1524.94	767.87	1187.73	1264.79	227.16	2190.25	1075.6	1768.06	1440.2	610.33	947.31	2110.31	284.78	792.49	676.82	570.49	792.45	142.27	135.69	1049.59
XM_027964264.1	48.64	39.59	24.19	24.67	14.93	14.65	23.59	4.15	37.58	42.73	27.73	37.22	22.25	34.88	32.34	3.54	47.08	31.39	20.78	39.26	11.56	19.46	33.45	9.58	2926.3	2992.36	1819.7	1630.14	1200.81	1244.61	2510.73	300.82	2431.39	3421.22	1525.79	2464.14	1290.21	2321.94	2523.08	274.27	3254.18	2211.24	1392.56	2164.41	675.78	1159.41	2100.33	631.74
NM_001134303.1	48.6	37.39	44.44	11.39	42.94	40.21	39.32	27.82	28.79	29.64	37.19	19.21	26.81	32.95	37.02	32.95	34.25	33.03	41.16	16.94	29.6	26.72	25.91	24.58	851.63	822.93	973.66	219.13	1005.72	994.63	1218.76	587.78	542.45	691.06	595.79	370.39	452.76	638.71	841.14	743.91	689.46	677.65	803.23	272.03	504.16	463.78	473.77	472.26
XM_027959526.1	48.59	53.56	51.53	36.85	44.96	47.46	46.43	48.94	33.56	35.07	37.6	42.21	26.51	37.22	51.43	45.54	47.4	35.5	44.56	38.3	35.49	34.66	30.42	39.46	886	1227	1175	738	1096	1222	1497.71	1076	658	851	627	847	466	751	1216	1070	993	758	905	640	629	626	579	789
XM_004020537.3	48.58	51.04	56.15	28.48	40.02	41.74	52.05	53.71	27.29	31.32	28.17	33.27	27.29	46.23	63.31	55.04	35.25	25.36	34.04	22.17	25.23	38.25	26.09	39.77	718.62	948.51	1038.61	462.7	791.27	871.74	1362.11	957.95	434.08	616.49	381.07	541.46	389.03	756.5	1214.22	1048.97	599.05	439.17	560.82	300.46	362.76	560.34	402.84	645.02
XM_004010279.4	48.54	46.67	37.75	32.38	36.49	41.29	27.78	38.81	39.35	40.54	46.35	39.42	41.77	33.61	37.27	25.48	55.79	41.01	24.83	37.37	40.77	30.29	29.82	35.8	2497.94	3017.32	2429.49	1830.63	2510.21	2999.89	2529.06	2408.36	2177.72	2776.18	2181.1	2232.31	2072.3	1913.84	2487.11	1689.68	3298.56	2471.26	1423.43	1762.25	2039.7	1544.06	1601.62	2019.87
XM_004008697.3	48.53	33.35	40.93	33.01	36.86	46.88	40.38	38.7	41.58	51.29	57.63	59.68	51.75	36.88	43.79	38.36	39.26	41.62	32.46	34.19	38.37	39.04	41.61	42.81	1125.2	971.31	1186.6	840.63	1142.39	1534.78	1656.3	1081.89	1036.76	1582.51	1221.82	1522.59	1156.63	945.93	1316.43	1145.96	1045.84	1130.06	838.35	726.38	864.68	896.59	1006.97	1088.38
XM_027973509.1	48.46	0.33	0.18	0.24	0.07	30.87	0.77	0.15	0.2	43.75	0.44	51.4	23.07	46.84	0.82	62.79	0.25	0.32	43	23.75	22.18	0.3	21.14	0.28	2500.21	21.34	11.75	13.55	4.62	2248.17	70.56	9.55	11.34	3002.97	20.87	2917.78	1147.39	2673.31	54.83	4173.77	14.82	19.26	2470.47	1122.69	1112.41	15.45	1138.1	15.89
NM_001166202.1	48.43	19.45	5.08	3.45	0	19.06	6.68	17.44	6.7	14.07	11.93	8.57	0	0	3.68	17.19	17.17	14.18	16.14	12.32	1.23	1.39	0.84	14.35	899.92	454.02	117.94	70.47	0	499.9	219.73	390.77	133.91	347.96	202.68	175.26	0	0	88.7	411.6	366.55	308.61	334	209.81	22.16	25.63	16.21	292.3
XM_012100423.3	48.39	64.92	46.95	47.82	52.81	54.51	43.71	47.4	24.92	25.68	35.33	31.24	45.83	32.61	39.1	32.55	48.7	29.02	29.39	31.35	27.33	37.33	33.38	25.41	2465.9	4155.74	2991.3	2676.48	3597.3	3921.34	3940.06	2912.13	1365.51	1741.46	1646.25	1751.37	2251.23	1838.65	2583.22	2137.09	2851.06	1731.27	1668.15	1463.86	1353.44	1884.27	1775.29	1419.41
XM_004003090.4	48.26	38.19	37.1	34.02	37.23	38.34	31.28	32.06	31.27	24.83	28.77	25.34	25.89	33.99	32.8	26.75	43.9	34.93	28.53	33.89	28.56	30.39	33.23	26.34	2889	2872	2777	2237	2979	3240	3312	2314	2013	1978	1575	1669	1494	2251	2546	2063	3019	2448	1902	1859	1662	1802	2076	1729
XM_027959076.1	48.24	41.32	35.35	30.5	40.91	57.28	35.59	54.76	27.4	3.08	4.82	6.89	8.94	39.41	40.87	56.67	33.3	21.01	43	26.55	16.62	39.35	24.04	33.75	427.55	460.01	391.72	296.96	484.66	716.74	558.09	585.15	261.15	36.34	39.07	67.16	76.39	386.41	469.7	647.16	339.05	218.09	424.5	215.64	143.18	345.43	222.39	327.99
XM_015096696.2	48.05	40.48	49.83	37.7	46.67	55.65	39.22	44.49	44.75	48.59	56.92	45.54	43.49	51.5	41.53	43.02	39.68	55.61	46.9	47.23	47.1	39.12	37.51	40.33	3041	3218	3943	2620.79	3948	4972	4391	3394.91	3045	4092	3294	3171	2653	3606	3408	3508	2885	4121	3306	2739	2897	2452	2477.62	2798
XM_027959944.1	48.03	42.76	37.77	37.29	43.87	43.92	32.81	36.65	21	9.59	19.59	22.67	13.04	26.39	33.57	31.5	40.3	23.26	29.37	27.32	21.02	28.65	25.64	21.6	2686.25	3004.14	2641.17	2290.58	3280.16	3468.17	3246.54	2471.74	1262.86	713.55	1001.94	1395.18	702.88	1632.97	2434.7	2270.26	2589.66	1523.3	1829.65	1400.04	1142.5	1587.16	1496.88	1324.5
XM_027970184.1	47.99	43.03	52.76	27.35	25.53	23.03	29.18	16.43	39.49	32.76	31.04	54.08	25.6	33.87	45.43	37.29	56.17	34.52	32.49	37.44	26.77	28.89	32.71	24.92	1367.8	1540.68	1880.52	856.18	972.9	926.99	1471.26	564.58	1210.5	1242.45	809.12	1696.2	703.45	1068.18	1678.9	1369.55	1839.45	1152.26	1031.33	978	741.59	815.67	973.08	778.78
XM_004021752.3	47.98	39.39	57.26	21.21	53.25	38.16	19.88	41.04	53.48	40.58	44.21	27.29	39.23	29.41	20.67	39.41	46.32	45.78	49.33	28.49	41.26	35.28	19.03	32.24	1962.9	2024.33	2929.01	953.18	2912.25	2204.28	1439	2024.32	2352.46	2208.92	1653.91	1228.52	1547.08	1331.31	1096.21	2077.38	2177.16	2192.92	2247.98	1068.2	1640.69	1429.72	812.39	1446.03
XM_004012164.3	47.91	42.49	46.45	30.63	41.74	47.67	42.77	40.2	31.03	35.15	35.03	40.65	25.88	36.82	46.64	46.8	38.87	31.47	39.01	36.44	27.5	32.65	27.54	36.09	2049	2283	2484	1439	2386	2878	3236	2073	1427	2000	1370	1913	1067	1742	2586	2579	1910	1576	1858	1428	1143	1383	1229	1692
XM_027968209.1	47.87	36.46	27.3	36.4	28.41	43.84	45.85	36.7	61.87	76.81	66.37	47.6	68.71	67.95	59.27	41.17	35.17	53.73	23.58	29.15	46.02	26.11	46.47	29.37	2191.63	2097.13	1562.8	1830.3	1738.78	2833.58	3713.68	2025.71	3045.9	4679.07	2778.55	2398.06	3031.87	3441.78	3518.53	2428.59	1849.64	2880.15	1202.16	1222.98	2048.01	1184.07	2220.17	1474.43
XM_004023151.4	47.67	24.57	24.32	23.03	29.45	31.18	26.32	28.47	42.4	27.8	31	27.35	34.4	26.05	32.99	19.27	39.39	29.09	18.91	35.45	31.73	24.13	32.44	21.74	2670.88	1729.29	1704.08	1417.43	2206.08	2466.64	2608.53	1923.63	2554.25	2072.35	1588.02	1685.91	1857.59	1614.91	2396.35	1391.49	2535.58	1908.21	1179.91	1820.3	1727.88	1339.14	1896.9	1335.55
XM_027970844.1	47.67	41.67	39.35	36.38	42.5	43.07	35.44	40.08	38.91	38.41	45.09	30.96	37.97	45.53	39.06	34.52	41.05	42.77	35.79	38.37	38.01	39.7	40.02	33.84	2386.19	2620.54	2462.82	2000.22	2844.02	3044.31	3138.62	2419.1	2094.24	2558.67	2064.11	1705.49	1832.09	2521.62	2535.26	2226.61	2360.98	2507.18	1995.35	1760.19	1849.3	1968.51	2090.88	1857.54
XM_004015015.3	47.65	37.64	46.59	31.2	37.41	47.2	42.86	40.58	39.31	35.52	46.97	38.56	48.87	33.25	39.08	37.73	37.32	38.57	38.77	34.59	35.74	40.06	36.15	37.06	1834	1820	2242	1319	1925	2565	2918	1883	1627	1819	1653	1633	1813	1416	1950	1871	1650	1738	1662	1220	1337	1527	1452	1564
XM_004022221.4	47.61	38.51	46.98	30.09	38.11	45.36	35.95	35.71	38.16	44.03	41.38	43.98	35.27	43.53	41.56	47.53	35.99	41.34	42.66	33.71	34.35	28.55	24.27	39.52	1784.86	1813.75	2202.23	1239.21	1909.88	2400.79	2384.29	1614.05	1538.08	2196.61	1418.57	1814.19	1274.58	1805.4	2020.22	2295.92	1549.94	1814.66	1781.05	1157.92	1251.89	1060.2	949.74	1624.4
XM_027968947.1	47.57	38.6	61.86	21.68	54.72	68.19	44.51	56.74	41	46.12	60.44	36.57	30.94	64.09	62.61	65.48	43.83	34.98	55.46	35.17	28.74	48.11	37.49	61.79	752.15	766.59	1222.96	376.48	1156.57	1522.21	1245.01	1081.62	696.98	970.2	873.76	636.26	471.57	1120.99	1283.53	1333.94	796.2	647.6	976.56	509.61	441.75	753.37	618.62	1071.13
XM_004012211.4	47.44	42.56	44.28	34.04	43.65	45.67	38.97	43.84	49.49	38.95	41.15	35.44	34.5	40.93	39.47	39.24	43.02	42.45	36.14	35.37	34.8	37.88	36.33	36.4	3996	4503	4663	3149	4915	5431	5807	4452	4482	4366	3169	3285	2801	3814	4310	4259	4163	4187	3390	2730	2849	3160	3194	3361
XM_004011327.3	47.18	42.97	47.03	31.36	38.97	41.71	36.04	38.05	36.97	47.58	44.97	54.94	37.17	42.93	43.07	41.7	35.18	36.79	35.91	33.25	33.1	30.45	33.29	39.38	2140	2448	2667	1562	2363	2671	2891.55	2081	1803	2871.39	1865	2742	1625	2154	2533	2437	1833	1954	1814	1382	1459	1368	1576	1958
XM_004002223.4	47.12	48.9	46.53	38.98	44.29	57.27	52.05	46.79	36.41	26.15	33.42	33.18	25.19	29.67	40.28	41.64	38.27	32.29	34.6	35.17	26.76	42.88	39.89	36.67	2145	2796	2648	1949	2695	3680	4191	2568	1782	1584	1391	1662	1105	1494	2377	2442	2001	1721	1754	1467	1184	1933	1895	1830
XM_004002574.4	47.09	46.67	57.95	40.54	47.94	49.83	46.64	47.47	29.88	41.66	42.64	43.31	28.11	30.29	52	52.27	37.07	27.71	50.92	39.6	31.25	33.99	32.26	39.91	415.44	517.27	639.24	392.85	565.35	620.72	727.91	505	283.47	489.03	344	420.4	239	295.61	594.81	594.16	375.67	286.25	500.32	320.13	267.97	297	297	386
NM_001267887.1	46.89	39.94	38.38	41.88	37.44	44.47	36.42	39.86	33.68	25.85	29.42	28.24	24.01	26.15	34.74	31.49	41.47	27.7	27.95	38.36	26.14	21.61	29.53	32.2	705.12	754.35	721.61	691.74	752.52	943.98	968.78	722.64	544.49	517.14	404.48	467.31	348	435.02	677.3	610.02	716.43	487.76	468.11	528.54	382	321.87	463.42	530.85
XM_004005013.3	46.79	39.31	42.56	30.27	36.73	43.53	37.52	39.18	40.14	36.52	36.53	39.17	35.94	40.87	40.75	34.96	40.72	39.45	35.77	38.26	34.8	34.04	37.07	33.94	2193.68	2315.05	2494.86	1558.89	2302.02	2881.17	3111.94	2214.93	2023.58	2278.41	1565.98	2020.86	1624.22	2119.61	2477.19	2111.64	2193.19	2165.68	1867.54	1643.64	1585.7	1580.58	1813.7	1744.44
XM_015095053.2	46.77	34.28	39.44	34.16	32.38	35.14	30.27	31.64	41.83	40.43	48.61	41.79	47.96	37.64	38.13	31.08	45.09	44.53	31.25	37.12	31.23	29.07	41.64	25.37	1829.68	1684.71	1929.13	1468	1693.34	1941.03	2094.82	1492.32	1759.42	2104.6	1738.92	1799	1808.42	1629	1933.87	1566.67	2026.52	2039.54	1361.6	1330.66	1187.47	1126.47	1700.1	1088.25
XM_027965758.1	46.65	62.39	48.75	46.67	49.35	61.84	31.64	45.71	35.31	74.83	49.63	63.32	32.7	45.58	63.14	50.18	37.72	47.95	50.8	47.48	48.04	24.25	17.7	46.68	993.27	1668.83	1297.85	1091.33	1404.55	1858.81	1191.61	1173.4	808.44	2120	966.18	1483.52	671.19	1073.62	1743.09	1376.61	922.54	1195.32	1204.57	926.31	994.13	511.38	393.22	1089.61
XM_015100566.2	46.54	31.51	33.85	29.37	28.44	29.42	27.52	29.66	42.56	30.93	33.48	29.99	37.77	36.4	30.7	26.37	37.46	38.26	28.09	32.65	35.9	29.38	34.82	28.29	1790.42	1522.53	1628.2	1240.93	1462.57	1597.59	1872.7	1375.85	1760.34	1582.94	1177.63	1269.4	1400.39	1549.28	1531.43	1306.89	1655.64	1723.26	1203.47	1150.99	1342.29	1119.28	1398.01	1193.04
XM_004004146.4	46.52	42.51	45.6	36.89	51.3	49.08	49.58	45.88	38.81	39.38	35.48	42.52	31.66	36.94	45.41	43.57	34	38.42	39.46	38.81	33.47	35.74	31.98	40.92	1335.42	1533.21	1636.7	1163.08	1968.79	1989.06	2518.16	1587.92	1198	1504.31	931.4	1343.24	876.02	1173.28	1690.16	1611.52	1121.26	1291.38	1261.84	1021.06	934.01	1016.13	958.25	1287.81
NM_001280704.1	46.49	50.06	44.92	37.95	58.14	74.06	48.46	51.66	38.13	37.31	37.33	33.27	33.58	50.36	53.42	53.85	42.65	43.98	39.75	41.88	30.2	41.02	38.35	37.55	1633	2209	1973	1464	2730	3673	3011	2188	1440	1744	1199	1286	1137	1957	2433	2437	1721	1809	1555	1348	1031	1427	1406	1446
XM_004007997.4	46.42	44.42	49.24	33.19	40.56	48.27	39.42	38.36	27.81	25.08	24.34	24.05	21.12	37.15	43.46	43.61	35.64	28.29	44.1	33.93	26.01	33.44	25.57	30.51	1389.26	1670.28	1842.68	1091.09	1622.83	2039.58	2087.19	1384.33	894.93	998.91	666.05	792.17	609.23	1230.16	1686.46	1681.75	1225.41	991.51	1470.05	930.54	756.71	991.19	798.69	1001.17
XM_004002974.4	46.37	37.8	40.53	29.94	33.23	40.72	38.16	31.37	34.59	23.88	25.7	31.21	18.9	23.25	38.12	33.72	39.15	29.86	32.15	36.19	32.26	30.39	23.71	27.65	667	683	729	473	639	827	971	544	535	457	338	494	262	370	711	625	647	503	515	477	451	433	356	436
XM_027965168.1	46.31	41.35	37.79	33.5	35.89	42.96	34.19	37.54	32.85	34.63	35.28	35.42	28.2	37.06	38.73	33.34	40.34	39.33	34.09	35.56	36.04	28.96	30.32	30.74	1421	1594	1450	1129	1472	1861	1856	1389	1084	1414	990	1196	834	1258	1541	1318	1422	1413	1165	1000	1075	880	971	1034
XM_004018003.4	46.3	32.63	46.8	29.53	39.36	49.34	40.29	39.29	50.1	40.53	46.11	42.35	34.08	42.93	55.64	52.57	40.4	40.41	50.04	42.68	36.26	43.05	41.17	45.07	1546	1369	1954	1083	1757	2326	2380	1582	1799	1801	1408	1556	1097	1586	2409	2262	1550	1580	1861	1306	1177	1424	1435	1650
XM_027972988.1	46.18	79.06	59.27	37.24	43.31	21.15	23.25	23.71	12.69	9	11.06	18.89	14.39	13.11	20.45	23.26	56.61	14	25.87	12.9	15.34	11.45	11.22	14.31	1242	2671	1993	1100	1557	803	1106	769	367	322	272	559	373	390	713	806	1749	441	775	318	401	305	315	422
XM_004006627.4	46.14	45.2	43.21	31.76	42.43	46.08	41.37	42.85	24.86	27.31	22.91	23.26	17.53	37.04	45.03	44.82	36.81	22.93	38.96	25.04	22.56	28.03	20.27	31.37	439.92	541.41	515.13	332.61	540.88	620.29	697.83	492.66	254.85	346.53	199.71	244.07	161.11	390.77	556.71	550.6	403.29	255.98	413.71	218.81	209.12	264.74	201.68	327.94
XM_027973959.1	46.11	39.5	36.91	30.51	24.97	25.86	21.43	22.46	22.06	15.24	20.55	16.15	14.33	23.69	23.75	23.46	41.14	23.45	32.84	30.04	18.52	27.48	23.35	18.28	4039.21	4346.27	4042.72	2935.71	2923.49	3197.54	3320.57	2372.29	2078.11	1775.71	1645.5	1556.6	1210.01	2295.59	2696.83	2647.69	4140.34	2405.25	3203.55	2410.86	1576.76	2383.63	2134.12	1755.42
XR_003589890.1	46.1	39.41	39.63	30.74	44.72	51.09	43.2	42.06	39.51	34.41	33.1	31.05	30.06	42.15	34.94	37.29	36.7	38.63	33.16	32.47	31.59	37.91	36.91	34.28	7332.18	7874.17	7882.9	5370.18	9508.83	11473.6	12157	8066.43	6758.15	7283.86	4813.94	5435.33	4608.81	7417.27	7206.98	7643.54	6706.57	7195.49	5874.97	4733.57	4883.86	5972.89	6127.73	5977.75
XM_004016356.3	45.93	41.99	42.81	29.49	43.56	52.12	42.4	41.34	33.19	28.86	28.3	31.5	25.98	39.71	39.61	40.35	37.14	29.67	33.89	29.73	25.49	37.35	31.87	32.08	3919	4501	4567	2764	4969	6279	6401	4253	3045	3277	2208	2958	2137	3749	4382	4436	3641	2964	3221	2325	2114	3157	2838	3001
XM_004016997.4	45.87	41.74	39.6	28.75	37.21	36.42	32.44	43	39.13	31.13	23.05	26.84	22.09	31.24	39.77	44.71	37.45	33.26	36.86	34.78	23.26	26.95	27.81	33.92	629	719	679	433	682	705	787	711	577	568	289	405	292	474	707	790	590	534	563	437	310	366	398	510
XM_004019032.4	45.84	61.14	52.71	40.2	64	70.97	45.45	50.66	34.71	7.94	10.89	13.52	14.94	53.94	42.11	62.4	52.54	30.44	53.58	36.27	32.35	44.47	28.4	31.41	382	640	549.25	368	713	835	670	509	311	88	83	124	120	497.28	455	670	503	297	497.25	277	262	367	247	287
XM_004005996.3	45.73	42.43	44.5	28.56	37.77	46.33	37.49	38.13	35.42	31.09	33.21	32.38	23.5	35.95	40.3	40.78	40.12	33.45	38.76	29.51	26.9	31.75	26.36	30.95	1268	1478	1543	870	1400	1814	1839	1275	1056	1147	842	988	628	1103	1449	1457	1278	1086	1197	750	725	872	763	941
NM_001142518.1	45.7	51.38	44.28	36.04	33.49	48.61	44.72	46.54	35.42	29.57	38.89	24.08	36.84	34.65	47.34	37.94	39.66	39.65	38.12	40.67	29.18	42.94	34.96	25.55	1119.19	1580.68	1355.85	969.46	1096.31	1680.71	1937.28	1374.22	932.65	963.61	870.87	648.96	869.68	938.95	1503.22	1197.08	1115.96	1137	1039.66	912.66	694.73	1041.58	893.52	685.92
XM_004006583.4	45.65	45.84	47.88	33.23	41.02	47.46	38.1	37.03	33.15	29.82	35.44	27.96	21.94	38.82	44.66	41.29	37.05	29.88	45.19	32.13	28.19	32.13	25.31	30.92	986.79	1244.73	1294.14	788.98	1185.32	1448.58	1457.16	965.28	770.54	857.77	700.45	665.02	457.07	928.48	1251.69	1150.15	920.12	756.43	1088.15	636.52	592.35	687.95	570.92	732.94
NM_001009477.1	45.64	33.6	40.63	34.21	55.27	66.83	54.81	47.46	54.19	46.82	55.06	47.32	58.2	35.92	53.12	45.92	33.55	55.7	39.24	42.64	34.89	52.27	53.04	41.84	611	565	680	503	989	1263	1298	766	780	834	674	697	751	532	922	792	516	873	585	523	454	693	741	614
XM_015104810.2	45.63	39.27	38.82	31.95	35.44	43.35	34.64	35.65	33.03	26.48	28.25	30.17	22.38	36.57	37.77	35.48	35.83	30.71	36.73	32.9	27.93	28.06	28.8	27.42	1818.67	1965.77	1934.62	1398.73	1887.92	2439.27	2442.12	1713.17	1415.22	1404.35	1029.32	1322.81	859.53	1612.57	1951.74	1821.89	1640.44	1433.05	1630.42	1201.5	1082.03	1107.58	1198.04	1198.11
XM_027959069.1	45.54	46.34	38.19	32.46	46.54	55.65	32.89	37.56	22.21	5.57	11.18	12.8	11.2	37.85	34.4	42.6	35.08	25.75	37.82	24.69	23.53	35.01	20.09	25.65	917.7	1173.09	962.2	718.49	1253.77	1583.26	1172.45	912.54	481.19	149.29	206	283.87	217.63	843.86	898.88	1105.91	812.2	607.53	848.8	455.96	460.93	698.7	422.6	566.71
XM_027964455.1	45.49	33.53	32.42	35.58	34.41	30.8	30.93	35.21	42.49	29.6	33.97	25.47	26.97	40.45	25.1	21.88	44.11	36.66	28.09	39.35	37.42	34.71	40.55	31.54	2830.82	2620.74	2522.15	2431.81	2862.36	2706.16	3404.61	2641.88	2842.97	2451.19	1933	1743.84	1617.77	2784.91	2025.1	1754.28	3153.37	2670.83	1946.59	2243.73	2263.26	2139.05	2633.41	2151.53
XM_004019654.3	45.35	52.63	47.23	35.82	39.87	46.08	46.5	42.93	26.93	25.3	25.73	35.09	18.1	36.59	47.68	41.37	35.66	26.4	41.74	29.83	25.04	31.94	24.95	28.78	559	815	728	485	657	802	1014	638	357	415	290	476	215	499	762	657	505	381	573	337	300	390	321	389
XM_004003134.4	45.32	42.08	37.63	29.36	41.61	45.7	40.04	37.43	42.91	34.67	33.51	38.09	33.31	31.74	31.79	39.96	35.23	33.37	34.6	34.16	33.11	36.35	36.73	34.65	2688.93	3136.53	2791.55	1913.18	3300.34	3828.35	4202.54	2677.81	2737.67	2737.28	1818.11	2487	1905.08	2083.74	2445.41	3055.02	2401.25	2318.14	2286.48	1857.26	1909.71	2136.11	2274.43	2253.86
XM_027979805.1	45.32	46.69	45.43	30.67	40.15	34.73	40.24	44.92	24.79	23.19	29.18	23.99	20.86	29.84	39.76	43.83	40.02	26.51	43.27	28.26	25.84	27.15	21.5	30.69	687.99	890.23	862.15	511.33	814.75	744.21	1080.48	822.13	404.57	468.45	405	400.64	305.18	501.12	782.43	857.19	697.87	471.09	731.45	393.12	381.28	408.15	340.61	510.72
XM_004021971.3	45.25	42.45	52.79	34.96	47	48.26	41.34	48.23	43.67	33.3	39.29	26.97	35.18	49.32	49.13	43.36	41.34	42.01	47.43	42.73	32.05	38.51	44.63	37.1	1821.86	2146.97	2657.21	1545.79	2529.72	2743.2	2944.03	2341.15	1890.7	1784.06	1446.54	1194.58	1365.03	2196.66	2564.63	2249.34	1911.88	1980.36	2127.02	1576.48	1254.28	1535.49	1875.33	1637.76
XM_004022064.3	45.19	40.87	49.25	31.01	39.73	46.03	42.19	32.5	26.51	18.9	21.21	18.66	16.8	30.88	39.87	38.97	38.35	27.92	40.53	33.09	20.31	30.97	25.33	23.75	918	1043	1251	692	1079	1320	1516	796	579	511	394	417	329	694	1050	1020	895	664	917	616	401	623	537	529
XM_004011650.3	45.18	47.3	45.7	37.82	38.58	45.67	38.83	37.1	28.16	25.44	26.16	29.17	21.97	35.91	39.24	41.73	37.63	29.7	38.76	32.66	24.29	30.69	25.65	28.63	1026.48	1349.98	1298	943.67	1171.5	1464.76	1560.47	1016.29	688	769	543.43	729.27	481	902.68	1155.71	1221.49	982	790.08	980.64	680	536.45	690.63	608.05	713
XM_015104256.2	45.02	47.82	45.99	29.54	42.2	48.3	37.06	39.95	31.72	24.2	27.91	30.52	20.69	33.5	43.36	39.14	40.23	27.73	36.34	32.26	24.45	30.54	27	26.12	1212.54	1618.15	1549.03	873.98	1519.68	1836.61	1765.87	1297.42	918.67	867.24	687.5	904.56	537.23	998.36	1514.16	1358.21	1245.04	874.63	1090.1	796.3	640.1	814.83	759.06	771.47
XM_027968321.1	45	49.08	43.87	30.69	52.75	56.49	76.92	55.87	39.29	44.19	25.93	33.5	23.85	43.77	89.72	57.36	51.86	35.72	38.68	30.71	30.72	38.75	40.9	39.87	456.56	625.56	556.62	342.01	715.47	809.21	1380.74	683.51	428.68	596.59	240.56	373.98	233.27	491.39	1180.39	749.85	604.49	424.37	437.15	285.51	302.96	389.42	433.14	443.51
XM_012189126.3	44.89	47.85	49.23	31.44	41.58	51.63	38.54	40.21	25.79	25.53	25.31	27.88	18.25	32.06	44.86	42.14	36.47	23.48	38.29	29.82	22.02	24.85	23.69	26.56	787.44	1054.54	1079.83	605.73	975.16	1278.81	1196.17	850.4	486.51	595.98	406.03	538.15	308.53	622.19	1020.31	952.44	734.91	482.25	748.17	479.35	375.43	431.82	433.78	510.83
XM_027967272.1	44.82	40.61	49.9	34.06	46.83	46.03	47.87	45.76	53.26	40.21	43.15	36.35	47.27	41.62	50.96	50.31	44.9	48.79	41.81	34.84	36.11	36.73	47.47	38.93	1489.51	1695.43	2073.47	1243.17	2080.44	2159.62	2814.34	1833.53	1903.02	1777.93	1311.27	1329.21	1514.25	1530.28	2195.88	2154.15	1714.13	1898.66	1547.4	1061.03	1166.43	1208.79	1646.47	1418.52
XM_015099749.2	44.75	46.28	44.11	28.63	40.98	47.25	38.87	37.56	26.93	25	25.6	33.31	18.46	32.37	46.31	42.68	39.11	23.36	38.44	33.52	23.67	33.78	25.13	32.93	1007.62	1308.92	1241.66	708.08	1233.33	1502.03	1548.08	1019.72	651.86	748.9	526.98	825.17	400.51	806.19	1352	1237.99	1011.49	615.87	963.99	691.57	518.06	753.29	590.59	812.91
XR_001034228.2	44.74	15.26	34.39	11.38	13.53	28.68	9.94	16.25	21.01	9.75	20.78	15.35	6.75	26.1	10.02	22.71	28.16	9.28	31.27	11.96	9.12	14.25	3.63	12.03	679.12	290.9	652.62	189.7	274.64	614.6	266.98	297.41	342.88	196.95	288.37	256.43	98.7	438.23	197.16	444.12	491.08	165.02	528.66	166.33	134.56	214.21	57.56	200.2
XM_027967749.1	44.61	34.62	29.28	35.12	38.68	33.56	30.07	36.3	60.28	33.09	45.31	34.02	44.4	37.58	33.89	24.75	46.15	50.48	25.73	49.42	38.23	41.65	57.59	32.97	6857	6685	5628	5929	7947	7283	8176	6728	9962	6767	6368	5754	6578	6391	6754	4901	8150	9086	4404	6961	5711	6340	9239	5556
XM_004007929.4	44.6	64.58	34.23	37.36	39.74	31.76	32.92	29.05	23.85	14.1	14.99	22.3	17.96	15.97	19.44	28.1	41.9	21.86	23.3	26.65	24.32	17.88	15.76	18.41	1136	2066	1090	1045	1353	1142	1483	892	653	478	349	625	441	450	642	922	1226	652	661	622	602	451	419	514
XM_027964267.1	44.59	36.41	38.09	19.36	28.26	14.31	26.61	9.12	29.22	35.37	44.48	50.55	32.88	18.68	34.65	14.52	39.58	28.57	26.77	33.7	29.97	11.8	30.82	8.81	2359.39	2420.03	2519.89	1125.13	1998.66	1069.19	2491.22	582.02	1662.39	2489.99	2152.03	2943.32	1676.73	1093.41	2377.02	989.77	2405.73	1769.85	1577.77	1634.28	1541.61	618.18	1701.73	511.28
XM_004011721.4	44.5	49.93	49.5	31.06	42.96	39.22	39.94	40.08	27.05	19.47	24.13	15.39	22.06	35.51	33.05	33.12	36.49	27.74	40.31	27.08	25.71	31.66	27.44	25.71	1190.5	1677.92	1655.84	912.63	1536.19	1481.39	1890.06	1292.72	778.18	692.93	590.23	453.12	568.86	1051.06	1146.51	1141.5	1121.53	868.99	1201.1	663.92	668.62	838.99	766.02	754.06
XM_012099136.3	44.47	65.86	58.48	44.49	67.09	72.96	35.38	59.23	19.84	35.76	38.2	30.46	34.81	36.33	38.04	40.4	35.95	25.6	37.12	28.75	20.15	35.81	20.57	25.59	1311.21	2439.33	2155.89	1440.71	2644.16	3036.8	1845.03	2105.6	628.82	1402.78	1029.76	988.08	989.21	1184.95	1454.17	1534.47	1217.75	883.79	1218.86	776.6	577.45	1045.54	632.97	827.18
XM_027957492.1	44.46	33.84	35.61	34.68	40.32	51.08	41.3	45.31	38.08	49.65	58.05	45.4	45.09	26.44	46.12	33.54	34	41	30.11	28.64	31.63	31.71	41.21	30.64	1032.73	987.46	1034.1	884.66	1251.92	1675.14	1696.85	1269.07	951.04	1534.53	1232.88	1160.32	1009.49	679.35	1389.05	1003.76	907.17	1115.1	778.9	609.65	714.21	729.42	999.07	780.17
XM_027968652.1	44.44	23.18	37.59	27.5	43.93	46.49	46.15	42.46	33.78	21.46	30.88	33.37	24.98	35.25	43.16	44.92	34.96	21.39	31.28	25.88	28.02	32.19	31.47	31.6	1111	728	1175	755	1468	1641	2041	1280	908	714	706	918	602	975	1399	1447	1004	626	871	593	681	797	821	866
XM_012174256.2	44.43	33.89	39	31.88	34.34	36.63	32.67	36.51	39.76	42.42	40.57	45.25	36.04	34.75	37.85	36.24	40.26	46.01	33.78	38.5	31.25	31.08	31.3	33.55	1736.99	1664.6	1906.56	1369.02	1795.11	2022.26	2259.43	1721.37	1671.41	2207.04	1450.63	1946.57	1358.31	1503.2	1919.03	1825.85	1808.23	2106.6	1470.98	1379.31	1187.8	1203.59	1277.05	1438.37
XM_015104376.2	44.4	43.34	42.09	30.38	40.79	41.32	40.97	39.41	30.89	36.6	34.04	41.65	37.1	26.84	38.62	40.85	33.56	33.87	35.05	30.51	22.81	28.61	34.7	28.6	1059.42	1298.89	1255.7	796.27	1300.96	1391.94	1729.25	1133.79	792.49	1162.11	742.54	1093.43	853.09	708.57	1194.66	1255.68	919.87	946.19	931.49	667.15	528.89	675.98	864.05	748.23
XM_004016964.4	44.36	40.84	41.17	29.92	33.89	38.52	32.56	34.14	28.92	24.75	32.78	33.5	23.91	31.24	36.29	29.64	42.23	30.05	25.24	33.86	22.46	33.24	32.2	30.57	2512	2905	2915	1861	2565	3079	3261	2331	1761	1865	1697	2087	1305	1957	2664	2162	2747	1992	1592	1757	1236	1864	1903	1898
XM_004016168.4	44.3	29.57	36.54	26.36	38.48	44.57	32.99	33.03	27.25	17.78	22.06	22.44	20.4	34.71	29.8	32.82	36.04	19.86	31.76	31.81	20.87	35.68	23.03	29.74	2269	1903	2340	1483	2635	3223	2988.99	2040	1501	1211.98	1033	1265	1007	1967	1979	2166	2121	1190.98	1811.99	1492.99	1039	1810	1231	1670
XM_004008112.4	44.29	42.27	46.39	30.63	42.06	47.65	43.11	45.32	22.02	23.17	19.93	26.88	16.96	40.25	49.49	50.49	33.82	22.36	40.52	33.64	19.06	34.05	32	30.85	750.85	900.05	983.3	570.36	953.18	1140.44	1292.87	926.28	401.3	522.67	308.92	501.39	277.15	754.96	1087.71	1102.69	658.59	443.8	765.1	522.57	314.03	571.69	566.16	573.37
XM_004016078.4	44.28	35.55	35.72	29.2	38.17	43.11	34.58	36.32	42.66	38.71	39.96	39.2	35.85	39.06	38.22	31.39	39.29	37.17	31.65	37.33	36.09	31.84	34.79	32.1	3301	3329	3330	2391	3804	4538	4561	3265	3420	3840	2724	3216	2576	3222	3694	3015	3365	3245	2628	2550	2615	2351	2707	2624
XM_004002306.3	43.94	44.95	49.27	31.37	52.52	52.23	54.58	49.97	28.31	39.18	31.27	34.09	19.33	42.11	46.96	55.17	34.47	28.61	45.08	33.49	29.59	32.44	32.63	35.97	547	703	767	429	874	918	1202	750	379	649	356	467	232	580	758	885	493	417	625	382	358	400	424	491
XM_012185429.3	43.93	48.85	44	37.52	56.45	59.21	39.14	44.1	25.65	19.86	23.05	24.4	19.1	39.88	38.03	37.92	35.66	28.64	36.84	34.12	29.88	35.3	26.29	27.14	2160	3017	2705	2026	3710	4110	3404	2614	1356	1299	1036	1320	905	2169	2424	2402	2014	1649	2017	1537	1428	1719	1349	1463
XM_004010004.3	43.91	46.3	50.58	33.88	43.3	88.65	75.59	49.41	55.1	32.85	40.52	16.76	24.87	43.05	36.73	70.61	45.01	41.09	80.67	60.83	30.94	64.84	48.5	55.04	1088	1441	1567	922	1434	3101	3313	1476	1468	1083	918	457	594	1180	1180	2254	1281	1192	2226	1381	745	1591	1254	1495
XM_027971469.1	43.86	41.94	39.3	40.31	34.64	55.88	51.88	35	34.87	25.67	26.04	19.6	20.46	40.3	31.68	38.13	42.63	36.75	46.56	65.88	33.02	54.68	44.11	42.18	4033.22	4844.78	4518.22	4071.68	4257.42	7254.38	8439.9	3880.7	3447.84	3141.16	2189.62	1983.07	1813.12	4099.99	3777.34	4517.95	4503.15	3956.44	4768.59	5551.15	2951.61	4979.8	4233.54	4252.46
XM_027972306.1	43.86	45.12	50.22	33.32	27.87	50.37	48.51	33.23	30.35	21.32	21.35	14.29	12.23	41.14	27.15	43.37	45.34	30.66	52.52	47.47	19.06	42.05	38.83	32.2	1328	1716	1901	1108	1128	2153	2598	1213	988	859	591	476	357	1378	1066	1692	1577	1087	1771	1317	561	1261	1227	1069
XM_012105145.2	43.83	38.56	41.41	37.12	47.89	40.89	44.84	45.83	40.71	42.82	45.15	47.78	42.45	37.28	39.07	44.64	36.16	45.16	35.47	30.93	33.92	29.93	45.76	36.36	4011.74	4433.42	4739.21	3731.84	5859.81	5283.61	7259.58	5057.78	4005.95	5215.11	3778.37	4811.32	3744.97	3774.72	4635.81	5263.65	3801.93	4839.84	3615.76	2594.39	3017.73	2712.8	4370.95	3648.78
XM_027965239.1	43.76	45.6	39.9	26.95	36.28	47.02	34.71	35.43	36.88	21.56	25.56	24.91	21.71	33.6	29.91	37.75	40.48	30.77	37.87	35.97	25.79	34.19	28.88	29.35	3886	5086	4430	2628	4306	5894	5452	3793	3521	2547	2075	2434	1858	3301	3443	4319	4129	3199	3745	2927	2226	3007	2676	2857
XM_004017819.4	43.75	41.85	46.48	33.66	41.51	46.29	41.79	39.26	30.97	25.43	26.09	29.4	21.21	37.18	36.22	41.52	40.8	30.61	42.53	37.57	27.92	36.23	31.99	33.72	1051	1263	1396	888	1333	1570	1776	1137	800	813	573	777	491	988	1128	1285	1126	861	1138	827	652	862	802	888
XM_027967277.1	43.52	31.6	10.36	50.37	7.01	29.51	0	30.61	85.62	47.12	56.56	84.99	29.91	35.13	2.3	38.52	52.94	125.03	17.03	93.39	69.36	68.45	47.21	75.32	2944.05	2685.07	876.28	3742.26	634.02	2817.92	0	2496.92	6227.79	4241.6	3498.65	6326.23	1950.17	2628.71	201.49	3357.15	4113.95	9902.84	1283.16	5788.75	4560.18	4586.2	3332.61	5586.14
XM_004002589.3	43.51	48.22	47.83	26.96	37.04	42.97	31.84	29.18	21.82	9	11.18	13.29	10.16	26.31	28.76	27.58	49.75	19.32	33.26	35.53	22.25	27.8	17.95	18.09	1109.95	1545.17	1525.54	755.29	1263.12	1547.65	1436.95	897.59	598.6	305.36	260.74	373.16	249.82	742.57	951.19	906.47	1457.86	577.13	944.91	830.66	551.72	702.5	478	506.06
XM_012103911.3	43.48	47.36	48.34	31.43	40.47	53.51	70.55	52.48	42.35	25.11	23.29	21.04	21.02	43.91	35.19	59.87	46.9	40.87	59.57	38.9	38.98	41.09	41.97	45.43	1204	1647.26	1673.56	956	1498	2092	3455.8	1752	1261.02	925	589.7	641	561	1345	1263.34	2136	1492	1325	1837.2	987	1049	1127	1213	1379
XM_027957849.1	43.41	35.48	39.44	30.8	43.16	43.36	40.8	33.31	35.7	33.18	42.3	31.77	39.65	36.01	41.65	46.48	37.43	27.43	38.82	28.65	28.4	34.29	28.08	30.13	1447.95	1486.58	1644.92	1128.22	1924.55	2041.63	2407.09	1339.45	1280.41	1472.56	1289.93	1166.09	1274.72	1328.68	1801.24	1997.29	1434.39	1071.16	1442.26	875.76	920.79	1132.75	977.4	1101.79
XM_027972082.1	43.32	53.8	48.11	40.59	56.46	62.27	52.48	64.82	32.13	29.25	33.81	31.31	29.31	39.35	43.16	45.57	36.3	32.51	41.6	32.82	29.86	35.88	30.2	34.23	1181.93	1843.77	1640.99	1216.4	2058.95	2398.61	2532.81	2132.12	942.59	1061.74	843.33	939.8	770.83	1187.73	1526.84	1601.82	1137.63	1038.62	1263.9	820.55	791.91	969.38	859.97	1023.93
XM_004009067.4	43.24	33.76	22.95	23.01	31.98	38.31	25.35	40.95	33.14	29.18	29.73	15.6	21.22	40.23	32.34	34.69	37.73	33.57	32.18	26.32	34.84	22.24	25.9	26.86	10869.1	10660	7213.36	6353.43	10746.5	13596	11271.7	12410.8	8957.25	9759.38	6831.59	4313.62	5141.17	11187.5	10539.2	11234	10895.2	9881.13	9007.38	6062.03	8512.31	5537.27	6794.52	7402.65
XM_004015267.4	43.23	51.23	57.39	27.03	81.4	48.23	21.1	50.98	30.83	30.85	18.44	9.3	29	23.08	24.6	46.91	49.89	87.3	41.55	43.37	111.36	33.86	36.45	33.28	1449	2157	2405	995	3647	2282	1251	2060	1111	1376	565	343	937	856	1069	2026	1921	3426	1551	1332	3628	1124	1275	1223
XM_004002807.3	43.14	55.38	79.23	41.69	53.33	66.03	49.29	57.08	18.18	27.25	35.66	35.54	21.79	45.5	39.16	54.21	31.47	30.68	72.57	42.64	28.96	38.03	32.32	30.44	514.23	829.25	1180.85	545.77	849.8	1111.08	1039.33	820.28	232.97	432.25	388.69	466.07	250.29	599.99	605.26	832.48	430.96	428.25	963.33	465.69	335.47	448.93	401.99	397.83
XM_015092018.2	43.06	31.48	31.77	31.09	35.64	41.24	31.68	35.65	45.86	45.82	47.41	40.95	48.68	41.92	36.48	30.55	36.17	47.81	28.74	39.16	41.17	38.01	42.7	35.35	4466.96	4102.29	4121.45	3543.06	4942.32	6040.91	5814.05	4459.21	5115.63	6325.89	4497.19	4675	4868.49	4811.85	4907.22	4084.38	4310.77	5807.98	3321.37	3722.99	4151.71	3905.26	4623.86	4021.4
XM_027978232.1	42.89	34.24	35.53	33.89	36.59	42.65	32.04	32.38	36.71	24.11	30.36	27.37	24.03	31.39	32.06	31.84	42.4	35.13	35.59	41.66	28.77	38.34	33.71	32.96	1491	1495	1544	1294	1700	2093	1970	1357	1372	1115	965	1047	805	1207	1445	1426	1693	1430	1378	1327	972	1320	1223	1256
XM_004007001.4	42.75	38.09	46.1	27.76	35.27	38.96	28.51	37.84	26.39	18.51	26.74	22.76	21.84	28.94	28.67	41.28	35.32	20.53	37.22	25.08	23.47	21.73	17.75	31.18	729	816	983	520	804	938	860	778	484	420	417	427	359	546	634	907	692	410	707	392	389	367	316	583
XM_004020476.4	42.75	38.83	34.62	29.42	35.44	37.15	33.88	32.4	30.35	24.33	28.29	26.5	25.53	37.28	31.68	29.81	33.21	26.7	26.78	31.16	22.65	31.83	28.75	24.73	2760.4	3149.65	2794.94	2086.27	3058.81	3386.43	3869.77	2522.64	2107.02	2090.41	1670.23	1882.86	1589.15	2663.1	2652.49	2480	2463.14	2018.55	1926.15	1843.57	1421.58	2035.83	1937.44	1750.76
XM_004004276.3	42.68	25.93	34.96	27.98	38.63	57.67	52.22	33.49	70.06	46.11	33.64	29.78	40.42	38.36	59.19	33.33	44.95	46.22	41.04	40.59	30.64	42.27	66.12	43.49	909.68	694.26	931.72	654.88	1100.46	1735.12	1968.91	860.52	1605.44	1307.56	655.61	698.3	830.39	904.41	1635.65	915.2	1100.51	1153.34	974.21	792.66	634.66	892.16	1470.75	1016.29
XM_004004952.4	42.68	30.57	17.99	53.52	31.74	60.99	49.17	38.09	92.3	63.53	30.24	42.32	41.74	35.9	34.8	32.07	32.81	46.76	25.23	36.2	20.53	42.04	104.47	40.74	2002	1801	1055	2757	1990	4039	4080	2154	4655	3965	1297	2184	1887	1863	2116	1938	1768	2568	1318	1556	936	1953	5114	2095
XM_004008723.3	42.64	36.38	41.48	28.62	38.64	46.57	35.56	40.62	37.78	32.12	37.04	30.56	28.1	34.92	40.59	30.8	41.84	36.24	39.79	39.09	34.77	33.88	30.98	32.29	1225	1313	1490	903	1484	1889	1807	1407	1167	1228	973	966	778	1110	1512	1140	1381	1219	1273	1029	971	964	929	1017
XM_027965243.1	42.64	34.09	34.86	31.68	33.11	35.84	29.87	31.45	27.01	24.03	26.27	22.96	26.13	29.88	26.91	28.08	31.44	32.39	30.01	33.92	29.21	26.37	30.92	25.75	2126.65	2135.67	2174.26	1735.3	2207.56	2523.85	2635.72	1891.3	1448.67	1595.08	1198.18	1260.03	1256.01	1648.73	1740.06	1804.37	1801.52	1891.38	1667.24	1550.2	1415.95	1302.85	1609.54	1407.86
XM_015100885.2	42.57	33.3	34.69	20.87	33.76	32.8	30.81	31.43	30.97	38.02	41.05	29.48	37.2	44.05	35.4	27.76	36.31	36.05	32.12	22.72	35.31	23.5	37.75	23.27	8038.97	7901.23	8190.41	4329.03	8521.82	8746.34	10292.9	7156.85	6289.92	9553.33	7088.66	6125.38	6772.15	9204.35	8667.55	6754.87	7878.35	7972.27	6756.68	3931.39	6482	4396.14	7441.05	4818.52
XM_027969572.1	42.57	40.32	35.36	33.58	35.28	36.46	35.63	33.55	37.21	64.96	51.17	53.01	55.59	42.59	47.71	34.89	33.98	46.75	28.29	35.19	33.38	21.4	29.34	27.85	2858	3400	2968	2476	3166	3456	4232	2716	2686	5803	3141	3916	3597	3163	4153	3018	2621	3675	2115	2165	2178	1423	2056	2050
XM_012095477.2	42.55	51.53	55.73	35.96	48.66	52.34	47.24	48.69	32.64	32.57	36	30.21	24.55	37.16	43.17	46.65	39.94	37.33	52.71	36.53	32.77	30.2	33.98	31.46	919	1398	1505	853	1405	1596	1805	1268	758	936	711	718	511	888	1209	1298	991	944	1268	723	688	646	766	745
XM_012178719.3	42.53	30.33	26.84	28.67	30.05	28.18	29.99	35.34	32.14	30	44.96	57.58	31.03	5.47	16.34	15.89	32.29	41.2	32.54	23.95	52.04	29.24	24.06	31.82	3324.6	2978.97	2623.78	2461.44	3140.82	3110.47	4148.01	3331.16	2701.48	3120.79	3214.27	4953.55	2338.01	473.19	1656.09	1600.22	2900.22	3771.1	2833.69	1715.72	3954.26	2263.88	1963.06	2727.46
XR_003585800.1	42.47	40.8	43.26	28.95	39.09	34.56	41.69	30.64	24.08	22.65	38.48	35.44	28.96	27.98	44.82	36.09	31.38	33.79	41.2	36.44	25.01	34.84	17.73	32.73	1739.28	2098.93	2215.26	1302.24	2139.96	1998.34	3020.55	1512.77	1060.28	1234.43	1440.91	1597.2	1143.09	1267.62	2380	1904.41	1476.51	1620.16	1879.21	1367.58	995.72	1413.14	757.74	1469.78
XM_015103656.2	42.45	35.23	38.13	27.14	36.29	40.18	33.53	33.34	32.22	29.42	31.53	29.36	27.69	34.56	30.19	32.96	33.49	34.24	33.59	31.19	27.17	29.87	32.33	30.3	3191	3326	3583	2241	3646	4264	4459	3021	2604	2942	2167	2428	2006	2874	2942	3192	2892	3013	2812	2148	1985	2224	2536	2497
XM_004004611.3	42.42	44.17	45.92	30.7	40.93	49.77	39.71	42.19	27	30.34	29.47	29.73	22.09	35.27	35.95	38.5	33.09	27.93	40.16	28.36	25.94	31.79	24.87	29.01	2261.08	2957.71	3060.6	1797.06	2916.51	3745.43	3744.07	2711.52	1547.48	2151.64	1436.42	1743.62	1135.13	2079.76	2484.58	2644.18	2026.29	1743.08	2384.26	1385.27	1344	1678.36	1383.62	1695.29
XM_027958470.1	42.33	35.07	40.52	29.66	38.28	42.76	33.66	38.1	38.86	38.2	42.63	36.83	36.91	44.78	36.56	32.14	39.98	41.54	37.51	39.7	39.6	34.75	36.23	34.54	2710.52	2821.06	3244.46	2086.55	3276.81	3866.01	3812.83	2941.68	2676.05	3255	2496.42	2595.42	2278.48	3172.55	3035.72	2651.56	2941.26	3114.83	2674.98	2329.64	2464.87	2204.24	2421.3	2424.74
XM_012189960.3	42.19	43.98	37.62	30.55	38.16	43.27	32.88	36.91	26.84	34.58	31.46	33.94	23.88	31.71	36.3	30.25	40.91	29.3	35.39	33.43	25.94	29.59	24.25	26.49	1402	1836	1563	1115	1695	2030	1933	1479	959	1529	956	1241	765	1166	1564	1295	1562	1140	1310	1018	838	974	841	965
NM_001141955.1	42.13	38.53	36.92	28.41	31.56	37.05	29.95	27.38	22.04	22.43	20.76	27.01	14.81	31.8	36.56	33.81	37.7	22.26	36.88	26.61	21.77	22.8	18.61	24.17	679	780	744	503	680	843	854	532	382	481	306	479	230	567	764	702	698	420	662	393	341	364	313	427
XM_027972350.1	42.1	46.59	57.77	37.86	46.65	44.56	45.32	46.11	34.94	28.57	32.41	35.99	27.23	34.24	45.55	49.73	40.63	29.37	46.71	31.12	29.44	33.17	30.02	30.53	954.69	1327.24	1638.09	943.11	1414.18	1426.8	1818.05	1260.81	852	862.06	671.99	898.16	595.18	859.05	1339.28	1453	1058.61	779.94	1179.87	646.77	648.97	744.96	710.58	759.14
XM_027979326.1	41.98	34.74	28.51	37.2	39.7	35.51	23.67	35	27.5	10.08	22.11	23.53	17.55	28.39	25.25	24.15	36.87	31.47	27.05	33.12	26.78	34.47	28.47	22.95	2640.52	2745.22	2242.34	2569.92	3337.76	3153.66	2633.66	2654.4	1859.59	843.24	1271.55	1628.48	1064.27	1975.77	2059.5	1957.12	2664.45	2317.68	1894.93	1909.08	1637.43	2147.5	1869.07	1582.53
XM_004004296.4	41.97	48.67	53.17	28.36	30.84	26.84	40.42	20.59	22.13	7.25	9.38	11.12	9.57	19.56	31.34	21.11	46.96	18.42	27.54	17.09	17.03	13.99	24.64	11.8	1924	2803	3048	1428	1890	1737	3278	1138	1091	442	393	561	423	992	1863	1247	2473	989	1406	718	759	635	1179	593
XM_004003084.4	41.93	21.9	24.39	26.27	17.8	30.15	18.87	25.72	17.87	7.53	11.72	19.01	9.16	11.28	19.02	26.35	18.95	15.57	21.46	21.98	16.33	21.78	14.59	22.79	758.63	497.74	551.87	522	430.5	770.15	603.89	561	347.72	181.27	193.97	378.46	159.67	225.82	446.08	614.24	393.95	329.88	432.49	364.39	287.21	390.37	275.58	451.98
XM_004010629.4	41.88	31.81	40.27	28.11	31.8	45.93	40.88	32.91	39.93	34.54	37.78	28.25	28.97	41.75	30.97	37.73	36.26	36.72	39.18	42.36	24.03	42.3	42.53	33.09	6021	5746	7240	4440	6112	9323	10398	5706	6173	6608	4967	4470	4015	6642	5774	6990	5989	6182	6275	5581	3358	6024	6382	5217
XM_015093279.2	41.84	43.28	39.42	29.39	44.65	50.77	39.74	42.22	29.83	29.04	24.56	32.98	22.77	38.79	45.56	49.04	33.12	32.54	38.43	30.08	26.25	31.97	31.47	32.1	1019.49	1324.74	1200.94	786.51	1454.61	1746.59	1713.04	1240.35	781.49	941.72	547.19	884.25	534.91	1045.73	1439.6	1539.84	927.09	928.56	1043.11	671.61	621.77	771.62	800.47	857.59
XM_004008893.4	41.82	34.11	43.48	27.19	37.96	41.29	39.35	36.44	43.61	45.01	37.93	44.62	33.57	36.2	39.65	44.87	32.9	36.47	33.28	33.92	26.4	32.85	36.21	36.23	1941.04	1988.58	2523.55	1385.89	2354.97	2705.64	3231.08	2039.14	2176.56	2779.73	1609.7	2278.98	1502.05	1858.94	2386.04	2683.49	1754.34	1982.28	1720.6	1442.63	1190.94	1510.16	1753.83	1843.7
XM_027964862.1	41.8	43.5	44.43	32.58	52.2	69.34	51.9	56.59	38.3	71.7	71.28	52.05	60	70.57	67.97	56.47	25.26	40.27	34.68	28.05	22.22	36.09	40.56	31.3	3726	4871	4952	3190	6220	8726	8184	6082	3671	8505	5810	5105	5155	6960	7856	6486	2587	4203	3443	2291	1925	3186	3773	3059
XM_004005023.3	41.76	31.4	35.72	23.63	33.85	36.71	32.43	28.4	25.47	19.63	22.59	24.99	20.22	28.12	39.23	31.92	29.73	22.47	32.47	24.55	24.63	24.44	24.88	23.57	1763.74	1666.3	1886.23	1096.33	1911.33	2188.85	2423.21	1446.17	1156.66	1103.33	872.51	1161.59	823.29	1313.89	2148.56	1736.87	1442.64	1111.23	1527.25	950.22	1011.08	1022.52	1096.83	1091.5
NM_001276454.2	41.73	43.01	36.04	27.56	36.52	40.33	33.55	38.18	24.18	21.28	27.5	26.93	23.87	31.52	33.33	30.96	35.31	25.34	29.81	27.41	22.06	26.95	22.68	22.94	2143.23	2775.24	2314.96	1554.97	2507.75	2924.47	3048.95	2364.57	1335.23	1454.25	1291.68	1521.79	1182.04	1790.97	2219.64	2049.25	2083.61	1523.76	1705.41	1289.95	1101.41	1370.98	1215.98	1291.66
XM_027967280.1	41.7	141.38	9.96	81.1	86.07	1.07	13.55	5.36	6.4	0.79	0.05	19.6	15.12	0.4	4.83	0.39	81.2	14.48	0.65	5.52	7.89	1.02	2.01	0	1809.61	7707.43	540.43	3865.63	4993.6	65.48	1040.63	280.44	298.46	45.62	1.84	935.75	632.69	19.2	271.53	22.01	4048.27	735.61	31.42	219.41	332.67	43.82	90.95	0
XM_012106955.3	41.67	38.3	36.87	35.75	41.53	49.29	38.16	37.96	36.76	32.57	33.54	40.1	33.65	37.55	35.07	32.55	38.38	39.88	34.32	41.67	37.43	38.83	30.66	34.89	2038.44	2353.76	2255.18	1921.03	2715.7	3404.46	3302.01	2238.85	1933.73	2120.1	1500.19	2158.44	1586.55	2032.05	2224.62	2051.76	2156.99	2284.17	1870.01	1867.84	1779.9	1881.33	1565.49	1871.38
XM_015099886.2	41.61	35.7	39.17	30.2	43.72	48.41	42.03	43.71	40.49	36.89	43.6	32.43	34.76	41.22	42.28	37.75	36.11	37.5	35.49	37.34	32.66	40.38	34.41	33.57	3062.96	3301.1	3605.05	2441.94	4302.7	5030.88	5473.79	3879.52	3204.95	3613.16	2935.13	2627.09	2466.49	3356.85	4035.69	3580.84	3053.96	3232.52	2910.04	2519.15	2336.76	2943.84	2643.28	2709.61
XM_015093596.2	41.6	36.29	37.48	27.42	33.26	40.32	31.09	33.04	30.21	22.77	25.04	22.81	20.46	32.79	30.56	28.7	34.82	27.47	29.41	31.71	26.54	29.75	25.9	26.5	2755	3019	3103	1994	2944	3769	3642	2638	2151	2006	1516	1662	1306	2402	2624	2449	2649	2130	2169	1924	1708	1951	1790	1924
XM_004005673.4	41.59	27.42	45.47	33.75	31.91	59.79	44.23	33.75	36.1	17.02	30.82	11.85	13.24	43.92	18.72	37.21	40.83	27.91	59.96	56.1	23.5	53.98	34.38	35.56	2711	2245	3706	2416	2780	5502	5100	2652	2530	1476	1837	850	832	3167	1582	3125	3057	2130	4353	3351	1489	3485	2339	2541
XM_004007898.4	41.51	36.65	37.27	22.12	31.23	36.42	38.68	34.29	29.23	33.12	31.42	30.86	25.82	32.14	33.4	33.61	25.02	31.12	32.94	31.11	23.15	31.81	26.99	31.59	2123.1	2354.37	2383.51	1242.77	2135.32	2629.55	3499.74	2114.12	1607.32	2253.84	1469.07	1736.42	1272.74	1818.7	2214.98	2214.77	1469.96	1863.8	1876.34	1457.86	1150.99	1611.33	1440.67	1771.26
XM_015097912.2	41.4	36.21	39.72	30.01	36.22	37.17	31.64	35.48	33.33	30.11	33.83	34.53	30.37	31.4	29.66	36.6	35.66	32.79	35.13	35.22	27.04	30.73	27.54	31.9	4283.2	4706.5	5138.9	3410.93	5009.52	5429.5	5790.62	4425.62	3708.19	4144.92	3200.44	3931.26	3028.62	3594.43	3978.49	4879.44	4238.06	3971.85	4047.98	3339.1	2719.57	3149.19	2973.37	3618.02
XM_012178158.2	41.37	50.97	40.08	35.16	46.07	48.79	74.43	64.59	38.87	46.02	30.22	33.62	31.39	38.53	74.52	79.17	39.66	39.01	44.15	33.25	36.43	33.62	53.68	62.7	564.8	874.08	684.16	527.18	840.64	940.42	1797.4	1063.09	570.62	835.93	377.17	504.93	412.98	581.93	1319.05	1392.56	621.94	623.6	671.21	415.89	483.37	454.61	764.74	938.43
NM_001162546.1	41.3	44.02	40.71	30.86	40.4	55.19	43.56	36.57	29.59	34.31	31.26	28.03	24.59	35.71	47.06	40.27	42.97	37.78	43.7	34.99	30.14	30.14	27.41	32.97	456.95	611.81	563.17	374.96	597.49	862.11	852.52	487.89	351.99	505.14	316.19	341.23	262.18	437.08	675.1	573.99	546.14	489.4	538.52	354.76	324.08	330.29	316.45	399.93
XM_004019620.4	41.27	32.69	35.29	29.25	31.67	36.77	32.6	29.6	23.93	18.29	21.08	21.2	23.41	26.59	32.23	26.37	36.51	24.61	26.54	25.28	21.07	26.94	25.54	20.53	1782	1773	1905	1387	1828	2241	2490	1541	1111	1051	832	1007	974	1270	1804	1467	1811	1244	1276	1000	884	1152	1151	972
XM_004013872.4	41.2	35.32	40.12	35.32	48.53	46.27	39.21	42.41	32.35	34.31	37.77	34.55	36.42	31.42	34.48	33.66	29.37	32.82	37.03	32.03	30.74	37.71	31.77	31.57	3132.48	3373.37	3814.91	2949.7	4933.25	4967.73	5273.84	3888.24	2644.75	3471.86	2626.31	2891.13	2669.45	2642.87	3399.63	3298.16	2565.67	2922.16	3135.9	2231.57	2272.27	2840.1	2521.28	2632.14
XM_027956303.1	41.16	44.91	48.14	36.09	40.99	58.42	42.95	42.88	44.86	53	44.61	42.6	43.74	44.36	60.58	53.15	39.62	42.32	39.26	35.82	33.18	42.25	38.13	40.27	785	1076	1148	756	1045	1573	1449	986	920	1345	778	894	804	936	1498	1306	868	945	834	626	615	798	759	842
XM_027956635.1	41.16	42.48	35.21	30.89	33.12	32.26	28.87	29.76	30.09	23.5	37.92	30.56	28.81	24.6	29.25	29.78	43.2	37.6	33.71	30.18	37.17	30.71	28.35	32.2	1491	1933	1595	1229	1604	1650	1850	1300	1172	1133	1256	1218	1006	986	1374	1390	1798	1595	1360	1002	1309	1102	1072	1279
XM_004008049.4	41.14	46.07	50.26	31.8	41.22	54.3	40.76	40.16	14.89	23.91	29.08	26.93	15.85	29.24	49.08	37.27	32.7	19.66	42.76	27.14	18.58	26.65	23.32	25.64	622	875	950	528	833	1159	1090	732	242	481	402	448	231	489	962	726	568	348	720	376	273	399	368	425
XM_012176707.2	41.11	26.1	30.29	26.58	25.33	25.4	25.87	25.17	30.86	21.19	26.67	27.05	21.28	27.19	25.5	24.79	33	29.17	27.27	34.09	25.03	26.75	30.16	26.4	2877.73	2295.76	2651	2044	2370.84	2511	3204	2125	2323	1974	1707	2084	1436	2105.98	2315	2236	2653.93	2391	2126	2187	1703	1855	2203.65	2026
XM_004009830.4	41.06	24.14	27.53	23.5	22.21	26.94	24.69	27.83	51.35	55.97	56.26	46.19	52.45	51.83	37.73	35.16	39.02	53.95	29.28	32.93	36.62	25.87	37.53	30.87	5430.93	4010.97	4552.43	3413.4	3926.22	5030.48	5776.98	4437.3	7302.16	9848.84	6803.46	6722.22	6686.47	7583.58	6469.44	5991.28	5929.15	8355.07	4313.09	3991.4	4707.16	3388.46	5180.13	4475.84
XM_004009982.3	41.06	29.73	36.51	26.72	35.79	46.36	35.04	34.18	70.02	64.64	47.01	47.02	47.6	39.02	35.47	41.44	39.01	45	32.19	41.98	23.61	38.06	47.12	33.88	2453	2231	2727	1753	2858	3910	3703	2462	4498	5138	2568	3091	2741	2579	2747	3190	2677	3148	2142	2298	1371	2252	2938	2219
XM_015093438.2	40.94	38.75	43.19	30.26	37.13	42.76	37	36.11	35.51	29.92	33.89	32.17	26.67	31.84	31.82	35.39	35.79	29.7	38.5	33.5	25.63	33.08	29.22	30.09	2822	3355	3722	2291	3421	4161	4512	3001	2632	2744	2136	2440	1772	2428	2844	3143	2834	2397	2956	2116	1717	2258	2102	2274
XM_004014298.4	40.9	39.25	39.32	30.5	39.61	41.52	37.59	40.03	25.98	25.4	23.93	28.59	21.33	30.96	39.19	41.13	30.64	25.23	36.34	28.74	23.8	27.5	20.7	32.49	879.94	1060.86	1057.74	720.76	1139.3	1261.3	1430.88	1038.54	601.03	727.1	470.72	676.77	442.27	737.08	1093.36	1140.15	757.41	635.66	870.84	566.69	497.68	586.13	464.88	766.5
XM_004010741.4	40.87	31.73	37.09	23.51	33.06	49.62	43.66	31.14	29.03	23.46	22.82	11.87	9.54	32	24.28	45.36	35.69	27.58	53.68	42.76	17.49	46.39	31.51	35.84	1524	1486	1729	963	1648	2612	2880	1400	1164	1164	778	487	343	1320	1174	2179	1529	1204	2229	1461	634	1713	1226	1465
XM_012174208.3	40.85	37.58	41.84	22.27	38.68	42.13	23.28	26.27	25.35	17.18	19.09	12.71	16.79	23.68	34.21	24.69	26.96	25.64	32.54	17.89	20.14	26.67	25.54	17.9	1505	1739	1927	901	1905	2191	1517	1167	1004	842	643	515	596	965	1634	1172	1141	1106	1335	604	721	973	982	723
XM_012186971.3	40.84	45.2	30.09	29.03	45.05	36.89	31.14	34.63	22.72	9.35	19.29	16.7	15.15	22.5	16.25	26.75	32.25	21.94	28.86	23.16	28.37	25.94	20.89	18.17	5645.71	7848.71	5201.25	4407.34	8325.24	7200.78	7614.91	5771.54	3377.82	1720.51	2438.45	2539.69	2019.29	3441.14	2912.05	4764.46	5122.45	3551.01	4444.24	2934.24	3812.14	3552.11	3014.25	2753.71
XM_027972933.1	40.83	66.91	54.07	59.49	48	59.26	85.6	54.64	38.39	60.84	78.98	54.95	147.38	29.36	54.84	42.05	23.07	39.33	37.36	33.03	24.84	34.94	50.46	26.28	1314.26	2705.81	2176.55	2103.35	2065.79	2693.3	4875.02	2120.88	1328.72	2606.32	2324.97	1946.62	4573.13	1045.73	2289.12	1744.01	853.23	1482.54	1339.7	974.33	777.15	1114.15	1695.3	927.64
XM_012173447.2	40.82	40.54	40.42	36.4	35.21	39.85	40.06	40.21	23.44	24.16	27.22	37.04	24.84	34.47	35.49	40.61	28.88	27.82	38.33	32.11	25	30.25	24.07	30.66	880.83	1098.77	1090.48	862.64	1015.58	1213.91	1529.29	1046.21	543.76	693.62	537.09	879.36	516.66	822.8	992.94	1129.08	715.86	702.9	921.03	634.95	524.26	646.53	541.95	725.24
XM_012095885.3	40.76	41.93	44.39	29.08	37.09	40.43	30.13	33.34	28.01	34.38	31.49	31.89	25.49	35.36	42.32	39.71	32.96	29.22	37.17	32.11	23.08	29.01	26.2	30	647	836	881	507	787	906	846	638	478	726	457	557	390	621	871	812	601	543	657	467	356	456	434	522
NM_001145181.1	40.73	29.08	27.64	30.74	34.91	38.53	31.31	30.66	42.96	34.03	24.77	30.79	41.27	30.26	34	42.55	46.99	54.96	26.14	45.81	34.87	36.76	39.26	40.44	707.96	635	600.55	586.75	810.98	945.48	962.79	642.51	802.79	786.97	393.63	588.79	691.37	581.82	766.09	952.78	938.26	1118.48	506.01	729.55	589.14	632.84	712.11	770.56
XM_004008992.4	40.72	39.3	41.37	34.67	46.66	53.95	44.28	48.47	27.31	25.96	30.73	27.64	25.97	35.81	37.15	39.18	31.19	27.07	35.28	29.3	30.5	33.63	26.98	32.44	2321.53	2814.5	2948.85	2170.99	3556.04	4342.32	4465.81	3331.96	1674.12	1969.57	1601.96	1733.79	1427.24	2258.3	2745.64	2877.94	2043.07	1806.81	2240.28	1530.71	1690.32	1898.79	1605.38	2027.62
XM_015096290.2	40.72	33.14	28.34	27.12	31.88	39.4	29.47	32.08	40.54	41.46	38.69	41.02	39.19	39.74	36.53	32.36	36.52	36.69	24.98	30.46	25.17	29.07	31.29	28.26	3717	3800	3235	2719	3890	5077	4759	3531	3979	5036	3229	4120	3448	4013	4323	3806	3830	3921	2540	2548	2233	2628	2981	2828
XM_027971884.1	40.72	31.06	32.18	25.3	38.58	40.02	27.41	30.67	42	28.14	34.3	34.36	29.73	28.86	27.11	30.4	33.43	27.83	28.45	35.56	27.47	29.73	27.72	28.9	3794.64	3636.46	3749.35	2589.54	4805.88	5265.63	4519.35	3446.2	4209.01	3489.07	2922.94	3522.99	2670.71	2975.62	3275.31	3649.8	3579.57	3037.12	2952.77	3036.68	2488.37	2744.06	2696.04	2952.78
XM_027977528.1	40.68	25.34	27.5	29.11	18.57	30.88	17.84	27.2	34.65	21.5	29.66	36.6	18.96	25.49	20.89	27.99	37.28	28.33	27.09	32.57	17.11	22.87	17.21	22.52	1607.31	1257.48	1358.56	1263.11	980.91	1722.57	1246.67	1295.72	1471.94	1130.29	1071.34	1590.93	722.09	1114.01	1070.14	1424.96	1692.17	1310.42	1192.21	1179.13	657.17	894.79	709.64	975.52
XM_027962135.1	40.48	33.7	37.93	26.17	33.82	38.36	30.46	31.91	28.37	29.87	31.78	31.3	25.58	31.3	31.53	30.92	29.99	31.64	30.57	32.91	28.73	32.45	32.71	34.97	2343.07	2450.41	2745.48	1663.78	2617.3	3134.78	3119.35	2226.93	1765.91	2300.96	1682.29	1993.37	1427.44	2004.33	2366.2	2306.03	1994.22	2144.18	1970.73	1745.54	1616.51	1860.27	1975.91	2219.02
XM_004011226.4	40.46	34.07	32.57	32.73	43.63	46.03	34.89	44.09	25.96	33.35	30.89	35.69	29.92	34.45	41.59	37.58	33.35	29.66	32.13	34.34	31.43	27.62	27.79	34.74	1229	1300	1237	1092	1772	1974	1875	1615	848	1348	858	1193	876	1158	1638	1471	1164	1055	1087	956	928	831	881	1157
XM_027978635.1	40.42	37.16	41.94	30.06	38.76	39.64	34.95	34.06	27.35	23.07	27.74	31.46	24.44	28.04	41.63	34.74	37.55	27.5	34.99	34.29	28.56	28.81	23.91	27.83	1121.6	1295.52	1455.27	916.35	1437.7	1553.02	1715.92	1139.78	816.17	851.77	703.9	960.74	653.84	860.84	1497.77	1242.26	1197.15	893.63	1081.41	872	770.29	791.9	692.45	846.68
XM_004008129.4	40.41	31.11	79.66	16.77	20.47	44.84	12.67	29.93	63.04	30.08	39.42	18.18	12.17	30.59	41.21	23.09	77.68	80.05	50.86	37	52.65	47.06	31.08	26.92	2081.58	2012.99	5130.07	948.97	1409.2	3260.47	1154.08	1858.72	3491.28	2061.77	1856.36	1030.6	604.12	1743.08	2752.4	1532.24	4596.79	4828.05	2917.92	1746.58	2635.7	2400.88	1670.68	1520.36
XM_004017014.4	40.37	38.54	42.2	33.53	37.88	52.43	43.55	42.43	44.28	46.54	40.22	35.93	33.35	46.72	40.38	41.9	35.85	43.71	36.13	38.6	34.68	40.46	40.35	39.88	2910	3490	3804	2655	3650	5336	5554	3688	3432	4464	2651	2850	2317	3726	3774	3892	2969	3689	2901	2550	2430	2889	3036	3152
XM_004004665.4	40.33	48.74	40.33	30.2	42.82	44.54	40.09	39.69	21.53	21.56	20.07	22.43	16.82	31.72	36.68	36.04	33.14	22.89	35.88	30.26	22.4	29.21	25.53	24.35	1460.95	2218.16	1826.86	1201.79	2073.81	2277.77	2568.96	1733.41	838.7	1039.43	664.84	894.14	587.26	1271.44	1722.94	1682.34	1379.28	970.94	1447.55	1004.64	788.71	1047.91	965.31	967.12
XM_004016306.4	40.3	40.41	41.29	33.63	40.41	49.03	36.67	34.87	27.84	24.17	28.18	30.61	20.69	34.45	39.87	33.6	37.88	28.12	32.25	32.97	24.85	39.44	31.38	28.67	2797.75	3523.79	3584.04	2564.17	3749.79	4805.52	4503.76	2918.12	2078.37	2232.81	1788.56	2337.95	1384.13	2645.93	3588.32	3005.17	3021.09	2285.85	2493.2	2097.27	1676.95	2711.33	2273.66	2181.76
XM_027973644.1	40.3	32.74	48.41	23.5	51.87	39.2	53.05	47.41	31.55	17.46	24.59	25	11.9	24.88	53.61	43.36	36.87	21.59	37.28	19.27	34.28	24.68	36.57	34.65	500.02	510.27	751	320.22	860.46	686.75	1164.46	709.25	420.9	288.28	278.99	341.36	142.27	341.51	862.54	693.19	525.6	313.72	515.18	219.07	413.47	303.3	473.56	471.35
XM_004007255.4	40.28	41.69	37.35	27.62	34.26	39.18	32.72	36.54	31.94	31.72	28.06	28.09	21.79	27.94	36.45	36.48	36.47	31.56	32.36	32.53	25.97	29.3	31.24	31.26	1066	1386	1236	803	1212	1464	1532	1166	909	1117	679	818	556	818	1251	1244	1109	978	954	789	668	768	863	907
XM_004007013.3	40.24	37.42	40.29	30.85	40.18	42.41	40.7	36.96	19.77	19.21	20.88	25.36	18.57	31.14	34.42	35.85	30.53	20.37	35.18	23.54	20.01	23.41	17.28	27.15	785.48	917.58	983.42	661.32	1048.3	1168.71	1405.39	869.85	414.93	498.83	372.73	544.61	349.39	672.37	871.11	901.63	684.57	465.49	764.9	421.04	379.6	452.48	352.05	581.04
XM_004002280.4	40.23	35.78	36.45	28.83	36.5	45.55	39.02	35.34	26.37	22.45	18.46	22.63	17.56	30.29	31.96	38.36	32.09	23.51	35.03	34.98	22.02	30.89	23.96	29.1	827	924	937	651	1003	1322	1419	876	583	614	347	512	348	689	852	1016	758	566	802	659	440	629	514	656
XM_012184543.3	40.22	19.14	26.83	22.02	22.11	27.62	24.87	18.9	40.53	9.85	9.68	8.8	19.43	8.57	23.82	20.89	18.65	16.18	24.31	20.27	30.17	26.47	34.6	26.74	2656.85	1587.82	2215.95	1597.73	1952.45	2576.26	2906.44	1505.27	2878.44	865.61	584.97	639.34	1237.26	626.45	2040.03	1778.22	1415.65	1251.66	1788.82	1227.13	1937.38	1731.99	2385.07	1936.58
XM_004005804.4	40.2	38.19	36.9	27.48	31.23	43.88	36.75	33.19	31.9	27.95	28.23	21.35	22.56	34.72	27.52	36.89	31.36	29.07	35.86	29.32	21.92	31.31	29.3	28.96	3542	4227	4065	2659	3678	5458	5728	3526	3022	3276	2274	2070	1916	3384	3144	4188	3174	2999	3519	2367	1877	2732	2694	2797
XM_027959964.1	40.18	34.21	36.42	26.62	32	40.14	31.6	31	33.87	29.13	42.22	32.51	30.54	27.59	32.71	35.58	35.79	29.96	34.71	32.31	27.69	26.81	30.91	34.61	1269.76	1358.21	1438.94	923.94	1351.64	1790.85	1766.41	1181.05	1150.93	1225.05	1220.08	1130.53	930.16	964.65	1340.12	1448.89	1299.32	1108.41	1221.65	935.75	850.46	838.99	1019.33	1199.07
XM_004002533.3	40.09	44.79	40.65	27.9	38.32	46.58	29.35	36.33	20.2	20.38	20.73	20.36	18.83	30.36	33.58	32.95	32.28	26.4	30.4	25.47	24.72	28.13	18.75	25.35	1346.1	1889.37	1706.66	1029.03	1720.1	2208.17	1743.34	1470.87	729.15	910.78	636.5	752.21	609.52	1127.85	1462.07	1425.53	1245.14	1037.97	1136.82	783.55	806.96	935.35	657.12	933.12
XM_027959071.1	40.02	20.51	0	17.73	0	0.09	0	19.3	20.15	2.44	0	3.42	0	0	0	20.16	36.97	12.94	0	14.78	0	0	0	12.76	327	210.47	0	159.1	0	1.09	0	190.16	177	26.53	0	30.77	0	0	0	212.27	347	123.77	0	110.63	0	0	0	114.3
XM_004019046.4	39.97	44.08	38.73	33.71	45.15	57.09	35.86	34.56	20.66	4.73	7.31	9.29	9.25	37.67	32.4	41.35	32.34	19.59	42.77	23.88	21.44	31.36	20.72	25.4	610	845	739	565	921	1230	968	636	339	96	102	156	136	636	641	813	567	350	727	334	318	474	330	425
NM_001185123.1	39.96	34.96	30.95	23.82	41.45	38.46	32.35	30.29	19.61	21.04	19.36	19.43	15.67	28.15	29.66	39.77	29.4	19.29	36.75	23.42	18.43	25.8	17.07	25.61	315.06	346.32	305.16	206.32	436.93	428.19	451.32	287.97	166.28	220.71	139.62	168.59	119.13	245.56	303.23	404.06	266.34	178.09	322.75	169.22	141.22	201.48	140.5	221.42
XM_004011458.4	39.89	32.2	32.54	23.5	29.8	37.17	27.94	27.91	19.63	20.98	20.97	20.57	15.19	25.08	31.03	25.81	31.26	26.07	29.09	30.53	21.66	25.32	22.51	22.87	703	713	717	455	702	925	871	593	372	492	338	399	258	489	709	586	633	538	571	493	371	442	414	442
XM_027965432.1	39.81	30.04	25.54	16.42	62.58	33.13	29.2	19.06	25.6	21.65	21.87	31.42	112.95	28.05	34.98	29.94	28.19	31.03	25.93	22.64	21.83	19.99	15.98	38.34	587.23	556.75	471	266	1234	690	762	339	406	425	295	510	1605.99	457.75	669	569	477.67	536	426	306	313	292	246	620.1
XM_004013835.4	39.76	23.31	17.38	15.84	28.6	60.6	55.15	35.54	46.46	17.32	10.17	8.13	12.15	30.65	20.96	42.69	44.21	28.53	17.5	29.63	20.21	58.92	39.96	39.16	4611.47	3395.83	2520.54	2017.55	4434.11	9922.95	11314.6	4969.02	5793.3	2672.86	1078.07	1036.91	1357.92	3932.94	3151.06	6379.6	5890.23	3874.52	2260.4	3148.92	2278.3	6767.66	4837.23	4978.89
XM_015101041.2	39.73	39.75	35.15	28.84	32.78	38.91	31.64	30.69	27.44	25.71	28.83	34.21	21.41	33.54	30.33	36.67	35.07	26.26	32.08	27.98	22.23	28.17	21.07	27.75	1482.04	1862.71	1639.73	1181.65	1634.8	2049.48	2088.24	1380.45	1100.62	1276.19	983.32	1404.28	770	1384.25	1467.28	1762.44	1503.13	1147.22	1332.91	956.41	805.95	1041	820.33	1135.08
XM_004011117.4	39.63	35.79	40.96	22.65	35.48	41.82	33.63	33.08	37.14	39.23	34.08	36.74	28.37	35.69	41.53	45.88	37.75	39.46	36.52	28.18	29.48	27.09	24.19	41.65	753.42	854.57	973.69	473.02	901.71	1122.49	1131.07	758.23	759.16	992.28	592.38	768.58	519.9	750.61	1023.69	1123.85	824.51	878.31	773.21	490.94	544.75	510.07	479.84	868.06
XM_015092349.2	39.62	20.26	26.02	24.94	21.61	17.17	16.38	18.63	37.07	30.71	32.7	42.07	19.41	18.31	14.59	24.34	33.5	53.35	25.23	52.28	21.16	19.6	25.48	27.1	4424	2841	3632	3058	3225	2707	3236	2508	4450	4563	3339	5168	2089	2262	2112	3501	4297	6975	3138	5349	2296	2168	2969	3317
XM_004006721.3	39.59	34.81	37.94	28.42	37.89	39.59	32.47	36.67	37.88	31.4	28.32	32.9	34.75	31.34	37.88	32.75	40.18	30.23	27.56	30.63	26.29	27.58	28.27	29.62	1568.13	1732.16	1879.09	1236.33	2006.17	2213.98	2275.37	1751.3	1613.32	1655.04	1025.83	1433.88	1326.54	1373.33	1945.4	1671.59	1828.15	1402.03	1215.94	1111.82	1012.04	1082.14	1168.62	1286.4
XM_015094220.2	39.55	62.58	45.63	39.34	61.21	69.11	66.03	51.76	27.25	13.17	33.31	29.38	33.96	38.94	38.04	47.78	35.14	26.61	36.84	33.1	28.65	36.58	26.1	25.33	1706.53	3392.65	2462.15	1864.89	3530.87	4210.58	5040.44	2692.98	1264.54	755.99	1314.43	1395.15	1412.38	1859.03	2128.19	2656.41	1742.28	1344.6	1770.42	1309.04	1201.67	1563.67	1175.49	1198.26
XM_012185134.3	39.5	29.23	41.92	30.94	33.32	49.6	43.2	36.67	34.54	25.76	31.62	19.25	20.23	35.47	27.98	38.75	37.76	25.8	53.39	38.24	22.68	41.02	37.92	33.2	2141	1990	2841	1842	2414	3795	4142	2396	2013	1858	1567	1148	1057	2127	1966	2706	2351	1637	3223	1899	1195	2202	2145	1973
XM_004021023.4	39.47	31.21	38.18	32.86	37.78	38.81	39.5	37.13	24.23	28.37	27.35	31.95	25.21	32.37	43.67	42.53	30.78	23.48	29.88	28.12	24.79	21.48	23.38	31.18	513.02	509.66	620.55	469.18	656.55	712.2	908.39	581.89	338.66	490.73	325.06	457.04	315.84	465.57	736.01	712.25	459.62	357.35	432.57	334.99	313.19	276.49	317.13	444.42
XM_004002669.4	39.46	32.47	33.78	26.38	34.17	41.12	31.33	33.21	31.67	27.96	29.73	24.32	23.03	32.12	33.85	27.52	32.05	30.77	30.42	29.71	28.6	27.93	29.12	26.29	3479.25	3597.23	3724.16	2554.97	4028.41	5119.34	4887.84	3531.42	3003.06	3280.53	2397.32	2360.03	1957.81	3133.85	3869.99	3126.63	3247.38	3177.33	2988.13	2400.77	2451.55	2439	2680.21	2541.38
XM_004018013.4	39.39	29.3	31.34	27.29	30.98	31.5	32.67	27.06	22.37	23.47	26.99	35.35	21.05	21.87	30.22	33.17	31.86	24.53	24.66	24.8	20.23	20.48	24.45	25.44	565	528	562	430	594	638	829	468	345	448	354	558	291	347	562	613	525	412	394	326	282	291	366	400
XM_004008795.4	39.24	39.72	35.56	28.14	42.22	46.25	37.17	44.14	24.63	22.78	24.39	19.54	21.85	32.6	30.9	29.79	31.14	27.59	32.36	29.75	28.08	30.37	26.05	26.19	3853.08	4899.28	4365.35	3034.94	5541.81	6411.85	6456.94	5225	2599.88	2976.1	2189.53	2111.45	2067.6	3541.11	3934.14	3768.45	3513.01	3171.98	3538.25	2676.69	2680.32	2953.83	2669.44	2819.81
XM_004015151.4	39.21	34.39	28.85	30.85	31.81	28.36	25.61	26.23	39.94	30.81	35.73	32.74	31.26	27.77	27.42	23.31	41.73	31.6	21.88	36.69	32.02	23.65	30.71	26.16	1649	1817	1517	1425	1788	1684	1905	1330	1806	1724	1374	1515	1267	1292	1495	1263	2016	1556	1025	1414	1309	985	1348	1206
XM_004005559.4	39.18	35.36	40.66	31.86	33.24	32.7	29.78	25.7	22.45	19.83	21.94	29.01	20.17	29.38	37.02	33.2	32.27	21.42	30.32	25.21	21.63	22.36	21.68	17.56	528.48	599.19	685.76	472.02	599.3	622.77	710.61	418	325.57	355.85	270.55	430.6	262.28	438.36	647.39	576.9	500.06	338.24	455.47	311.65	283.61	298.66	305.26	259.63
XM_012187117.3	39.18	33.06	31.78	27.36	40.29	42.37	29.3	33.75	24.92	11.71	17.82	19.75	15.63	30.97	25.64	25	26.56	22.74	25.24	25.32	20.92	34.1	26.61	21.42	4325.87	4585.89	4386.71	3317.77	5946.53	6604.63	5723.64	4492.34	2958.14	1720.38	1799.25	2399.67	1663.89	3783.04	3670.91	3557.06	3368.86	2940.06	3104.04	2561.4	2245.41	3728.72	3066.58	2593.38
NM_001163603.1	39.16	61.57	41.58	34.71	40.97	36.52	32.36	32.52	20.37	29.38	28.66	38.61	23.04	30.3	43.03	38.23	31.98	28.48	30.05	28.6	21.79	22.55	19.08	26.11	647	1278	859	630	905	852	946	648	362	646	433	702	367	554	922	814	607	551	553	433	350	369	329	473
XM_004015437.4	39.16	45.45	48.1	33.57	39.66	58.09	37.02	45.45	20.81	24.56	25.31	24.73	15.7	31.26	44.42	44.9	37.41	24.87	39.84	31.08	24.85	31.45	18.88	34.44	308	449	473	290	417	645	515	431	176	257	182	214	119	272	453	455	338	229	349	224	190	245	155	297
XM_004006986.4	39.11	42.04	34.47	29.11	32.55	46.12	39.1	35.54	22.4	22.16	19.25	28.53	14.13	29.42	41.7	35.13	30.51	23.19	33.26	30	15.89	30.19	19.1	24.69	471	636	519	385	524	784	833	516	290	355	212	378	164	392	651	545	422	327	446	331	186	360	240	326
XM_027966920.1	39.05	32.53	29.92	25.52	37.17	39.91	27.14	32.49	26.31	19.58	19.44	23.8	20.67	28.34	29.27	33.47	29.86	21.7	25.83	24.81	21.02	30.15	26.54	26.08	2791.39	2920.82	2673.48	2003.6	3551.75	4027.54	3431.29	2799.73	2022.05	1862.65	1270.46	1871.51	1424.16	2241.16	2712.53	3081.91	2451.66	1816.43	2055.85	1625.14	1460.23	2134.5	1979.79	2043.34
XM_027968745.1	38.97	49.09	39.32	30.32	43.34	45.67	35.81	43.43	16.34	15.79	16.62	17.52	16.17	28.48	35.39	37.94	25.53	19.38	28.17	24.5	14.43	26.01	24.24	23.74	2059.55	3259.43	2598.45	1760.38	3062.25	3407.73	3348.01	2767.62	928.37	1110.29	803.35	1018.89	823.78	1665.49	2425.39	2583.38	1550.4	1199.58	1658.22	1186.53	741.12	1361.41	1337.3	1375.6
XM_027957121.1	38.92	36.09	36.48	27.57	37.25	43.37	31.97	37.58	36.96	38.83	39.62	33.81	35.81	37.52	38.4	32.1	34.18	36.75	32.11	32.32	33.67	31	33.2	32.7	1466.06	1707.99	1718.23	1140.76	1875.85	2306.96	2130.55	1706.78	1497.37	1946.71	1364.69	1401.44	1300.48	1563.65	1875.59	1557.89	1479.14	1620.96	1347.12	1115.69	1232.89	1156.82	1305.43	1350.55
XM_004002735.3	38.91	41.65	40.84	30.71	37.11	44.63	42.02	37.86	29.85	27.81	32.88	29.28	22.14	37	36.55	42.87	40.22	27.07	43.67	34.29	27.14	30.4	26.44	30.08	722.28	971.08	947.91	626.12	920.76	1169.52	1379.92	847.27	595.85	686.88	558	597.97	396.02	759.91	879.58	1025.29	857.63	588.25	902.81	583.24	489.68	558.89	512.12	612.07
XM_004018272.3	38.91	43.02	41.05	33.87	41.87	51.91	46.89	39.32	27.25	30.07	27.44	27.68	25.51	33.11	41.21	40.57	29.47	28.83	38.58	30.62	26.68	32.03	30.98	33.85	907.69	1260.65	1197.4	868	1305.62	1709.83	1935.08	1105.99	683.64	933.4	585.4	710.52	573.59	854.7	1246.58	1219.37	789.95	787.48	1002.32	654.55	605.07	740.02	754.37	865.72
XM_027967156.1	38.9	42.48	53.2	42.13	49.27	62.05	43.37	65.27	53.48	50.78	54.6	52.26	56.2	39.15	56.33	53.84	40.06	52.68	51.72	41.57	43.51	47.58	31.64	50.23	1547.83	2123.33	2646.71	1841.46	2620.9	3485.93	3053.24	3131.75	2288.1	2688.9	1986.63	2288.3	2155.63	1723.52	2906.41	2760.35	1831.43	2454.3	2292.11	1515.67	1682.8	1875.15	1314.09	2191.2
XM_004009629.4	38.88	43.09	47.45	28.6	43.49	44.02	33.69	40.78	28.41	26.93	26.54	27.35	20.69	36.87	34.24	40.71	35.31	29.4	45.74	29.91	27.31	30.62	20.2	28.94	854	1189	1303	690	1277	1365	1309	1080	671	787	533	661	438	896	975	1152	891	756	1119	602	583	666	463	697
XM_004017826.4	38.77	42.87	50.16	32.39	42.16	48.69	37.69	35.87	24.02	20.37	21.22	20.09	17.36	44.06	38.97	44.66	30.71	26.36	50.16	34.15	22.84	31.96	28.66	27.7	1177	1635	1904	1080	1711	2087	2024	1313	784	823	589	671	508	1480	1534	1747	1071	937	1696	950	674	961	908	922
XM_004020511.4	38.76	28.56	47.83	35.92	22.22	44.03	52.23	29.8	32.93	21.62	23.3	10.8	6.23	32.35	30.5	51.43	44.35	23.31	71.26	51.44	11.69	37.71	41.34	40.45	764.39	707.55	1179.48	778.15	585.9	1225.93	1822.39	708.65	698.26	567.44	420.25	234.48	118.4	705.94	780.04	1307.04	1004.86	538.43	1565.36	929.65	224.08	736.63	850.89	874.61
XM_004006839.4	38.72	28.97	23.55	19	31.08	23.75	24.72	26.19	18.59	17.07	19.2	14.57	17.04	16.54	25.42	24.21	27.48	17.53	20.15	16.26	23.5	13.87	12.92	16.77	1556.4	1462.77	1183.51	839.01	1670.25	1347.79	1757.72	1269.33	803.55	913.11	705.92	644.31	660.13	735.4	1324.73	1253.97	1269.1	825	902.09	598.92	918.13	552.19	541.87	738.9
XM_004002732.4	38.63	28.19	19.01	13.38	29.17	38.41	35.13	24.69	30.4	34.09	20.39	17	28.82	37.8	37.53	34.59	29.15	33.23	17.55	16.37	29.58	28.15	29.34	32.64	1585.01	1453.16	975.31	603.06	1600.02	2225.48	2550.33	1221.44	1341.16	1861.44	765	767.77	1140	1716	1997	1828.81	1373.99	1596.75	802	615.38	1180	1143.97	1256.33	1468.29
XM_015095342.2	38.62	29.85	38.79	21.51	32.3	36.44	37.43	36.38	31.27	20.27	18.89	18.26	16	37.92	41.16	36.28	31.53	21.03	36.38	30.45	18.3	25.77	21.84	31.93	1487.1	1443.93	1867.51	909.8	1662.9	1981.29	2549.67	1689.1	1294.92	1038.86	665.06	773.63	593.96	1615.64	2054.93	1799.98	1394.85	948.1	1560.47	1074.37	685.01	982.69	877.85	1347.91
XM_004013817.3	38.53	44.06	43.61	33.17	42.91	50.84	40.39	47.76	22.74	29.97	31.87	29.8	23.99	33.96	34.77	35.07	28.49	23.69	37.01	26.9	23.1	26.37	23.65	27.49	1088	1562.86	1540	1028.88	1620	2027	2018	1626.02	690.49	1126	823	925.95	653	1061	1273.01	1276	924.36	783.42	1163.95	695.99	634	737.67	697	851.1
NM_001280703.1	38.38	22.77	36.86	26.04	46.35	31.91	57.35	43.22	37.91	34.93	42.19	37.77	44.87	23.01	38.89	39.97	28.6	23.15	31.23	27.74	25.33	21.45	29.47	29.38	1001	746	1202	746	1616	1175	2646	1359	1063	1212	1006	1084	1128	664	1315	1343	857	707	907	663	642	554	802	840
XM_004002808.3	38.37	36.11	36.28	27.24	43.63	48.94	35.68	44.16	30.54	28.49	23.39	21.9	24.44	32.77	42.85	46.79	33.04	22.57	33.71	31.02	21.67	28.27	24.22	32.9	438.56	518.49	518.52	342.05	666.62	789.74	721.5	608.57	375.33	433.34	244.43	275.5	269.25	414.42	635.1	689.07	433.91	302.08	429.1	324.96	240.73	320.04	288.87	412.31
XM_027964718.1	38.27	23.98	33.23	40.03	32.07	40.51	21.16	35.32	26.5	28.9	17.98	22.04	12.25	33.9	26.28	19.82	34.89	32.19	22.93	34.31	23.82	32.92	47.35	19.12	2630.74	2070.46	2856.61	3022.43	2947.11	3931.95	2573.8	2927.83	1958.88	2644	1130.24	1667	811.5	2578.19	2342.8	1755.96	2755.65	2591.31	1756	2161.64	1591.96	2241.29	3397	1441.18
XM_004013020.4	38.24	32.44	41.19	25.66	32.09	37.02	36.14	32.34	35.04	29.84	33.68	30.1	30.19	31.71	29.98	32.2	35.82	34.58	36.9	33.11	30.29	30.85	34.62	27.31	2595	2766	3495	1913	2911	3547	4339	2646	2557	2695	2090	2248	1975	2381	2638	2816	2793	2748	2789	2059	1998	2074	2452	2032
XM_004017222.3	38.24	41.65	39.99	28.13	41.49	45.54	36.47	38.54	24.81	21.81	24.59	26.19	20.51	32.24	34.71	33.91	29.08	23.11	34.05	27.01	23.33	29.11	23.34	24.6	2776	3798	3630	2243	4026	4667	4684	3373	1937	2107	1632	2092	1435	2589	3267	3172	2425	1964	2753	1797	1646	2093	1768	1958
XM_004011692.4	38.19	32.59	41.72	26.41	41.77	45.79	38.38	39.36	32.27	37.46	41.06	38.25	38.01	35.48	41.27	38.1	28.52	29.19	33.23	29.9	27.4	29.98	26.49	32.89	1609.9	1725.81	2199.3	1222.93	2353.72	2725.18	2862.3	2000.71	1462.92	2101.12	1582.53	1774.23	1544.65	1654.74	2255.48	2069.22	1381.05	1440.84	1560.36	1154.96	1122.85	1251.79	1165.65	1520.18
XM_027958630.1	38.18	19.87	22.42	23.52	30.77	43.9	46.4	27.07	42	15.05	15.53	9.29	14.62	31.96	25.29	39	33.9	15.72	31.41	32.16	17.8	30.24	32.48	28.07	1051.08	687.11	771.66	710.96	1132.13	1706.06	2259.46	898.4	1243.12	551.1	390.82	281.35	387.93	973.43	902.57	1383.29	1072.04	506.69	963.07	811.28	476.32	824.4	932.99	847.02
XM_004012502.2	38.13	34.52	36.06	27.76	30.38	36.9	32.7	29.03	22.79	23.34	26.76	26.07	22.41	28.51	27.58	31.02	29.45	24.43	33.49	34.67	19.21	26.87	20.09	22.42	1013	1152	1198	810	1079	1384	1537	930	651	825	650	762	574	838	950	1062	899	760	991	844	496	707	557	653
NM_001163043.1	38.07	27.09	30.02	34.09	30.21	37.55	35.34	33.51	36.26	42.13	45.45	41.52	43.46	29.92	39.14	28.77	28.05	40.19	23.26	38.05	26.92	32.64	46.74	28.36	1026.11	917.4	1011.73	1009.25	1088.75	1428.93	1685.07	1089.19	1051.08	1510.99	1120.37	1231.41	1129.15	892.38	1367.83	999.16	868.6	1268.61	698.37	939.91	705.3	871.41	1314.85	838.14
XM_004013874.3	38.06	33.48	31.41	26.88	34.11	36.29	28.55	32.45	33.66	26.74	29.5	27.42	28.91	32.57	24.8	25.26	31.71	31.1	25.02	31.59	25.78	28.65	32.95	24.24	5690	6287	5871	4413	6816	7660	7550	5848	5410	5319	4033	4511	4165	5387	4807	4865	5446	5444	4166	4328	3746	4242	5140	3973
XM_015092070.2	38.06	40.77	40.23	28.99	43.84	46.23	40.96	44.75	17.98	36.12	33.71	33.81	24.3	33.4	46.28	45.56	27.12	25.85	37.5	24.18	23.11	30.98	28.25	31.46	637.48	857.67	842.54	533.37	981.58	1093.09	1213.57	903.6	323.72	804.98	516.18	623.11	392.24	618.92	1005.03	983.14	521.83	506.86	699.46	371.1	376.28	513.89	493.87	577.63
XM_027965498.1	38.05	23.27	16.1	17.96	14.28	22.22	11.53	18.09	3.04	11.05	10.65	9.47	10.82	15.66	6.79	16.33	7.72	11.67	11.4	9.01	12.49	14.93	15.45	15	1104.04	847.96	584.17	572.47	554.01	910.02	591.54	632.81	94.87	426.76	282.48	302.48	302.7	502.7	255.33	610.35	257.2	396.32	368.44	239.54	352.23	429.12	467.95	477.2
XM_015095469.2	38.01	38.35	37.79	29.62	33.53	41.21	29.54	35.1	25.19	27.74	32.72	14.96	23.86	34.02	32.88	20.11	35.98	17.99	34.99	20.41	29.21	27.08	33.02	24.17	1406.41	1782.48	1748.19	1203.75	1658.63	2152.67	1933.37	1565.75	1002.19	1365.71	1106.86	609.14	850.91	1392.44	1577.42	958.63	1529.47	779.61	1441.95	692.17	1050.4	992.25	1274.99	980.3
XM_004008980.4	38	30.67	35.35	25.82	32.96	37.01	32.76	30.78	35.4	31.44	34.65	36.96	28.38	31.69	30.72	33.7	30.11	32.17	27.66	28.55	23.22	27.4	29.79	29.91	2935.04	2976.25	3413.97	2190.4	3403.76	4035.49	4476.34	2866.79	2939.85	3231.59	2447.42	3141.2	2112.72	2708.25	3076.73	3353.54	2672.23	2909.36	2379.37	2020.83	1743.26	2095.81	2401.42	2532.87
XM_027956509.1	37.93	32.53	34.54	22.38	28.89	34.88	30.03	26.54	22.02	17.98	18.52	21.12	17.62	24.93	31.65	30.62	31.02	21.39	25.12	23.56	21.27	23.83	19.21	22.35	1365.44	1471.35	1554.96	885.18	1390.62	1772.81	1912.64	1152.27	852.32	861.14	609.57	836.57	611.57	992.97	1477.58	1420.19	1283.12	901.83	1007.23	777.13	744.23	849.74	721.79	882.28
XM_015097833.2	37.74	28.09	46.81	27.63	34.22	33.18	28.75	31.49	40.31	25.7	38.85	27.7	22.54	24.87	26.02	25.92	38.17	35.17	37.81	34.09	28.41	37.23	34.39	34.21	2041	1908	3165	1641	2474	2533	2750	2053	2344	1849	1921	1648	1175	1488	1824	1806	2371	2227	2277	1689	1493	1994	1941	2028
NM_001009436.1	37.73	34.67	27.25	23.48	33.22	42.17	38.61	28.2	45.78	35.51	42	24.56	52.08	44.36	33.82	41.8	25.93	46.63	21.95	29	23.81	23.93	21.35	31.35	1011	1167	913	691	1190	1595	1830	911	1319	1266	1029	724	1345	1315	1175	1443	798	1463	655	712	620	635	597	921
XM_027960803.1	37.73	37.48	43.42	32.59	36.2	89.53	64.01	33.44	36.47	24.61	30.4	14.36	16.71	96.64	28.96	47.49	37.31	24.1	45.85	40.19	26.36	68.1	41.86	36.22	1380.65	1722.87	1986.77	1310.08	1771.03	4625.28	4143.43	1475.49	1434.85	1198.32	1017.29	578.04	589.5	3912.59	1374.07	2238.87	1568.38	1032.55	1868.67	1347.62	937.69	2467.99	1598.59	1453.16
XM_004009683.4	37.7	43.81	43.85	30.15	46.69	51.66	39.39	42.9	23.36	19.19	23.97	20.54	21.31	33.01	35.54	34.85	29.98	23.24	37.66	24.89	21.44	30.18	20.94	26.47	1735.94	2533.9	2524.48	1525.11	2873.88	3358.14	3209.01	2382.02	1156.52	1176.09	1009.19	1040.73	945.98	1681.5	2121.9	2067.39	1586.05	1252.96	1931.34	1050.18	959.67	1376.3	1006.54	1336.47
XM_004003000.4	37.68	32.34	38.63	23.67	31.79	38.29	31.88	31.31	34.52	32.97	34.35	32.31	25.58	34.57	33.61	35.34	34.8	31.47	36.03	32.84	29.67	31.98	28.6	33.09	2604	2808	3338	1797	2937	3736	3898	2609	2565	3032	2171	2457	1704	2643	3012	3147	2763	2547	2773	2080	1993	2189	2063	2507
XM_004008768.4	37.6	37.11	28.17	27.5	30.4	29.32	26.29	32.06	18.03	11.97	15.71	13.93	16.52	26.15	30.88	24.1	31.65	23.33	22.62	24.31	20.64	20.2	19.09	21.3	1327	1645	1243	1066	1434	1461	1641	1364	684	562	507	541	562	1021	1413	1096	1283	964	889	786	708	706	703	824
XM_004017065.4	37.52	40.95	39.88	27.24	38.54	47.11	38.33	40.13	22.34	23.84	24.15	23.27	21.08	34.36	33.84	32.64	29.03	24.73	28.14	26.03	24.58	27.38	25.21	21.99	2185	2995.34	2904	1742	3000	3872.87	3949	2817.51	1399	1846.97	1286	1491	1183	2213.67	2555	2448.98	1942	1685.98	1825	1389	1391	1579	1532	1404
XM_004008468.4	37.51	30.91	27.83	27.13	25.63	36.94	27.74	21.01	16.63	19.63	17.92	25.09	12.64	24.32	31.16	23.26	30.36	20.36	24	26.4	15.06	24.25	16.71	15.11	428	443	397	340	391	595	560	289	204	298	187	315	139	307	461	342	398	272	305	276	167	274	199	189
XM_012105548.2	37.47	34.81	36.42	24.58	37.2	35.31	32.45	33.94	29.54	25.17	28.65	24.55	30.42	27.72	30.22	36.26	32.62	28.13	31.77	27.06	25.93	28.02	26.92	27.34	2709.23	3161.66	3293.01	1952.35	3595.57	3604.85	4150.51	2959.32	2296.49	2422.16	1894.06	1953.06	2120.54	2217.46	2833.2	3378.48	2709.85	2382.16	2558.76	1792.97	1822.64	2006.52	2031.54	2167.55
NM_001104928.1	37.46	36.23	38.89	25.37	33.28	38.91	27.36	29.6	26.07	23.76	26.16	23.91	22.14	26.24	31.06	32.64	32.21	26.29	33.53	26.93	26.53	30.78	25.74	26.64	883	1073.03	1146.21	656.84	1048.61	1295.14	1140.96	841.27	660.89	745.27	563.99	620.21	503.01	684.31	949.49	991.52	872.38	725.8	880.32	581.72	607.9	718.68	633.18	688.53
XM_027971635.1	37.44	28.49	30.23	23.22	27.55	33.08	29.85	29.05	28.4	18.57	21.87	25.31	15.44	19.06	23.37	28.33	26.6	24.65	23.12	28.1	19.45	27.8	27.25	27.87	1966.48	1880.04	1985.2	1339.69	1934.49	2453.34	2774.07	1839.61	1604.21	1297.79	1050.62	1463.01	781.51	1107.79	1591.58	1917.17	1604.89	1516.23	1352.4	1352.41	993	1446.44	1493.79	1604.98
XM_027976051.1	37.41	35.72	28.4	26.3	35.15	32.2	24.04	32.52	26.48	16.32	26.94	27.61	21.37	19.8	25.27	25.52	36.33	28.02	22.58	25.3	23.76	25.76	24.43	24.08	3664	4395	3478	2829	4602	4453	4166	3840	2789	2127	2413	2976	2017	2146	3209	3221	4088	3213	2463	2271	2262	2499	2497	2586
XM_015103655.2	37.3	33.36	40.37	23.68	31.33	35.65	29.58	28.55	29.37	27.08	25.78	28.63	21.7	28.58	30.91	35.82	32.2	23.05	35.35	25.33	20.24	25.62	22.73	27.28	2289.96	2573	3099	1597	2571	3090	3212	2113	1939	2212	1447	1934	1284	1941	2460	2833	2271	1657	2417	1425	1208	1558	1456	1836
XM_027965668.1	37.3	31.57	32.88	21.86	29.21	35.56	25.19	27.72	21.51	22.98	24.12	23.09	18.27	22.83	32.25	27.72	27.27	19.75	28.59	20.04	19.8	23.33	22.29	24.83	829.89	882.27	914.82	534.25	868.69	1116.92	991.56	743.57	514.67	680.32	490.68	565.39	391.87	561.87	930.3	794.66	696.92	514.61	708.49	408.67	428.22	514.13	517.54	605.57
XM_027979167.1	37.26	35.15	47.95	31.79	42.82	55.58	51.02	40.63	45.17	34.35	35.24	33.08	34.74	50.16	36	49.4	37.84	33.41	47.02	38.91	32.15	46.46	39.68	43.3	1302	1543	2095	1220	2000	2742	3154	1712	1697	1597	1126	1272	1170	1939	1631	2224	1519	1367	1830	1246	1092	1608	1447	1659
XM_027961866.1	37.05	44.12	30.49	20.58	30.16	35.79	22.1	30.61	15.08	10.11	12.32	12.55	12.52	22.65	24.53	26.88	35.36	18.6	20.91	18.77	13.74	23.69	18.3	14.93	3312	4955	3408	2021	3605	4518	3496	3300	1450	1203	1007	1235	1079	2240	2843	3096	3632	1947	2082	1538	1194	2098	1708	1463
XM_004003097.3	37.01	34.13	33.37	23.99	34.06	32.23	25.54	28.58	24.19	26.84	26.37	22.56	20.35	25.78	31.97	29.2	35.07	25.91	27.59	24.77	24.96	19.64	23.74	19.04	1482.4	1717.24	1671.48	1055.62	1823.87	1822.44	1809.79	1380.34	1041.85	1430.82	965.71	994.47	785.76	1142.29	1660.35	1506.98	1613.94	1215.03	1231.06	909.11	971.94	779.33	992.3	836.17
XM_012095889.3	36.95	28.9	35.08	24	32.61	42.23	40.56	30.94	62.96	54.04	43.23	32.63	48.39	40.39	54.64	32.07	31.99	46.27	34.74	34.05	28.23	34.7	58.14	31.92	3024.92	2971.76	3590.89	2157.72	3569.24	4880.49	5873.41	3054.04	5542.01	5887.05	3235.74	2939.29	3818.48	3657.92	5800.08	3382.42	3008.76	4434.9	3167.45	2554.54	2246.38	2813.55	4967.66	2865.19
XM_004011662.3	36.94	35.14	38.6	26.64	41.03	42.91	38.39	34.9	21.99	22.91	24.55	25.84	22.03	28.52	39.97	31.42	27.25	26.62	29.42	27.82	22.05	28.67	27.07	21.52	2330.16	2784.2	3044.54	1845.51	3460.28	3821.54	4284.41	2654.18	1491.31	1923.15	1415.77	1793.81	1339.33	1990.03	3268.92	2553.41	1974.55	1966.55	2066.84	1608.31	1351.76	1791.26	1782.46	1488.47
XM_004008988.4	36.93	38.4	32.65	21.85	29.43	24.98	17.06	18.44	14.16	11.39	13.7	15.22	13.16	17.82	19.63	18.51	37.37	15.09	19.92	18.08	11.36	16.01	10.71	12.86	1641.98	2144.76	1814.88	1067.12	1749.01	1568	1341.52	988.68	676.76	673.89	556.91	744.73	563.87	876.31	1131.58	1060.35	1908.91	785.54	986.52	736.57	490.99	705	496.94	627
XM_027970392.1	36.92	28.82	27.3	23.58	28.65	31.25	26.97	22.18	37.19	18.16	26.38	19.6	21.46	32.24	26.95	22.56	37.86	30.15	22.07	28.91	30.23	30.46	34.57	26.88	3149.99	3088.59	2912.42	2209.16	3267.08	3764.26	4070.26	2280.92	3411.85	2061.15	2057.97	1840.13	1764.65	3043.24	2980.78	2479.38	3710.9	3011.73	2097.43	2259.99	2506.53	2573.39	3078.1	2514.45
XM_004007051.3	36.91	23.32	40.93	22.91	36.66	29.73	22.77	29.2	20.96	12.24	22.95	17.72	14.99	21.41	22.61	33.32	24.78	12.7	34.15	20.99	15.84	19.72	20.46	21.97	665.47	528.15	922.9	453.69	883.71	756.91	726.2	634.78	406.34	293.63	378.36	351.58	260.51	427.04	528.54	774.14	513.36	268.17	685.9	346.79	277.62	352.23	385.06	434.41
XM_027966715.1	36.8	35.56	32.18	30.23	35.32	37.43	32.78	34.66	26.44	25.45	26.95	22.85	21.91	32.94	28.26	28.82	27.27	28.12	27.04	28.13	26.92	27.94	28.26	27.3	4316.08	5239.12	4719.51	3894.08	5537	6197.67	6799.87	4901.49	3334	3971.97	2889.66	2949.11	2476.52	4273.92	4297.08	4354.89	3674.5	3861.26	3531.82	3023.05	3068.56	3244.92	3459.41	3509.92
XM_004004167.4	36.74	41.86	34.7	36.28	31.61	23.66	25.47	30.1	39.76	50.44	57.33	47.45	56.95	32.41	29.01	24.38	44.59	40.65	19.57	25.39	26.18	21.23	36.56	21.54	3490.2	4996.04	4121.64	3786.44	4014.55	3173.5	4281	3448.09	4062	6377	4980.56	4960	5215.06	3406.55	3574	2985	4867.01	4522.11	2071	2210.27	2417.25	1997.68	3625	2243.75
XM_004019581.4	36.74	27.84	26.52	25.14	27.53	29.39	24.05	25.8	28.36	23.33	26.08	21.09	23.36	27.07	24.98	21.13	29.13	26.99	20.18	24.5	23.65	22.05	25.22	19.7	3195	3041	2883	2401	3200	3608	3699	2705	2652	2700	2074	2018	1958	2604	2816	2367	2910	2748	1954	1952	1999	1899	2289	1878
XM_027977004.1	36.74	36.11	27.62	13.43	36.32	43.61	28.99	28.86	34.86	41.9	28.99	27.3	29.66	31.46	26.3	18.76	33.81	30.87	30.99	12.26	46.35	33.05	21.96	30.78	1067.32	1317.79	1003.34	428.61	1410.59	1788.72	1489.9	1010.92	1088.93	1619.88	770.09	872.9	830.76	1011.41	990.94	702.25	1128.39	1050.1	1002.8	326.5	1309.1	951.08	665.97	980.58
XM_027976330.1	36.7	34.55	30.85	29.86	33.79	33.55	26.71	39.16	25.07	23.24	26.91	20.57	21.62	27.87	25.27	21.26	29.28	31.19	24.7	26.97	28.86	22.34	30.7	21.43	2776.56	3283.14	2918.55	2481.34	3416.92	3583.83	3574.73	3571.88	2038.93	2339.42	1861.21	1712.02	1576.61	2332.58	2479.03	2072.66	2544.39	2762.59	2080.98	1869.67	2122.32	1673.85	2423.72	1777.73
XM_012174798.3	36.66	33.24	45.69	31.94	37.24	43.15	33.18	33.85	32.32	35.17	36.94	32.86	21.55	33.9	47.33	39.66	38.55	31.54	43.43	31.73	29.91	31.78	31.61	35.08	449.6	512.21	700.69	430.32	610.62	747.19	720.02	500.56	426.21	574	414.34	443.52	254.83	460.03	752.78	626.74	543.26	452.95	593.3	356.66	356.62	386.02	404.61	471.78
XM_027969393.1	36.64	35.24	31.93	22.15	27.32	38.23	36.55	25.97	18.23	23.99	21.09	23.44	14.39	29.12	30.98	24.24	22.85	21	26.23	20.93	13.45	25.78	24.48	23.44	636.01	768.45	693.16	422.39	633.89	936.92	1122.28	543.49	340.34	554.1	334.81	447.75	240.8	559.21	697.27	542.09	455.67	426.95	507.05	333	226.87	443.19	443.53	446.08
XM_012179394.3	36.61	28.14	38.94	27.53	44.27	55.29	37.18	41.35	32.36	60.56	71.17	42.77	54.89	43.12	40.89	32.64	28.07	42.23	36.56	27.87	38.33	28.9	30.77	33.87	1658.33	1600.9	2205.47	1369.35	2680.15	3535.36	2979.05	2258.01	1575.92	3649.97	2947.44	2131.35	2396.41	2160.76	2401.19	1904.82	1460.6	2239.88	1844.43	1156.76	1687.69	1296.67	1454.39	1681.79
XM_004008862.3	36.59	38.7	36.66	30.5	33.77	43.65	32.83	34.59	25.52	20.69	26.39	27.76	16.05	29.42	32.63	31.8	36.25	24.42	33.04	28.05	23.16	24.15	21.03	24.71	564.36	749.86	706.99	516.64	696.29	950.52	895.7	643.17	423.26	424.55	372.12	471.14	238.56	502.09	652.47	631.96	642.27	441.1	567.63	396.5	347.21	368.95	338.45	417.91
XM_004012587.4	36.56	33.59	49.27	24.74	29.3	32.74	26.57	32	36.2	29.75	31.6	26.87	21.38	22.72	31.87	30.41	35.43	34.57	45.42	29.38	28.23	30.75	26.37	28.88	868.44	1002.46	1463.56	645.46	930.48	1098.08	1116.62	916.58	924.72	940.41	686.35	702.32	489.64	597.17	981.63	930.8	966.93	961.66	1201.89	639.68	651.87	723.47	653.77	752.11
XM_004014232.3	36.52	31.4	38.41	18.45	28.85	37.69	52.85	26.83	34.06	26.87	24.56	13.28	20.34	37.33	36.81	33.59	37.25	26.04	36.1	22.2	21.23	27.73	43.46	24.05	1000	1080	1315	555	1056	1457	2560	886	1003	979	615	400	537	1131	1307	1185	1172	835	1101	557	565	752	1242	722
XM_012110487.3	36.49	31.24	31.06	27.72	28.54	33.44	28.32	27.89	31.56	25.46	29.46	23.39	26.51	30.9	23.56	26.31	31.96	35.56	27.44	35.45	23.94	31.51	32.03	28.53	2211.78	2378.87	2354.36	1845.52	2312.8	2861.88	3036.79	2038.52	2057.21	2053.22	1632.86	1559.74	1548.78	2072.05	1851.98	2054.49	2225.59	2523.74	1852.4	1968.98	1410.25	1891.86	2026.03	1895.81
XM_015099353.2	36.49	31.45	27.94	25.54	29.68	33.82	30.14	31.36	28.51	26.66	26.91	22.95	27.24	25.67	28.74	26.09	27.62	28.08	25.52	28.68	25.1	26.34	26.01	25.39	3947.4	4273.12	3778.98	3034.7	4291.9	5165.58	5767.84	4089.59	3315.67	3836.73	2661.67	2731.86	2840.12	3072.32	4030.83	3635.89	3432.85	3556.09	3074.04	2843.03	2639.55	2821.79	2936.3	3011.1
XM_004015214.4	36.41	19.43	16.94	28.81	16.42	32.05	28.37	28.64	40.34	31.83	21.49	46.31	25.06	16.84	30.05	40.2	35.17	39.23	23.6	37.96	36.49	30.23	26.08	54.08	428	287	249	372	258	532	590	406	510	498	231	599	284	219	458	609	475	540	309	409	417	352	320	697
XM_004004148.4	36.4	31.42	33.25	23.65	27.42	33.16	26.99	26.52	27.11	22.83	25.81	25.15	18.68	26.03	27.84	28.51	26.73	24.48	24.64	23.01	19.47	24.35	20.78	22.59	1762.74	1911.85	2013.23	1257.85	1774.95	2267.07	2312.21	1548.84	1411.82	1471.45	1142.96	1340.47	872.16	1394.97	1748.18	1779.24	1487.5	1388.31	1329.02	1021.13	916.67	1168.1	1050.18	1199.33
XM_004004534.4	36.38	25.03	24.41	25.06	21.66	24.51	26.88	26.01	40.36	30.17	34.08	43.51	27.55	20.28	24.29	24.42	38.09	40.24	22.88	33.45	30.9	30.34	31.42	35.4	3644.66	3150.07	3057.45	2757.88	2900.73	3466.1	4763.96	3141.6	4347.57	4021.38	3121.62	4796.5	2660.07	2247.53	3155.33	3152.24	4383.75	4720.77	2553.07	3071.2	3008.68	3010.74	3285.36	3888.71
XM_004007820.4	36.34	22.58	41.89	27.07	26.3	40.15	40.75	35.61	32.14	57.83	45.41	50.33	43.86	38.37	40.18	44.38	19.17	38.36	25.16	28.84	14.61	23.95	26.12	32.59	1231.29	961.1	1774.58	1007.27	1191.45	1920.71	2442.48	1454.77	1171.08	2607.3	1406.86	1876.27	1432.56	1438.33	1765.37	1937.37	746.14	1521.94	949.33	895.51	481.3	803.65	923.51	1210.84
XM_004016392.4	36.22	32.56	35.08	23.88	30.69	36.43	30.93	28.11	26.54	23.6	24.51	25	21.58	25.33	29.41	30.04	29.33	26.91	29.82	25.26	22.4	26.32	22.75	23.56	1820	2055	2203.94	1317.91	2061	2584	2749	1703	1433.92	1578	1126	1382	1045	1407.98	1915.97	1945	1692.75	1583	1669	1162.97	1094	1309.93	1192.76	1297.93
XM_004021468.3	36.21	36.54	37.78	25.33	37.79	39.62	34.64	30.57	19.49	23.9	24.02	22.91	23.85	28.43	38.85	36.75	27.25	20.82	34.77	25.41	20.16	26.09	23.79	24.78	518.71	657.51	676.68	398.51	723.65	801.28	877.69	528	300.2	455.56	314.65	361.14	329.34	450.47	721.47	678.25	448.42	349.23	554.61	333.47	280.68	370.11	355.58	389.14
XM_004014883.4	36.14	28.13	30.09	26.23	22.73	26.73	26.57	25.66	24.04	22.95	30.38	23.46	31.18	19.7	22	24.61	28.41	26.84	27	30.46	17.83	24.95	26.67	19.64	1042.58	1019.41	1085.28	831.12	876.49	1088.96	1355.85	892.71	745.62	881.05	801.36	744.67	866.97	628.65	822.8	914.86	941.62	906.71	867.68	805.36	500.07	712.93	803.05	621.32
NM_001308593.1	36.12	28.24	24.49	25.61	39.82	38.36	23.71	35.39	29.35	34.16	25.01	21.62	22.26	28.26	35.61	24.98	29.51	31.01	42.04	39.4	54.55	24.31	15.11	28.15	1329.28	1305.56	1126.91	1035.22	1958.74	1992.85	1543.38	1570.3	1161.45	1672.46	841.57	875.17	789.64	1150.64	1698.85	1184.31	1247.56	1336.2	1722.96	1328.6	1951	885.82	580.16	1135.54
XM_015093523.2	35.97	51.65	31.74	29.55	32.49	21.8	14.36	19.72	7.38	3.47	4.16	9.49	5.05	14.92	15.56	16.95	32.78	7.83	14.26	10.67	5.77	10.09	5.58	5.65	1950	3518	2152	1760	2355	1669	1377	1289	430	250	206	566	264	895	1094	1184	2042	497	861	530	304	542	316	336
XM_004013625.4	35.95	29.32	31.04	21.81	29.27	33.5	28.51	28.03	23	20.1	23.77	24.43	21.78	26.8	30.67	29.11	27.94	21.94	25.73	23.39	18.6	26.98	21.95	23.13	2836	2906	3062	1890	3087	3731	3979	2666	1951	2110	1715	2121	1656	2339	3137	2959	2532	2027	2261	1691	1426	2108	1807	2001
XM_012104920.3	35.92	27.61	30.77	25.89	28.91	36.25	29.78	28.08	31.26	26.69	28.21	27.54	23.06	33.97	27.95	27.93	29.64	28.52	30.53	31.72	23.55	33.73	32.66	25.96	4190.88	4047.58	4488.96	3318	4509.05	5971.43	6146.67	3950.62	3922.65	4144.73	3009.51	3536.27	2593.95	4385.44	4228.65	4198.59	3973.37	3896.62	3967.89	3391.48	2671.48	3898	3977.32	3320.66
NM_001163055.2	35.85	30.63	31.83	28.5	33.91	38.16	23.23	37.39	24.82	12.51	19.42	15.95	14.74	21.61	30.75	24.27	39.96	22.95	23.04	26.46	25.35	28.77	23.62	24.67	1075.2	1154.04	1193.61	938.92	1359.69	1615.99	1232.41	1352.21	800.33	499.18	532.7	526.33	426.11	717	1195.66	937.72	1376.86	806	769.46	727.23	739.04	854.71	739.21	811.19
XM_015092604.2	35.83	28.43	44.27	26.53	26.68	37.65	24.27	28.52	27.08	22.95	35.06	22.86	20.34	33.53	23.08	24.18	28.33	28.92	37.16	28.06	24.26	26.24	23.47	22.08	2266.76	2259.09	3501.88	1843.25	2256.04	3363.2	2716.41	2175.71	1842.39	1931.58	2028.04	1591.33	1240.45	2347.16	1893.56	1971.28	2058.7	2142.27	2618.51	1626.83	1491.73	1644.29	1549.86	1531.49
XM_027977136.1	35.83	25.28	32.18	24.15	32.69	38.6	38.18	31.59	48.56	39.94	36.99	36.85	41.49	31.32	32.62	32.15	26.43	34.68	31.08	32.71	26.78	33.08	34.46	33.33	2803.25	2484.92	3148.19	2075.06	3419.41	4263.27	5285.07	2980.29	4084.88	4157.65	2646.24	3172.27	3129.23	2710.84	3308.76	3241.21	2375.77	3177.03	2708.41	2345.29	2036.88	2563.54	2814.19	2858.65
XM_027967281.1	35.77	85.29	53.99	39.97	16.61	1.58	2.52	4.85	5.73	0.77	0.77	7.65	3.51	0.74	1	1.83	69.5	8.53	6.22	2.6	1.76	0.87	0.52	1.02	1552.18	4649.79	2929.52	1905.22	963.51	96.91	193.37	253.97	267.47	44.57	30.47	365.47	146.81	35.69	56.06	102.4	3464.96	433.59	300.8	103.45	74.07	37.51	23.72	48.47
XM_027971151.1	35.77	31.25	38.94	22.8	32.04	37.17	30.1	25.51	28.26	13.51	24.02	14.72	10.96	27.77	26.7	25.06	34.94	22.92	39.65	36.7	22.02	34.49	29.56	27.2	2995.39	3287.51	4077.43	2096.83	3586.49	4394.14	4459.49	2575.95	2544.7	1505.55	1839.03	1355.92	884.99	2572.64	2898.52	2703.87	3361.28	2247.48	3698.42	2816.36	1792.73	2860.87	2583.52	2497.06
XM_004004108.4	35.76	28.78	34.83	23.53	39.36	45.81	39.98	48.91	22.91	17.37	19.41	23.36	24.78	31.04	42.5	43.1	31.59	31.01	32.15	25.29	25.4	31.3	24.07	30.23	1533.16	1550.08	1867.07	1108.08	2255.68	2772.48	3031.76	2528.09	1056.19	990.79	760.81	1101.72	1023.94	1472.09	2362.31	2380.62	1555.61	1556.7	1535.18	993.53	1058.36	1328.99	1076.93	1420.9
XM_004004794.3	35.74	30.89	39.03	26.63	30.11	37.8	32.47	31.43	28.81	27.02	28.91	29.74	25.07	29.58	31.39	33.59	26.69	26.66	32.09	28.58	23.64	29.89	24.72	30.17	1927	2092	2631	1577	2170	2877	3097	2043	1670	1938	1425	1764	1303	1764	2194	2333.31	1653	1683	1927	1412	1239	1596	1391	1783
NM_001280672.1	35.72	40.84	31.93	22.37	32.39	42.12	35.17	31.94	13.85	12.99	14.56	16.38	13.31	33.39	27.01	33.23	19	14.73	28.44	18.88	13.11	28.94	21.07	17.43	1323.2	1900.22	1478.68	910.11	1603.7	2202.97	2304.91	1426.54	551.73	640.17	493.08	667.51	475.27	1368.23	1297.21	1586.07	808.43	639.09	1173.41	641.01	471.91	1061.55	814.7	707.96
XM_004014452.4	35.64	25.69	31.84	21.65	27.69	30.75	28.01	27.25	17.23	15.36	14.6	15.26	11.89	17.24	23.33	26.71	22.13	15.64	24.92	17.96	14.63	18.82	17.43	19.33	1034.01	936.5	1154.94	689.98	1073.8	1259.49	1437.65	953.32	537.58	592.83	387.35	487.02	332.47	553.39	877.61	998.53	737.5	531.34	805.19	477.53	412.46	540.7	527.94	614.84
XM_027970170.1	35.56	33.57	35.59	25.85	32.45	38.92	29.64	31.2	26.4	23	25.05	24.59	18.24	29.47	29.71	29.95	34.18	27.35	30.49	29.72	22.55	29.99	22	27.95	1205.61	1429.94	1508.75	962.47	1470.61	1863.14	1777.89	1275.49	962.35	1037.42	776.6	917.44	596.01	1105.25	1305.8	1308.25	1331.33	1085.85	1151.33	923.5	743.21	1006.92	778.3	1039
XM_015096683.2	35.5	30.34	28.68	24.07	31.21	37.53	22.68	28.26	28.17	26.93	31.26	23.66	29.49	33.2	25.01	20.88	32.7	32.45	25.26	28.48	31.24	32.44	25.12	23.82	2746.2	2948.82	2773.91	2045.03	3227.93	4099.6	3104.44	2635.63	2343.32	2772.6	2211.52	2013.77	2199.36	2841.4	2508.43	2081.23	2906.11	2939.55	2176.25	2018.75	2348.94	2485.54	2028.47	2020.2
XM_004022128.4	35.48	34.34	37.35	23.82	32.14	32.19	32.21	26.71	23.29	26.59	22.28	25.17	21.51	28.44	33.49	33.35	27.05	21.69	29.64	20.94	23.71	19.52	22.28	27.48	453.26	551.14	596.63	334.23	548.94	580.63	728	411.44	319.97	452	260.3	353.8	264.85	402	554.77	548.87	396.97	324.47	421.76	245.11	294.36	246.95	297	384.85
XM_012095360.3	35.43	34.03	31.44	26.85	19.66	42.12	39.47	20.15	32.38	41.04	22.81	34.54	13.97	36.95	39.21	20.97	27.12	31.7	28.42	26.99	13.37	31.28	26.08	21.97	818.52	987.79	908.18	681.41	607.27	1373.91	1613.14	561.24	804.42	1261.68	481.93	878.09	311.08	944.51	1174.77	624.29	719.99	857.65	731.32	571.48	300.27	715.92	628.91	556.47
XM_027966637.1	35.4	40.03	29.96	37.67	35.58	35.1	33.86	37.22	33.48	24.9	31.45	27.71	66.34	30.57	31.55	21.16	36.15	35.31	22.6	33.68	25.83	34.25	39.42	21.63	4506.11	6401.5	4768.37	5266.6	6054.65	6308.01	7625.27	5712.93	4582.16	4218.06	3661.12	3881.22	8139.91	4305.42	5207.27	3470.5	5286.89	5263.18	3204.3	3928.96	3195.78	4318.8	5237.04	3018.9
XM_027963636.1	35.38	30.04	28.8	24.18	31.13	6.28	30.71	0.01	28.25	11.37	25.2	28.61	24.16	27.18	8.35	29.39	22.76	22.78	7.52	24.08	14.6	20.41	23.56	24.41	2686	2864.95	2733.97	2015.98	3159	672.74	4124.74	0.78	2306	1148.39	1748.97	2389.9	1767.97	2283	822.39	2874.99	1984.62	2025.26	636.05	1675.47	1077.56	1534.35	1866.99	2031.99
XM_004022211.4	35.36	32.96	39.8	26.16	33.21	40.76	35.99	33.91	35.42	32.64	33.3	30.85	25.5	35.41	32.72	40.63	30.27	32.73	34.29	29.59	26.29	30.99	27.41	32.28	2205	2582	3104	1792	2769	3589	3971	2550	2375	2709	1899	2117	1533	2443	2646	3265	2169	2390	2382	1691	1594	1914	1784	2207
XM_015095901.2	35.36	29.82	30.35	24.08	29.28	34.89	28.53	29.89	35.21	32.89	33.26	39.38	35.32	26.68	35.32	31.08	32.68	33.62	26.18	30.03	28.22	28.97	33.27	26.31	1150	1218	1234	860	1273	1602	1641	1172	1231	1423	989	1409	1107	960	1489	1302	1221	1280	948	895	892	933	1129	938
XM_004004066.3	35.2	33.94	40.11	24	35.68	43.75	33.94	35.57	27.9	27.95	29.91	27.53	23.09	32.79	28.5	35.27	30.4	30.08	35.1	30.15	24.36	29.61	25.67	33.06	1928	2335	2747	1444	2612	3383	3288	2349	1643	2037	1498	1659	1219	1987	2024	2489	1913	1929	2141	1513	1297	1606	1467	1985
XM_004008444.3	35.15	31.8	36.67	29.85	35.69	38.83	38.5	36.21	30.94	33.09	26.59	35.45	25.01	31.38	38.28	45.14	30.28	28.62	31.78	31.54	23.52	28.36	28.83	33.07	964.77	1096.3	1258.28	899.7	1309.53	1504.68	1869.44	1198.12	913.04	1208.52	667.27	1070.62	661.51	952.77	1362.3	1596.26	954.78	919.63	971.41	793.32	627.3	770.79	825.69	995.04
XM_004003245.3	35.1	25.25	44.69	24.22	37.92	80.97	93.47	31.91	41.79	21.78	22.2	6.82	9.45	54.75	29.66	63.77	39.78	20.69	71.9	40.9	16.71	72.5	59.08	37.14	1549	1400	2466	1174	2237	5045	7297	1698	1983	1279	896	331	402	2673	1697	3626	2017	1069	3534	1654	717	3169	2721	1797
XM_027970848.1	35.05	5.48	6.68	3.01	10.99	11.01	12.41	11.61	30.62	2.38	3.17	4.53	6.56	6.33	3.64	15.6	32.52	5.9	11.62	11.45	5	8.7	8.51	10.87	1198.87	235.33	285.87	113.11	502.4	531.76	750.75	479.05	1126.18	108.55	99.27	170.67	216.42	239.76	161.41	687.69	1277.92	236.47	442.67	359.09	166.37	294.65	303.7	407.72
XM_012178991.3	34.92	23.69	23.46	21.11	25.76	28.5	23.56	25.19	34.16	23.22	25.05	22.28	28.06	27.39	23	22.15	28.67	33.93	22.19	28.95	24.76	27.65	33.08	23.67	5450	4645	4578	3620	5375	6281	6507	4740	5734	4822	3576	3826	4222	4730	4655	4454	5142	6202	3858	4141	3757	4274	5389	4051
XM_027961762.1	34.92	21.04	23.92	22.16	26.74	28.34	22.87	24.16	34.64	15.42	23.8	18.01	20.26	23.58	17.95	21.67	30.26	30.08	21.75	32.32	27.18	29.76	31.57	24.53	4083.11	3090.16	3497.16	2845.85	4180.29	4678.72	4731.2	3405.89	4355.26	2399	2544.31	2317.04	2283.05	3050.23	2721.37	3264.37	4065.25	4118.46	2833.18	3462.86	3089	3446.6	3853.27	3144.66
XM_015100938.2	34.91	22.52	19.14	16.48	17.26	23.58	17.95	20.58	27.63	5.05	13.28	14.15	9.08	18.93	15.99	26.68	20.56	11.8	14.33	13.72	11.74	17.99	19.7	13.23	1112.59	901.58	762.69	576.85	735.44	1060.87	1011.69	790.63	946.67	214.27	386.91	496.03	278.84	667.51	660.67	1095.44	752.7	440.37	508.51	400.53	363.71	567.86	655.16	462.24
XM_004006972.3	34.85	37.28	28.48	23.91	30.69	40.25	26.5	31.79	21.22	21.09	19.69	19.82	13.69	24.61	28.76	25.02	27.61	26.81	28.37	26.08	21.04	31.01	23.78	25.02	869	1168	888	655	1023	1417	1169	956	569	700	449	544	329	679	930	804	791	783	788	596	510	766	619	684
XM_004006982.4	34.83	31.42	26.44	25.07	27.21	30.95	24.47	29.41	24.7	18.57	19.52	22.78	17.46	28.13	28.33	22.89	32.12	25.3	19.91	23.42	18.98	22.34	19.81	18.31	1565	1773	1485	1237.08	1634	1963	1945	1593	1193	1110	802	1126	756	1398	1650	1325	1658	1331	996	964	829	994	929	902
XM_004016010.4	34.82	34.76	34.18	23.45	39.1	38.16	24.78	31.88	13.74	8.23	10.38	10.33	11.26	30.59	31.74	26.13	31.3	13.81	23.1	20.04	12	25.27	20.08	15.55	2936.19	3682.7	3604.12	2171.66	4408.22	4543.19	3696.27	3241.13	1245.69	923.07	800.62	958.49	915.49	2854.27	3471.03	2839.22	3031.99	1363.89	2169.39	1548.76	983.79	2110.52	1767.29	1437.97
XM_027963297.1	34.76	33.15	36.73	34.89	28.54	46.38	34.63	42.33	46.12	98.95	88.57	83.25	71.48	56.96	48.66	40.62	31.11	53.88	29.83	36.78	28.2	34.62	39.25	35.76	2849.57	3414.27	3765.21	3141.6	3127.57	5368.72	5022.64	4184.96	4066.16	10795.5	6640.28	7510.44	5649.25	5166.5	5172.77	4290.84	2930.48	5172.8	2723.96	2763.15	2247.38	2811.06	3358.92	3214.01
XM_015092769.2	34.75	38.2	30.11	30.97	30.27	47.06	36.94	34.79	44.14	55.68	69.42	53.97	42.94	47.78	56.6	37.78	29.06	48.43	33.1	32.05	36.9	31.23	48.2	29.73	1742.28	2406.09	1887.66	1705.62	2029.25	3331.56	3276.32	2103.52	2379.58	3714.7	3182.96	2977.69	2075.4	2650.5	3680.09	2440.61	1674.27	2843.22	1848.8	1472.67	1798.4	1550.91	2522.36	1634.45
XM_027969568.1	34.74	33.06	35.9	29.37	30.77	38.32	30.49	36.32	26.93	29.13	31.42	27.72	27.98	24.22	33.43	33	27.55	27.32	28.97	25.7	27.23	26.73	22.93	26.26	630	753	814	585	746	981	978	794	525	703	521	553	489	486	786	771	574	580	585	427	480	480	434	522
XM_027971434.1	34.74	36.78	41.34	26.42	36.07	34.14	40.46	34.05	23.75	24.11	27.08	24.24	16.2	28.82	38.93	45.5	32.26	32.19	55.19	33.82	19.31	30.26	22.8	25.6	284.52	378.39	423.33	237.66	394.97	394.84	586.25	336.23	209.21	262.81	202.81	218.49	127.89	261.14	413.47	480.22	303.56	308.74	503.47	253.83	153.77	245.51	194.93	229.85
XM_027962247.1	34.73	42.99	44.26	37.95	59.73	52.65	52.48	46.23	23.17	50.27	40.98	68.05	43.62	49.09	55.09	30.63	31.81	23.65	33.37	23.33	37.53	17.62	20.6	24.66	372.9	579.86	594.2	447.57	857.38	798.09	996.93	598.47	267.5	718.29	402.4	803.95	451.41	583.11	766.94	423.75	392.41	297.39	399.03	229.57	391.74	187.38	230.87	290.34
XM_004018462.4	34.68	33	34.93	34.42	47.77	47.93	37.29	44.31	29.99	49.38	55.93	42.82	57.68	32.02	43.86	35.67	34.56	34.73	35.75	33.97	34.64	25.77	27.39	34.48	655	783	825	714	1206	1278	1246	1009	609	1241	966	890	1050	669	1074	868	750	768	752	588	636	482	540	714
XM_027967607.1	34.68	21.16	22.13	21.37	24.02	26.22	21.61	23.22	32.45	18.68	22.84	19.03	17.48	20.57	20.95	20.88	27.99	32.31	21.06	30.96	24.11	30.72	30.63	26.33	3843	2946	3067	2601	3558	4102	4236	3103	3867	2755	2314	2321	1867	2522	3010	2981	3563	4192	2599	3144	2597	3372	3542	3199
XM_004015323.3	34.66	36.4	38.09	28.41	32.98	39.84	32.92	34.01	23.62	22.23	24.31	21.35	19.39	31.08	35.75	37.95	30.64	22.62	35.43	24.95	21.37	26.65	19.65	23	382	504	525	344	486	620	642	452	280	326	245	259	206	379	511	539	388	292	435	252	229	291	226	278
XM_027961816.1	34.61	30.08	30.62	24.57	25.69	30.35	24.37	27.53	32.58	28.51	37.07	30.9	30.79	29.69	29.27	25.99	32.87	36.53	24.46	27.76	28.06	25.54	25	24.38	1159.9	1266.67	1283.09	904.36	1150.95	1436.14	1445.18	1112.46	1174.13	1271.71	1135.96	1139.69	994.59	1100.91	1272.05	1122.33	1265.66	1433.46	913.22	852.68	914.02	847.84	874.47	895.91
XM_004011234.4	34.6	28.61	29.36	23.19	34.35	35.64	20.54	31.18	18	19.24	17.35	11.23	12.91	28.92	28.37	22.86	24.38	27.21	24.37	26.28	24.88	29.02	25.7	20.56	1312	1362.65	1392	966	1741	1908	1378	1425.65	733.71	970.66	601.69	468.66	472	1213	1395	1117	1062	1208	1029	913	917	1090	1016.86	854.7
XM_027969571.1	34.58	36.13	37.33	26.62	33.99	38.55	32.12	29.02	19.33	18.35	20.29	20.33	14.25	24.73	31.15	27.66	33.42	21.16	34.53	28.45	18.54	25.67	19.13	19.65	589	773	795	498	774	927	968	596	354	416	316	381	234	466	688	607	654	422	655	444	307	433	340	367
XM_004005070.3	34.55	28.19	33.54	23.9	30.3	36.81	32.37	30.49	27.66	28.01	26.19	29.33	23.71	26.98	33.26	33.9	25.42	24.49	26.88	25.22	20.07	26.68	24.73	23.97	1229	1260	1492	934	1441	1849	2037	1308	1058	1326	852	1148	813	1062	1534	1554	1039	1020	1065	822	694	940	918	935
XM_012103927.3	34.54	31.33	30.6	20.2	30.95	32.46	28.5	30.29	27.46	26.11	28.14	24.22	22.76	23.21	29.95	30.34	32.45	28.53	25.02	23.23	25.78	29.05	22.68	26.08	912.71	1040.16	1011.16	586.42	1093.35	1211.01	1332.34	965.2	780.18	917.97	680.08	704.32	579.78	678.56	1026.05	1032.95	985.1	882.95	736.34	562.53	662.19	760.23	625.39	755.55
XM_027961366.1	34.51	24.52	25.35	14.7	17.38	20.9	18.57	19.8	19.55	16.04	17.51	17.96	12.48	17.43	22.08	22.17	27.85	18.29	19.5	16.87	12.77	14.76	15.09	17.84	635.65	567.42	583.91	297.46	428.04	543.37	605.03	439.78	387.23	393.15	294.85	364.01	221.6	355.25	527.35	526.06	589.23	394.46	399.95	284.79	228.65	269.35	290.09	360.33
XM_004016124.4	34.5	32.76	31.94	26.57	30.09	33.21	30.33	30.46	29.34	32.22	29.47	32.91	27.1	33.91	33.07	27.72	32.74	33.69	26.9	30.71	27.7	26.49	33.15	26.79	2046	2441	2369	1731	2386	2781	3182	2178	1871	2543	1598	2148	1549	2225	2543	2118	2231	2340	1777	1669	1597	1556	2052	1742
XM_027962445.1	34.48	35.15	33.4	30.1	28.91	27.38	25.72	26.13	30.98	29.95	30.96	28.23	30.96	31.61	31.44	28.57	37.64	32.68	29.79	31.23	26.89	30.52	29.58	22.57	1240	1588	1502	1189	1390	1390.27	1636	1133	1198	1433	1018	1117	1073	1257.56	1466	1324	1555	1376	1193	1029	940	1086.95	1110	890
XM_004017189.4	34.47	31.84	29.47	19.84	24.99	24.7	19.48	22.53	30.64	19.83	20.38	22.99	18.96	22.63	16.69	23.05	29.06	26.12	20.78	22.66	13.3	22.13	23.07	22.7	4569.02	5301.51	4883.93	2888.85	4426.97	4621.69	4567.44	3601.01	4366.24	3497.31	2469.98	3352.84	2422.43	3318.56	2868.11	3936.39	4424.5	4053.47	3067.98	2751.6	1713.46	2905.1	3191.09	3299.09
XM_027971721.1	34.42	34.32	36.39	32.11	35.14	37.74	34.76	35.78	25.69	25.2	24.34	29	27.98	25.92	29.04	28.34	26.77	26.31	27.15	26.42	22.6	26.05	29.35	25.33	1211	1517	1601	1241	1653	1875	2164	1518	972	1180	783	1123	949	1009	1325	1285	1082	1084	1064	852	773	908	1078	977
XM_027973691.1	34.42	27.84	28.97	20.01	25.57	28.86	22.14	22.45	24.98	9.13	12.8	11.69	13.07	17.7	19.76	21.3	36.37	20.89	23.43	17.58	25.68	21.42	18.92	21.57	1306	1327	1374	834	1297	1546	1486	1027	1019	461	444	488	478	743	972	1041	1585	928	990	611	947	805	749	897
XM_027974479.1	34.36	31.55	33.61	26.2	32.58	42.59	35.06	31.85	23.39	20.15	19.73	21.86	14.83	26.62	29.15	34.71	29.05	22.69	30.9	23.23	19.5	28.31	23.34	27.08	560	646	685	469	710	980	1011	626	410	437	294	392	233	480	616	729	544	433	561	347	309	457	397	484
XM_004019401.4	34.24	44.15	40.72	30.91	42.67	38.76	36.95	34.63	20.18	19.55	19.66	21.18	19.09	27.03	35.91	33.68	30.61	20.84	36.87	29.5	19.36	26.73	20.7	26.67	670.36	1085.96	996.87	664.66	1116.89	1071.45	1279.85	817.64	424.95	509.36	352	456.25	360.21	585.62	911.57	849.75	688.53	477.8	804.11	529.36	368.51	518.37	423.08	572.44
XM_027976536.1	34.23	35.07	27.68	24.65	26.02	28.49	22.62	26.7	22.33	19.22	25.18	24.9	25.27	20.81	25.71	25.81	27.28	25.44	20.84	26.24	21.49	17.88	19.42	19.68	1675	2156	1693.8	1325.16	1702.09	1968.6	1958.49	1575.74	1174.94	1251.48	1127	1341	1192	1126.82	1631.62	1627.56	1533.8	1457.78	1135.73	1177	1022.44	866.65	992.13	1055.71
XM_004018340.3	34.21	29.68	36.1	24.2	29.83	37.52	32.93	22.46	32.97	26.66	27.91	25.13	23.93	32.75	34.72	25.89	30.24	27.96	32.04	28.96	24.2	26.63	26.82	24.17	1606	1750	2119	1248	1872	2487	2735	1271	1664	1665	1198	1298	1083	1701	2113	1566	1631	1537	1675	1246	1104	1238	1314	1244
XM_015094381.2	34.2	33.54	36.17	44.12	43.97	42.81	39.21	47.6	71.33	82.73	100.45	63.48	114.07	60.78	46.18	34.54	40.33	58.92	25.65	38.47	46.15	45.45	73.06	32.46	5868.2	7228.04	7758.56	8315.59	10086	10370.6	11900	9846.26	13160.1	18887.3	15759.6	11984.8	18865.7	11537.5	10272.5	7636.56	7950.04	11836.6	4902.33	6049.03	7696.7	7723.44	13081.9	6106.02
XM_027972892.1	34.06	29.58	29.39	24.22	28.95	32.27	27.36	29.07	29.37	29.54	30.2	26.85	27.32	28.62	27.82	25	30.12	31.54	26.22	25.5	24.29	24.73	25.1	23.32	3681	4016	3972	2875	4183	4925	5231	3789	3414	4249	2985	3193	2846	3423	3899	3481	3740	3992	3157	2526	2552	2647	2831	2764
XM_012182389.3	33.98	32.7	20.18	27.53	36.61	34.48	24.69	31.11	18.07	16.06	17.48	15.93	22.47	31.14	24.23	17.09	28.82	28.14	17.62	23.28	27.79	20.93	24.4	14.63	8020.45	9695.03	5954.47	7136.81	11550.4	11489.6	10308.5	8853.94	4587.27	5045.38	3773.1	4137.67	5111.95	8131.94	7414.38	5196.32	7814.61	7776.43	4633.16	5035.87	6375.07	4893.34	6010.54	3785.15
XM_004016323.3	33.97	36.7	32.97	27.07	34.25	37.96	27.7	35.78	28.4	37.58	32.38	25.59	25.97	34.52	30.64	26.89	32.11	40.17	30.45	32.96	35.2	30.79	30.35	31.05	974.4	1322.6	1182.55	853.06	1313.34	1537.32	1405.64	1237.77	876.19	1434.64	849.28	807.84	718	1095.73	1139.77	993.99	1058.11	1349.44	973.04	866.47	981.52	874.79	908.67	976.47
XM_015101774.2	33.95	23.03	23.67	21.43	27.68	25.64	27.44	26.99	21.83	17.06	23.12	21.76	27.62	19.65	27.37	18.71	23.06	21.07	19.45	24.62	22.42	24.83	25.13	18.55	2823	2406	2461	1957	3077	3010	4037	2706	1952	1887	1758	1991	2214	1808	2951	2004	2203	2051	1801	1876	1812	2045	2181	1691
XM_027959332.1	33.91	25.75	26.16	21.53	28.11	35.84	33.11	32.94	30.07	22.06	19.48	20.15	19.57	29.35	30.97	34.76	25.68	20.81	22.13	20.48	18.07	26.77	25.23	27.42	1778.93	1697.4	1716.42	1240.8	1971.32	2654.79	3073.36	2083.72	1696.33	1540.17	934.63	1163.02	989.63	1703.85	2106.77	2349.69	1547.77	1278.64	1293.12	984.48	921.38	1391.12	1381.48	1577.45
XM_015098426.2	33.88	37.29	29.43	26.25	33.13	35.47	27.57	24.66	19.85	23.41	22.66	15.36	16.32	21.5	26.98	30.51	32.39	26.13	31.39	30.45	21.11	28.11	23.67	24.71	877.24	1212.93	952.97	746.6	1146.77	1296.76	1263.19	769.96	552.61	806.73	536.66	437.69	407.35	615.99	905.88	1018.01	963.58	792.23	905.43	722.54	531.37	721.07	639.72	701.65
XM_004014168.3	33.87	36.49	38.56	25.98	37.29	45.95	36.59	35.6	27.58	26.91	22.89	28.18	20.76	29.56	33.63	38.62	27.24	24.66	36.72	29.77	20.69	25.93	23.95	28.77	699	946	995	589	1029	1339	1336	886	612	739	432	640	413	675	900	1027	646	596	844	563	415	530	516	651
XM_004020110.3	33.86	19.08	21.69	28.9	33.65	9.29	8.82	22.87	23.8	10.97	13.3	23.44	18.53	5.37	7.08	19.74	28.75	13.31	16.92	22.98	19.94	5.56	7.01	18.39	622.37	440.45	498.53	583.45	826.58	241.15	286.72	506.71	470.22	268.27	223.53	473.96	328.28	109.26	168.8	467.53	607.01	286.47	346.3	386.95	356.18	101.24	134.53	370.46
XM_004020408.3	33.83	46.22	39.6	31.95	34.17	47.35	42.6	27.51	17.45	35.65	50.43	43.86	42.3	25.21	47.08	20.08	23.27	26.81	30.55	28.12	36	46.91	27.3	26.03	1437.7	2467.7	2104.57	1491.7	1941.58	2841.28	3202.82	1409.71	797.48	2016.23	1959.91	2051.28	1733	1185.39	2594.69	1099.35	1136.22	1334.17	1446.2	1095.25	1487.26	1974.54	1210.85	1212.97
XM_015092739.2	33.8	31.89	29.12	28.88	31.77	32.76	30.85	27.8	26.54	32.57	27.92	34.18	37.09	31.47	31.4	28.97	24.05	29.95	21.04	28.95	22.8	25.17	21.87	23.11	1843.48	2184.86	1985.72	1730.12	2316.14	2522.57	2976.59	1828.37	1556.37	2364.1	1392.24	2051.05	1949.7	1898.86	2220.48	2036.07	1506.7	1912.71	1278.06	1447.17	1208.71	1359.6	1245.18	1381.89
XM_027964116.1	33.76	39.12	30.6	28.4	46.99	41.65	21.54	32	17.45	15.83	14.72	21.04	17.08	32.73	29.59	34.1	32.15	15.13	21.74	23.03	24.25	23.6	11.49	24.49	846.1	1231.48	958.99	781.83	1574.34	1473.73	955.09	967.05	470.17	527.92	337.33	580.29	412.47	907.51	961.4	1101.15	925.75	443.96	606.74	528.87	590.77	585.81	300.47	672.77
XM_004008450.4	33.74	38.91	42.01	27.92	36.36	41.91	36.54	35.63	21.82	25.05	28.79	29.42	21.18	26.24	36.83	37.22	28.45	24.44	32.51	24.95	19.24	25.73	26	24.9	1015.48	1470.84	1580.7	922.83	1462.61	1780.5	1945.19	1292.83	705.98	1003.13	792.33	974.11	614.38	873.55	1437.01	1443.36	983.47	861.04	1089.71	688	562.87	766.78	816.67	821.65
XM_004002463.4	33.72	23.9	38.44	21.7	34.21	42.03	32.87	32.7	13.51	54.65	44.08	53.16	34.8	33.15	38.44	55.63	8.49	24.41	29.63	24.89	23.49	8.45	5.03	33.6	1191.97	1061.34	1699	842.64	1616.62	2097.45	2055.58	1393.74	513.37	2570.69	1424.87	2067.86	1185.92	1296.4	1762.01	2533.83	344.8	1010.52	1166.69	806.42	807.13	295.91	185.43	1302.22
XM_015104187.2	33.69	26.48	37.44	21.13	24.86	30.7	32.96	24.81	31.87	29.33	30.81	28.4	23.4	25.18	35.55	33.58	28.04	29.2	35.15	29.18	24.82	28.8	29.05	35.21	1392	1374.72	1934.11	958.83	1373.01	1791.13	2408.97	1236	1416	1612.42	1164	1291.05	932.02	1151	1904.58	1787.52	1331.1	1413	1617.64	1105.02	997	1178.62	1252.79	1595
XM_015098183.2	33.68	33.91	38.09	27.6	31.66	31.14	27.77	26.64	29.67	27.74	29.5	31.23	24.52	27.18	27.51	30.21	29.72	26.66	31.54	29.23	22.04	22.93	22.6	23.06	1231	1557	1741	1108	1547	1607	1796	1174	1166	1349	986	1256	864	1099	1304	1423	1248	1141	1284	979	783	830	862	924
XM_027980039.1	33.66	33.14	40.77	28.89	28.8	41.85	33.94	34.93	32.12	26.87	27.86	24.41	21.77	33.74	30.01	32.73	26.83	31.1	32.99	33.91	20.41	29.1	28.74	28.08	2691.02	3328.62	4075.83	2537	3077.82	4724.28	4800.41	3367	2761.07	2858.84	2037.07	2147.47	1677.93	2984.56	3110.47	3371.77	2464.62	2911.66	2937.35	2484.46	1586.37	2304.21	2398.31	2461.65
XM_012106591.3	33.63	23.41	20.47	21.69	26.99	25.94	20.25	23.58	32.57	29.78	30.85	23.97	31.84	26.81	23.6	16.89	26.96	35.4	19.45	26.6	27.01	20	27.79	18.93	2737	2394	2083	1939	2937	2981	2916	2314	2851	3226	2296	2147	2498	2414	2491	1771	2521	3374	1763	1984	2137	1612	2361	1689
XM_004003104.4	33.61	24.63	30.09	19.61	26.07	29.69	29.35	25.81	24.29	21.92	23.21	26.38	19.81	27.27	32.49	33.8	28.11	19.09	24.28	23	19.39	23.25	22.14	23.08	947	872	1060	607	982	1181	1463	877	736	822	598	818	538	850	1187	1227	910	630	762	594	531	649	651	713
XM_004010368.4	33.61	26.71	27.59	22.22	28.12	33.82	26.7	27.87	28.82	25.53	25.13	25.38	21.16	29.67	27.04	24.93	26.4	25.68	24.72	25.23	21.53	25.16	23.16	21.94	3213	3208	3298	2333	3594	4564	4515	3212	2963	3248	2197	2670	1950	3138	3352	3071	2899	2875	2632	2210	2001	2382	2311	2300
XM_027966528.1	33.57	25.56	25.54	22.15	30.96	26.98	24.46	28.38	23.22	9.99	16.31	11.51	14.32	21.22	28.37	21.39	32.8	19.95	20.25	24.72	20.98	26.15	29.99	16.9	2357.44	2255	2243.03	1708.91	2906.53	2675.39	3039.14	2402.81	1753.76	933.2	1047.31	889.39	969.39	1648.76	2583.1	1935.8	2646.17	1640.4	1583.78	1590.92	1432.33	1819.02	2198.12	1301.62
XM_027966316.1	33.49	31.37	29.23	25.76	30.46	34.69	31.88	28.04	21.3	17.23	19.54	18.49	16.76	24.23	27.78	29.53	30.2	21.83	28.64	27.31	17.79	25.53	22.05	21.13	1702.65	2003.09	1858.15	1438.42	2069.93	2489.6	2866.63	1718.39	1164.39	1165.42	908.41	1034.29	821.14	1362.92	1831.13	1934.34	1763.49	1299.22	1621.78	1272.04	879.04	1285.37	1169.98	1177.56
XM_004002817.4	33.48	17.2	28.92	27.4	31.31	29.91	26.27	13.42	24.87	7.43	19.36	25.58	19.64	22.47	20.12	8.95	26.16	9.86	22.4	26.11	20.04	25.27	24.95	11.07	3691.05	2382.53	3987.02	3318.44	4615	4655.01	5123.19	1783.65	2947.64	1089.62	1952	3103	2086.59	2741.27	2875.8	1271.58	3313.25	1273.45	2750.04	2637.61	2147.19	2759.71	2870.71	1338.22
XM_027970390.1	33.47	33.91	28.09	28.94	33.56	37.23	29.12	33.09	25.64	21.42	26.44	18.84	26.58	31.81	24.5	24.66	30.84	31.03	29.18	28.57	25.13	28.1	26.54	21.24	2878.9	3664.66	3020.81	2734.01	3858.63	4521.77	4430.8	3432.57	2371.2	2452.04	2079.73	1782.91	2203.97	3027.56	2733.06	2733.33	3047.39	3125.69	2795.37	2252.21	2101.12	2393.86	2382.32	2002.99
XM_012104474.3	33.44	26.13	31.84	25.11	28.92	37.02	25.62	31.94	35.06	31.05	34.97	37.25	37.06	38.88	30.39	34.65	31.99	30.84	30.01	32.16	27.45	28.76	27.57	30.63	1627	1597	1937	1342	1881	2543	2205	1874	1834	2010	1556	1994	1738	2093	1917	2172	1788	1757	1626	1434	1298	1386	1400	1634
XM_004003968.4	33.41	30.96	31.35	22.94	31.25	35.62	29.04	28.07	22.63	15.18	16.69	17.23	12.45	24.8	28.87	33.51	30.12	20.36	32.46	26.09	19.33	23.56	20.06	23.11	1403	1633	1646	1058	1754	2112	2157	1421	1022	848	641	796	504	1152	1572	1813	1453	1001	1518	1004	789	980	879	1064
XM_015097121.2	33.41	25.55	33.65	21.45	27.39	34.42	29.78	25.6	32.55	26.01	26.9	33.27	23.84	30.78	33.76	33.32	28.85	23.33	28.73	27.84	21.67	29.76	25.17	28.38	1917.16	1841.21	2414.05	1352.08	2100.43	2788.02	3023.09	1771.3	2008.04	1985.87	1411.36	2100.56	1318.31	1953.8	2511.4	2462.85	1901.95	1567.27	1835.73	1463.8	1208.67	1691.02	1507.19	1785.52
XM_004008685.3	33.4	28.48	27.98	23.61	24.41	35.45	28.97	28.99	31.19	24.57	21.65	22.25	21.3	29.15	28.08	32.47	31.12	28.38	27.46	28.15	19.63	25.82	28.61	30.68	1955	2094	2048	1518	1910	2930	3000	2046	1963	1914	1159	1433	1202	1888	2131	2449	2093	1945	1790	1510	1117	1497	1748	1969
XM_004020011.3	33.4	27.48	29.53	18.9	31.85	31.65	31.07	31.44	28.56	22.1	22.48	22.98	20.51	25.62	27.53	31.74	26.87	23.34	27.68	24.38	20.87	23.28	22	24.63	1842.16	1903.64	2036.56	1145.05	2348.01	2464.8	3031.3	2090.48	1693.54	1621.66	1133.84	1394.36	1090.31	1563.63	1968.57	2255.53	1702.28	1507.13	1700.48	1232.38	1118.74	1271.7	1266.61	1489.41
XM_012102251.3	33.39	28.96	31.76	25.87	29.86	44.69	35.11	43.77	27.87	23.88	33.06	26.63	22.91	28.27	28.35	38.09	28.36	27.53	28.96	29.39	29.3	37.8	22.97	41.32	1068.12	1163.61	1270.28	908.98	1276.76	2018.19	1986.78	1688.35	958.49	1016.6	966.98	937.49	706.29	1000.65	1175.71	1569.87	1042.36	1031.29	1031.84	861.47	911.03	1197.57	766.81	1449.05
XM_027964653.1	33.36	27.7	24.84	24.59	28.88	30.9	25.94	28.06	30.56	26.75	29.71	27.84	30.14	24.86	24.33	22.75	27.32	29.25	23.83	26.9	26.5	25.15	27.73	24.6	3057	3188	2846	2475	3537	3997	4205	3100	3011	3261	2489	2807	2662	2520	2890	2686	2876	3138	2432	2259	2360	2282	2652	2471
XM_004020147.3	33.35	27.07	26.7	24.2	30.88	37.69	28.45	31.09	26.41	22.98	22.69	26.02	23.78	24.03	26.4	26.04	26.88	25.82	21.97	23.03	21.8	23.39	23.05	23.36	1985	2024	1987	1582	2457	3167	2995	2231	1690	1820	1235	1704	1364	1582	2037	1997	1838	1799	1456	1256	1261	1379	1432	1524
NM_001161891.1	33.33	35.69	35.45	21.94	32.82	39	28.6	28.79	24.01	17.12	18.13	20.18	15.56	23.57	31.54	31.87	26.79	20.88	32.2	24.58	19.59	24.63	18.61	23.72	1041.08	1400.24	1384.33	752.66	1370.42	1719.89	1580.48	1084.18	806.37	711.56	517.84	693.4	468.57	814.43	1277.5	1282.72	961.49	763.82	1120.21	703.59	594.8	762.02	606.52	812.31
XM_004013780.3	33.31	28.04	29.23	16.88	31.83	28.13	29.38	32.72	20.25	17.2	18.04	15.11	13.14	15.86	31.9	26.73	30.09	18.76	26.24	19.51	18.05	15.79	17.51	19.5	505	534	554	281	645	602	788	598	330	347	250	252	192	266	627	522	524	333	443	271	266	237	277	324
XM_015094763.2	33.31	37.7	36.74	28.9	36.43	39.99	29.4	35.18	31.63	43.35	44.66	45.8	38.18	33.28	30.05	31.84	29.91	40.48	28.07	33.52	29.73	28.21	25.54	33.78	1915.33	2722.95	2641.02	1824.91	2799.99	3245.91	2990.87	2439.03	1955.41	3316.69	2348.1	2897.89	2115.8	2116.99	2240.3	2358.86	1976.03	2725.17	1797.26	1766.23	1661.81	1606.62	1532.39	2129.29
XM_004014340.4	33.28	32.62	32.99	22.68	35.63	43.59	32.84	31.71	22.23	16.7	20.16	21.4	13.8	30.57	31.22	33.94	28.21	19.4	33.89	23.96	21.85	24.44	17.33	23.63	1391.58	1713.29	1724.78	1041.62	1991.53	2573.14	2428.73	1598.53	999.28	929.03	770.7	984.36	556.33	1414.14	1692.63	1828.14	1355.14	949.89	1578.13	917.98	888.03	1012.07	756.26	1083.33
XM_027957302.1	33.27	31.4	31.93	27.62	29.94	30.99	27.36	31.29	18.11	18.02	18.36	16.19	19.55	31.18	24.95	23.7	25.34	21.86	27.99	25.85	20.94	22.58	24.99	20.31	680	806	816	620	818	894	989	770.97	398	490	343	364	385	705	661	624	595	523	636.97	484	416	457	533	455
XM_004006331.4	33.26	41.47	33.54	29.96	27.03	22.39	10.21	18.59	6.54	0.01	1.31	5.76	4.77	15.39	14.21	12.9	46.28	8.78	13.76	11.18	3.76	13.96	9.22	6.84	1867.07	2924.02	2354.02	1847.07	2028.03	1774.04	1014	1258.01	395	1	67	356	258	956.01	1034.01	933.02	2984.21	577	860	575.01	205	776.03	540	421
XM_004008453.3	33.23	39.69	31.45	30.56	43.3	51.86	49.11	42.61	13.92	7.48	6.29	16.43	8.39	25.63	46.42	28.13	29.73	15.78	23.73	17.37	11.04	26.17	20.42	23.2	1526.55	2290.75	1806.55	1542.3	2659.28	3363.73	3991.25	2360.71	687.45	457.57	264.35	830.54	371.55	1302.8	2765.18	1665.05	1569.31	848.7	1214.27	731.44	492.91	1190.93	979.18	1168.53
XM_015104563.2	33.23	14.38	16.4	16.74	15.84	21.84	16.78	17.93	23.85	8.16	10.89	11.49	10.33	16.35	8.56	20.63	27.66	15.94	19.86	26.89	16.14	19.7	16.01	20.94	2565.25	1394.69	1583.44	1419.26	1634.43	2380.19	2292.27	1669.39	1979.74	838.37	768.66	975.7	768.42	1396.85	856.6	2051.94	2452.8	1441.07	1707.33	1902.1	1210.97	1506.61	1290.29	1772.31
XM_027967341.1	33.18	26.43	35.72	28.06	25.67	38.66	30.88	26.2	34.39	27.43	30.91	20.69	19.39	30.43	23.34	29.93	35.28	33.4	42.81	40.5	26.19	34.66	35.66	31.61	1346.77	1347.64	1812.79	1251	1392.61	2215	2216.82	1282.05	1501	1481.21	1147.26	923.96	758.59	1366.37	1228	1565	1645	1587.1	1935	1506.46	1033.02	1393.1	1510.68	1406.36
XM_004010736.4	33.17	36.52	37.44	27.72	35.73	34.16	36.82	28.02	31.45	30.85	29.16	30.78	25.01	24.81	35.15	30.49	30.28	26.29	31.8	29.28	24.25	23.76	23.95	25.22	867.75	1200.08	1224.63	796.44	1249.59	1261.79	1704.2	883.87	884.55	1073.78	697.63	885.94	630.78	718	1192.41	1027.77	910.05	805.28	926.66	701.99	616.6	615.67	653.92	723.43
XM_027972751.1	33.17	23.25	45.2	16.91	26.4	38.09	33.94	31.04	26.32	36.58	27.69	29.83	20.49	48.77	52.11	45.17	23.72	32.43	33.34	24.14	27.45	26.62	21.65	33.04	913.16	803.82	1555.76	511.37	971.4	1480.21	1652.54	1030.19	779.03	1339.92	696.9	903.43	543.76	1485.14	1859.98	1602.01	750.18	1045.25	1022.09	608.92	734.48	725.79	622.04	997.25
XM_027977164.1	33.15	36.6	36.46	27.55	33.29	36.96	33.53	32.94	18.35	18.98	22.23	19.81	14.73	25.17	30.56	30.99	30.25	21.12	29.49	27.84	19.63	22.97	20.64	23.35	768	1065	1056	701	1031	1209	1374	920	457	585	471	505	329	645	918	925	805	573	761	591	442	527	499	593
XM_027957941.1	33.11	27.34	26.65	22.94	29.6	31.9	26.47	28.7	26.48	25.46	25.53	22.76	24.08	28.14	24.05	24.72	28.36	27.1	25.44	24.96	24.41	25.56	22.81	25.26	2994	3106	3013	2278	3578	4072	4235	3129	2575	3063	2111	2265	2099	2815	2820	2880	2946	2869	2562	2068	2145	2289	2153	2504
XM_027971224.1	33.11	36.27	22.07	27.65	28.21	37.98	24.67	23.97	35.19	41.47	25.82	30.16	27.41	36.56	34.07	18.77	32.28	46.12	18.3	31.71	25.16	26.41	39.77	20.36	1088.06	1497.43	907.09	998.19	1239.23	1762.34	1434.18	949.91	1243.47	1813.5	775.94	1090.69	868.28	1329.26	1451.75	795.01	1218.59	1774.92	669.89	955.01	803.62	859.81	1364.14	733.49
XM_004004274.3	33.09	24.52	26.89	28.9	27.61	26.96	25.8	25.88	51.88	41.33	48.63	36.84	51.59	36.13	29.58	22.89	31.01	43.5	21.17	34.47	31.2	31.81	50.39	26.86	5596.47	5209	5686	5369	6241	6436	7717	5276	9434	9300.71	7520.53	6854.54	8410	6760	6486	4988.59	6025.53	8613	3988	5341.26	5129	5328	8894	4979.79
XM_015097695.2	33.08	27.71	29.53	23.5	29.5	32.17	29.27	30.07	21.77	23.13	26.54	26.05	18.55	25.2	27.69	29.56	23.93	23.14	25.05	25.03	19.13	21.43	18.2	23.65	1393	1466	1555	1087	1661	1913	2181	1527	986	1296	1022	1207	753	1174	1512	1604	1158	1141	1175	966	783	894	800	1092
XM_027973756.1	33.08	28.98	24.34	31.35	36.54	40.97	15.03	29.94	6.8	1.98	3.58	7.24	4.51	12.74	15.16	19.32	21.91	6.3	19.38	11.93	7.51	18.07	8.7	9.06	841.85	926.56	774.45	876.19	1242.96	1471.98	676.83	918.78	185.98	67.04	83.35	202.62	110.55	358.73	500.08	633.46	640.64	187.73	549.2	278.19	185.8	455.4	231.17	252.69
XM_004012636.3	33.07	29.83	26.82	27.42	29.77	29.1	25.7	25.96	22.14	15.51	19.84	12.56	15.74	22.16	25.59	20.75	30.09	18.78	24.44	26.27	19.64	24.2	24.21	18.38	1493	1692	1514	1360	1797	1855	2053	1413	1075	932	819	624	685	1107	1498	1207	1561	993	1229	1087	862	1082	1141	910
XM_027960156.1	33.07	36.63	46.96	30.03	33.51	63.16	42.7	31.21	24.67	15.62	23.26	6.97	6.37	50.91	18.54	39.57	36.62	25.49	64.64	40.46	19.3	38.32	34.21	24.61	1686.33	2346.39	2994.76	1681.96	2284.76	4547.58	3852.2	1919.05	1352.86	1059.65	1084.72	391.4	313.36	2872.18	1225.62	2599.83	2145.44	1522.17	3671.64	1890.67	956.95	1935.45	1820.66	1376.24
XM_004011375.4	33.02	27.34	29.63	20.45	27.82	27.9	25.89	20.71	24.4	22.37	23.61	25.88	17.43	24.08	28.69	31.88	30.07	20.56	25.83	22.44	16.22	17.35	17.13	22.58	996.93	1037	1118.6	678.29	1122.98	1189.31	1383.15	753.95	792.31	898.7	651.95	859.85	507.36	804.3	1123.08	1240.22	1042.99	726.77	868.82	620.81	476.03	519.02	539.92	747.49
XM_027959973.1	33.01	34.04	41.65	23.71	33.37	36.16	33.52	33.83	25.51	29.07	31.45	26.2	22.57	28.99	37.39	35.24	32.62	29.38	35.57	30.68	26.17	24.34	26.46	26.13	924	1197	1458	729	1249	1429	1660	1142	768	1083	805	807	609	898	1357	1271	1049	963	1109	787	712	675	773	802
XM_027965362.1	33	29.81	26.86	19.89	28.25	26.75	27.12	28.33	24.55	26.67	29.18	25.92	28.19	27.07	34.23	24.91	26.3	23.33	23.45	21.9	19.03	21.74	22.2	18.52	2604.57	2955.48	2650.99	1724.29	2981.14	2981.31	3787.29	2695.97	2084.03	2801.09	2106.01	2251.31	2144.82	2363.49	3503.22	2533.01	2385.27	2156.42	2061.33	1584.19	1459.72	1699.52	1828.78	1602.96
XM_027974349.1	33	28.71	30.7	24.74	27.07	26.61	24.52	25.56	30.18	28.98	28.47	30.33	35.21	25.36	33.45	22.55	28.37	27.39	20.67	24.66	22.09	21.35	28.58	19.34	1874	2048	2180	1543	2055	2133	2463	1750	1843	2190	1478	1895	1927	1593	2463	1650	1851	1821	1307	1283	1219	1201	1694	1204
XM_004004789.4	32.98	29.27	31.83	20.59	21.32	32.75	23.41	26.66	34.7	29.99	26.51	39.32	24.02	31.69	32.05	25.96	23.29	29.7	24.02	28.65	19.13	27.48	28.11	25.15	4394.31	4898.97	5303.01	3013.95	3797.27	6160.5	5517.66	4283.14	4971.73	5317.14	3230.49	5765.69	3084.53	4671.83	5537.23	4456.36	3564.67	4633.3	3564.84	3497.96	2477.95	3626.94	3909.77	3674.28
XM_004001988.4	32.96	52.95	48.63	45.1	54.45	57.92	52.67	42	29.98	41.75	38.9	42.42	32.38	50.05	44.07	52	26.1	40.05	45.13	47.48	37.23	39.1	37.27	40.87	2243.97	4527.6	4138.86	3372.38	4955.18	5566.61	6342.25	3446.87	2194.24	3781.61	2421.5	3177.37	2124.29	3769.69	3889.28	4560.56	2041.35	3192.24	3421.36	2961.5	2463.17	2636.25	2647.58	3050.29
XM_004005159.4	32.95	29.15	35.99	23.11	31.82	35.34	28.15	28.7	27.85	23.59	28.81	23.01	22.34	28.15	29.65	28.44	27.48	26.5	31.15	24.88	25.06	23.2	22.45	21.59	1097	1219	1498	845	1416	1661	1658	1152	997	1045	877	843	717	1037	1280	1220	1051	1033	1155	759	811	765	780	788
XM_012189130.3	32.95	19.92	32.53	17.75	23.66	29.5	32.36	23.32	31.61	29.62	23.37	31.39	25.8	27.81	33.37	33.45	29.83	25.86	30.57	22.68	19.67	28	24.14	28.52	1856.07	1410.06	2291.11	1098.33	1781.81	2346.24	3225.47	1583.71	1914.54	2220.33	1204.08	1945.74	1401.22	1733.28	2437.21	2427.9	1930.34	1705.57	1918.02	1170.93	1077.04	1562.33	1419.36	1761.39
XM_012103585.3	32.9	31.61	28.89	25.76	31.54	27.19	30.45	25.21	45.47	29.76	36.52	43.51	42.31	26.11	29.17	22.88	34.7	33.48	20.09	33.36	24.9	30.03	32.81	20.92	2146.68	2590.27	2356.79	1846.26	2750.83	2504.86	3513.78	1982.89	3189.42	2583.17	2178.78	3123.61	2660.92	1884.89	2467.56	1922.87	2600.49	2557.58	1460.13	1994.23	1578.71	1940.59	2233.79	1496.45
XM_004003261.3	32.89	24.51	28.58	19.07	29.66	35.83	29.17	28.94	28.15	26.93	26.93	25.65	26.49	27.39	28.2	27.23	21.46	21.78	28.37	21.3	22.54	23.76	22.93	26.01	1540.56	1442.26	1674.09	981.4	1857.48	2369.42	2417.46	1634.32	1417.71	1678.76	1153.31	1322.13	1195.85	1419.39	1712.85	1643.72	1155.02	1194.61	1480.05	914.42	1026.45	1102.23	1120.79	1335.54
NM_001126367.2	32.83	25.97	34.99	19.59	32.49	34.46	30.03	25.98	25.96	23.51	22.71	24.18	18.15	25.66	29.68	29.08	23.88	23.81	27.71	26.95	23.12	24.19	22.35	25.77	1900.18	1888.44	2532.6	1245.66	2513.81	2816.24	3074.84	1813.5	1615.71	1811.07	1201.94	1540.16	1012.85	1643.4	2227.47	2169.02	1588.02	1613.54	1786.44	1429.41	1301	1386.89	1350.24	1635.41
XM_004014191.4	32.81	31.97	35.24	25.5	33.78	36.03	30.54	31.06	26.91	21.66	24.03	26	19.31	27.99	31.86	31.47	29.38	25.15	30.93	29.32	22.97	26.39	23.94	23.26	2563.65	3138.19	3443.05	2188.25	3528.26	3974.79	4221.59	2925.9	2261.06	2252.02	1716.78	2235.44	1454.04	2419.76	3228.2	3168.05	2637.01	2301.18	2691.95	2099.21	1744.54	2042.54	1952.05	1992.32
XM_012102434.2	32.81	12.73	32.2	19.29	31.85	34.55	36.11	27.89	30.15	17.11	38.72	29.31	29.4	30.68	29.82	39.25	26.98	14.49	34.76	27.6	24.16	22.67	20.72	32.33	1745	850.19	2141	1127	2264	2594	3397	1788	1724	1210.79	1883	1715	1507	1805	2056	2689	1648	902.21	2059	1345	1249	1194	1150	1885
XM_015102841.2	32.76	25.18	34.77	25.76	27.24	35.58	36.79	26.22	28.68	26.49	34.93	24.42	38.01	26.57	27.73	26.43	27.49	31.14	39.3	36.97	22.91	35.1	30.84	24.73	2030	1960	2694	1753	2256	3112	4033	1959	1911	2184	1979	1665	2270	1821	2228	2110	1957	2259	2712	2099	1380	2154	1994	1680
XM_004011110.3	32.75	37.87	34.5	29.36	34.45	29.48	27.17	28.84	16.87	21.21	21.27	21.52	16.31	25.96	32.88	26.2	26.76	20.57	30.31	27.27	26.54	20.86	17.86	22.7	325	472	428	320	457	413	477	345	180	280	193	235	156	285	423	335	305	239	335	248	256	205	185	247
XM_015098556.2	32.74	17.53	15.09	19.29	15.28	25.9	9.52	17.63	21.38	13.86	21.51	15.78	19.6	27.89	21.74	13.32	23.21	27.06	19.99	19.89	24.36	21.45	21.27	15.8	5396.7	3631.12	3109.6	3492.23	3366.76	6027.6	2776.26	3504.8	3789.11	3041.07	3243	2862.82	3114.62	5087.39	4646.52	2829.26	4395.9	5222.83	3670.54	3004.28	3902.74	3502.31	3659.45	2856.47
XM_027956972.1	32.7	32.44	31.84	24.82	30.8	31.39	30.15	26.36	31.8	27.06	29.29	32.73	27.66	23.56	33.38	26.95	32.64	30.06	25.52	27.36	23.38	21.35	25.99	22.96	1657.12	2064.75	2017.18	1381.47	2086.23	2245.41	2702.69	1610.36	1732.86	1824.43	1357.25	1824.97	1351.07	1320.74	2193.09	1759.54	1900.36	1783.83	1440.22	1270.57	1151.54	1071.45	1374.45	1275.5
XM_004014969.4	32.69	27.02	29.48	21.66	26.32	31.39	25.43	24.12	28.05	27.61	28.41	29.22	21.86	27.83	27.05	28.51	25.41	25.78	25.07	25.8	23.09	23.59	21.48	25.35	2240	2326	2526	1630	2411	3037	3082	1993	2067	2517	1780	2203	1444	2110	2403	2517	2000	2068	1913	1620	1538	1601	1536	1904
XM_027967153.1	32.65	21.23	17.58	12.16	26.36	17.04	13.22	10.83	24.97	29.09	29.98	23.38	23.86	38.74	7.72	18.55	23.32	22.49	8.76	21.45	12.76	15.64	27.25	11.2	1251.33	1022.14	842.21	511.89	1350.63	922.2	896.51	500.49	1028.93	1483.31	1050.57	986.08	881.32	1642.4	383.56	916.09	1026.69	1009.36	373.85	753.17	475.33	593.5	1090.09	470.72
XM_004008811.3	32.63	32.02	30.73	28.44	29.82	53.62	74.54	41.95	37.55	44.92	31.49	24.42	28.16	30.4	70.48	42.3	22.5	21.86	16.83	16.14	15.64	32.74	39.99	31.12	1269.66	1565.27	1495.22	1215.73	1551.15	2946.09	5131.59	1968.18	1571.31	2326.16	1120.38	1045.63	1056.31	1308.94	3556.22	2121.06	1005.9	996.07	729.62	575.41	591.46	1262.1	1624.03	1327.61
XM_015096041.2	32.63	30.55	28.07	26.49	28.51	38.77	21.34	26.26	19.94	20.91	18.71	16.01	21.47	19.14	30.08	22.63	28.72	21.68	20.54	20.52	20.44	28.15	20.96	14.82	1323.02	1556.08	1422.97	1179.89	1545.07	2219.61	1530.79	1283.59	869.36	1128.16	693.67	714.09	838.89	858.48	1581.23	1182.18	1337.62	1029.28	927.43	762.4	805.69	1130.63	887.06	658.64
XM_004017225.4	32.62	29.1	26.76	22.89	29.88	32.86	25.86	28	27.77	28.25	30.08	24.09	32.24	31.53	26.59	22.82	26.67	31.44	24.93	27.46	24.99	26.69	27.14	22.29	3198	3583	3280	2464	3915	4547	4484	3309	2927	3685	2696	2598	3046	3419	3380	2882	3003	3609	2722	2467	2381	2591	2777	2396
XM_012186068.3	32.61	33.02	26.45	20.87	31.89	37.05	23.14	27.1	20.99	4.09	8.36	8.68	8.6	31.63	20.3	25.08	24.35	17.31	26.74	20.76	20.06	22.92	14.24	18.47	3732	4747	3785	2623	4879	5986	4685	3739	2583	623	875	1093	949	4005	3012	3698	3201	2320	3409	2177	2231	2598	1701	2317
NM_001144778.1	32.54	25.84	30.07	11.69	27.38	40.73	30.96	24.26	22.71	24.57	17.86	15.56	13.83	21.73	32.99	30.11	23.51	20.63	32.37	20.68	19.96	24.54	25.31	27.68	326.22	325.44	376.93	128.69	366.87	576.45	548.98	293.28	244.79	327.78	163.75	171.58	133.61	240.94	428.83	388.85	270.76	242.19	361.4	189.98	194.46	243.69	264.8	304.24
XM_004020484.4	32.49	33.5	37.46	21.93	36.61	42.6	37.12	30.25	17.06	14.05	19.22	18.39	18.89	28.67	40.66	27.66	24.13	14.77	31.24	24.6	23.41	26.86	20.46	17.37	464	601	669	344	699	859	938	521	262	267	251	289	260	453	753	509	396	247	497	322	325	380	305	272
XM_012141053.3	32.42	33.75	24.05	18.89	37.61	33.51	23.03	17.88	3.59	0	0.48	2.06	0.91	29.33	24.12	18.07	15.56	8.66	23.16	10.83	7.48	20.31	14.63	3.41	3571.36	4670.5	3312.28	2285.84	5538.52	5212.67	4488.16	2374.59	425.22	0	48.54	249.45	96.52	3574.78	3445.08	2564.81	1969.32	1117.41	2842.31	1093.35	801.17	2216.32	1682.14	412.11
XM_004010590.4	32.41	29.57	33.3	24.94	30.23	38.21	32.9	31.38	28.11	31.6	32.77	29.7	26	31.43	29.46	30.87	22.24	27.83	27.07	25.82	21.35	25.55	25.64	24.56	2099.1	2406.28	2697.27	1774.07	2617.82	3493.82	3770	2450.78	1957.89	2723.85	1940.67	2116.57	1622.93	2252.09	2474.34	2576.44	1655.28	2110.65	1952.9	1532.29	1344.15	1639.23	1733.53	1743.99
XM_027973201.1	32.41	38.25	28.62	30.09	28.34	33.59	21.31	24.61	15.33	11.72	13.72	15.51	12.37	19.54	18.09	19.49	34.77	18.3	19.22	19.25	13.27	19.54	15.55	14.89	1628	2413	1797	1660	1903	2382	1893	1490	828	783	630	857	599	1086	1178	1261	2006	1076	1075	886	648	972	815	820
XM_004020994.4	32.38	27.3	33.15	20.96	22.97	30.67	25.4	25.36	22.39	18.32	21.93	20.09	15.14	22.72	20.63	30.13	28.3	19.82	35.74	22.67	18.34	17.6	20.13	22.77	505.32	535.16	646.93	359.3	479.26	675.83	701.23	477.18	375.76	380.49	312.95	345.07	227.8	392.3	417.42	605.9	507.51	362.17	621.17	324.17	278.19	271.99	327.95	389.63
XM_027978591.1	32.33	23.78	24.98	22.99	21.25	25.18	24.36	25.2	34.93	35.48	39.84	35.35	37.71	32.66	33.27	24.79	30.91	38.54	21.08	26.92	27.82	22.78	31.61	22.73	1658	1532	1602	1295	1457	1823	2210	1558	1926	2421	1868	1995	1864	1853	2212	1638	1821	2314	1204	1265	1387	1157	1692	1278
NM_001166181.1	32.3	26.16	23.48	24.71	22.76	26.28	25.65	26.23	51.36	154.16	96.95	113.26	89.23	40.46	49.76	25.46	34.32	41.08	23.99	27.01	30.86	21.33	34.82	21.65	1151	1171	1046	967	1084	1322	1617	1127	1968	7310	3159	4441	3065	1595	2299	1169	1405	1714	952	882	1069	753	1295	846
XM_004022140.3	32.29	29.65	33.89	26.37	30.27	34.96	29.21	31.03	22.27	32.06	27.67	26.07	23.09	25.42	33.64	33.63	24.33	26.13	29.14	25.83	23.59	22.47	22.24	23.64	573	661	752	514	718	876	917	664	425	757	449	509	395	499	774	769	496	543	576	420	407	395	412	460
XM_015103112.2	32.28	25.13	27.06	22	24.48	31.45	26.8	24.74	23.04	24.59	35.45	23.71	26.29	21.7	32.34	24.1	20.1	24.57	20.65	19.82	27.23	22.94	25.11	23.59	2210.81	2161.62	2317.27	1654.52	2241.05	3040.99	3246.76	2042.64	1696.75	2241.08	2219.68	1786.61	1735.18	1644.09	2871.53	2126.54	1580.96	1970.44	1574.72	1243.84	1812.38	1555.96	1794.68	1770.77
XM_027968140.1	32.27	25.75	25.78	26.06	28.08	29.47	23.49	29	33.57	31.07	33.55	27.73	33.29	32	25.71	21.33	27.51	33.74	21.69	29.41	25.13	27.66	29.23	24.22	2406	2412	2403	2134	2798	3102	3098	2607	2691	3082	2287	2275	2392	2639	2485	2049	2356	2945	1801	2009	1821	2042	2274	1980
XM_004003256.4	32.24	29.97	29.76	23.17	27.06	31.91	29.04	26.82	24.82	23.07	23.13	23.99	19.53	26.65	26.54	24.98	27.73	25.36	25.41	26.1	21.67	21.59	22.71	21.88	2213	2584	2554	1747	2483	3092	3527	2220	1832	2107	1452	1812	1292	2024	2362	2209	2187	2038	1943	1642	1446	1468	1627	1647
XM_004016868.4	32.23	29.83	21.72	18.04	21.62	22.55	25.4	24.13	18.16	37.02	118.03	33.45	64.97	35.96	69.9	31.38	19.81	21.59	30.29	66.74	30.68	26.4	19.7	20.73	1338.78	1556.84	1128.49	823.32	1200.42	1322.86	1866.97	1208.87	811.17	2046.38	4483.66	1528.92	2601.59	1652.7	3765.23	1679.74	945.46	1050.29	1401.35	2540.81	1238.74	1086.14	854.28	944.17
XM_004006491.4	32.21	39.65	41.92	27.09	39.86	47.02	33.92	41.01	23.16	28.51	23.75	22.5	19.08	34.16	31.66	37.98	24.83	21.51	32.69	28.52	21	30.48	22.4	21.66	445	688	724	411	736	917	829	683	344	524	300	342	254	522	567	676	394	348	503	361	282	417	323	328
XM_015097388.2	32.21	23.66	30.07	28.33	23.53	24.33	29.01	33.83	39.76	45.44	48.21	40.5	41.2	31.88	35.37	30.63	28.22	39.19	23.75	40.58	29.33	28.74	40.6	34.43	1200.5	1107.55	1400.9	1159.43	1172.29	1280.02	1912.49	1520.14	1593.15	2253.13	1642.77	1660.68	1479.76	1314.46	1709.04	1470.48	1208.1	1709.96	985.88	1385.78	1062.32	1060.72	1579.01	1406.66
XM_027971019.1	32.2	85.39	61.15	52.72	76.72	37.93	35.77	57.22	18.26	48.3	35.21	42.77	35.98	26.75	29.05	59.17	20.68	45.51	56.91	70.63	41.88	39.53	22.56	45.4	710.46	2366.88	1687.1	1277.71	2263.02	1181.71	1396.17	1522.31	433.21	1418.21	710.38	1038.54	765.36	652.95	831.1	1682.38	524.29	1175.89	1398.75	1428.21	898.25	863.91	519.51	1098.21
XM_004018345.4	32.19	28.86	29.16	22.27	29.93	38.69	33.45	27.22	21.71	17.24	21.98	18.67	13.47	29.45	31.05	29.11	28.14	18.94	29.1	22.79	14.88	24.91	21.92	19.53	901.13	1015.01	1020.75	684.7	1120.22	1528.99	1656.5	918.62	653.54	642.34	562.7	574.96	363.54	912.02	1127.1	1049.84	905.04	620.91	907.46	584.76	404.82	690.61	640.46	599.48
XM_027967270.1	32.18	27.09	17.86	30.31	25.46	16.55	15.37	17.54	34.79	27.27	26.19	21.65	27.43	20.49	13.25	15.72	42.15	43.81	22.32	34.45	38.02	14.16	17.69	14.27	7093.94	7500.99	4922.98	7338.53	7503.11	5149.8	5992.94	4662.28	8246.02	7999.33	5278.19	5250.74	5827.8	4996.72	3787.16	4463.61	10675.3	11308.2	5479.69	6958.6	8146.84	3091.65	4070.73	3448.35
NM_001159760.1	32.16	27.31	24.9	17.68	32.68	55.61	24.06	32.2	5.28	0	0.87	4.65	1.8	24.17	37.06	29.65	28.92	8.92	15.21	12.35	3.82	33.16	17.8	9.79	320.39	341.84	310.16	193.49	435.3	782.25	424	386.82	56.55	0	7.96	50.97	17.29	266.47	478.71	380.61	330.98	104.05	168.79	112.75	36.95	327.25	185.04	106.94
XM_027970485.1	32.15	31.01	31.1	22.45	29.7	33.63	27.81	28.9	18.62	16.51	14.88	17.7	13.29	25.06	24.1	26.94	26.87	17.96	24.48	22.75	15.49	22.09	18.09	18.83	1403	1700	1697	1076	1733	2072	2147	1521	874	959	594	850	559	1210	1364	1515	1347	918	1190	910	657	955	824	901
XM_015092609.2	32.13	29.92	26.89	27.61	27.91	32.6	25.89	29.86	31.73	35.85	34.87	31.53	32.99	34.51	25.88	25.42	25.81	35.45	25.76	26.31	23.91	26.01	32.34	22.3	3093.87	3618.65	3237.08	2919.8	3591.99	4431.91	4410.82	3466.32	3285.37	4593.15	3070.36	3340.81	3062.37	3676.52	3231.64	3153.67	2855.27	3996.73	2762.61	2321.38	2237.82	2480.85	3250.19	2353.72
XM_004006009.3	32.1	30.48	30.91	26.88	37.71	45.93	39.18	45.69	21.3	23.03	22.9	18.58	25.01	26.02	33.97	26.78	21.55	18.68	26.17	21.28	22.03	29.42	25.35	24.83	698.51	833.17	840.89	642.4	1097.07	1410.96	1508.29	1198.87	498.32	666.89	455.73	444.98	524.47	626.46	958.45	750.75	538.85	475.89	634.37	424.36	466.04	634.08	575.66	592.46
XM_012173720.3	32.09	21.24	35.6	31.36	27.05	45.66	43.49	34.84	36.09	32.63	38.34	53.08	33.41	31.11	27.76	39.08	21.77	30.55	29.64	35.4	25.35	44.12	34.47	39.08	1220.54	1015.07	1693.33	1310.08	1375.7	2452.14	2926.94	1597.81	1476.3	1651.49	1333.7	2221.89	1224.91	1309.26	1369.35	1915.29	951.36	1360.71	1255.69	1234.02	937.24	1662.44	1368.53	1629.9
XM_027960744.1	32.09	41.49	26.56	24.84	26.71	24.59	20.07	22.35	20.07	8.46	8.9	17.1	13.23	13.56	19.18	16.94	37.67	14.1	12.45	14.89	11.1	14.41	16.74	13.81	4408.09	7158.44	4561.53	3746.75	4904.59	4768.79	4875.31	3700.58	2963.35	1546	1117.25	2584.19	1752	2060.79	3414.96	2997.01	5944.28	2267.15	1904.84	1874	1481.54	1960	2399.85	2079.06
XM_015099893.2	32.07	21.76	27.64	23.6	28.09	31.17	28.01	27.83	31.72	29.01	33.4	28.91	29.17	25.19	27.76	24.84	26.75	31.05	23.9	26.1	22.8	30.37	30.71	24.05	2644	2253	2849	2137	3096	3628	4085	2766	2812	3182	2518	2622	2318	2297	2967	2638	2533	2997	2194	1972	1827	2480	2642	2174
NM_001163057.1	32.06	59.55	46.21	23.59	32.12	35.7	30.04	30.75	12.31	11.3	12.41	15.9	10.69	28.55	37.93	33.76	22.8	12.44	33.45	18.16	10.8	18.81	16.31	17.68	339	791	611	274	454	533	562	392	140	159	120	185	109	334	520	460	277	154	394	176	111	197	180	205
XM_027968664.1	32.05	23.7	22.14	20.95	27.48	31.29	26.62	28.82	17.24	8.76	11.56	10.69	9.59	24.67	24.85	28.48	22.59	17.47	20.94	23.23	12.7	24.24	22.31	22.3	1646	1529	1422	1182	1887	2269	2419	1784.7	952.3	599	543	604	475	1402	1654.84	1885	1333.31	1051	1198	1093.25	634	1233	1196	1256
XM_027961089.1	32	36.29	25.1	26.04	31.17	30.21	24.89	27.37	18.17	21.35	17.84	26	18.34	25.85	21.9	25.13	28.31	24.2	20.9	23.81	19.56	21.39	17.54	19.87	3035.97	4326.14	2977.69	2713.99	3954.13	4047.01	4177.5	3131.41	1853.42	2695.41	1547.91	2714.57	1677.6	2713.66	2694.55	3071.79	3086.42	2688.43	2208.5	2070.26	1803.81	2010.64	1736.62	2067.23
XM_012178588.3	31.99	28.28	31.43	22.05	29.66	33.14	23.14	19.5	24.9	22.72	23.35	22.81	23.82	24.93	17.03	26.68	22.39	24.43	26.29	23.09	20.27	21.52	22.86	21.65	3176.06	3527.46	3902.1	2404.27	3936.73	4644.8	4063.68	2334.09	2658.09	3001.84	2119.55	2492.21	2279.74	2738.97	2192.42	3412.87	2553.99	2839.7	2907.43	2100.69	1955.87	2116.16	2369	2356.93
XM_004004811.4	31.94	28.94	19.67	16.95	34.26	40.53	28.68	26.81	36.62	52.9	18.98	23.59	34.28	28.51	39.12	36.48	28.77	47.26	20.07	40.21	35.93	54.32	46.18	36.93	2840	3233	2187	1655	4072	5088	4512	2874	3501	6259	1543	2308	2938	2805	4510	4179	2939	4920	1988	3276	3105	4784	4285	3600
XM_027956617.1	31.94	31.17	27.73	25.64	26.99	30.59	25.01	31.41	21.25	19.12	21.82	21.08	21.24	24.39	26.84	23.7	31.36	27.36	25.96	27.95	23.19	25.69	23.11	23.16	727	891	789	641	821	983	1007	862	520	579	454	528	466	614	792	695	820	729	658	583	513	579	549	578
XM_004010751.3	31.92	27.24	27.54	21.95	30.4	34.99	24.6	31.31	19.44	23.18	21.58	18.8	20.74	26.05	32.2	25.69	27.41	23.52	25.2	23.92	23.38	24.29	19.62	23.55	597	640	644	451	760	924	814	706	391	577	369	387	374	539	781	619	589	515	525	410	425	450	383	483
NM_001161861.1	31.9	30.57	30.91	23.76	30.29	35	28.31	19.23	19.72	16.47	19.95	18.36	16.91	21.78	29.48	16.86	25.47	20.72	23.92	22.11	17.55	24.33	20.51	12.72	800.76	963.82	970.16	655.21	1016.34	1240.32	1257.22	582.06	532.37	550.12	457.91	506.98	409.23	604.85	959.55	545.45	734.45	608.91	668.76	508.62	428.3	604.77	537.38	350.07
XM_004021733.4	31.9	34.01	37.92	23.35	32.15	40.51	35.73	34.37	23.92	25.35	24.69	24.22	19.44	29.19	30.96	32.74	26.17	28.22	31.85	27.02	21.71	27.45	22.75	25.91	1725	2310	2564	1387	2324	3093	3418	2241	1391	1824	1221	1441	1013	1746	2171	2281	1626	1787	1918	1339	1141	1470	1284	1536
XM_004019742.4	31.86	31.29	29.92	22.94	30.78	31.99	26.36	26.61	20.88	15.56	15.27	18.14	14.54	21.79	26.19	26.05	28.56	19.56	24.64	22.71	18.07	20.71	22.04	17.38	1321.58	1630.49	1552.08	1045.25	1707.14	1873.41	1934.65	1330.72	931.25	858.72	579.04	827.91	581.49	1000.18	1408.78	1392.59	1361.3	949.93	1138.31	863.24	728.54	850.98	954.25	790.48
XM_027965699.1	31.84	65.91	0.2	20.72	48.53	8.12	7.49	8.59	79.29	0.32	8.82	2.16	2.91	8.14	24.69	32.82	104.14	111.17	0.08	243.15	250.72	13.46	3.25	15.34	375	975	3	268	764	135	156	122	1004	5	95	28	33	106	377	498	1409	1533	1	2624	2870	157	40	198
XM_004015065.4	31.82	33.39	32.57	20.9	31.59	37.65	29.81	29.3	23.69	22.41	19.94	23.38	16.89	27.04	32.85	32.3	25.77	21.15	38.11	25.08	21.49	22.28	21.69	25.63	500.57	659.77	640.66	361.16	664.18	836.1	829.63	555.62	400.64	469.06	286.85	404.57	256.05	470.52	670.05	654.58	465.59	389.54	667.58	361.55	328.55	347.03	356.14	442
XM_027976279.1	31.8	30.91	30.63	22.76	27.88	29.48	24.23	25.56	27.4	22.4	24.1	20.64	20.81	24.86	24.24	23.91	26.63	26.37	26.33	24.3	20.79	23.23	22.4	20.39	2298.53	2806.57	2768.69	1806.89	2694.11	3008.3	3098.9	2227.64	2129.86	2154.89	1592.99	1641.55	1450.16	1988.46	2271.73	2227.01	2211.52	2232.47	2120.12	1609.7	1461	1662.98	1690.06	1616.32
XM_027965696.1	31.78	18.02	0.75	28.08	31.47	78.81	17.54	18.44	52.61	0.18	7.91	0.43	1.47	40.28	34.49	41.22	85.51	45.92	1.48	121.99	124.91	44.11	6.48	16.83	404.03	287.86	12	392.1	534.8	1414.65	394.39	282.67	719.23	3	92	6	18.01	566.63	568.61	675.28	1249.05	683.6	21	1421.29	1543.61	555.45	86	234.58
NM_001162560.1	31.77	30.31	30.69	26.21	27.46	36.41	31.21	20.58	27.72	23.29	17.5	27.79	19.87	28.18	29.55	31.4	27.65	26.62	27.35	30.84	16.04	24.63	24.34	23.5	534	640	645	484	617	864	928	417	501	521	269	514	322	524	644	680	534	524	512	475	262	410	427	433
XM_004013586.4	31.74	31.24	31.79	20.21	29.3	35.23	25.64	27.3	15.75	14.9	17.28	17.32	15.22	23.31	42.65	32.84	18.4	13.49	23.48	25.74	12.49	23.41	18.78	14.74	868	1073	1087	607	1071	1360	1240	900	463	542	432	521	401	705	1512	1157	578	432	715	645	332	634	536	442
XM_027967928.1	31.74	29.73	29	17.47	23.75	24.68	25.49	25.24	21.73	18.09	17.55	18.72	13.94	22.89	26.81	23.22	28.1	19.29	22.79	21.43	16.03	20.39	19.89	19.45	895.62	1053.9	1023.06	541.57	896.09	983.37	1272.64	858.63	659.42	679.27	452.82	581.18	379.2	714.49	980.79	844.18	911.04	637.23	716.19	554.19	439.8	569.89	585.83	601.82
XM_004017953.3	31.73	41.12	40.88	26.79	36.11	31.59	32.19	32.72	16.52	17.93	17.5	18.85	13.64	23.53	33.46	36.51	26.79	14.13	34.21	24.41	14.09	27.65	15.98	18.05	234	381	377	217	356	329	420	291	131	176	118	153	97	192	320	347	227	122	281	165	101	202	123	146
XM_027979628.1	31.71	23.64	20.4	29.02	34.77	33.48	32.08	37.83	39.81	43.93	64.7	54.14	53.25	31.82	30.58	30.25	30.74	46.64	29.72	36.24	37.1	25.6	26.13	33.65	1322.7	1238.6	1064.1	1329.39	1938.5	1971.45	2366.58	1902.5	1785.3	2437.72	2467.35	2484.68	2140.58	1468.34	1653.64	1625.32	1472.87	2277.89	1380.68	1384.93	1504.14	1057.51	1137.6	1538.59
XM_027976905.1	31.7	27.61	25.11	18.75	32.82	27.17	12.46	21.61	5.85	0.02	1.31	5.74	5.19	12.22	16.34	13.64	37.13	7.63	14.1	5.61	1.82	16.75	9.38	7.27	1288.65	1409.63	1276.38	836.9	1783.54	1558.99	895.88	1059.08	255.6	1.09	48.57	256.52	203.43	549.6	861.03	714.2	1733.81	363.26	638.22	208.88	71.83	674.24	398.07	324.04
XM_012189370.3	31.64	36.4	34.07	27.21	27.61	30.16	24.16	31.42	18.59	24.98	24.01	22.94	12	25.55	28.96	37.4	24.01	17.69	27.33	22.16	17.12	16.3	18.55	20.88	625.24	903.64	841.91	590.71	729.44	841.58	844.53	748.64	395.11	656.96	433.84	498.8	228.57	558.72	742.06	952.43	545.08	409.4	601.61	401.37	328.92	319.16	382.55	452.37
XM_027971146.1	31.64	38.85	38.12	23.73	38.11	43.61	29.56	31.18	14.15	17.91	15.46	18.9	14.26	25.22	33.85	40.73	23.88	14.39	33.55	21.98	12.52	22.05	12.87	21.24	335.84	518	505.93	276.72	540.75	653.53	555.06	399.09	161.53	252.93	150.07	220.75	145.95	296.15	465.91	557.14	291.2	178.84	396.63	213.77	129.2	231.81	142.63	247.24
XM_027978307.1	31.62	22.87	24.24	31.2	25.8	23.97	19.6	33.21	52.3	44.11	70.79	49.34	81.86	33.8	23.33	30.19	38.58	52.02	18.84	30.31	31.66	29.1	50.44	26.81	3178.42	2887.8	3047.18	3444.79	3467.85	3402.12	3485.56	4024.81	5652.87	5900.35	6507.22	5457.67	7931.92	3759.09	3041.15	3911	4455.12	6123.17	2109.44	2792.4	3093.48	2896.96	5292.21	2954.84
XM_027959017.1	31.61	34.74	32.85	26.48	31.84	33.77	30	34.45	26.51	21.73	23.64	26.08	17.85	32.05	37.22	33.44	29.23	25.35	30.31	28.21	22.96	24.15	22.46	22.59	448.24	618.88	582.46	412.47	603.6	676.18	752.66	589.06	404.18	410.11	306.53	406.95	243.99	502.8	684.36	611.05	476.17	420.88	478.7	366.57	316.54	339.16	332.48	351.21
XM_004019516.4	31.58	28.3	31.18	17.76	28.53	33.57	28.26	28.19	23.15	22.58	23.23	21.2	16.79	23.43	28.48	26.46	24.37	22.87	27.24	21.45	20.8	19.21	17.92	23.03	2568	2891	3170	1586	3101	3854	4065	2764	2024	2443	1727	1897	1316	2108	3003	2772	2277	2178	2467	1598	1644	1547	1521	2053
XM_027966661.1	31.58	35.19	36.73	24.41	32.78	36.29	34.54	31.06	23.44	28.48	25.44	28.95	23.05	28.39	36.14	34.95	25.85	22.71	33.77	26.66	23.2	23.16	22.82	26.68	570	798	829	484	791	925	1103	676	455	684	420	575	401	567	846	813	536	480	679	441	407	414	430	528
XM_015094917.2	31.55	37.38	25.85	24.44	30.78	31.69	27.51	27.89	22.49	22.47	22.83	23.61	21.93	28.33	28.29	23.94	30.96	28.87	24.32	26.6	22.97	23.77	25.68	25.79	1224.71	1822.77	1254.63	1042.05	1596.83	1736.37	1888.9	1305.02	938.75	1160.45	810.18	1008.24	820.4	1216.51	1423.51	1197.39	1380.52	1312.05	1051.27	945.95	866.71	913.66	1040.3	1097.67
XM_015102438.2	31.55	25.38	27.76	21.49	27.41	30.76	26.29	27.82	26.1	22.83	28.19	22.44	22.28	25.49	27.55	23.21	27.17	25.93	23.22	23.95	22.6	21.89	25.46	21.16	3301	3336	3632	2469	3834	4544	4866	3509	2936	3178	2697	2583	2247	2950	3737	3129	3266	3177	2706	2296	2298	2268	2780	2427
XM_012174025.2	31.5	24.18	25.81	19.73	24.54	24.65	23.17	23.14	21.21	18.02	20.73	21.24	18.62	21.73	20.96	23.75	23.7	19.62	20.17	21.05	16.23	21.58	17.98	19.82	2110.59	2034.62	2162.27	1451.94	2197.98	2331.88	2745.94	1869.33	1527.82	1606.11	1269.75	1565.85	1202.65	1610.31	1820.8	2049.96	1824.36	1539.24	1505.16	1292.08	1056.58	1431.76	1257.44	1455.79
XM_027969076.1	31.5	34.12	33.5	25.43	31.21	46.67	38.17	33.5	23.78	22.16	25.39	31.51	16.03	29.24	36.77	33.91	22.45	20.29	35.1	23.93	18.31	30.26	20.47	24.12	986.38	1342.43	1311.88	874.79	1306.37	2063.45	2114.73	1264.94	800.73	923.53	727.17	1085.87	483.8	1013.21	1493.12	1368.06	807.52	744	1224.32	686.63	557.27	938.62	669.1	828.16
XM_027972124.1	31.48	30.42	25.8	26.12	26.33	32	21.98	24.21	26.63	24.19	28.24	28.38	24.56	25.67	25.34	21.52	30.82	27.86	21.58	31.02	25.14	26.1	24.68	24.88	1019.17	1237	1044.53	929	1139.4	1462.9	1258.88	945	926.99	1041.94	836	1011.1	766.58	919.56	1063.74	897.8	1146.15	1056	778	920.37	791	837	834	883
XM_004002928.4	31.46	25.46	21.51	22.45	26.05	29.37	23.31	22.53	19.23	13.83	15.4	18.55	11.25	15.5	19.57	22.15	21.8	14.75	22.05	18.52	14.82	14.59	14.25	17.48	2775.13	2821.5	2371.95	2174.7	3071.34	3657.09	3636.85	2395.6	1824.22	1622.81	1241.9	1800.39	956.21	1512.04	2238.49	2517.66	2208.71	1522.98	2165.72	1496.72	1270.47	1274.74	1312.08	1690.09
XM_027959544.1	31.43	31.75	31.55	20.59	22.5	28.74	23.26	23.17	25.28	20.79	21.6	24.47	19.04	22.66	31.15	25.23	30.52	24.41	22.18	23.12	18.11	21.54	22.39	19.54	680.11	863.14	853.71	489.33	650.82	878.04	890.41	604.39	588.23	598.59	427.44	582.67	397.18	542.35	873.88	703.52	758.74	618.42	534.5	458.48	380.8	461.68	505.64	463.46
XM_004008556.3	31.42	30.9	28.35	20.1	25.45	36.69	28.04	24.98	20.41	18.44	12.35	20.18	10.78	23.24	35.75	29.93	24.41	16.86	27.28	20.12	14.96	22.29	14.56	17.53	242	299	273	170	262	399	382	232	169	189	87	171	80	198	357	297	216	152	234	142	112	170	117	148
XM_004015685.4	31.4	30.8	30	19.11	23.46	27.99	24.22	21.21	18.03	16.59	17.85	19.94	14.44	24.36	25.21	25.8	26.69	18.01	27.02	20.91	20.08	23.54	17.56	22.9	488.12	601.42	583.23	326.27	487.51	614.27	666.1	397.63	301.46	343.12	253.75	341.08	216.42	418.9	508.24	516.88	476.69	327.81	467.82	297.88	303.44	362.42	284.93	390.25
XM_004019640.3	31.4	33.05	28.5	26.62	34.07	41.81	29.84	39.54	17.81	16.55	19.81	15.69	15.5	21.73	27.32	21.29	24.37	19.71	25.28	20.85	20.36	22.61	22.07	18.18	1366	1806	1550	1272	1981	2568	2296	2074	833	958	788	751	650	1046	1541	1193	1218	1004	1225	831	861	974	1002	867
XM_015094194.2	31.4	29.86	27.56	20.83	19.9	30.92	24.32	24.52	17.69	14.26	17.27	19.16	10.05	19.99	19.96	23.19	24.99	18.93	26.46	20.37	13.94	21.38	13.58	18.62	700	836	768	510	593	973	959	659	424	423	352	470	216	493	577	666	640	494	657	416	302	472	316	455
XM_004005007.3	31.38	34.65	29.87	22.06	30.79	29.08	24.69	25.05	14.13	10.3	11.39	13.7	8.88	20.18	25.95	23.15	28.86	14.14	22.58	20.41	15.6	19.2	16.27	15.87	1049.76	1456.08	1249.45	810.48	1376.9	1373.78	1461.51	1010.54	508.23	458.54	348.41	504.38	286.46	747.06	1125.7	998.09	1109.05	553.85	841.32	625.84	507.4	636.06	568.09	581.92
XM_012101128.3	31.37	34.69	36.9	29.51	38.07	50.96	35.35	37.41	28.01	11.63	10.23	10.52	12.44	43.17	31.62	41.66	30.89	26.85	43.75	34.46	23.88	33.83	21.44	24.23	450	625	661.85	465	730	1032	897	647	432	222	134.18	166	172	685	588	770	509	451	699	453	333	480.65	321	381
NM_001009398.1	31.36	23.14	26.4	20.93	31.4	20.77	10.43	15.89	4.22	0	1.63	4.31	4.08	8.58	17.03	13.19	34.34	5.44	18.11	7.86	2.86	16.55	5.99	6.83	707.92	656.19	745.11	519.04	947.56	661.98	416.6	432.44	102.35	0	33.71	107.05	88.87	214.23	498.51	383.54	890.71	143.93	455.29	162.59	62.74	370.03	141.12	168.95
XM_015091600.2	31.35	29.22	28.45	23.42	29.17	27.75	24.93	25.3	22.3	22.01	22.82	19.65	20.56	22.87	22.69	23.27	25.45	22.92	21.71	25.06	23.36	22.32	22.26	23.02	1531.27	1792.59	1737.24	1256.35	1904.72	1913.26	2153.86	1490.03	1171.09	1430.64	1019.2	1056.15	967.7	1235.93	1437.03	1464.37	1427.72	1310.58	1180.69	1121.44	1108.81	1079.45	1134.69	1232.33
NM_001318073.1	31.34	32.39	35.95	19.67	28.61	33.52	26.07	29.22	19.35	22.39	17.83	14.27	19.24	20.15	25.4	24.23	16.77	15.59	26.94	23.23	20.92	20.83	20.03	15.47	553.7	718.7	794.15	381.57	675.58	835.99	814.57	622.32	367.63	526.22	288.03	277.33	327.62	393.84	581.76	551.44	340.42	322.43	529.98	376.02	359.24	364.38	369.24	299.58
XM_027971918.1	31.3	29.67	23.86	20.11	16.27	34.15	18.57	26.65	19.4	20.98	18.62	17.77	11.09	24.61	23.5	18.29	23.4	26.08	20.44	24.08	14.86	21.59	18.32	23.61	1611.76	1918.79	1536.09	1137.15	1119.79	2482.09	1691.84	1654.58	1074	1437.18	876.68	1006.5	550.61	1401.94	1568.57	1213.45	1384.03	1572.41	1171.87	1135.93	743.87	1100.88	984.54	1332.94
XM_027976542.1	31.29	18.39	22.81	21.12	24.43	28.04	29.68	27.28	41.61	29.53	32.48	45.53	34.78	23.94	35.39	31.33	27.48	38.93	21.57	33.81	29.1	28.08	31.99	33.89	1637	1209	1492	1214	1709	2071	2747	1721	2341	2056	1554	2621	1754	1386	2401	2112	1652	2385	1257	1621	1480	1455	1747	1944
XM_012116111.3	31.27	31.54	47.63	21.03	31.38	49.12	40.9	50.09	27.51	66.16	55.9	42.03	46.63	61.6	44.89	55.68	17.71	39.63	40.1	26.4	28.47	23.66	26.24	44.85	3169.61	4015.72	6036.16	2341.86	4252.34	7029.88	7333.92	6121.47	2998.45	8924.01	5181.52	4688.05	4556.01	6907.85	5899.78	7271.81	2061.81	4703.5	4527.06	2452.62	2805.01	2375.39	2776.16	4983.8
XM_015098694.2	31.26	26.37	27.44	19.68	24.33	29.15	24.96	25.36	21.56	21.45	32.25	21.69	22.47	22.31	31.38	22.59	24.26	29.36	24.3	30.41	22.6	24.5	22.48	22.35	1529.33	1620.6	1678.63	1057.48	1591.01	2013.14	2160.29	1495.74	1134.3	1396.22	1442.8	1167.78	1059.63	1207.73	1990.64	1424.01	1363.25	1681.94	1324.09	1363.22	1074.51	1187.17	1147.66	1198.52
XM_004001948.3	31.22	32.01	30.02	25.81	29.22	33.7	32.01	25.02	23.19	27.14	25.8	26.06	19.21	30.69	25.66	29.21	29.17	25.47	29.57	29.45	21.51	25.44	22.28	23.77	1187	1529	1427	1078	1485	1809	2153	1147	948	1373	897	1090	704	1291	1265	1431	1274	1134	1252	1026	795	958	884	991
XM_015104550.2	31.21	28.95	36.34	22.03	33.01	35.29	28.7	29.88	25.39	27.28	32.81	30.44	21.63	27.66	27.05	31.07	27.18	22.81	27.78	26.17	20.61	23.23	20.47	25.12	3049.07	3553.14	4439.54	2363.49	4311.15	4867.77	4959.6	3520.07	2667.71	3545.86	2930.66	3272.36	2036.55	2989.66	3426.6	3910.58	3050.3	2609.63	3023.22	2343.14	1957.47	2247.48	2086.76	2690.94
XM_027961414.1	31.15	35.17	28.61	29.37	30.28	36.29	33.25	26.64	21.78	15.64	15.37	23.44	13.48	23.97	26.17	26.26	25.98	20.46	27.85	33.75	17.41	27.13	26.23	19.19	983	1394.53	1129	1018	1277.58	1617.08	1856.4	1013.69	739	656.76	443.7	814	410	837	1071	1068	942	756	979	976	534	847.93	864	664
XM_004003991.3	31.12	33.66	33.84	21.94	31.3	33.89	29.43	27.41	20.22	19.11	17.8	22.15	14.53	25.67	31.38	30.78	27.32	19.51	30.74	21.54	17.21	21.45	19.02	20.81	1384	1880.98	1882	1071.99	1861	2128	2315.89	1470	967	1130.9	723.99	1083.97	622.99	1263	1809.92	1764	1395.99	1015.99	1522.95	878	744	944.99	883	1015
XM_027960482.1	31.11	32.92	24.71	29.09	13.58	35.91	25.28	31.67	31.05	26.5	28.3	24.12	33.06	27.6	29.64	22.05	31.72	33.82	24.09	22.08	28.66	30.16	32.62	23.84	3346.52	4449.37	3323.5	3437.14	1952.91	5454.7	4811.87	4108.12	3591.63	3793.28	2784.23	2855.43	3428.42	3284.6	4133.73	3055.7	3920.71	4260.13	2886.39	2176.61	2997.31	3213.31	3662.42	2812
XM_015094997.2	31.06	26.17	31.28	26.55	33.86	42.64	30.54	41.09	22.68	18.92	24.62	13.56	17.37	29.3	23.06	29.38	23.84	25.88	31.52	28.76	23.21	27.99	28.48	20.88	1480	1567	1864	1390	2157	2869	2575	2361	1162	1200	1073	711.06	798	1545	1425	1804	1305	1444	1673	1256	1075	1321	1416.55	1091
XM_004011405.3	31.05	29.9	27.66	19.46	26.19	31.35	23.45	25.69	19.67	15.8	17.94	19.59	17.67	20.36	24.65	25.24	24.8	16.71	21.95	18.88	14	17.41	15.02	19.74	1226.16	1483.31	1365.52	843.87	1382.35	1747.51	1637.86	1223.17	835.02	830.18	647.81	851.26	672.49	889.5	1261.97	1284.28	1125.1	772.81	965.34	683.21	537.15	680.75	618.92	854.72
XM_012187922.3	31.01	19.47	26.49	24.6	25.59	37.34	32.47	21.63	30.57	19.96	22.21	23.59	20.73	34.82	24.34	33.04	27.56	22.04	27.75	31.48	26.63	31.11	29.57	31.54	1234	973	1318	1075	1361	2098	2286	1038	1308	1057	808	1033	795	1533	1256	1694	1260	1027	1230	1148	1030	1226	1228	1376
XM_027965595.1	30.99	23.48	34.86	36.49	30.75	36.38	39.01	40.96	44.91	52.25	60.01	59.7	60.29	37.68	43.49	44.27	29.23	34.81	29.07	28.31	30.58	35.47	46.93	36.05	1101.3	1047.89	1548.65	1424.2	1460.56	1824.89	2452.27	1755.02	1716.03	2470.26	1949.67	2334.21	2065.06	1481.47	2003.53	2026.61	1193.27	1448.39	1150.52	921.69	1056.13	1248.19	1740.49	1404.26
XM_004020916.4	30.97	28.79	35.05	26.11	24.83	26.95	26.1	24.5	20.51	29.28	28.24	32.87	24.9	27.99	35.83	32.46	24.82	26.25	26.21	21.89	16.99	19.61	20.97	21.63	542	633	767	502	581	666	808	517	386	682	452	633	420	542	813	732	499	538	511	351	289	340	383	415
NM_001161864.1	30.95	29.61	32.75	26.75	29.31	37.53	26.21	27.83	23.31	23.3	24.73	22.02	19.14	29.72	30.34	28.99	33.24	25.32	26.71	27.23	20.8	24.2	23.91	25.19	594	714	786	564	752	1017	890	644	481	595	434	465	354	631	755	717	733	569	571	479	388	460	479	530
XM_004004742.4	30.94	26.98	33.62	22.67	29.64	34.22	30.72	26.22	27.58	27.69	31.36	27.57	21.43	31.6	27.65	28.14	26.97	23.99	28.99	25.34	21.81	26.85	23.17	24.21	1679	1839	2281	1351	2150	2621	2949	1715	1609	1999	1556	1646	1121	1897	1945	1967	1681	1524	1752	1260	1150	1443	1312	1440
XM_004006087.4	30.94	20.73	12.03	8.86	40.06	9.63	34.66	23.95	21.54	19.55	9.64	7.32	28.52	9.45	31.37	18.96	17.4	19.87	7.91	9.86	30.21	10.47	27.46	18.37	2819.22	2372.48	1370.61	887.1	4879	1238.72	5587	2631	2110.7	2370.03	802.76	734.28	2505.15	952.26	3706.28	2225.48	1821.79	2120.1	802.59	823.03	2675.16	944.7	2611	1835.02
XM_015097110.2	30.91	18.02	20.89	21.8	30.91	30.86	25.4	33.89	61.02	31.3	42.58	26.21	46.19	22.6	17.18	25.32	23.96	42.09	20.28	33.2	37.35	37.73	47.47	38.17	13658.9	10002.1	11543.1	10578.4	18254.8	19247.9	19854	18055.2	28989.6	18401.5	17201.7	12742.1	19673	11045.4	9841.67	14416.8	12164.1	21777	9980.31	13441.6	16040.4	16510.1	21891.9	18489.9
XM_004008105.4	30.89	23.71	27.21	21.26	24.56	26.19	28.17	20.14	17.55	18.7	16.01	21.38	14.13	22.41	25.91	30.41	22.47	16.91	28.49	18.47	15.5	18.8	15.73	19.3	365	352	402	276	388	437	589	287	223	294	173	278	161	293	397	463	305	234	375	200	178	220	194	250
XM_015092250.2	30.84	30.86	18.94	38.52	30.25	37.66	13.75	28.49	3.08	0.06	0.72	4.88	1.31	10.35	10.91	12.06	19.38	5.78	11.6	16.47	5.39	15.92	6.63	7.03	1657.62	2083.75	1273.11	2273.95	2173.78	2857.76	1307.22	1846.35	177.81	4	35.48	288.86	67.72	615.35	760.38	835.45	1196.54	363.51	694.55	811.34	281.73	847.34	371.9	414.01
XM_004002883.4	30.83	16.99	28.32	16.56	21.5	25.36	20.37	19.08	22.85	13.37	19.14	11.69	8.85	16.81	25.26	20.72	36.17	20.14	30.58	29.47	22.55	21.4	19.41	16.86	918.86	636.12	1055.36	542.11	856.54	1067.34	1074.31	685.85	732.45	530.48	521.68	383.56	254.14	554.49	976.42	795.62	1238.7	703.01	1015.13	804.95	653.41	631.65	603.95	550.88
[truncated: 46,414 more rows]
