# Supplementary material for: Unlocking the genetic secrets of Dorper sheep: insights into wool shedding and hair follicle development
Source: Front Vet Sci. 2024 Dec 11;11:1489379. doi: 10.3389/fvets.2024.1489379 (PMC11670804; doi:10.3389/fvets.2024.1489379)
Supplement: Supplementary file 1 [file Data_Sheet_1.zip › Appendix Table/Table S5.xlsx]

## Sheet: Guide
Table S5 Statistics of DETs.
Guide
1	S1-VS-S2
2	S1-VS-S3
3	S2-VS-S3
4	N1-VS-N2
5	N1-VS-N3
6	N2-VS-N3
7	S1-VS-N1
8	S2-VS-N2
9	S3-VS-N3

## Sheet: S1-VS-S2
id	baseMean	log2FoldChange	lfcSE	stat	pvalue	padj
NM_001009208.1	1581.39	-1.43024	0.282345	-5.06558	4.07165e-07	6.78982e-06
NM_001009224.1	578.703	-1.21153	0.188106	-6.44069	1.18935e-10	5.23081e-09
NM_001009230.1	213.436	1.13232	0.331978	3.41084	0.000647632	0.00364653
NM_001009254.1	3730.19	-1.38572	0.331186	-4.18412	2.86269e-05	0.000264109
NM_001009261.1	5.10847	-1.83783	0.707099	-2.59911	0.00934652	0.0323251
NM_001009270.1	1391.17	-1.06448	0.124375	-8.55865	1.142e-17	2.78689e-15
NM_001009323.2	87.9384	1.10694	0.335051	3.3038	0.000953848	0.00501905
NM_001009335.1	55.288	1.51847	0.379589	4.0003	6.32614e-05	0.000510564
NM_001009395.2	203.679	1.18575	0.291917	4.06195	4.86645e-05	0.000414041
NM_001009402.2	34.6973	1.61746	0.331733	4.87578	1.08378e-06	1.56476e-05
NM_001009429.1	458.586	-1.47632	0.176799	-8.35028	6.81039e-17	1.32313e-14
NM_001009445.1	7131.6	-3.28096	1.04465	-3.14071	0.00168537	0.00805874
NM_001009469.1	106.841	-1.18769	0.293465	-4.04714	5.18476e-05	0.000435385
NM_001009476.1	437.811	1.75995	0.270628	6.50323	7.86147e-11	3.62479e-09
NM_001009485.1	157.633	1.00922	0.280089	3.60321	0.000314313	0.00198589
NM_001009729.1	10.4056	-2.70665	0.634807	-4.26373	2.01038e-05	0.000195861
NM_001009731.1	114.268	1.089	0.342706	3.17766	0.00148469	0.007257
NM_001009739.1	40618	-3.58214	0.94476	-3.79159	0.000149684	0.00106293
NM_001009740.1	93.0876	1.1051	0.199814	5.53063	3.19076e-08	7.50297e-07
NM_001009758.1	419.656	-1.21848	0.271288	-4.49148	7.07307e-06	7.88519e-05
NM_001009761.1	148.67	-3.50731	0.445252	-7.87713	3.34981e-15	4.41007e-13
NM_001009763.1	469.846	1.2091	0.255115	4.73941	2.14344e-06	2.79976e-05
NM_001009780.1	74.8494	-2.3198	0.3904	-5.94211	2.81381e-09	8.99475e-08
NM_001009802.1	13.8168	-1.63905	0.622226	-2.63418	0.0084341	0.0296564
NM_001038014.1	13.1262	-1.97931	0.600874	-3.29406	0.000987528	0.00516639
NM_001082593.1	143.039	1.16545	0.25297	4.60707	4.08384e-06	4.8985e-05
NM_001099630.1	8.7191	1.3572	0.500707	2.71057	0.00671667	0.0246905
NM_001104933.1	1375.01	-1.42564	0.186691	-7.63639	2.23399e-14	2.24645e-12
NM_001113772.1	46.3859	-1.82127	0.489307	-3.72214	0.000197542	0.00134502
NM_001114667.1	1993.85	-2.54743	0.424341	-6.00325	1.93405e-09	6.45037e-08
NM_001114761.1	3008.67	-3.9806	0.945072	-4.21195	2.53176e-05	0.000238089
NM_001114763.2	26978.5	-3.63598	0.845219	-4.30182	1.69402e-05	0.000168484
NM_001122650.1	32.4752	-2.64619	0.492325	-5.37488	7.66341e-08	1.57124e-06
NM_001123403.1	548.013	1.07214	0.208939	5.13136	2.87653e-07	5.06709e-06
NM_001134305.1	23.5377	-1.53522	0.613626	-2.50188	0.0123536	0.0403142
NM_001135060.2	20.8719	1.11322	0.435906	2.55381	0.0106552	0.0358899
NM_001135220.1	910.978	-1.63573	0.162518	-10.0649	7.89662e-24	7.52473e-21
NM_001135926.1	29.9018	1.0404	0.406485	2.55951	0.0104819	0.0354433
NM_001139449.1	45.1098	1.46677	0.389791	3.76296	0.000167911	0.00117239
NM_001139455.1	220.033	-1.08382	0.214074	-5.06282	4.1309e-07	6.87715e-06
NM_001142506.1	104.364	1.81731	0.544038	3.3404	0.000836565	0.0044941
NM_001142508.1	40.7679	-1.34493	0.41338	-3.2535	0.00113994	0.00580145
NM_001145179.1	1236.55	-1.04664	0.144271	-7.25466	4.02672e-13	2.94083e-11
NM_001145186.2	249.246	-1.04798	0.153121	-6.84415	7.69286e-12	4.36096e-10
NM_001159761.1	859.092	-3.36577	0.789818	-4.26145	2.03106e-05	0.000197491
NM_001161876.1	2057.15	-1.11582	0.133138	-8.38097	5.24925e-17	1.05043e-14
NM_001162545.1	38.2665	-1.67553	0.351373	-4.76852	1.85584e-06	2.48019e-05
NM_001162547.1	54.329	-1.03386	0.222945	-4.63726	3.5305e-06	4.32103e-05
NM_001163057.1	302.309	-1.69181	0.266394	-6.35076	2.14256e-10	8.86741e-09
NM_001166180.1	4512.8	1.66793	0.274828	6.069	1.2871e-09	4.46379e-08
NM_001166181.1	2478.58	1.92546	0.270713	7.11256	1.13914e-12	7.8066e-11
NM_001166182.1	1773.57	3.06711	0.892934	3.43486	0.00059285	0.003378
NM_001166192.1	28.7613	1.50929	0.376332	4.01053	6.05816e-05	0.000493808
NM_001166201.1	38.141	-1.72194	0.28854	-5.96776	2.40533e-09	7.82652e-08
NM_001174111.1	23.3727	2.69928	0.590749	4.56925	4.89469e-06	5.71123e-05
NM_001199066.1	14798.3	-3.46054	1.10113	-3.14271	0.00167394	0.00802136
NM_001199067.1	9137.24	-3.72846	1.06514	-3.50044	0.000464483	0.00275564
NM_001199069.1	12883.6	-3.3677	1.11159	-3.02961	0.00244867	0.0108769
NM_001199070.1	8459.12	-3.48555	1.06001	-3.28822	0.00100822	0.00525089
NM_001246006.1	9146.08	1.10426	0.2591	4.2619	2.02698e-05	0.00019719
NM_001246262.1	54.8317	1.39025	0.359682	3.86521	0.000110995	0.000824778
NM_001278560.1	87.445	-1.33587	0.265426	-5.03292	4.83053e-07	7.83336e-06
NM_001280672.1	961.204	-1.25395	0.162677	-7.7082	1.27601e-14	1.37281e-12
NM_001280682.1	108.273	1.47577	0.32968	4.47636	7.59276e-06	8.38052e-05
NM_001280716.1	16385.2	-3.35282	0.910215	-3.68354	0.000230015	0.00153121
NM_001304278.1	134.548	-1.29187	0.303365	-4.25845	2.05847e-05	0.000199506
NM_001306107.1	25.1389	-1.68033	0.558608	-3.00807	0.00262912	0.0115275
NM_001308573.1	73.4552	-3.5033	0.599373	-5.84493	5.06771e-09	1.52039e-07
NM_001308583.1	4.20549	-2.06233	0.751906	-2.7428	0.00609182	0.0229543
NM_001308589.1	324.128	1.10073	0.12316	8.93736	3.98578e-19	1.44813e-16
NM_001308594.1	184.823	1.05519	0.35776	2.94944	0.00318346	0.0134738
NM_001308600.1	26648.3	-1.2123	0.234118	-5.17816	2.24085e-07	4.08766e-06
XM_004001760.4	417.779	1.22114	0.170845	7.14765	8.82736e-13	6.11226e-11
XM_004001807.4	57.8665	1.30984	0.290057	4.51579	6.30798e-06	7.12353e-05
XM_004001812.4	95.5088	-1.97907	0.322583	-6.13508	8.51151e-10	3.08e-08
XM_004001935.4	634.17	-1.0678	0.425303	-2.51067	0.0120501	0.0395563
XM_004001979.4	57.6195	-1.24802	0.357398	-3.49196	0.000479482	0.00283036
XM_004002011.4	4204.4	-1.20204	0.438267	-2.74271	0.0060934	0.0229546
XM_004002027.4	827.308	1.20831	0.417847	2.89176	0.00383093	0.0157188
XM_004002071.4	166.697	-1.13369	0.358156	-3.16534	0.00154902	0.00751451
XM_004002077.4	142.527	-2.87964	0.636225	-4.52613	6.00726e-06	6.84185e-05
XM_004002081.4	286.083	-1.29782	0.258984	-5.01122	5.40864e-07	8.59693e-06
XM_004002159.3	3563.67	1.16797	0.270914	4.3112	1.62369e-05	0.000162459
XM_004002224.3	716.866	-1.05269	0.160605	-6.55449	5.58317e-11	2.67284e-09
XM_004002239.4	133.474	-1.26603	0.235058	-5.38603	7.20301e-08	1.49213e-06
XM_004002244.4	1194.68	-2.38962	0.247837	-9.6419	5.31919e-22	4.01276e-19
XM_004002371.4	22.7841	-1.40017	0.365333	-3.83257	0.000126809	0.000922679
XM_004002423.4	340.962	-1.55081	0.209235	-7.4118	1.24593e-13	1.03885e-11
XM_004002427.4	2492.37	-1.31312	0.210949	-6.22484	4.82039e-10	1.82691e-08
XM_004002428.4	121.306	-1.78065	0.324366	-5.48963	4.02773e-08	9.11753e-07
XM_004002430.4	1225.84	-1.44279	0.344524	-4.18778	2.81695e-05	0.000260369
XM_004002448.4	390.718	-1.32758	0.238235	-5.57258	2.50995e-08	6.03684e-07
XM_004002465.3	6989.72	1.292	0.352659	3.66359	0.000248707	0.00162841
XM_004002490.4	1594.54	-1.71848	0.161933	-10.6123	2.6114e-26	4.01975e-23
XM_004002501.4	17.3045	-2.91139	0.475071	-6.12833	8.88089e-10	3.17917e-08
XM_004002518.3	757.445	-1.24605	0.205871	-6.05258	1.42547e-09	4.85947e-08
XM_004002519.3	16591.5	-3.78766	0.899881	-4.20907	2.56428e-05	0.000240346
XM_004002522.3	75.7516	-1.32674	0.343643	-3.8608	0.000113014	0.000836979
XM_004002528.3	3532.11	-1.59837	0.238013	-6.71549	1.87431e-11	9.79293e-10
XM_004002530.4	1019.56	-1.56668	0.206722	-7.57869	3.49068e-14	3.31986e-12
XM_004002589.3	758.102	-1.71142	0.236686	-7.23074	4.80377e-13	3.47033e-11
XM_004002602.4	242.827	-1.16854	0.209379	-5.581	2.39136e-08	5.83654e-07
XM_004002610.3	346.849	-1.21011	0.15454	-7.83045	4.86121e-15	6.11809e-13
XM_004002715.4	15.1741	1.43558	0.56835	2.52587	0.0115412	0.0382241
XM_004002776.4	2140.49	-3.34695	0.935525	-3.57762	0.000346741	0.00215532
XM_004002777.4	2889.54	-3.69272	1.01809	-3.62709	0.00028663	0.00183897
XM_004002807.3	545.724	-1.03654	0.265938	-3.89769	9.71158e-05	0.000735017
XM_004002816.4	79.6894	-1.32889	0.4856	-2.73659	0.006208	0.0232892
XM_004002819.4	197.868	-1.33242	0.343076	-3.88375	0.000102857	0.000771466
XM_004002827.4	75.1157	-1.14655	0.378443	-3.02965	0.00244839	0.0108769
XM_004002847.4	569.67	1.12471	0.176176	6.38403	1.72485e-10	7.29726e-09
XM_004002876.4	305.627	-2.15756	0.361591	-5.96687	2.41846e-09	7.85645e-08
XM_004002907.4	439.322	-1.11645	0.200135	-5.5785	2.42606e-08	5.8562e-07
XM_004002921.4	5123.3	-1.23082	0.243518	-5.05433	4.31914e-07	7.14146e-06
XM_004002965.4	22.0321	-1.13552	0.438314	-2.59064	0.00957963	0.0330137
XM_004002966.4	81.4509	-2.43244	0.415909	-5.8485	4.9604e-09	1.49943e-07
XM_004003025.4	125.696	-1.4272	0.236541	-6.03363	1.60315e-09	5.41904e-08
XM_004003049.4	290.445	1.18541	0.248092	4.7781	1.76961e-06	2.38124e-05
XM_004003051.4	457.695	1.14734	0.345543	3.32041	0.000898861	0.00477618
XM_004003062.3	332.782	-1.06559	0.370937	-2.8727	0.00406986	0.0165465
XM_004003084.4	392.058	-1.06638	0.289343	-3.68553	0.000228227	0.00152184
XM_004003093.4	38.38	-1.17069	0.372655	-3.14149	0.00168088	0.00804113
XM_004003165.3	1598.28	-1.02854	0.17374	-5.91998	3.21981e-09	1.01627e-07
XM_004003186.4	58.7985	-1.22936	0.278428	-4.41535	1.00845e-05	0.000107113
XM_004003198.3	918.369	-2.41811	0.232319	-10.4086	2.26557e-25	3.02243e-22
XM_004003265.4	2834.11	-1.0843	0.148313	-7.31091	2.65344e-13	2.0037e-11
XM_004003284.4	356.165	1.11721	0.328614	3.39977	0.000674417	0.00376556
XM_004003337.4	186.382	1.89214	0.2429	7.7898	6.71141e-15	7.80826e-13
XM_004003368.4	73.0074	-1.35797	0.313223	-4.33546	1.45455e-05	0.000147452
XM_004003428.4	63.1552	-1.27959	0.209193	-6.11679	9.54767e-10	3.39961e-08
XM_004003498.4	267.734	-1.77115	0.188852	-9.3785	6.69199e-21	4.1848e-18
XM_004003967.3	308.856	1.34551	0.326294	4.1236	3.72995e-05	0.000331586
XM_004003978.3	98.949	1.34326	0.408876	3.28525	0.00101891	0.00529183
XM_004004074.4	591.3	1.50443	0.216931	6.93505	4.06068e-12	2.44754e-10
XM_004004081.3	4559.39	-1.3474	0.130946	-10.2898	7.83618e-25	9.22411e-22
XM_004004092.4	143.913	-1.19363	0.292075	-4.08672	4.3751e-05	0.000378514
XM_004004143.4	11.7171	1.48168	0.575617	2.57407	0.0100509	0.0343222
XM_004004147.4	123.27	1.50414	0.275384	5.46197	4.7087e-08	1.04004e-06
XM_004004166.3	53.4939	1.54248	0.289159	5.33436	9.58804e-08	1.91102e-06
XM_004004177.4	122.299	-1.24764	0.297894	-4.18821	2.81168e-05	0.000260123
XM_004004271.4	321.394	-1.43646	0.260816	-5.50758	3.63799e-08	8.40423e-07
XM_004004278.4	16.3592	-1.30253	0.526294	-2.47491	0.013327	0.0427331
XM_004004280.4	49.7105	-1.22293	0.263211	-4.64619	3.38122e-06	4.16635e-05
XM_004004296.4	1330.48	-1.85532	0.2828	-6.56051	5.36225e-11	2.58564e-09
XM_004004298.4	66.7634	1.46619	0.462071	3.17308	0.0015083	0.00735271
XM_004004321.4	1942.41	1.0359	0.283425	3.65494	0.000257241	0.00167567
XM_004004328.4	594.328	-1.39102	0.40828	-3.40702	0.000656762	0.00368963
XM_004004338.4	262.51	-1.50354	0.197727	-7.60413	2.86829e-14	2.79987e-12
XM_004004349.4	173.776	1.40955	0.22423	6.28617	3.25388e-10	1.29193e-08
XM_004004390.3	286.286	1.16801	0.234013	4.99122	5.99991e-07	9.3947e-06
XM_004004418.4	146.19	-3.56519	0.391904	-9.0971	9.27767e-20	4.12568e-17
XM_004004422.4	332.149	1.38544	0.249031	5.5633	2.64727e-08	6.35948e-07
XM_004004434.3	89.3062	-1.69754	0.363569	-4.6691	3.02523e-06	3.76245e-05
XM_004004436.4	4876.05	1.5124	0.243094	6.22148	4.92474e-10	1.85942e-08
XM_004004440.4	1265.77	-1.16837	0.139573	-8.37106	5.71009e-17	1.12024e-14
XM_004004448.4	87.5216	-1.08821	0.392685	-2.77121	0.00558491	0.0213935
XM_004004451.4	824.764	-1.02642	0.248867	-4.12439	3.71718e-05	0.000330745
XM_004004503.4	1060.88	-1.40702	0.160267	-8.77927	1.64538e-18	5.3106e-16
XM_004004505.4	515.343	-1.74919	0.326174	-5.36275	8.19662e-08	1.66859e-06
XM_004004569.3	1630.4	-1.05637	0.121661	-8.68286	3.85938e-18	1.13574e-15
XM_004004625.4	53.6185	-1.98866	0.343267	-5.79333	6.90031e-09	2.00409e-07
XM_004004665.4	1223.93	-1.04601	0.150336	-6.95782	3.45588e-12	2.14104e-10
XM_004004676.3	702.976	-1.77821	0.268791	-6.6156	3.70043e-11	1.8329e-09
XM_004004684.4	43.3312	-1.87754	0.340956	-5.50671	3.65611e-08	8.42884e-07
XM_004004721.4	25.0606	1.07558	0.344154	3.1253	0.00177625	0.00840497
XM_004004750.4	2489.72	-1.48672	0.16989	-8.75107	2.11339e-18	6.60798e-16
XM_004004751.3	25.047	1.21273	0.388754	3.11952	0.00181144	0.00855326
XM_004004779.4	567.535	-1.31248	0.318582	-4.11975	3.79289e-05	0.000336434
XM_004004791.4	225.278	-1.01565	0.21946	-4.62796	3.69281e-06	4.48948e-05
XM_004004810.3	4007.5	1.29799	0.316745	4.09791	4.16903e-05	0.000364626
XM_004004862.4	19.2344	-2.26382	0.499826	-4.52922	5.92006e-06	6.75791e-05
XM_004004888.4	178.869	-1.43817	0.24205	-5.94164	2.82189e-09	9.00621e-08
XM_004004974.4	217.303	1.04106	0.37794	2.75456	0.00587712	0.022291
XM_004004984.4	66.2653	2.03726	0.394977	5.15792	2.49704e-07	4.5057e-06
XM_004005007.3	767.755	-1.41338	0.162514	-8.69696	3.40906e-18	1.01819e-15
XM_004005014.4	130.666	-1.04522	0.360199	-2.9018	0.00371026	0.0153022
XM_004005063.4	90.8716	-1.19219	0.363434	-3.28034	0.00103683	0.00536503
XM_004005086.4	827.669	-1.11963	0.216101	-5.18103	2.20663e-07	4.03628e-06
XM_004005105.4	61.3877	1.11916	0.339042	3.30095	0.000963564	0.00505688
XM_004005119.4	117.636	1.04528	0.337576	3.09644	0.00195862	0.00907267
XM_004005610.4	39.5465	1.32858	0.437487	3.03684	0.0023907	0.0106977
XM_004005617.4	382.564	1.07461	0.235468	4.56373	5.02529e-06	5.83979e-05
XM_004005715.4	749.367	-1.15781	0.285561	-4.05453	5.0236e-05	0.000424344
XM_004005755.4	12.3821	-2.42968	0.557468	-4.35841	1.3101e-05	0.000135136
XM_004005803.3	697.736	-1.3237	0.213243	-6.20747	5.38453e-10	2.02292e-08
XM_004005841.3	894.22	-1.18706	0.219345	-5.41184	6.23811e-08	1.31539e-06
XM_004005870.4	472.203	-1.30505	0.294514	-4.43119	9.37145e-06	0.000100824
XM_004005909.3	131.124	-1.21598	0.363639	-3.34392	0.000826045	0.00444833
XM_004005955.4	62.1946	-1.25636	0.275876	-4.55408	5.26157e-06	6.08256e-05
XM_004006013.4	1744.79	1.07211	0.259181	4.13651	3.5263e-05	0.000316576
XM_004006050.4	113.272	1.65077	0.254826	6.47802	9.2931e-11	4.21095e-09
XM_004006116.4	248.106	-1.00944	0.21761	-4.63877	3.50492e-06	4.29579e-05
XM_004006132.4	47.5575	1.14676	0.294939	3.88814	0.000101017	0.000759941
XM_004006208.3	41.8327	-1.78645	0.383814	-4.65446	3.2483e-06	4.01741e-05
XM_004006209.4	33.1708	-1.21322	0.272598	-4.45059	8.56354e-06	9.29311e-05
XM_004006211.4	93.2932	1.08284	0.427699	2.53178	0.0113485	0.0377143
XM_004006265.4	2104.95	-1.00311	0.132371	-7.57805	3.50776e-14	3.31986e-12
XM_004006284.4	22.542	1.46249	0.427431	3.42159	0.000622558	0.0035212
XM_004006323.4	2709.19	-3.67527	0.854263	-4.30227	1.69061e-05	0.000168228
XM_004006331.4	1157.41	-3.24311	0.934744	-3.46951	0.000521403	0.00303044
XM_004006435.4	47.2731	1.66763	0.352096	4.7363	2.17655e-06	2.83376e-05
XM_004006508.4	675.071	-1.09014	0.189029	-5.76703	8.06831e-09	2.29993e-07
XM_004006660.3	94.3381	-2.13958	0.331958	-6.44533	1.15346e-10	5.10662e-09
XM_004006684.4	1405.04	-1.11471	0.240764	-4.62987	3.65892e-06	4.45098e-05
XM_004006693.4	1126.74	-1.02121	0.132724	-7.69425	1.42323e-14	1.51491e-12
XM_004006728.4	91.7898	-1.06851	0.281188	-3.79999	0.000144704	0.00103196
XM_004006733.4	91.2644	1.06107	0.226923	4.67589	2.92686e-06	3.65374e-05
XM_004006741.3	223.664	1.74037	0.422677	4.11749	3.83015e-05	0.000338688
XM_004006749.4	1020.28	-1.01833	0.17132	-5.94402	2.78112e-09	8.91874e-08
XM_004006760.3	370.255	1.05752	0.169051	6.25562	3.95927e-10	1.53248e-08
XM_004006842.4	8141.64	-1.00349	0.177002	-5.66936	1.4333e-08	3.77392e-07
XM_004006847.4	63.5425	-1.17518	0.289504	-4.0593	4.92204e-05	0.000418238
XM_004006858.4	7.6931	1.58798	0.61857	2.56717	0.0102531	0.0348582
XM_004006875.4	116.549	1.10047	0.274657	4.00669	6.15743e-05	0.000500066
XM_004006887.4	48.8003	1.04156	0.25968	4.01092	6.04814e-05	0.000493192
XM_004006920.4	133.632	-1.16467	0.25185	-4.62446	3.75579e-06	4.54946e-05
XM_004006981.4	174.363	-1.5215	0.245113	-6.20736	5.38811e-10	2.02292e-08
XM_004007016.4	113.386	-2.44749	0.451672	-5.41873	6.00228e-08	1.27643e-06
XM_004007022.4	18.5507	-1.61872	0.567837	-2.85067	0.00436272	0.0175225
XM_004007738.4	2676.37	1.58004	0.508469	3.10745	0.00188709	0.00882097
XM_004007747.4	287.263	-1.17758	0.217017	-5.42624	5.75542e-08	1.22915e-06
XM_004007748.4	125.328	2.05865	0.416465	4.94316	7.68655e-07	1.16263e-05
XM_004007752.4	14.8322	1.97266	0.588336	3.35295	0.000799556	0.00432781
XM_004007753.3	1743.22	-1.12243	0.141787	-7.91628	2.44724e-15	3.28743e-13
XM_004007756.4	567.827	1.02827	0.180503	5.69671	1.22143e-08	3.29557e-07
XM_004007767.4	633.892	-1.18689	0.146824	-8.08375	6.28046e-16	1.00037e-13
XM_004007770.4	818.756	-1.0132	0.228005	-4.44377	8.8395e-06	9.55631e-05
XM_004007867.4	96.2803	3.30081	0.436296	7.56554	3.86268e-14	3.59516e-12
XM_004007893.4	8.28243	1.5302	0.596703	2.56443	0.0103344	0.0350572
XM_004007929.4	889.334	-1.31526	0.228822	-5.74796	9.03281e-09	2.53706e-07
XM_004007939.3	32.25	1.25069	0.439525	2.84555	0.00443345	0.0177507
XM_004007942.4	120.49	1.22062	0.294535	4.14423	3.40963e-05	0.000307759
XM_004007943.3	7.53701	2.12323	0.571049	3.71813	0.000200706	0.00136286
XM_004007965.3	360.954	-1.06198	0.289379	-3.66986	0.000242681	0.00159957
XM_004007996.4	244.145	-1.08482	0.19903	-5.45051	5.02251e-08	1.10324e-06
XM_004008014.4	35.1911	1.59137	0.518658	3.06824	0.00215321	0.00981503
XM_004008030.4	40.6945	-2.17267	0.384022	-5.65767	1.53439e-08	4.00322e-07
XM_004008081.4	93.9175	1.22282	0.273592	4.4695	7.84043e-06	8.60169e-05
XM_004008096.4	102.142	-1.46644	0.265739	-5.51837	3.42166e-08	7.99893e-07
XM_004008211.4	420.207	1.19236	0.154114	7.73687	1.01895e-14	1.10505e-12
XM_004008379.4	475.911	1.32627	0.472355	2.80779	0.00498828	0.019462
XM_004008453.3	1185.1	-1.83019	0.279252	-6.55392	5.60474e-11	2.67676e-09
XM_004008460.4	15.0825	-1.6444	0.595451	-2.7616	0.00575183	0.0218904
XM_004008465.4	634.939	-2.4477	0.3956	-6.18732	6.11973e-10	2.27202e-08
XM_004008474.3	22.0715	-1.18374	0.387404	-3.05556	0.00224643	0.0101566
XM_004008521.3	254.164	-1.24964	0.199313	-6.26974	3.61656e-10	1.41626e-08
XM_004008529.3	97.5084	-1.25149	0.306885	-4.07806	4.54137e-05	0.000390366
XM_004008561.4	173.6	2.07202	0.441928	4.68859	2.751e-06	3.46228e-05
XM_004008565.3	215.8	-1.04728	0.216599	-4.83513	1.33057e-06	1.86718e-05
XM_004008596.4	163.08	-1.06519	0.305523	-3.48645	0.000489481	0.00287496
XM_004008652.4	42.3259	-1.32546	0.260046	-5.09701	3.45053e-07	5.91169e-06
XM_004008653.4	360.896	-2.03143	0.299934	-6.77292	1.2621e-11	6.84444e-10
XM_004008661.4	617.029	-1.13997	0.174785	-6.52212	6.93192e-11	3.21844e-09
XM_004008662.4	657.923	-1.57964	0.169241	-9.33368	1.02255e-20	6.0183e-18
XM_004008712.4	2318.34	-1.06842	0.144698	-7.38385	1.53779e-13	1.24586e-11
XM_004008768.4	924.432	-1.14456	0.134696	-8.4974	1.93889e-17	4.45968e-15
XM_004008829.3	224.891	-1.5611	0.371613	-4.20088	2.65876e-05	0.00024804
XM_004008833.3	24.3059	-1.28519	0.455888	-2.81909	0.00481597	0.0189262
XM_004008944.4	152.222	1.65316	0.517493	3.19456	0.00140045	0.00689746
XM_004008988.4	1114.82	-1.28892	0.153767	-8.38229	5.19085e-17	1.04923e-14
XM_004009088.4	54.9654	-2.73392	0.534614	-5.11381	3.15718e-07	5.4983e-06
XM_004009090.4	289.496	1.35163	0.325169	4.15671	3.22866e-05	0.000293544
XM_004009584.4	552.442	1.57255	0.293672	5.35477	8.56633e-08	1.73152e-06
XM_004009585.4	254.845	-1.13207	0.234467	-4.82826	1.37734e-06	1.92203e-05
XM_004009596.4	21.0771	1.02804	0.375703	2.73632	0.00621302	0.0232956
XM_004009617.4	39.4655	-2.05107	0.3088	-6.64206	3.09326e-11	1.55102e-09
XM_004009618.4	1493.39	-2.34141	0.246443	-9.50079	2.08302e-21	1.38944e-18
XM_004009627.4	25.8648	-2.40584	0.386632	-6.22257	4.89088e-10	1.85012e-08
XM_004009641.4	10.6794	1.24959	0.438911	2.84702	0.0044131	0.0176822
XM_004009664.4	292.081	-1.49808	0.275648	-5.43475	5.48718e-08	1.18069e-06
XM_004009686.4	195.871	-1.08608	0.269013	-4.03729	5.40718e-05	0.000449349
XM_004009738.4	65.9829	1.90359	0.330398	5.76151	8.33652e-09	2.36963e-07
XM_004009750.4	149.737	-1.00367	0.355374	-2.82427	0.00473879	0.0187
XM_004009765.4	249.592	1.01918	0.336129	3.03212	0.00242845	0.0108231
XM_004009846.3	1704.73	-1.13439	0.168797	-6.72047	1.81146e-11	9.53922e-10
XM_004009892.4	87.4102	1.03678	0.334363	3.10078	0.00193014	0.00896567
XM_004009907.4	39.1347	1.03669	0.383118	2.70593	0.00681141	0.0249594
XM_004009909.3	37.5299	-1.39696	0.300886	-4.64282	3.43694e-06	4.2246e-05
XM_004009939.4	2162.45	1.04908	0.216897	4.83676	1.31971e-06	1.85324e-05
XM_004009997.4	409.456	1.37407	0.232194	5.91776	3.26351e-09	1.02521e-07
XM_004009998.4	60.7559	1.56463	0.369728	4.23184	2.31787e-05	0.000220661
XM_004010171.4	75.4652	1.17479	0.483153	2.4315	0.0150364	0.0469633
XM_004010192.4	2584.71	-1.098	0.172859	-6.35202	2.12504e-10	8.82244e-09
XM_004010265.4	236.382	1.31088	0.234608	5.58754	2.30311e-08	5.64798e-07
XM_004010297.3	37.9086	1.09888	0.280283	3.92062	8.83226e-05	0.000677693
XM_004010333.4	217.431	-2.48308	0.219233	-11.3262	9.7327e-30	2.43451e-26
XM_004010336.4	1417.95	-1.0739	0.124567	-8.62105	6.63417e-18	1.77008e-15
XM_004010341.4	529.17	-1.01823	0.163179	-6.23995	4.37705e-10	1.68117e-08
XM_004010443.4	242.504	-1.20825	0.32306	-3.74001	0.000184009	0.00126624
XM_004010447.4	148.1	-1.10638	0.302049	-3.66292	0.000249352	0.00163118
XM_004010455.4	274.553	-1.58423	0.307177	-5.15739	2.50414e-07	4.51445e-06
XM_004010490.4	465.889	-1.19901	0.235408	-5.09332	3.51845e-07	6.00749e-06
XM_004010496.4	314.081	-1.97554	0.290691	-6.796	1.07562e-11	5.9624e-10
XM_004010528.4	597.099	1.20029	0.224286	5.35158	8.71889e-08	1.76058e-06
XM_004010534.4	249.213	-1.85238	0.327161	-5.66198	1.49634e-08	3.92442e-07
XM_004010560.4	70.0729	-1.12993	0.372653	-3.03213	0.00242832	0.0108231
XM_004010566.4	38.028	1.2057	0.283805	4.24835	2.1535e-05	0.000207081
XM_004010614.4	65.4224	-1.54264	0.223688	-6.89636	5.33502e-12	3.11251e-10
XM_004010661.4	269.656	-1.49013	0.173817	-8.573	1.0082e-17	2.53379e-15
XM_004010691.3	87.681	-1.32018	0.325041	-4.06157	4.8743e-05	0.000414533
XM_004010720.4	381.271	-1.23084	0.280908	-4.38165	1.17783e-05	0.000123143
XM_004010794.4	588.105	-1.10081	0.128979	-8.53477	1.40429e-17	3.38568e-15
XM_004010849.4	396.869	2.48345	0.332986	7.45812	8.77655e-14	7.66489e-12
XM_004011042.4	15.5541	-1.73066	0.474235	-3.64937	0.000262889	0.00170635
XM_004011077.4	73.7865	1.12083	0.311922	3.59332	0.000326492	0.00205194
XM_004011137.4	21.6016	-1.67318	0.482328	-3.46896	0.000522473	0.00303577
XM_004011152.4	80.4479	-3.33725	0.610341	-5.46785	4.55519e-08	1.0117e-06
XM_004011159.4	12817.6	-2.18657	0.209953	-10.4146	2.12751e-25	3.02243e-22
XM_004011166.4	1833.83	1.21552	0.177182	6.86032	6.87048e-12	3.92815e-10
XM_004011167.4	53.9334	1.04724	0.36346	2.88131	0.00396031	0.0161635
XM_004011180.4	423.195	-3.48433	0.908783	-3.83406	0.000126044	0.000918188
XM_004011206.4	53.2511	1.03174	0.30013	3.43764	0.000586799	0.00335307
XM_004011218.4	298.82	-1.90346	0.395045	-4.81834	1.44754e-06	2.00601e-05
XM_004011380.4	728.883	-1.65467	0.194913	-8.48929	2.07912e-17	4.72786e-15
XM_004011427.3	27.1867	1.00059	0.404744	2.47217	0.0134297	0.0429917
XM_004011429.4	59.2746	1.02413	0.264846	3.86689	0.000110233	0.000820333
XM_004011618.4	134.92	-1.10523	0.164919	-6.70165	2.06085e-11	1.06839e-09
XM_004011672.4	42.4222	1.01761	0.319258	3.18741	0.00143554	0.00703912
XM_004011677.4	53.859	-1.13112	0.446173	-2.53515	0.0112399	0.0374372
XM_004011721.4	962.551	-1.08416	0.162562	-6.6692	2.57201e-11	1.30631e-09
XM_004011749.4	228.009	-1.29755	0.211205	-6.14357	8.06876e-10	2.93038e-08
XM_004011762.4	34.781	-1.68662	0.322071	-5.2368	1.63382e-07	3.08729e-06
XM_004011763.3	3837.38	-3.26694	0.902504	-3.61986	0.000294758	0.00187847
XM_004011767.3	29.1602	1.01792	0.343774	2.961	0.00306638	0.0130528
XM_004012108.4	13841.4	1.17195	0.196352	5.9686	2.39297e-09	7.79896e-08
XM_004012111.4	1871.46	-1.39281	0.421709	-3.30277	0.000957354	0.00503353
XM_004012120.4	281.33	-1.64143	0.497699	-3.29805	0.000973594	0.00510149
XM_004012203.4	234.744	-2.69929	0.384327	-7.02343	2.16494e-12	1.42508e-10
XM_004012387.4	1181.58	1.02056	0.249991	4.08238	4.45771e-05	0.000384497
XM_004012572.4	217.189	-1.31332	0.156619	-8.38543	5.05409e-17	1.03201e-14
XM_004012573.4	23.3672	1.45667	0.392419	3.71203	0.000205607	0.00139188
XM_004012584.4	33.2976	-2.5549	0.376981	-6.77727	1.22465e-11	6.67753e-10
XM_004012659.3	30.8129	1.45951	0.366202	3.98554	6.73268e-05	0.000538911
XM_004012660.4	27.5095	1.31469	0.517749	2.53924	0.0111094	0.0371193
XM_004012672.4	39.0045	-1.04044	0.231611	-4.49219	7.0494e-06	7.86365e-05
XM_004012674.4	271.593	-1.55329	0.202615	-7.66617	1.77205e-14	1.83733e-12
XM_004012749.4	43.4494	-1.17766	0.374771	-3.14234	0.00167606	0.00802766
XM_004012779.4	263.215	-2.04115	0.329135	-6.20155	5.59084e-10	2.09118e-08
XM_004012781.4	64.7419	-2.13119	0.330713	-6.44424	1.16177e-10	5.12076e-09
XM_004012787.4	458.033	-1.16294	0.162376	-7.162	7.95059e-13	5.58243e-11
XM_004012805.4	22.7062	1.49	0.554963	2.68487	0.00725572	0.0262652
XM_004012813.3	37.0276	1.05942	0.321679	3.29343	0.000989746	0.00517656
XM_004012843.4	113.267	1.25847	0.257345	4.8902	1.00736e-06	1.47033e-05
XM_004012853.4	565.497	-1.90484	0.282169	-6.75071	1.47121e-11	7.93542e-10
XM_004012860.4	79.7354	-1.61769	0.288229	-5.61252	1.99407e-08	5.00041e-07
XM_004012873.4	3521.08	-3.90147	0.979473	-3.98324	6.79833e-05	0.000543061
XM_004012876.4	4008.07	-1.76149	0.224009	-7.86347	3.73627e-15	4.85496e-13
XM_004012877.4	581.298	-3.26561	0.560649	-5.82469	5.72204e-09	1.70646e-07
XM_004012899.4	1394.51	-3.37875	0.85705	-3.9423	8.07036e-05	0.000629368
XM_004012960.4	37.4778	1.04266	0.270189	3.859	0.000113853	0.000841017
XM_004012966.4	68.4589	1.02966	0.336843	3.05679	0.0022372	0.0101264
XM_004012986.4	32.1527	1.01499	0.340563	2.98033	0.00287934	0.0124204
XM_004012999.4	24.9659	-1.87762	0.338616	-5.54498	2.93989e-08	6.99526e-07
XM_004013035.3	837.508	-1.23947	0.135074	-9.17626	4.46314e-20	2.2328e-17
XM_004013059.4	128.865	-1.81066	0.287578	-6.29624	3.04954e-10	1.2178e-08
XM_004013144.4	17.9429	-3.19536	0.470819	-6.78682	1.14634e-11	6.31032e-10
XM_004013562.4	182.406	1.03423	0.350717	2.9489	0.00318904	0.0134917
XM_004013576.4	3317.79	-1.6719	0.242065	-6.90681	4.95679e-12	2.94333e-10
XM_004013581.4	94.361	1.11528	0.218576	5.10246	3.35262e-07	5.76864e-06
XM_004013603.4	4364.77	-1.09442	0.121031	-9.04253	1.53086e-19	6.65959e-17
XM_004013618.4	19.3587	-1.65151	0.444831	-3.71268	0.000205079	0.00138935
XM_004013633.3	209.603	-1.14846	0.463376	-2.47846	0.0131949	0.0424098
XM_004013650.4	241.875	-1.12558	0.157926	-7.12723	1.02408e-12	7.06648e-11
XM_004013686.4	870.97	1.02757	0.316529	3.24636	0.00116892	0.00591134
XM_004013689.4	1604.19	-1.4139	0.529148	-2.67203	0.00753934	0.0270842
XM_004013860.4	31.7451	1.4475	0.406631	3.55974	0.000371219	0.00228638
XM_004013880.4	915.771	-1.02357	0.198727	-5.15063	2.59611e-07	4.64261e-06
XM_004013910.4	135.85	-1.68317	0.330109	-5.09883	3.4176e-07	5.86532e-06
XM_004014181.3	312.754	1.35706	0.554504	2.44734	0.0143914	0.0453381
XM_004014188.4	111.38	-1.24228	0.247473	-5.01987	5.17058e-07	8.29074e-06
XM_004014242.4	298.398	-1.09318	0.347301	-3.14765	0.00164586	0.00789816
XM_004014311.4	1093.35	-1.07627	0.217522	-4.94786	7.50339e-07	1.14119e-05
XM_004014356.4	104.186	-1.29107	0.318575	-4.05263	5.06458e-05	0.000427445
XM_004014391.4	985.8	-1.60132	0.320124	-5.00218	5.66859e-07	8.9248e-06
XM_004014406.3	6.32286	1.90206	0.580683	3.27556	0.00105455	0.00543758
XM_004014441.3	17.5138	2.11972	0.603859	3.51029	0.000447613	0.00267139
XM_004014504.3	2179.29	-1.17674	0.134159	-8.77125	1.76693e-18	5.61238e-16
XM_004014506.3	3028.84	-1.33006	0.268402	-4.95548	7.21509e-07	1.10637e-05
XM_004014508.4	368.245	-1.00468	0.156855	-6.40515	1.50222e-10	6.45086e-09
XM_004014513.4	796.792	-1.28297	0.193903	-6.61657	3.67624e-11	1.82544e-09
XM_004014515.4	116.447	-1.55941	0.323518	-4.82016	1.43446e-06	1.99064e-05
XM_004014533.3	733.149	-2.45573	0.458132	-5.36031	8.30795e-08	1.68563e-06
XM_004014583.4	35.4727	-1.23669	0.425031	-2.90965	0.00361828	0.0149939
XM_004014605.4	111.204	-1.82875	0.384149	-4.76053	1.93087e-06	2.55715e-05
XM_004014721.4	44.4494	1.02119	0.383778	2.66088	0.00779365	0.0277803
XM_004014881.3	19.8538	1.13116	0.416881	2.71338	0.00666004	0.0245652
XM_004014913.4	45.0385	1.50381	0.362326	4.15044	3.31832e-05	0.000300602
XM_004014921.4	39.0302	-2.2636	0.324709	-6.97117	3.14317e-12	1.97173e-10
XM_004014927.4	43.0713	-1.31094	0.436828	-3.00105	0.00269052	0.0117407
XM_004014968.4	1472.09	-1.43896	0.198487	-7.24966	4.17805e-13	3.04025e-11
XM_004014986.4	297.807	-1.38507	0.249615	-5.54884	2.87576e-08	6.85897e-07
XM_004014992.4	524.752	-1.15666	0.403565	-2.86611	0.00415548	0.0168401
XM_004014994.4	185.33	-1.34873	0.493221	-2.73453	0.00624699	0.0233884
XM_004014996.3	163.4	-2.23942	0.425545	-5.26247	1.4213e-07	2.73215e-06
XM_004014998.4	676.64	-2.41586	0.308775	-7.82402	5.11615e-15	6.31971e-13
XM_004015023.4	93.8208	-1.2826	0.200105	-6.40965	1.45858e-10	6.27692e-09
XM_004015025.4	66.62	-1.92327	0.443882	-4.33285	1.4719e-05	0.00014906
XM_004015098.4	576.61	-1.12321	0.171991	-6.53064	6.54888e-11	3.06838e-09
XM_004015227.4	38.8601	-1.82311	0.622908	-2.92678	0.00342495	0.014325
XM_004015228.4	25.2661	-1.13677	0.446583	-2.54548	0.0109127	0.0365724
XM_004015233.4	2000.26	-1.02502	0.271319	-3.77791	0.000158153	0.0011128
XM_004015234.3	3743.27	-1.10234	0.195786	-5.63033	1.79862e-08	4.56755e-07
XM_004015239.4	66.7413	1.05734	0.372754	2.83656	0.00456025	0.0181314
XM_004015267.4	1402.29	-1.20863	0.345439	-3.49883	0.000467308	0.00276911
XM_004015274.4	126.937	-1.04714	0.164068	-6.38238	1.74355e-10	7.34529e-09
XM_004015362.3	135.253	-1.20134	0.187392	-6.41085	1.44712e-10	6.241e-09
XM_004015398.4	172.127	-1.12132	0.404036	-2.77529	0.00551517	0.0211587
XM_004015426.4	42.4408	-1.43598	0.415639	-3.45488	0.000550535	0.00317852
XM_004015579.4	151.172	-1.0812	0.343054	-3.15169	0.00162328	0.00780291
XM_004015580.3	29.3233	1.36959	0.385993	3.54823	0.000387824	0.00237404
XM_004015966.4	373.102	1.07991	0.15963	6.76506	1.33253e-11	7.20682e-10
XM_004015977.4	142.891	-1.4859	0.449729	-3.304	0.000953174	0.00501769
XM_004016010.4	2058.09	-1.69062	0.154971	-10.9093	1.0406e-27	2.31372e-24
XM_004016020.4	38.1543	-1.01704	0.294387	-3.45475	0.000550794	0.00317897
XM_004016027.4	136.011	-1.34331	0.467789	-2.87161	0.00408391	0.0165837
XM_004016037.4	60.7507	-1.26505	0.269485	-4.69433	2.6748e-06	3.3834e-05
XM_004016067.4	1146.46	-1.22763	0.196894	-6.23497	4.51872e-10	1.72895e-08
XM_004016093.4	308.039	-1.38648	0.242722	-5.71222	1.1151e-08	3.04839e-07
XM_004016169.4	117.582	1.06628	0.379001	2.81339	0.00490224	0.0191936
XM_004016327.4	703.627	1.31652	0.2397	5.49235	3.96618e-08	8.99856e-07
XM_004016366.4	52.0095	-1.00627	0.353752	-2.84456	0.00444731	0.0177919
XM_004016367.4	130.832	-1.05404	0.349977	-3.01175	0.0025975	0.0114138
XM_004016384.4	176.455	-1.12878	0.276761	-4.07856	4.53158e-05	0.00038986
XM_004016388.4	22.9548	-1.2962	0.486399	-2.6649	0.00770115	0.0275438
XM_004016406.3	215.429	1.01994	0.286263	3.56294	0.000366724	0.00226218
XM_004016460.4	46.5737	1.83484	0.386801	4.74362	2.09929e-06	2.7583e-05
XM_004016868.4	1788.26	1.09124	0.411847	2.64963	0.00805803	0.0285954
XM_004016996.4	919.48	-1.33512	0.116878	-11.4232	3.20295e-30	1.06824e-26
XM_004017006.2	175.997	-1.08081	0.193234	-5.59328	2.22822e-08	5.51161e-07
XM_004017032.4	204.162	1.05907	0.315361	3.35829	0.000784266	0.00426814
XM_004017046.4	220.811	-1.18447	0.386189	-3.06708	0.00216159	0.00983754
XM_004017072.4	135.939	-1.18991	0.35826	-3.32136	0.000895804	0.00476373
XM_004017206.4	311.189	1.04466	0.160428	6.5117	7.43066e-11	3.44201e-09
XM_004017272.4	128.714	-1.4928	0.301217	-4.95589	7.2e-07	1.1049e-05
XM_004017305.4	560.766	1.60788	0.265441	6.0574	1.38343e-09	4.74037e-08
XM_004017331.3	304.327	-1.2358	0.26367	-4.68692	2.77348e-06	3.484e-05
XM_004017392.3	51.894	1.88848	0.673657	2.80333	0.00505777	0.019687
XM_004017419.4	2743.87	-1.34018	0.129264	-10.3678	3.47444e-25	4.34543e-22
XM_004017457.3	139.26	-1.05947	0.220658	-4.80141	1.57554e-06	2.15798e-05
XM_004017564.4	42.0886	-2.35518	0.288067	-8.17582	2.93858e-16	5.11338e-14
XM_004017748.4	150.459	-1.07994	0.190695	-5.66319	1.48585e-08	3.90202e-07
XM_004017798.4	265.269	-1.08421	0.111472	-9.72634	2.32808e-22	1.86349e-19
XM_004017826.4	1040.16	-1.07117	0.13419	-7.9825	1.43401e-15	2.11484e-13
XM_004017859.3	134.778	1.58596	0.331141	4.7894	1.67282e-06	2.27101e-05
XM_004017877.4	121.782	-1.55944	0.283152	-5.50742	3.64123e-08	8.40423e-07
XM_004017881.4	97.1162	-1.2819	0.341846	-3.74993	0.000176882	0.00122647
XM_004017889.4	17.081	-1.06946	0.407819	-2.62239	0.00873144	0.030507
XM_004017895.4	610.9	-1.17356	0.336644	-3.48607	0.000490169	0.00287732
XM_004017953.3	213.934	-1.12914	0.179103	-6.30443	2.89265e-10	1.16235e-08
XM_004017959.4	46.8694	1.81422	0.395388	4.58846	4.4652e-06	5.28404e-05
XM_004018086.3	838.632	1.11829	0.130452	8.57246	1.01296e-17	2.53379e-15
XM_004018241.3	78.2378	-1.82968	0.417049	-4.3872	1.14817e-05	0.000120293
XM_004018293.4	113.811	1.1151	0.342893	3.25204	0.00114579	0.00582536
XM_004018300.4	12.7085	1.3565	0.499783	2.71419	0.0066439	0.0245207
XM_004018335.4	70.0176	1.41161	0.413202	3.41627	0.000634851	0.00358566
XM_004018378.4	45.0353	1.18377	0.368747	3.21026	0.00132617	0.00657533
XM_004018485.4	101.587	1.06307	0.349817	3.03893	0.00237423	0.0106407
XM_004018519.4	362.59	1.36487	0.224646	6.07565	1.23488e-09	4.31639e-08
XM_004018553.4	106.922	-1.08095	0.206089	-5.24505	1.56236e-07	2.97473e-06
XM_004018738.4	22.3065	1.14723	0.471451	2.43341	0.0149572	0.0467744
XM_004018784.4	1089.66	-1.38138	0.158611	-8.70928	3.05822e-18	9.41508e-16
XM_004018824.4	124.461	1.06374	0.397064	2.67901	0.00738396	0.0266523
XM_004018825.4	594.969	-1.08332	0.146272	-7.40617	1.29996e-13	1.07277e-11
XM_004018828.3	224.537	-2.05941	0.155336	-13.2578	4.06816e-40	4.0704e-36
XM_004018832.4	51.5182	-2.19656	0.253505	-8.66478	4.524e-18	1.31202e-15
XM_004018998.3	2761.64	-3.25568	0.488999	-6.65784	2.7788e-11	1.4042e-09
XM_004019025.4	293.937	-2.1835	0.821634	-2.6575	0.00787216	0.0280202
XM_004019027.4	582.509	-1.38608	0.168786	-8.21207	2.17412e-16	3.81634e-14
XM_004019029.4	718.144	-2.24891	0.355191	-6.33154	2.42725e-10	9.95322e-09
XM_004019030.4	87.5607	-2.02059	0.448182	-4.5084	6.53177e-06	7.34723e-05
XM_004019031.4	367.414	-2.05905	0.283434	-7.26465	3.73992e-13	2.75145e-11
XM_004019032.4	320.081	-1.78836	0.336202	-5.3193	1.04168e-07	2.05573e-06
XM_004019034.4	379.443	-2.27423	0.343094	-6.62858	3.38931e-11	1.68715e-09
XM_004019044.4	878.922	-2.19538	0.370299	-5.92866	3.05412e-09	9.67025e-08
XM_004019045.4	312.672	-2.45307	0.582845	-4.20879	2.56747e-05	0.000240532
XM_004019046.4	428.992	-2.07198	0.309732	-6.68959	2.23802e-11	1.15128e-09
XM_004019059.4	1524.97	-1.81697	0.279834	-6.49301	8.4139e-11	3.86171e-09
XM_004019065.4	713.29	-1.07472	0.2086	-5.15207	2.5763e-07	4.618e-06
XM_004019072.4	1625.05	-1.64965	0.193687	-8.51707	1.63635e-17	3.89822e-15
XM_004019073.4	1451.63	-1.97247	0.244751	-8.05908	7.68722e-16	1.1833e-13
XM_004019074.4	454.647	-2.24285	0.301707	-7.43387	1.05469e-13	9.01938e-12
XM_004019075.4	110.244	-1.73989	0.529082	-3.28851	0.00100719	0.00525004
XM_004019076.4	271.6	-1.87116	0.200335	-9.34018	9.6174e-21	5.83193e-18
XM_004019082.4	1415.9	-1.36964	0.172214	-7.95311	1.81886e-15	2.58756e-13
XM_004019084.4	362.427	-1.69328	0.25181	-6.72444	1.76268e-11	9.30685e-10
XM_004019086.4	118.463	-2.33156	0.314872	-7.40477	1.31379e-13	1.07747e-11
XM_004019123.4	25.0458	1.20543	0.398351	3.02605	0.00247775	0.0109792
XM_004019145.4	30.1219	-1.61124	0.467186	-3.44882	0.00056304	0.00323764
XM_004019318.4	70.322	-2.37318	0.425376	-5.57902	2.41883e-08	5.84581e-07
XM_004019352.3	44.997	1.05173	0.285949	3.67804	0.000235036	0.00155912
XM_004019379.4	1087.28	-3.35502	0.439218	-7.63861	2.19571e-14	2.21911e-12
XM_004019394.3	400.17	-1.41521	0.208789	-6.7782	1.21685e-11	6.65312e-10
XM_004019401.4	636.085	-1.01981	0.146873	-6.94345	3.82641e-12	2.32736e-10
XM_004019408.4	105.139	-1.00713	0.346827	-2.90383	0.00368624	0.0152188
XM_004019429.4	84.8483	-1.10969	0.18982	-5.84599	5.0355e-09	1.51439e-07
XM_004019431.4	334.191	-1.57156	0.375257	-4.18796	2.81469e-05	0.000260281
XM_004019478.4	515.322	1.08798	0.364067	2.9884	0.00280444	0.0121419
XM_004019544.4	6.42669	2.65815	0.813262	3.2685	0.00108118	0.00555895
XM_004019547.4	11.1808	1.41067	0.554094	2.54591	0.0108994	0.0365523
XM_004019580.4	60.6389	1.2764	0.359137	3.55408	0.000379309	0.00232976
XM_004019593.4	754.303	-2.4421	0.319643	-7.64009	2.17077e-14	2.20504e-12
XM_004019672.4	359.422	-1.81725	0.239816	-7.57771	3.51712e-14	3.31986e-12
XM_004020002.4	94.6956	1.54157	0.387545	3.97778	6.95617e-05	0.000553919
XM_004020010.4	776.198	-1.4474	0.186975	-7.74113	9.85405e-15	1.08346e-12
XM_004020017.4	147.354	-2.05088	0.15398	-13.3191	1.79156e-40	3.5851e-36
XM_004020026.4	155.402	-1.12767	0.265793	-4.24266	2.20886e-05	0.000211591
XM_004020028.4	20.688	1.46743	0.429673	3.41524	0.000637262	0.00359623
XM_004020034.4	394.408	-1.17032	0.353236	-3.31315	0.000922529	0.00488508
XM_004020040.4	40.3916	-1.19106	0.303536	-3.92393	8.71156e-05	0.000670489
XM_004020045.4	312.135	1.30425	0.267139	4.88231	1.04851e-06	1.51931e-05
XM_004020095.4	27.8298	1.55702	0.458574	3.39534	0.000685427	0.00381638
XM_004020126.4	144.311	-1.8143	0.299242	-6.06297	1.33632e-09	4.60261e-08
XM_004020133.3	28.3919	1.18842	0.337108	3.52535	0.00042293	0.00255071
XM_004020168.4	1660.98	-1.46616	0.26958	-5.4387	5.36703e-08	1.15982e-06
XM_004020254.4	45.4843	1.29016	0.374423	3.44572	0.00056954	0.00327126
XM_004020330.4	23.2925	1.037	0.404048	2.56652	0.0102724	0.0349179
XM_004020358.4	513.976	-1.05513	0.21578	-4.88983	1.00923e-06	1.47199e-05
XM_004020395.3	336.088	-1.45815	0.233489	-6.24503	4.23707e-10	1.63683e-08
XM_004020450.4	330.423	-1.2728	0.288077	-4.41826	9.94984e-06	0.000105908
XM_004020490.4	2279.18	1.20686	0.199936	6.03621	1.57776e-09	5.34221e-08
XM_004020493.4	141.191	-1.31119	0.246219	-5.32529	1.00793e-07	2.00096e-06
XM_004020497.3	180.524	-1.68579	0.434513	-3.87972	0.000104577	0.000782902
XM_004020542.4	55.7155	-2.19168	0.282623	-7.75479	8.84875e-15	9.94788e-13
XM_004020573.4	5910.29	-1.06107	0.249551	-4.25193	2.11934e-05	0.000204386
XM_004020691.4	488.564	-1.14773	0.236081	-4.86158	1.16452e-06	1.66096e-05
XM_004020720.4	556.255	-1.06627	0.164602	-6.4779	9.30109e-11	4.21095e-09
XM_004020759.4	43.1187	-1.06608	0.308673	-3.45375	0.000552846	0.00318911
XM_004020788.4	41.5829	-1.34809	0.28221	-4.77689	1.78029e-06	2.38776e-05
XM_004020789.4	474.98	-2.07092	0.283086	-7.31552	2.56391e-13	1.96577e-11
XM_004020793.4	63.7588	-1.46646	0.416361	-3.52209	0.000428153	0.00257677
XM_004020800.4	60.6164	-1.36517	0.242734	-5.62415	1.86426e-08	4.71628e-07
XM_004020807.4	18.8083	1.04539	0.419314	2.49308	0.0126639	0.0411325
XM_004020836.4	30.7655	1.17932	0.404136	2.91812	0.0035215	0.0146627
XM_004020840.3	509.217	-1.04707	0.143253	-7.30921	2.68717e-13	2.02154e-11
XM_004020875.3	235.876	-1.48814	0.283685	-5.24576	1.55635e-07	2.96611e-06
XM_004020897.4	97.0493	-1.52386	0.356256	-4.27743	1.89063e-05	0.000185458
XM_004020904.4	170.947	-1.30006	0.167704	-7.75209	9.03891e-15	1.01032e-12
XM_004020915.4	198.641	1.06265	0.19758	5.37833	7.51818e-08	1.54304e-06
XM_004020937.4	844.786	-1.51717	0.321953	-4.71242	2.44794e-06	3.13408e-05
XM_004020975.4	473.619	1.07449	0.258936	4.14961	3.33039e-05	0.000301422
XM_004021062.4	138.407	1.04205	0.220999	4.71516	2.41525e-06	3.10163e-05
XM_004021173.4	50.5306	-1.38016	0.215784	-6.39604	1.59459e-10	6.80371e-09
XM_004021196.4	52.2496	-1.34699	0.294604	-4.57221	4.826e-06	5.63766e-05
XM_004021417.4	87.9151	-1.9436	0.35717	-5.44166	5.27876e-08	1.1457e-06
XM_004021450.3	77.2507	1.02208	0.372873	2.74108	0.00612378	0.0230344
XM_004021508.3	14242.9	-1.39459	0.200742	-6.94715	3.72739e-12	2.288e-10
XM_004021510.3	202.405	1.20804	0.24996	4.83292	1.34548e-06	1.88364e-05
XM_004021543.4	514.175	-1.37646	0.236508	-5.81994	5.88696e-09	1.74524e-07
XM_004021573.3	2563.83	1.22419	0.259609	4.71552	2.4109e-06	3.09855e-05
XM_004021574.3	301.694	1.04945	0.323598	3.24306	0.00118255	0.00596824
XM_004021659.4	280.409	1.01438	0.1129	8.98474	2.59357e-19	1.05918e-16
XM_004021741.4	472.161	1.14029	0.374318	3.0463	0.00231673	0.0104227
XM_004021747.4	536.987	-1.67729	0.214947	-7.80324	6.03356e-15	7.14423e-13
XM_004021902.4	114.074	1.41114	0.214834	6.56851	5.08196e-11	2.46342e-09
XM_004021960.4	15.6363	1.27265	0.481647	2.64228	0.00823493	0.0291095
XM_004021961.4	24.2878	-1.18893	0.356513	-3.33488	0.000853351	0.004572
XM_004021962.3	211.083	1.80376	0.361733	4.98643	6.15067e-07	9.56341e-06
XM_004021968.4	170.155	-1.24327	0.192717	-6.45127	1.10918e-10	4.93241e-09
XM_004022064.3	689.67	-1.07964	0.132145	-8.17015	3.08018e-16	5.31358e-14
XM_004022127.4	97.0668	1.03752	0.280058	3.70466	0.000211672	0.00142475
XM_004022183.4	124.551	-1.81463	0.356732	-5.0868	3.64147e-07	6.18596e-06
XM_004022275.4	11.5307	1.23153	0.50969	2.41623	0.0156823	0.0485112
XM_004022347.3	149.605	1.73507	0.329697	5.26262	1.42013e-07	2.73215e-06
XM_004022406.4	1112.21	-1.22495	0.162676	-7.52998	5.07493e-14	4.63719e-12
XM_004022417.4	38.5763	-1.93218	0.366763	-5.26819	1.37777e-07	2.66124e-06
XM_004022459.4	365.132	-3.01747	0.589835	-5.11578	3.1244e-07	5.45094e-06
XM_004022460.4	472.266	-1.31899	0.271983	-4.84951	1.23764e-06	1.75773e-05
XM_004022475.4	171.364	-1.25029	0.204054	-6.12726	8.94075e-10	3.19488e-08
XM_004022505.4	57.4733	-2.37931	0.425675	-5.58951	2.27717e-08	5.59809e-07
XM_004022778.3	400.366	-1.13117	0.137635	-8.21857	2.05939e-16	3.6795e-14
XM_004022782.4	56.1698	1.75555	0.336573	5.21594	1.82889e-07	3.4108e-06
XM_004022907.4	349.723	1.72414	0.224875	7.66713	1.75886e-14	1.83316e-12
XM_004022909.3	6032.89	-1.51096	0.196311	-7.69677	1.39551e-14	1.49334e-12
XM_004023013.4	11.8612	1.68902	0.575893	2.93286	0.00335853	0.0140837
XM_004023070.4	60.5504	-1.89554	0.266671	-7.10816	1.176e-12	8.00441e-11
XM_004023073.3	20.0517	1.41812	0.468951	3.02403	0.00249431	0.0110404
XM_004023155.4	94.0444	-3.68563	0.47139	-7.81864	5.33956e-15	6.51524e-13
XM_004023243.4	40.6652	1.24532	0.506595	2.45821	0.0139632	0.0443378
XM_004023371.4	1594.52	-1.32861	0.224931	-5.90673	3.48956e-09	1.08431e-07
XM_004023384.4	471.524	-1.5818	0.197764	-7.99842	1.26022e-15	1.89611e-13
XM_004023410.4	308.089	-1.36522	0.285481	-4.78219	1.73397e-06	2.34449e-05
XM_004023576.4	7.26655	-1.59207	0.559123	-2.84744	0.00440725	0.0176634
XM_012094905.3	192.509	-1.25309	0.351083	-3.56921	0.00035806	0.00221625
XM_012095267.3	18.3541	1.36346	0.473929	2.87694	0.00401553	0.0163389
XM_012095289.3	134.413	-1.36459	0.336223	-4.05857	4.93747e-05	0.000419371
XM_012095299.3	10.7448	1.3526	0.506165	2.67225	0.0075345	0.0270785
XM_012095319.3	194.486	-1.21047	0.405488	-2.98521	0.00283387	0.0122428
XM_012095348.2	122.278	-1.41271	0.549271	-2.57197	0.0101122	0.0344847
XM_012095350.3	34.5134	-2.54419	0.335255	-7.58883	3.22803e-14	3.12058e-12
XM_012095622.3	145.333	1.25443	0.255022	4.91891	8.7029e-07	1.2929e-05
XM_012095633.2	18745.9	-1.3839	0.154783	-8.94088	3.86073e-19	1.44361e-16
XM_012095800.3	39.3994	1.62606	0.340222	4.7794	1.7582e-06	2.37244e-05
XM_012095801.2	51.3835	2.08823	0.517335	4.03652	5.42502e-05	0.000450457
XM_012095803.3	197.812	1.50277	0.189729	7.92061	2.36346e-15	3.2394e-13
XM_012095907.2	41.8032	1.2519	0.265705	4.71162	2.4576e-06	3.14444e-05
XM_012095960.3	78.0671	1.69286	0.50023	3.38416	0.000713964	0.00394128
XM_012096128.3	37.6531	1.49413	0.415492	3.59605	0.000323085	0.00203438
XM_012096212.1	24.7514	-2.75648	0.399554	-6.89889	5.24097e-12	3.07558e-10
XM_012096282.3	296.835	-1.25308	0.339831	-3.68737	0.000226584	0.00151265
XM_012096650.3	244.926	-1.13109	0.186806	-6.05489	1.40515e-09	4.80657e-08
XM_012096785.2	450.343	-1.19934	0.28627	-4.18956	2.795e-05	0.000258819
XM_012096926.3	187.808	-1.00881	0.344652	-2.92704	0.00342206	0.0143178
XM_012097013.3	71.1804	1.34114	0.405705	3.3057	0.000947396	0.00499166
XM_012097046.3	609.958	-1.14547	0.415625	-2.75601	0.00585114	0.0222135
XM_012097204.3	200.498	-1.95379	0.538694	-3.62689	0.00028685	0.00183921
XM_012097252.3	48.8903	1.36651	0.361425	3.78091	0.000156259	0.00110339
XM_012097270.3	109.043	-3.23337	0.366767	-8.81588	1.18752e-18	3.96059e-16
XM_012097364.3	88.0171	1.25558	0.453506	2.76861	0.0056296	0.0215276
XM_012097511.3	1923.23	-1.28764	0.180131	-7.14834	8.78305e-13	6.10269e-11
XM_012097592.3	78.4091	1.06839	0.367339	2.90846	0.00363219	0.0150453
XM_012097731.3	77.5548	1.53311	0.277562	5.5235	3.32313e-08	7.79591e-07
XM_012097823.3	17.8356	1.2703	0.420011	3.02445	0.00249087	0.0110276
XM_012097860.2	105.183	-1.07734	0.251181	-4.28909	1.7941e-05	0.000177205
XM_012098504.3	33.7768	1.43229	0.461941	3.10058	0.00193139	0.00896937
XM_012098549.3	113.713	-1.99004	0.493693	-4.03092	5.55586e-05	0.000458089
XM_012098709.3	46.4918	1.15253	0.411072	2.80373	0.00505148	0.0196753
XM_012098800.3	328.669	-1.12332	0.228985	-4.90565	9.31185e-07	1.37723e-05
XM_012098882.3	275.362	-1.41151	0.241203	-5.85195	4.85841e-09	1.47707e-07
XM_012098937.3	420.51	1.11504	0.298753	3.73231	0.00018973	0.00129845
XM_012098977.3	696.823	-2.2349	0.232955	-9.59372	8.49619e-22	6.07205e-19
XM_012099002.3	256.241	1.0521	0.288699	3.64427	0.000268149	0.00173598
XM_012099012.3	18.1542	1.61734	0.47477	3.40659	0.000657808	0.0036934
XM_012099309.2	354.311	1.04494	0.240818	4.33915	1.43037e-05	0.000145739
XM_012099496.2	57.7223	-1.3118	0.310642	-4.22287	2.41212e-05	0.000228763
XM_012099503.2	162.958	-1.10889	0.226069	-4.90506	9.33966e-07	1.38032e-05
XM_012099704.3	263.382	-1.89538	0.380068	-4.98696	6.13371e-07	9.55187e-06
XM_012099934.3	747.594	-1.04106	0.20633	-5.04563	4.52035e-07	7.40841e-06
XM_012100182.2	96.5463	-1.80885	0.366106	-4.94079	7.78073e-07	1.17421e-05
XM_012100416.3	285.572	-1.41444	0.234848	-6.02279	1.7144e-09	5.78529e-08
XM_012100430.3	99.0512	1.71263	0.301286	5.68441	1.31269e-08	3.51179e-07
XM_012100504.3	135.216	-1.03139	0.266926	-3.86396	0.000111562	0.000828546
XM_012101017.3	34.5208	-2.2055	0.388474	-5.67736	1.36791e-08	3.6304e-07
XM_012101084.3	2054.71	-2.10543	0.300304	-7.01099	2.36642e-12	1.53748e-10
XM_012101125.3	34.0338	-1.56794	0.476852	-3.2881	0.00100867	0.00525089
XM_012101128.3	386.19	-1.32411	0.260856	-5.076	3.8547e-07	6.49141e-06
XM_012101129.3	445.537	-1.52994	0.284274	-5.38193	7.36912e-08	1.51868e-06
XM_012101130.2	117.025	-1.17229	0.220073	-5.3268	9.99607e-08	1.98838e-06
XM_012101131.3	1023.43	-1.64754	0.258959	-6.36218	1.98911e-10	8.30982e-09
XM_012101133.3	1394.68	-1.33776	0.246657	-5.42354	5.84311e-08	1.24522e-06
XM_012101134.3	167.073	-1.83649	0.332995	-5.51505	3.48679e-08	8.12272e-07
XM_012101237.3	93.4076	-1.14168	0.245869	-4.64344	3.42656e-06	4.21703e-05
XM_012101301.2	21.1654	1.65738	0.340853	4.86247	1.15931e-06	1.65554e-05
XM_012101418.3	405.934	-1.30174	0.162926	-7.98973	1.35233e-15	2.01951e-13
XM_012101639.3	337.77	-1.36289	0.253704	-5.37198	7.78778e-08	1.5951e-06
XM_012101642.3	139.092	-2.24096	0.245508	-9.12785	6.98738e-20	3.32915e-17
XM_012101644.3	31.3232	-1.73118	0.417467	-4.14688	3.37037e-05	0.00030449
XM_012101646.3	193.053	-1.187	0.170358	-6.96765	3.22289e-12	2.01541e-10
XM_012101712.3	207.272	-1.26697	0.19876	-6.37436	1.83732e-10	7.72408e-09
XM_012102035.2	65.2713	-1.05719	0.305601	-3.45939	0.000541395	0.00313027
XM_012102746.3	272.64	1.14643	0.247952	4.62359	3.77147e-06	4.5633e-05
XM_012102920.3	19.8327	-1.38874	0.396762	-3.50018	0.000464947	0.00275676
XM_012102926.3	93.0585	-1.01076	0.406917	-2.48396	0.012993	0.0419226
XM_012102992.3	31.1191	-1.67286	0.554372	-3.01758	0.00254805	0.0112459
XM_012103038.3	271.015	-1.08364	0.266155	-4.07146	4.67195e-05	0.000399873
XM_012103337.3	3450.17	-1.05141	0.184511	-5.69837	1.20957e-08	3.2709e-07
XM_012103433.3	878.862	-1.79857	0.447221	-4.02167	5.7787e-05	0.000474898
XM_012103597.3	24.8272	-1.06221	0.375048	-2.83219	0.00462299	0.0183444
XM_012103954.3	32.2923	-2.9229	0.417929	-6.99376	2.67607e-12	1.70544e-10
XM_012103989.2	51.3287	-2.17598	0.395535	-5.50135	3.76895e-08	8.64914e-07
XM_012104007.2	28.0752	-1.00846	0.402414	-2.50603	0.0122096	0.0399878
XM_012104360.2	404.612	-1.15589	0.286083	-4.0404	5.33611e-05	0.00044455
XM_012104448.3	53.573	1.39872	0.350477	3.9909	6.58238e-05	0.000528784
XM_012104542.3	82.3784	1.18829	0.254123	4.67605	2.92456e-06	3.65315e-05
XM_012104555.2	40.7345	-1.41889	0.387247	-3.66406	0.000248253	0.00162612
XM_012104955.3	128.122	1.02097	0.259157	3.93958	8.16243e-05	0.000635183
XM_012104994.3	45.0254	1.36173	0.544189	2.50231	0.0123386	0.040277
XM_012104999.3	169.389	-1.90685	0.540721	-3.52649	0.000421107	0.00254202
XM_012105001.3	456.46	-2.81743	0.586248	-4.80586	1.54086e-06	2.11773e-05
XM_012105077.3	202.611	1.54353	0.562377	2.74466	0.00605743	0.0228449
XM_012105311.3	32.7498	1.18188	0.334987	3.52812	0.000418517	0.00252867
XM_012105377.2	685.524	-1.03892	0.160045	-6.49141	8.50357e-11	3.89394e-09
XM_012105396.3	27.7477	1.10673	0.296023	3.73866	0.000185006	0.00127178
XM_012105432.2	9.7436	1.47274	0.49491	2.97577	0.0029225	0.012573
XM_012105457.3	30.9697	1.71928	0.372923	4.61027	4.02137e-06	4.83401e-05
XM_012105513.2	60.2918	2.78238	0.475478	5.85175	4.86427e-09	1.47707e-07
XM_012105536.3	20.441	1.41362	0.585071	2.41615	0.0156856	0.0485138
XM_012105682.3	503.793	2.01184	0.320925	6.2689	3.63619e-10	1.42117e-08
XM_012105811.2	22.6018	1.88681	0.768628	2.45478	0.014097	0.0446705
XM_012106224.3	13.3237	1.52399	0.468811	3.25075	0.00115101	0.0058385
XM_012106460.3	245.741	1.57545	0.367021	4.29254	1.76637e-05	0.000174984
XM_012106592.3	15.6284	1.87889	0.659239	2.85009	0.00437065	0.0175484
XM_012106660.2	45.1874	1.27904	0.318717	4.01309	5.99301e-05	0.00048978
XM_012106675.3	650.54	-1.04678	0.374668	-2.79387	0.00520807	0.0201857
XM_012106690.3	123.411	1.26236	0.517033	2.44155	0.0146243	0.045963
XM_012106701.3	103.471	-1.34174	0.268158	-5.00355	5.62834e-07	8.87539e-06
XM_012106705.3	31.9498	1.60555	0.434345	3.69647	0.000218618	0.00146656
XM_012106919.2	90.3975	1.23383	0.295762	4.1717	3.02333e-05	0.00027765
XM_012106959.3	418.883	2.14476	0.497094	4.3146	1.59894e-05	0.000160302
XM_012107161.3	98.4648	1.0299	0.365763	2.81577	0.00486605	0.0190781
XM_012107260.3	79.1568	1.70746	0.578897	2.94952	0.00318273	0.0134736
XM_012107546.3	355.178	-1.0898	0.155802	-6.99478	2.6567e-12	1.69851e-10
XM_012107575.3	175.491	2.53765	0.294679	8.61157	7.20665e-18	1.89753e-15
XM_012110932.3	111.253	-1.24241	0.289991	-4.2843	1.83317e-05	0.000180529
XM_012111214.2	225.326	1.24011	0.285596	4.34218	1.41075e-05	0.000144106
XM_012111874.3	60.1762	1.50626	0.448416	3.35907	0.000782049	0.00425723
XM_012112383.3	244.899	1.2679	0.312017	4.06357	4.83273e-05	0.000411873
XM_012116293.2	61.7846	-1.79051	0.370018	-4.839	1.30495e-06	1.83638e-05
XM_012117171.3	249.158	-1.02799	0.356549	-2.88318	0.00393687	0.0160777
XM_012118802.2	197.185	1.58126	0.22234	7.11189	1.14463e-12	7.81747e-11
XM_012118981.3	153.181	1.01301	0.325131	3.1157	0.00183509	0.00863031
XM_012121069.3	1415.76	1.41052	0.21088	6.68876	2.25074e-11	1.15486e-09
XM_012123737.3	89.049	-1.1556	0.343572	-3.36348	0.000769654	0.00420462
XM_012125908.3	368.872	-1.43816	0.483763	-2.97285	0.00295044	0.0126671
XM_012125926.3	1041.79	-1.15651	0.253369	-4.56455	5.00576e-06	5.82047e-05
XM_012128787.2	14.0081	1.53173	0.616539	2.48441	0.0129768	0.0418971
XM_012131595.3	111.378	-1.41393	0.459025	-3.08029	0.00206802	0.00949153
XM_012133307.2	108.406	1.02289	0.387425	2.64022	0.00828522	0.0292357
XM_012133908.2	69.2843	-1.97569	0.691069	-2.85889	0.0042512	0.0171479
XM_012135930.3	123.322	1.18521	0.413507	2.86623	0.00415395	0.0168401
XM_012136320.3	258.91	-1.65262	0.298271	-5.54066	3.01338e-08	7.14464e-07
XM_012140257.3	18.3587	1.52165	0.504652	3.01526	0.00256763	0.0113062
XM_012142071.3	114.514	1.04037	0.411055	2.53097	0.0113749	0.037786
XM_012147009.2	18.0936	-1.34199	0.536872	-2.49965	0.0124315	0.0405159
XM_012148993.2	57.7295	-1.18117	0.406662	-2.90456	0.00367774	0.0151962
XM_012151753.3	258.443	1.33438	0.246902	5.40451	6.49873e-08	1.35747e-06
XM_012159370.3	11.3946	1.6951	0.608275	2.78673	0.00532426	0.0205547
XM_012159745.3	80.5927	-1.65531	0.301792	-5.48495	4.13588e-08	9.34121e-07
XM_012159865.3	47.8471	1.76862	0.538025	3.28725	0.0010117	0.00526503
XM_012162142.1	25.0331	-1.40667	0.427332	-3.29174	0.000995683	0.00519818
XM_012162474.3	87.1528	1.00262	0.333972	3.0021	0.00268125	0.0117068
XM_012165011.3	43.4989	1.08115	0.321463	3.36322	0.000770394	0.00420574
XM_012165628.3	106.304	1.0351	0.322785	3.20679	0.00134226	0.00664192
XM_012165888.3	54.6455	-1.67713	0.5648	-2.96941	0.00298368	0.0127749
XM_012166008.3	134.016	1.16208	0.252671	4.59918	4.24163e-06	5.05535e-05
XM_012166091.3	72.827	1.80475	0.70726	2.55175	0.0107183	0.036066
XM_012166730.3	130.702	-1.0882	0.216507	-5.02614	5.00456e-07	8.0633e-06
XM_012168282.3	512.002	-1.99304	0.346633	-5.7497	8.94035e-09	2.51835e-07
XM_012168811.3	109.049	-1.7977	0.475497	-3.78067	0.000156405	0.0011036
XM_012168865.3	64.4243	-1.64622	0.317484	-5.18522	2.15759e-07	3.9538e-06
XM_012169237.3	105.867	-1.40556	0.440454	-3.19116	0.00141703	0.00696197
XM_012169508.3	619.129	-1.1156	0.160667	-6.94359	3.82272e-12	2.32736e-10
XM_012173133.3	36.793	1.39573	0.415854	3.3563	0.000789921	0.00428842
XM_012173813.3	132.026	1.1574	0.285708	4.05098	5.10036e-05	0.000429921
XM_012173982.3	724.87	1.55482	0.311521	4.99107	6.00463e-07	9.39474e-06
XM_012174075.3	193.907	-1.8853	0.414122	-4.55254	5.30032e-06	6.12029e-05
XM_012174132.2	10792.2	-1.3774	0.315263	-4.36904	1.24793e-05	0.000129592
XM_012174149.3	143.306	1.09735	0.343986	3.1901	0.00142223	0.00698571
XM_012174171.3	56.2018	-1.21036	0.372508	-3.24922	0.00115724	0.00586314
XM_012174208.3	1100.97	-1.05893	0.183506	-5.77052	7.90283e-09	2.25919e-07
XM_012174217.3	5429.35	-2.32977	0.53881	-4.32391	1.53285e-05	0.000154295
XM_012174281.3	213.897	1.0875	0.215103	5.0557	4.28813e-07	7.11524e-06
XM_012174304.2	180.835	-1.05365	0.430096	-2.4498	0.0142935	0.0451004
XM_012174322.3	37.1298	-1.09462	0.262455	-4.17069	3.03685e-05	0.000278763
XM_012174334.3	32.2832	1.55837	0.52109	2.9906	0.00278431	0.0120652
XM_012174391.3	891.091	-1.75965	0.208161	-8.45333	2.83105e-17	6.22551e-15
XM_012174648.3	825.593	-1.10961	0.201065	-5.51869	3.4154e-08	7.99362e-07
XM_012174656.2	50.835	1.23781	0.51501	2.40346	0.0162407	0.0499067
XM_012174665.3	33.5395	1.72134	0.453241	3.79785	0.000145959	0.00103909
XM_012174770.3	515.547	-1.18801	0.261748	-4.53876	5.65857e-06	6.48454e-05
XM_012174772.3	33.6349	1.63755	0.612848	2.67204	0.00753923	0.0270842
XM_012174823.3	190.928	1.10532	0.2773	3.98602	6.71902e-05	0.000538248
XM_012174875.3	208.79	-1.22211	0.359968	-3.39505	0.00068615	0.00381854
XM_012174912.3	77.4175	1.29359	0.466459	2.77322	0.00555052	0.0212764
XM_012174922.3	77.767	-1.33434	0.299448	-4.45599	8.35063e-06	9.08671e-05
XM_012175059.3	489.902	1.38114	0.571536	2.41654	0.0156687	0.048499
XM_012175302.2	40.5485	1.48686	0.355848	4.17835	2.93633e-05	0.000270403
XM_012175446.3	90.8242	1.34046	0.500356	2.67901	0.00738396	0.0266523
XM_012175504.3	43.6389	1.12725	0.277366	4.06411	4.82163e-05	0.000411102
XM_012175539.3	154.895	1.19531	0.338483	3.53137	0.000413418	0.00250315
XM_012175682.3	383.4	1.27318	0.298034	4.27195	1.93774e-05	0.000189522
XM_012175686.3	382.295	1.17411	0.256812	4.57187	4.83398e-06	5.64368e-05
XM_012176039.3	1729.08	-1.45926	0.251982	-5.79112	6.99206e-09	2.02194e-07
XM_012176410.3	74.276	1.06949	0.392228	2.7267	0.00639719	0.0238166
XM_012176421.3	74.4754	1.14599	0.258613	4.43129	9.36721e-06	0.000100824
XM_012176693.2	101.675	1.22696	0.276156	4.44301	8.87078e-06	9.57978e-05
XM_012176867.3	25.8516	1.12461	0.379034	2.96705	0.00300677	0.0128425
XM_012177152.3	586.217	2.11957	0.273847	7.73999	9.94277e-15	1.08724e-12
XM_012177153.3	60.0104	1.24808	0.464715	2.68568	0.00723822	0.0262161
XM_012177191.3	836.717	1.73448	0.346581	5.00454	5.59967e-07	8.84412e-06
XM_012177196.2	107.309	-1.53623	0.210383	-7.3021	2.83319e-13	2.11548e-11
XM_012177246.3	83.8353	-1.73981	0.267506	-6.50382	7.83055e-11	3.61887e-09
XM_012177249.3	35.8812	-1.45525	0.375754	-3.87287	0.000107562	0.000802843
XM_012177256.2	6.35848	2.04775	0.753118	2.71903	0.00654734	0.0242538
XM_012177342.3	13.2805	1.62721	0.506933	3.2099	0.00132779	0.00658173
XM_012177564.2	3492.69	-1.39433	0.175922	-7.92581	2.26671e-15	3.14994e-13
XM_012177589.3	89.3382	1.12511	0.30154	3.73122	0.000190555	0.00130232
XM_012177639.3	281.882	-1.19145	0.220671	-5.39919	6.69416e-08	1.39248e-06
XM_012177835.3	396.336	-1.61336	0.391699	-4.11888	3.80711e-05	0.000337397
XM_012177840.3	206.632	-1.66939	0.379349	-4.40068	1.07912e-05	0.000113834
XM_012177962.3	24.4574	2.21672	0.461514	4.80314	1.562e-06	2.1409e-05
XM_012178329.2	46.559	1.17244	0.353086	3.32054	0.000898437	0.0047752
XM_012178439.3	82.6094	1.39437	0.293027	4.75853	1.95012e-06	2.58095e-05
XM_012178440.3	167.609	1.08864	0.249804	4.35797	1.31274e-05	0.000135338
XM_012178706.3	219.381	1.50686	0.321326	4.6895	2.73873e-06	3.4576e-05
XM_012178812.3	32.704	-1.04129	0.294013	-3.54165	0.000397634	0.0024215
XM_012178873.3	874.219	1.07791	0.151979	7.09247	1.31736e-12	8.84623e-11
XM_012179315.3	137.67	1.39358	0.281566	4.94937	7.44527e-07	1.13557e-05
XM_012179318.3	30.893	-1.27552	0.504428	-2.52865	0.0114502	0.0379893
XM_012179355.3	1459.69	1.0019	0.226295	4.4274	9.53754e-06	0.000102281
XM_012179446.3	457.282	1.20141	0.271572	4.42391	9.69307e-06	0.000103837
XM_012179513.3	24.0253	-1.2214	0.488417	-2.50074	0.0123934	0.0404184
XM_012179539.3	62.2669	-2.14752	0.386423	-5.55744	2.73755e-08	6.55277e-07
XM_012179682.3	998.353	1.03658	0.417198	2.48463	0.0129686	0.0418843
XM_012179698.3	2575.25	-1.65192	0.191569	-8.62311	6.51625e-18	1.76212e-15
XM_012179805.3	98.9258	1.1258	0.416451	2.70332	0.00686501	0.0251236
XM_012179892.3	45.1144	-1.10232	0.323725	-3.40512	0.000661357	0.00370816
XM_012179902.3	220.2	-2.45745	0.309799	-7.9324	2.14948e-15	3.00791e-13
XM_012179916.3	73.9671	1.61472	0.507109	3.18416	0.00145173	0.00711151
XM_012179956.3	38.1502	-1.08407	0.337411	-3.21291	0.00131398	0.00652456
XM_012180163.3	96.1846	-1.02226	0.292871	-3.49046	0.000482185	0.00284129
XM_012180232.3	643.237	-1.09149	0.147435	-7.40315	1.32993e-13	1.08625e-11
XM_012180568.2	331.143	-1.5113	0.366465	-4.12399	3.72358e-05	0.000331167
XM_012180823.3	30.9036	1.03888	0.4136	2.5118	0.0120117	0.0394848
XM_012180858.3	83.3878	-1.66686	0.364344	-4.57495	4.76334e-06	5.57748e-05
XM_012181220.3	318.771	-3.07583	0.417885	-7.36046	1.83272e-13	1.46113e-11
XM_012181230.3	284.03	-1.23088	0.316232	-3.89234	9.92811e-05	0.000748291
XM_012181297.3	162.146	-1.45788	0.344211	-4.23542	2.28124e-05	0.000217484
XM_012181347.3	668.333	1.01062	0.405669	2.49123	0.0127301	0.0412871
XM_012181487.3	55.6412	1.18176	0.40404	2.92486	0.00344615	0.0143999
XM_012181488.3	577.7	1.2558	0.272394	4.61024	4.0221e-06	4.83401e-05
XM_012181534.3	511.6	-1.09339	0.344449	-3.1743	0.00150196	0.00732887
XM_012181580.2	483.457	1.43203	0.347984	4.11522	3.86808e-05	0.000340837
XM_012181906.3	45.9852	1.1141	0.458335	2.43075	0.0150674	0.0470426
XM_012182657.2	38.2742	1.09843	0.327296	3.35609	0.000790537	0.00428943
XM_012182697.3	11.0365	-1.46288	0.472611	-3.09531	0.00196609	0.00910514
XM_012182802.3	36.5227	1.2157	0.29751	4.08625	4.38406e-05	0.000379125
XM_012182958.3	405.826	-1.69674	0.231322	-7.33495	2.21807e-13	1.72707e-11
XM_012182959.3	89.2307	-1.5319	0.393244	-3.89554	9.79797e-05	0.000739876
XM_012183621.3	45.9333	1.20215	0.462808	2.59751	0.00939013	0.0324423
XM_012183742.3	32.2263	1.10833	0.339657	3.2631	0.00110201	0.0056369
XM_012184222.2	15.6304	-1.56635	0.577901	-2.7104	0.00672014	0.0246973
XM_012184544.3	1816.44	1.20522	0.238845	5.04604	4.51062e-07	7.39852e-06
XM_012184545.3	1069.38	2.13889	0.369983	5.78105	7.42373e-09	2.1375e-07
XM_012184709.3	287.598	-2.1708	0.381739	-5.68661	1.29583e-08	3.47599e-07
XM_012185190.3	227.182	1.57523	0.633849	2.48517	0.0129489	0.0418408
XM_012185228.3	2082.33	-1.21219	0.127178	-9.53149	1.55046e-21	1.06987e-18
XM_012185335.3	1301.49	1.05341	0.215442	4.88956	1.01064e-06	1.47297e-05
XM_012185340.3	282.213	1.67709	0.598472	2.80228	0.00507429	0.0197398
XM_012185353.3	138.542	1.15156	0.174102	6.61427	3.73382e-11	1.84487e-09
XM_012185429.3	1869.95	-1.11226	0.144774	-7.68274	1.5572e-14	1.64874e-12
XM_012185551.3	108.058	2.01723	0.452998	4.45307	8.465e-06	9.19615e-05
XM_012185628.3	33.0183	-1.30406	0.502778	-2.59371	0.00949472	0.0327415
XM_012185671.3	86.0805	1.21337	0.220284	5.50822	3.62474e-08	8.40423e-07
XM_012186026.2	135.24	-1.27913	0.250777	-5.10069	3.38426e-07	5.81308e-06
XM_012186068.3	2465.3	-1.60453	0.326922	-4.90797	9.2022e-07	1.36202e-05
XM_012186079.3	574.035	-3.75545	0.84327	-4.45344	8.45045e-06	9.18533e-05
XM_012186117.2	199.842	1.04317	0.36407	2.86531	0.00416603	0.0168702
XM_012186209.3	20.4487	-1.54643	0.382646	-4.04141	5.31298e-05	0.000443174
XM_012186311.3	143.037	1.68766	0.448285	3.76471	0.000166745	0.00116546
XM_012186345.2	116.712	-1.29923	0.372047	-3.49211	0.000479227	0.00283036
XM_012186467.3	968.856	1.11242	0.31583	3.52221	0.000427967	0.00257643
XM_012186493.3	144	1.01835	0.240358	4.2368	2.26732e-05	0.000216363
XM_012186514.2	208.46	-1.13604	0.368549	-3.08247	0.00205292	0.00943305
XM_012186603.3	18.296	-2.51856	0.427734	-5.88813	3.90581e-09	1.20802e-07
XM_012186921.3	866.039	-1.48138	0.55271	-2.68022	0.00735742	0.0265805
XM_012186960.3	233.468	1.22053	0.209924	5.81414	6.09452e-09	1.79613e-07
XM_012186971.3	4180.03	-1.2677	0.224908	-5.63652	1.73523e-08	4.44606e-07
XM_012187004.3	18.5919	-1.93583	0.410375	-4.71722	2.39085e-06	3.07674e-05
XM_012187005.3	240.432	-1.52961	0.3739	-4.09095	4.29611e-05	0.000373131
XM_012187103.3	186.68	2.52937	0.315543	8.01592	1.09317e-15	1.65724e-13
XM_012187117.3	3181.35	-1.00195	0.181635	-5.51631	3.46195e-08	8.07725e-07
XM_012187218.3	20.7903	-1.71634	0.600468	-2.85834	0.00425864	0.017171
XM_012187474.2	41.2997	1.04852	0.356149	2.94406	0.00323936	0.0136757
XM_012187710.2	52.941	1.54795	0.413618	3.74247	0.000182224	0.00125724
XM_012187733.3	65.5225	1.64494	0.496592	3.31245	0.000924825	0.00489594
XM_012187749.3	642.395	-1.19939	0.388943	-3.08373	0.00204424	0.00941046
XM_012187844.3	158.585	1.48812	0.246168	6.04515	1.4927e-09	5.07139e-08
XM_012187850.3	50.2389	-1.40709	0.387304	-3.63303	0.000280114	0.00180469
XM_012188064.3	56.0925	-1.36324	0.313255	-4.35183	1.35004e-05	0.000138755
XM_012188142.3	204.606	-1.0601	0.255549	-4.14833	3.34909e-05	0.000302841
XM_012188191.3	80.3521	-1.53967	0.30984	-4.96923	6.72183e-07	1.03869e-05
XM_012188433.3	278.219	1.00995	0.315674	3.19935	0.0013774	0.00679396
XM_012188543.3	17.2864	1.20454	0.391131	3.07964	0.00207249	0.00950769
XM_012188661.3	49.3385	-1.42437	0.536883	-2.65303	0.00797718	0.0283436
XM_012188719.2	174.561	1.15081	0.467677	2.46069	0.0138669	0.044088
XM_012188776.3	120.615	1.28462	0.310503	4.13721	3.51552e-05	0.000315785
XM_012188863.3	36.007	-1.20626	0.278055	-4.33823	1.43637e-05	0.000146052
XM_012188968.3	165.167	1.16591	0.411821	2.83111	0.00463863	0.018394
XM_012189121.3	294.21	-1.49138	0.166823	-8.93989	3.8956e-19	1.44361e-16
XM_012189754.3	35.8127	1.32731	0.350446	3.78748	0.000152186	0.0010784
XM_012189773.3	15.2453	-1.22946	0.376712	-3.26366	0.00109982	0.0056302
XM_012189781.3	436.951	-1.63714	0.426144	-3.84174	0.000122165	0.000893835
XM_012189803.3	2687.69	-1.11835	0.373905	-2.99101	0.00278056	0.0120567
XM_012189824.3	146.324	-1.33606	0.19932	-6.70311	2.04028e-11	1.06047e-09
XM_012190148.3	391.109	-5.67433	1.00233	-5.66112	1.50389e-08	3.93905e-07
XM_012190271.3	30.348	-1.11953	0.446908	-2.50506	0.012243	0.0400655
XM_012190355.3	201.114	-2.10138	0.505865	-4.15403	3.26672e-05	0.000296062
XM_012190368.3	1213.83	-1.24971	0.15786	-7.91657	2.44146e-15	3.28743e-13
XM_012190490.3	45.4174	-1.22931	0.465319	-2.64187	0.008245	0.0291349
XM_012190680.3	27.516	-2.03788	0.481194	-4.23505	2.28498e-05	0.000217736
XM_015091655.2	85.0828	-3.19431	0.487986	-6.54589	5.91401e-11	2.81775e-09
XM_015091726.2	197.077	2.35605	0.521841	4.51489	6.33503e-06	7.15005e-05
XM_015091798.2	91.2207	-1.23834	0.340905	-3.63251	0.000280677	0.00180773
XM_015091823.2	28.5368	-1.09888	0.321128	-3.42195	0.000621739	0.00351756
XM_015091895.2	545.683	-2.32126	0.215091	-10.792	3.75599e-27	7.51611e-24
XM_015091951.2	265.505	1.0279	0.19895	5.16662	2.38362e-07	4.32445e-06
XM_015091987.2	649.331	2.00726	0.315556	6.36103	2.00408e-10	8.35491e-09
XM_015092223.2	58.1391	1.2394	0.271351	4.56751	4.93554e-06	5.75487e-05
XM_015092231.2	344	1.06687	0.290347	3.67446	0.000238351	0.0015757
XM_015092232.2	204.366	1.01252	0.369198	2.74249	0.00609752	0.0229658
XM_015092250.2	972.748	-3.96664	0.82676	-4.79781	1.60412e-06	2.18964e-05
XM_015092274.2	295.804	1.09448	0.390015	2.80625	0.00501219	0.0195362
XM_015092455.2	265.859	1.48461	0.357015	4.15839	3.20503e-05	0.000291925
XM_015092612.2	595.891	-1.68309	0.266856	-6.30712	2.84276e-10	1.14486e-08
XM_015092640.2	106.773	1.50198	0.538981	2.7867	0.00532485	0.0205547
XM_015093087.2	246.121	-1.27511	0.268018	-4.75756	1.95945e-06	2.59158e-05
XM_015093108.2	606.691	-1.0728	0.194908	-5.50413	3.70992e-08	8.54305e-07
XM_015093114.2	14.5419	-1.72848	0.694125	-2.49016	0.0127687	0.0413656
XM_015093120.2	128.51	-1.7982	0.297802	-6.03823	1.55816e-09	5.28481e-08
XM_015093183.2	130.206	-1.24699	0.447431	-2.787	0.00531987	0.0205434
XM_015093233.2	63.5013	1.47458	0.304557	4.84173	1.28711e-06	1.8151e-05
XM_015093243.2	27.6722	1.10681	0.433027	2.55599	0.0105886	0.0357316
XM_015093334.2	1189.91	1.64503	0.279545	5.88467	3.9885e-09	1.2298e-07
XM_015093424.2	112.541	-1.27369	0.184869	-6.8897	5.59096e-12	3.23354e-10
XM_015093523.2	1282.92	-2.68344	0.294245	-9.11975	7.52957e-20	3.50405e-17
XM_015093559.2	421.311	1.07113	0.173271	6.18181	6.33707e-10	2.33969e-08
XM_015093618.2	443.9	-2.09693	0.217522	-9.64009	5.41424e-22	4.01276e-19
XM_015093633.2	20.4835	2.99077	0.468569	6.38278	1.73905e-10	7.34181e-09
XM_015093679.2	783.69	-1.62114	0.250088	-6.48227	9.03509e-11	4.10912e-09
XM_015093688.2	143.131	-1.08805	0.327644	-3.32083	0.00089751	0.00477154
XM_015093732.2	180.789	-2.11511	0.408861	-5.17318	2.30138e-07	4.18663e-06
XM_015093964.2	50.6767	1.14722	0.461799	2.48424	0.0129828	0.0419088
XM_015094158.2	182.361	1.06467	0.195398	5.4487	5.07382e-08	1.11207e-06
XM_015094161.2	78.793	1.07158	0.259743	4.12556	3.69837e-05	0.000329364
XM_015094163.2	456.593	-1.10929	0.202132	-5.48793	4.06679e-08	9.19554e-07
XM_015094168.2	258.144	1.04718	0.143229	7.31124	2.64686e-13	2.0037e-11
XM_015094183.2	86.6089	3.35375	0.680031	4.93176	8.14924e-07	1.2197e-05
XM_015094199.2	663.743	-1.62766	0.183638	-8.86345	7.7577e-19	2.7235e-16
XM_015094219.2	283.342	-1.38188	0.353643	-3.90754	9.3239e-05	0.000712683
XM_015094234.2	676.945	-1.7844	0.177703	-10.0415	1.00187e-23	9.1129e-21
XM_015094244.2	1717.14	-1.10362	0.223555	-4.93669	7.94613e-07	1.19725e-05
XM_015094249.2	81.8351	-1.21378	0.320183	-3.79089	0.000150106	0.00106555
XM_015094293.2	1227.3	1.5504	0.204446	7.58339	3.36639e-14	3.23869e-12
XM_015094381.2	11738	1.09399	0.212433	5.1498	2.60761e-07	4.65071e-06
XM_015094477.2	30.703	-1.46473	0.510574	-2.86879	0.00412041	0.0167215
XM_015094483.2	22.3608	-1.1219	0.361423	-3.10411	0.0019085	0.00889402
XM_015094610.2	514.395	-3.26821	0.27263	-11.9877	4.1229e-33	2.75011e-29
XM_015094647.2	4624.99	1.26567	0.300809	4.20754	2.58164e-05	0.000241539
XM_015094656.2	98.3879	1.165	0.448568	2.59715	0.00940004	0.0324709
XM_015094745.2	493.609	-2.00187	0.186958	-10.7076	9.37408e-27	1.56321e-23
XM_015094783.2	17.5561	1.05926	0.409223	2.58847	0.00964041	0.0331582
XM_015095020.2	440.065	-1.35624	0.282024	-4.80893	1.51742e-06	2.09559e-05
XM_015095205.2	189.621	1.09653	0.261467	4.19375	2.74386e-05	0.000255265
XM_015095211.2	334.332	-1.49306	0.480887	-3.1048	0.0019041	0.00887972
XM_015095224.2	48.0717	1.11643	0.454643	2.45562	0.0140642	0.044616
XM_015095235.2	50.1908	1.10807	0.426241	2.59962	0.00933261	0.0322938
XM_015095446.2	66.8098	-1.3129	0.265955	-4.93656	7.95132e-07	1.19725e-05
XM_015095775.2	74.405	1.14397	0.252392	4.53251	5.8288e-06	6.65754e-05
XM_015095779.2	173.656	1.06889	0.193386	5.52723	3.25328e-08	7.64101e-07
XM_015095955.2	201.361	1.33231	0.272496	4.88929	1.012e-06	1.47388e-05
XM_015095956.2	47.1256	1.42247	0.44843	3.17211	0.00151337	0.00737198
XM_015096102.2	194.592	1.13122	0.229824	4.92213	8.56084e-07	1.27558e-05
XM_015096153.2	1440.36	2.08982	0.286951	7.28285	3.26839e-13	2.42236e-11
XM_015096576.2	144.536	1.08122	0.223667	4.83405	1.33784e-06	1.87607e-05
XM_015096783.2	375.569	2.3908	0.322327	7.41732	1.19516e-13	1.00913e-11
XM_015096798.2	3320.16	-1.1598	0.1677	-6.91592	4.64825e-12	2.76834e-10
XM_015096880.2	58.8796	-1.09089	0.278173	-3.92162	8.7955e-05	0.000675537
XM_015097018.2	209.601	1.32281	0.388698	3.40318	0.000666063	0.00373037
XM_015097095.2	120.888	-1.15533	0.236835	-4.87819	1.07061e-06	1.54686e-05
XM_015097098.2	517.065	1.10947	0.146319	7.58257	3.38775e-14	3.24364e-12
XM_015097157.2	24.5275	2.11277	0.448903	4.70651	2.51992e-06	3.20981e-05
XM_015097221.2	7.74451	-1.55291	0.582838	-2.66439	0.00771282	0.0275708
XM_015097225.2	176.025	1.16866	0.347213	3.36582	0.000763155	0.00417711
XM_015097286.2	3285.7	-1.04375	0.305145	-3.42049	0.000625074	0.00353343
XM_015097327.2	613.351	1.34985	0.376695	3.58341	0.000339144	0.00211487
XM_015097330.2	483.42	-1.05174	0.181017	-5.81015	6.24158e-09	1.83407e-07
XM_015097387.2	37.8925	-1.00665	0.373325	-2.69645	0.00700837	0.0255361
XM_015097524.2	1307.84	-1.19279	0.179333	-6.65126	2.90588e-11	1.46472e-09
XM_015097753.2	54.9288	-1.59567	0.427587	-3.7318	0.000190113	0.00130063
XM_015097839.2	15.4483	-3.31097	0.652783	-5.07209	3.93475e-07	6.59449e-06
XM_015097989.2	256.978	-1.16191	0.155725	-7.46132	8.56619e-14	7.55145e-12
XM_015098094.2	284.592	1.06538	0.321793	3.31078	0.000930376	0.00491752
XM_015098141.2	1433.55	-1.12067	0.192592	-5.81889	5.92383e-09	1.75099e-07
XM_015098172.2	1066.14	1.09547	0.186971	5.85905	4.65531e-09	1.42008e-07
XM_015098197.2	85.5628	-1.04391	0.384803	-2.71285	0.00667077	0.0245783
XM_015098228.2	359.245	-2.07418	0.277231	-7.48179	7.33179e-14	6.54984e-12
XM_015098261.2	66.3686	1.3517	0.547735	2.4678	0.0135947	0.0434018
XM_015098436.2	359.572	-1.30994	0.199829	-6.55531	5.5527e-11	2.66463e-09
XM_015098445.2	367.044	1.12507	0.174775	6.43725	1.21659e-10	5.33887e-09
XM_015098456.2	35.1016	-1.59244	0.632481	-2.51776	0.0118103	0.0389543
XM_015098507.2	25.532	-1.12829	0.420807	-2.68125	0.00733469	0.0265175
XM_015098670.2	289.022	1.13766	0.375628	3.02868	0.00245629	0.0108986
XM_015098671.2	73.1617	1.00926	0.388951	2.59481	0.0094642	0.0326588
XM_015098683.2	104.36	-1.54158	0.542001	-2.84425	0.00445164	0.0178057
XM_015098718.2	106.427	1.13395	0.30869	3.67343	0.000239312	0.00158096
XM_015098775.2	1249.95	-3.19155	0.798865	-3.9951	6.46676e-05	0.000520959
XM_015098800.2	254.401	-1.78279	0.255224	-6.98521	2.8443e-12	1.80118e-10
XM_015098961.2	31.0605	-1.24093	0.41485	-2.99128	0.00277808	0.0120512
XM_015098980.2	26.0995	-1.01623	0.413261	-2.45905	0.0139303	0.0442687
XM_015099237.2	271.586	1.214	0.361179	3.36121	0.000776015	0.00423014
XM_015099249.2	138.455	-1.06101	0.311137	-3.41012	0.00064935	0.00365415
XM_015099326.2	38.0658	-2.07949	0.38901	-5.34558	9.0126e-08	1.81395e-06
XM_015099337.2	341.376	2.65636	0.339364	7.82748	4.97759e-15	6.18674e-13
XM_015099394.2	1599.91	1.46275	0.172571	8.47619	2.32687e-17	5.23181e-15
XM_015099395.2	173.02	1.15666	0.339624	3.40571	0.000659922	0.00370219
XM_015099492.2	86.8004	-1.88758	0.325298	-5.80262	6.52851e-09	1.9044e-07
XM_015099594.2	38.5827	-1.50269	0.372425	-4.03488	5.463e-05	0.000452859
XM_015099819.2	25.3059	1.8707	0.47055	3.97555	7.02162e-05	0.000557578
XM_015099825.2	528.95	1.02872	0.203591	5.05287	4.35221e-07	7.16217e-06
XM_015099882.2	183.165	-1.40467	0.22662	-6.19838	5.70489e-10	2.12986e-08
XM_015099884.2	854.243	1.16473	0.258983	4.49732	6.88164e-06	7.70613e-05
XM_015099894.2	24.2918	-2.51187	0.364158	-6.89776	5.28277e-12	3.09104e-10
XM_015099898.2	302.946	2.37568	0.407605	5.82839	5.59635e-09	1.67147e-07
XM_015100060.2	61.9766	-2.24397	0.565701	-3.9667	7.28749e-05	0.000574813
XM_015100072.2	48.5751	1.01703	0.239327	4.24954	2.14206e-05	0.00020618
XM_015100188.2	128.712	2.66511	0.528919	5.03879	4.68476e-07	7.61858e-06
XM_015100368.2	533.463	-1.12675	0.365729	-3.08083	0.00206422	0.00948065
XM_015100399.2	8.05384	1.8195	0.577242	3.15206	0.00162122	0.00779675
XM_015100422.2	59.2473	-1.19572	0.36539	-3.27244	0.00106624	0.00549201
XM_015100465.2	371.259	1.19464	0.236976	5.04117	4.62701e-07	7.54613e-06
XM_015100607.2	20.6338	1.39836	0.396857	3.52359	0.000425747	0.00256692
XM_015100757.2	1232.99	1.04974	0.152288	6.89316	5.45668e-12	3.1664e-10
XM_015100966.2	9.82821	1.33254	0.549148	2.42655	0.015243	0.0474456
XM_015100967.2	31.3335	1.09122	0.435898	2.50339	0.0123009	0.0401996
XM_015101042.2	158.572	-1.13986	0.305869	-3.72664	0.000194051	0.00132395
XM_015101092.2	65.2126	1.79531	0.340855	5.26709	1.38605e-07	2.67208e-06
XM_015101146.2	65.621	-2.6506	0.428071	-6.19197	5.94163e-10	2.21411e-08
XM_015101227.2	15.2751	-2.10786	0.55119	-3.8242	0.000131195	0.000948807
XM_015101239.2	418.392	1.07275	0.323923	3.31174	0.000927185	0.00490691
XM_015101257.2	174.497	-1.10058	0.203701	-5.40294	6.55575e-08	1.36653e-06
XM_015101259.2	47.2184	1.47353	0.511731	2.8795	0.00398306	0.0162324
XM_015101487.2	38.6295	-1.2078	0.293231	-4.11893	3.80639e-05	0.000337397
XM_015101514.2	17.6657	1.54214	0.503306	3.06401	0.00218391	0.00992332
XM_015101517.2	567.96	1.08366	0.264009	4.10464	4.04951e-05	0.000354793
XM_015101578.2	466.906	-1.8821	0.428469	-4.39262	1.11993e-05	0.000117828
XM_015101718.2	336.765	1.5291	0.482577	3.16862	0.00153165	0.00744291
XM_015101747.2	141.513	1.20372	0.224568	5.36018	8.31399e-08	1.68563e-06
XM_015101794.2	28.5176	1.20759	0.359655	3.35763	0.000786136	0.00427483
XM_015101904.2	391.336	1.04037	0.210038	4.95326	7.29798e-07	1.11651e-05
XM_015101923.2	344.375	-1.50047	0.192091	-7.81124	5.66273e-15	6.82632e-13
XM_015101966.2	556.872	-1.12904	0.157928	-7.14909	8.73555e-13	6.09084e-11
XM_015102004.2	436.635	1.10374	0.192757	5.7261	1.02764e-08	2.83712e-07
XM_015102079.2	2048.93	-1.17543	0.242478	-4.84756	1.24987e-06	1.77008e-05
XM_015102080.2	2737.77	-1.43175	0.191588	-7.47307	7.83455e-14	6.96787e-12
XM_015102081.2	393.468	-1.48877	0.432809	-3.43979	0.000582176	0.00333045
XM_015102243.2	282.934	1.05404	0.259863	4.05612	4.98952e-05	0.000422357
XM_015102367.2	110.718	-1.20998	0.252523	-4.79157	1.65485e-06	2.25426e-05
XM_015102474.2	111.447	-1.49718	0.327074	-4.5775	4.70565e-06	5.52286e-05
XM_015102558.2	594.995	-2.13886	0.238629	-8.96309	3.15702e-19	1.2635e-16
XM_015102561.2	1173.46	-1.53955	0.274164	-5.61541	1.96094e-08	4.92352e-07
XM_015102565.2	2875.5	-1.30175	0.16749	-7.77208	7.72057e-15	8.82837e-13
XM_015102683.2	34.5916	-1.24924	0.493212	-2.53287	0.0113132	0.0376311
XM_015102717.2	253.453	1.14525	0.244516	4.68376	2.8166e-06	3.53152e-05
XM_015102742.2	83.8098	-1.40243	0.382101	-3.67031	0.00024226	0.00159785
XM_015102891.2	40.3772	1.09471	0.319228	3.42925	0.000605248	0.00344178
XM_015103060.2	1999.84	-1.1499	0.151002	-7.61514	2.63402e-14	2.59652e-12
XM_015103122.2	38.8992	1.15808	0.304362	3.80494	0.000141838	0.00101622
XM_015103136.2	42.5487	1.42856	0.340172	4.19954	2.67463e-05	0.000249288
XM_015103138.2	189.695	-2.2654	0.321441	-7.04763	1.8199e-12	1.2099e-10
XM_015103143.2	305.222	1.33021	0.169497	7.84799	4.22768e-15	5.4071e-13
XM_015103177.2	91.3902	-1.25343	0.349284	-3.58858	0.000332489	0.0020792
XM_015103178.2	508.335	-1.34448	0.301151	-4.46447	8.02678e-06	8.79167e-05
XM_015103179.2	68.6458	1.16141	0.388243	2.99145	0.00277659	0.0120474
XM_015103211.2	38.1661	1.1179	0.357212	3.12953	0.00175088	0.00829668
XM_015103265.2	505.762	1.06434	0.186688	5.70118	1.18983e-08	3.22623e-07
XM_015103327.2	548.736	-1.04908	0.199581	-5.25639	1.46907e-07	2.81587e-06
XM_015103331.2	549.737	-1.46643	0.144394	-10.1557	3.12433e-24	3.29057e-21
XM_015103489.2	4599.86	-1.16241	0.135719	-8.56486	1.08209e-17	2.67331e-15
XM_015103767.2	26.5054	1.32758	0.474707	2.79663	0.00516381	0.0200452
XM_015103800.2	404.067	1.49493	0.18391	8.12863	4.34185e-16	7.18057e-14
XM_015103890.2	17.2502	-2.20784	0.418447	-5.27626	1.31844e-07	2.55406e-06
XM_015104011.2	270.789	1.00265	0.198061	5.06234	4.14151e-07	6.88909e-06
XM_015104076.2	169.38	1.1189	0.302183	3.70271	0.00021331	0.00143432
XM_015104216.2	10.1661	-1.39554	0.503815	-2.76995	0.00560647	0.0214638
XM_015104301.2	1079.79	1.02486	0.195999	5.2289	1.70519e-07	3.204e-06
XM_015104401.2	39.8618	-2.35308	0.331646	-7.09515	1.29209e-12	8.73511e-11
XM_015104411.2	667.406	-1.11225	0.159757	-6.9621	3.35248e-12	2.08992e-10
XM_015104551.2	37.6061	-1.081	0.319532	-3.38309	0.000716764	0.00395455
XM_015104590.2	685.525	-1.19734	0.255662	-4.6833	2.82291e-06	3.53499e-05
XM_015104598.2	76.1531	1.21252	0.217089	5.58535	2.33227e-08	5.70551e-07
XM_015104633.2	476.088	-1.5713	0.234199	-6.70924	1.95645e-11	1.01954e-09
XM_015104653.2	124.799	1.26667	0.269049	4.70797	2.50194e-06	3.193e-05
XM_015104658.2	184.516	-1.28967	0.411912	-3.13093	0.00174254	0.00826984
XM_015104667.2	222.894	1.0993	0.293052	3.75119	0.000175994	0.00122116
XM_015105023.2	778.973	-1.11956	0.177311	-6.31412	2.71704e-10	1.1051e-08
XM_015105123.2	205.911	-1.18311	0.139059	-8.50801	1.76949e-17	4.11737e-15
XM_015105124.2	8.14703	1.55331	0.566678	2.74108	0.00612373	0.0230344
XM_027956233.1	582.278	-1.00537	0.213849	-4.70133	2.58474e-06	3.27985e-05
XM_027956256.1	905.821	-1.12297	0.241526	-4.64945	3.32814e-06	4.11107e-05
XM_027956257.1	21.604	1.21046	0.38614	3.13478	0.00171986	0.00818456
XM_027956385.1	186.651	1.79735	0.522922	3.43713	0.000587907	0.00335652
XM_027956398.1	544.261	-1.44237	0.284325	-5.07298	3.91629e-07	6.57456e-06
XM_027956407.1	49.797	1.15188	0.380718	3.02555	0.00248184	0.0109949
XM_027956417.1	1325.92	-1.18905	0.21741	-5.46916	4.52162e-08	1.00648e-06
XM_027956418.1	646.054	-1.24219	0.210232	-5.90866	3.44903e-09	1.07505e-07
XM_027956420.1	23.1349	-1.42267	0.539435	-2.63733	0.00835627	0.0294397
XM_027956433.1	44.0751	1.54921	0.445555	3.47703	0.000507001	0.00295876
XM_027956458.1	51.6966	1.19416	0.361101	3.30699	0.000943036	0.00497393
XM_027956471.1	834.877	1.03905	0.19348	5.37031	7.86031e-08	1.60503e-06
XM_027956495.1	70.4087	1.37653	0.319109	4.31367	1.60568e-05	0.000160898
XM_027956533.1	51.8508	1.22953	0.391653	3.13932	0.00169338	0.00809126
XM_027956560.1	57.4968	1.15436	0.32469	3.55527	0.000377585	0.00231988
XM_027956573.1	34.5229	1.59006	0.382545	4.15652	3.23132e-05	0.000293544
XM_027956581.1	27.4256	1.34371	0.425225	3.16	0.0015777	0.00763127
XM_027956604.1	222.277	1.21275	0.260166	4.66146	3.13979e-06	3.89525e-05
XM_027956606.1	43.405	1.05928	0.236389	4.48109	7.42625e-06	8.21485e-05
XM_027956638.1	125.364	-1.50028	0.276458	-5.42679	5.73754e-08	1.22664e-06
XM_027956654.1	32.0441	1.62571	0.417467	3.89422	9.85163e-05	0.000743367
XM_027956681.1	422.85	1.17353	0.308806	3.80022	0.000144567	0.00103135
XM_027956694.1	63.1686	-1.82657	0.239393	-7.63001	2.34727e-14	2.33688e-12
XM_027956695.1	26.1928	-1.48466	0.538441	-2.75733	0.00582748	0.022132
XM_027956696.1	84.8157	-1.79899	0.386798	-4.65099	3.30352e-06	4.08319e-05
XM_027956793.1	96.7152	1.02935	0.409772	2.512	0.0120048	0.0394788
XM_027956844.1	149.852	1.102	0.442529	2.49023	0.012766	0.0413656
XM_027956876.1	250.361	1.0428	0.246983	4.22214	2.41992e-05	0.000229285
XM_027956891.1	31.8491	-1.08053	0.311667	-3.46693	0.000526432	0.00305612
XM_027956942.1	20.7627	1.52489	0.376528	4.04986	5.1249e-05	0.000431808
XM_027956953.1	112.343	1.10379	0.378497	2.91625	0.00354262	0.0147414
XM_027956964.1	58.1858	1.01717	0.403239	2.52249	0.0116526	0.0385103
XM_027957000.1	706.047	-1.83017	0.30163	-6.06758	1.29855e-09	4.49571e-08
XM_027957063.1	625.157	1.2069	0.164005	7.35889	1.85444e-13	1.47259e-11
XM_027957067.1	40.5656	-1.68166	0.392606	-4.28334	1.84107e-05	0.000181218
XM_027957074.1	62.4681	-1.12449	0.181269	-6.20341	5.52528e-10	2.07053e-08
XM_027957102.1	196.611	-1.25872	0.322377	-3.90449	9.4425e-05	0.000719276
XM_027957113.1	136.905	1.11188	0.438079	2.53808	0.0111463	0.0371995
XM_027957114.1	281.451	1.90263	0.293916	6.47337	9.58397e-11	4.31948e-09
XM_027957119.1	250.383	1.42935	0.26175	5.46074	4.74156e-08	1.04612e-06
XM_027957134.1	80.9686	1.09412	0.306589	3.56869	0.000358767	0.00221994
XM_027957147.1	151.937	1.47933	0.197543	7.48867	6.95759e-14	6.27155e-12
XM_027957157.1	239.224	-1.20225	0.285247	-4.21477	2.50035e-05	0.000235678
XM_027957176.1	565.876	1.13603	0.329939	3.44316	0.000574964	0.00329862
XM_027957204.1	4303.59	-3.09509	0.573901	-5.39306	6.92662e-08	1.43934e-06
XM_027957220.1	274.639	1.01114	0.225616	4.48166	7.40635e-06	8.20645e-05
XM_027957227.1	56.4413	-1.69186	0.342756	-4.93605	7.9721e-07	1.19947e-05
XM_027957238.1	172.08	1.2723	0.235207	5.40927	6.32823e-08	1.33019e-06
XM_027957256.1	155.131	-1.6404	0.250663	-6.54425	5.97936e-11	2.84211e-09
XM_027957260.1	56.6882	1.1267	0.255545	4.40901	1.03846e-05	0.000110125
XM_027957286.1	274.261	1.56354	0.435527	3.58999	0.000330685	0.00207044
XM_027957322.1	11.3358	1.39158	0.490058	2.83962	0.00451667	0.0179974
XM_027957338.1	20.2668	1.57816	0.629063	2.50874	0.0121161	0.0397338
XM_027957344.1	78.213	1.34182	0.32873	4.08183	4.46816e-05	0.000385232
XM_027957345.1	56.3107	1.10059	0.26545	4.14613	3.38141e-05	0.000305349
XM_027957369.1	209.173	1.21817	0.305217	3.99116	6.57504e-05	0.000528406
XM_027957370.1	896.508	1.00217	0.168067	5.9629	2.47796e-09	8.02369e-08
XM_027957379.1	180.781	1.03632	0.36745	2.8203	0.00479791	0.0188867
XM_027957384.1	271.525	-1.11647	0.204854	-5.45007	5.03487e-08	1.10475e-06
XM_027957422.1	16.9522	-1.78963	0.495553	-3.61138	0.000304573	0.00193486
XM_027957439.1	25.219	1.27747	0.392882	3.25155	0.00114779	0.00582957
XM_027957440.1	241.223	1.36508	0.332868	4.10096	4.11445e-05	0.000360167
XM_027957441.1	83.5897	1.76087	0.384986	4.57386	4.78827e-06	5.6034e-05
XM_027957471.1	21.5528	1.21805	0.359556	3.38765	0.000704932	0.00390218
XM_027957476.1	54.727	-1.25126	0.306629	-4.0807	4.49008e-05	0.000386622
XM_027957511.1	15.6797	2.72152	0.661252	4.11571	3.85984e-05	0.000340561
XM_027957605.1	64.5925	-1.99505	0.216247	-9.2258	2.81456e-20	1.44416e-17
XM_027957632.1	34.8334	-1.40427	0.510726	-2.74956	0.0059676	0.0225614
XM_027957647.1	191.372	1.22907	0.335103	3.66772	0.000244719	0.00160771
XM_027957726.1	33.8151	1.90308	0.466315	4.0811	4.48223e-05	0.000386112
XM_027957746.1	84.696	-1.1541	0.295822	-3.90132	9.56679e-05	0.000727224
XM_027957747.1	158.54	1.3656	0.353718	3.86072	0.000113056	0.000836979
XM_027957783.1	63.5653	-1.1953	0.457189	-2.61446	0.00893689	0.0311449
XM_027957787.1	807.172	1.1166	0.204988	5.44714	5.11865e-08	1.11822e-06
XM_027957804.1	102.803	1.56664	0.306316	5.11446	3.14641e-07	5.48456e-06
XM_027957813.1	15.7749	1.24233	0.411617	3.01818	0.002543	0.0112261
XM_027957821.1	310.227	1.201	0.331263	3.62552	0.00028838	0.00184605
XM_027957828.1	900.103	1.03438	0.231913	4.46019	8.18885e-06	8.92648e-05
XM_027957896.1	22.4794	1.14767	0.384643	2.98372	0.00284763	0.0122969
XM_027957961.1	529.864	1.01861	0.296689	3.43325	0.000596385	0.00339717
XM_027958026.1	147.286	1.54093	0.435226	3.54053	0.000399329	0.00243034
XM_027958040.1	166.846	1.26494	0.299848	4.21862	2.45806e-05	0.00023202
XM_027958059.1	265.212	1.15095	0.354741	3.24449	0.00117662	0.00594278
XM_027958067.1	11.416	1.83403	0.688495	2.66382	0.00772582	0.0276074
XM_027958133.1	1138.96	-1.07575	0.23325	-4.612	3.98806e-06	4.80174e-05
XM_027958150.1	28.3172	-1.50725	0.370278	-4.07059	4.68939e-05	0.000401194
XM_027958156.1	7.2238	-1.74986	0.665081	-2.63104	0.00851234	0.0298927
XM_027958290.1	37.8195	1.03852	0.309977	3.35032	0.00080717	0.00436265
XM_027958321.1	1358.25	1.02703	0.170657	6.0181	1.76473e-09	5.93513e-08
XM_027958324.1	122.291	1.84727	0.469728	3.93264	8.40182e-05	0.000650402
XM_027958326.1	170.616	1.23229	0.318349	3.87089	0.000108439	0.000808787
XM_027958379.1	52.7743	1.19153	0.293473	4.0601	4.90514e-05	0.000416978
XM_027958389.1	133.316	-1.43152	0.444772	-3.21854	0.00128845	0.00641694
XM_027958431.1	75.7574	1.33345	0.360815	3.69565	0.000219324	0.00147032
XM_027958588.1	575.462	-1.5242	0.215966	-7.05759	1.69413e-12	1.13004e-10
XM_027958606.1	4.83269	1.82031	0.735335	2.47549	0.0133053	0.0426928
XM_027958635.1	218.055	-1.24731	0.358191	-3.48226	0.000497199	0.00291005
XM_027958644.1	309.065	1.19147	0.32499	3.66616	0.000246216	0.00161648
XM_027958664.1	89.4605	-1.04458	0.305062	-3.42417	0.000616672	0.00349582
XM_027958665.1	40.8652	-1.34518	0.335461	-4.00993	6.07375e-05	0.000494877
XM_027958681.1	305.79	-1.08072	0.258072	-4.18767	2.81832e-05	0.000260376
XM_027958682.1	1484.31	-1.42854	0.184295	-7.75141	9.08792e-15	1.01032e-12
XM_027958689.1	22.564	1.89882	0.591303	3.21125	0.00132158	0.00655583
XM_027958742.1	8547.29	1.32592	0.180862	7.33108	2.28312e-13	1.77083e-11
XM_027958759.1	67.7118	1.10506	0.339351	3.25638	0.00112842	0.00575328
XM_027958786.1	125.763	-1.10737	0.190291	-5.81937	5.90689e-09	1.74856e-07
XM_027958787.1	57.3094	-2.81067	0.496898	-5.65645	1.54538e-08	4.02615e-07
XM_027958788.1	7036.52	1.67118	0.305234	5.47508	4.37306e-08	9.79947e-07
XM_027958793.1	10.8382	-1.46961	0.578969	-2.53832	0.0111387	0.0371868
XM_027958865.1	145.534	1.32396	0.251708	5.25993	1.44113e-07	2.76759e-06
XM_027958905.1	232.751	1.27636	0.292523	4.36326	1.28138e-05	0.000132447
XM_027958908.1	118.896	1.10881	0.203724	5.44273	5.24698e-08	1.14128e-06
XM_027959069.1	607.001	-1.81403	0.280544	-6.46612	1.00554e-10	4.52176e-09
XM_027959076.1	241.309	-2.04908	0.452713	-4.52624	6.00437e-06	6.84185e-05
XM_027959078.1	379.443	-2.27423	0.343094	-6.62858	3.38931e-11	1.68715e-09
XM_027959082.1	1638.02	-1.11936	0.120563	-9.28439	1.62636e-20	8.99698e-18
XM_027959083.1	909.904	-2.08865	0.377474	-5.53322	3.14405e-08	7.41054e-07
XM_027959086.1	70.322	-2.37318	0.425376	-5.57902	2.41883e-08	5.84581e-07
XM_027959087.1	70.322	-2.37318	0.425376	-5.57902	2.41883e-08	5.84581e-07
XM_027959091.1	830.931	-1.09318	0.144635	-7.5582	4.08682e-14	3.76872e-12
XM_027959092.1	1911.41	-1.3619	0.234556	-5.8063	6.38676e-09	1.87124e-07
XM_027959093.1	135.481	-1.90297	0.570999	-3.33271	0.000860048	0.00460172
XM_027959096.1	827.875	-2.09282	0.341851	-6.12203	9.23885e-10	3.29552e-08
XM_027959098.1	431.497	-2.04543	0.462544	-4.42214	9.7729e-06	0.000104469
XM_027959099.1	1287.57	-1.65524	0.191877	-8.62657	6.32216e-18	1.73305e-15
XM_027959134.1	66.944	1.11445	0.389223	2.86328	0.00419285	0.0169577
XM_027959142.1	24.5232	1.1139	0.30816	3.6147	0.000300697	0.00191206
XM_027959148.1	278.3	1.40523	0.16925	8.30264	1.01819e-16	1.94048e-14
XM_027959157.1	177.814	-1.0274	0.216772	-4.73955	2.14192e-06	2.7996e-05
XM_027959206.1	158.34	-1.16704	0.31848	-3.66442	0.000247902	0.00162435
XM_027959209.1	208.545	1.19404	0.264175	4.51988	6.18732e-06	7.01499e-05
XM_027959228.1	101.37	1.01469	0.393833	2.57644	0.00998244	0.0341418
XM_027959256.1	18.7314	1.19902	0.474892	2.52484	0.0115752	0.0383241
XM_027959271.1	54.0451	1.53985	0.437252	3.52165	0.000428863	0.00257949
XM_027959276.1	276.421	1.15264	0.189363	6.08691	1.15112e-09	4.03417e-08
XM_027959333.1	60.9681	1.73331	0.488329	3.54947	0.000386001	0.00236506
XM_027959376.1	65.8356	1.45499	0.372576	3.90523	9.41371e-05	0.000717629
XM_027959527.1	138.721	-1.15602	0.293343	-3.94084	8.11961e-05	0.000632963
XM_027959577.1	124.983	1.10118	0.232721	4.73178	2.22555e-06	2.89379e-05
XM_027959591.1	19.9238	-1.22488	0.370002	-3.31048	0.000931349	0.00492137
XM_027959596.1	126.475	1.38505	0.399061	3.47077	0.000518964	0.00301889
XM_027959597.1	893.593	1.33173	0.14761	9.02196	1.84761e-19	7.8665e-17
XM_027959606.1	74.0403	1.0248	0.304209	3.36876	0.000755084	0.00413746
XM_027959672.1	14.2304	1.26237	0.406013	3.1092	0.00187596	0.0087792
XM_027959685.1	11.1701	1.55599	0.475554	3.27195	0.00106809	0.00550013
XM_027959691.1	17.8927	-1.45547	0.490595	-2.96674	0.00300978	0.0128425
XM_027959735.1	40.0879	1.75639	0.408097	4.30387	1.67844e-05	0.000167434
XM_027959750.1	99.7953	-1.31966	0.29952	-4.40591	1.05341e-05	0.000111533
XM_027959803.1	170.284	-2.08604	0.504217	-4.13719	3.51591e-05	0.000315785
XM_027959805.1	110.842	-1.847	0.298759	-6.18225	6.3194e-10	2.33748e-08
XM_027959812.1	82.1758	1.32038	0.396487	3.3302	0.000867845	0.00463353
XM_027959836.1	82.4478	1.01748	0.277326	3.66888	0.000243619	0.00160163
XM_027959847.1	36.8156	1.23261	0.326662	3.77336	0.000161065	0.0011305
XM_027959885.1	152.601	1.09533	0.237958	4.60305	4.16345e-06	4.97402e-05
XM_027959903.1	135.184	1.05057	0.419691	2.50321	0.0123073	0.0402093
XM_027959908.1	30.9572	1.48248	0.444073	3.33838	0.000842689	0.00452214
XM_027959914.1	219.673	1.05796	0.233654	4.5279	5.95742e-06	6.79281e-05
XM_027959919.1	28.2956	-2.54193	0.388471	-6.54343	6.01252e-11	2.8511e-09
XM_027959935.1	188.026	-1.17815	0.20657	-5.70339	1.17447e-08	3.19324e-07
XM_027959944.1	1831.52	-1.35343	0.22338	-6.05888	1.37073e-09	4.71302e-08
XM_027959978.1	121.891	1.26517	0.430416	2.93941	0.00328838	0.0138529
XM_027959979.1	98.6248	1.83494	0.234552	7.82317	5.15113e-15	6.32388e-13
XM_027960043.1	286.166	1.19356	0.384686	3.10269	0.00191769	0.00892854
XM_027960045.1	106.94	1.40173	0.412822	3.39549	0.000685057	0.00381538
XM_027960067.1	51.8576	1.19185	0.379787	3.1382	0.00169987	0.00811496
XM_027960083.1	49.5453	1.24913	0.33917	3.68291	0.000230588	0.00153401
XM_027960101.1	145.838	1.05002	0.377704	2.78	0.00543594	0.0209109
XM_027960110.1	1257.04	1.15616	0.284443	4.06466	4.81022e-05	0.000410479
XM_027960156.1	1446.93	-1.32945	0.345632	-3.84644	0.000119848	0.000879455
XM_027960174.1	367.051	-1.08239	0.191441	-5.65391	1.56837e-08	4.05939e-07
XM_027960196.1	44.755	1.59399	0.402429	3.96092	7.46619e-05	0.000587288
XM_027960249.1	105.713	-1.88848	0.532978	-3.54326	0.000395215	0.00241126
XM_027960255.1	61.3236	1.94193	0.471719	4.11672	3.84306e-05	0.000339529
XM_027960264.1	56.3646	1.01739	0.310071	3.28115	0.00103385	0.00535554
XM_027960294.1	127.163	1.33924	0.484655	2.76329	0.00572214	0.0218064
XM_027960305.1	655.822	-2.05694	0.276998	-7.42582	1.1208e-13	9.50357e-12
XM_027960327.1	86.9909	1.45176	0.293553	4.94548	7.59576e-07	1.15151e-05
XM_027960333.1	15.8125	1.43933	0.419494	3.43112	0.000601099	0.00342116
XM_027960435.1	150.456	-1.04633	0.163711	-6.39135	1.64427e-10	7.00073e-09
XM_027960450.1	65.5559	-1.74524	0.501649	-3.479	0.000503287	0.0029388
XM_027960452.1	158.746	1.56075	0.282176	5.5311	3.18226e-08	7.49179e-07
XM_027960518.1	48.6138	1.06488	0.291058	3.65865	0.000253546	0.00165447
XM_027960550.1	51.9314	1.07641	0.282697	3.80764	0.000140298	0.00100772
XM_027960613.1	68.8573	1.63517	0.415066	3.93954	8.16397e-05	0.000635183
XM_027960646.1	430.903	-1.19001	0.32612	-3.649	0.000263261	0.00170821
XM_027960671.1	26.2987	1.42991	0.363679	3.9318	8.43123e-05	0.000652426
XM_027960693.1	15.9356	-2.86894	0.49533	-5.79198	6.95611e-09	2.01737e-07
XM_027960719.1	9.86554	-1.99148	0.572062	-3.48124	0.0004991	0.00291946
XM_027960724.1	451.439	-1.0569	0.165875	-6.37163	1.87028e-10	7.84615e-09
XM_027960744.1	3342.89	-1.23493	0.262525	-4.70403	2.5507e-06	3.24282e-05
XM_027960748.1	411.412	1.18542	0.180393	6.57132	4.98719e-11	2.42819e-09
XM_027960759.1	286.563	1.4013	0.255816	5.47778	4.30694e-08	9.66212e-07
XM_027960761.1	165.489	1.59769	0.328168	4.86852	1.12438e-06	1.61406e-05
XM_027960777.1	409.881	1.59333	0.313769	5.07804	3.81353e-07	6.43444e-06
XM_027960778.1	7.79951	1.75275	0.645064	2.71718	0.00658417	0.0243496
XM_027960795.1	57.5734	1.90318	0.400499	4.75203	2.01387e-06	2.65304e-05
XM_027960800.1	10.5585	-1.94692	0.48284	-4.03223	5.52499e-05	0.000456377
XM_027960801.1	52.1969	1.12024	0.262729	4.26388	2.0091e-05	0.000195831
XM_027960818.1	625.934	-2.48362	0.365957	-6.78663	1.14785e-11	6.31032e-10
XM_027960834.1	12.8597	1.2509	0.461042	2.71321	0.00666339	0.0245669
XM_027960852.1	23.3935	1.68683	0.676957	2.49179	0.0127102	0.0412428
XM_027960886.1	115.096	-1.13122	0.26993	-4.19079	2.7798e-05	0.00025765
XM_027960913.1	841.083	1.78858	0.511393	3.49747	0.000469688	0.00277833
XM_027960942.1	186.916	1.38181	0.24601	5.61691	1.94399e-08	4.88708e-07
XM_027960991.1	65.554	-1.30969	0.34247	-3.82426	0.000131165	0.000948807
XM_027961066.1	142.066	1.44536	0.353162	4.09263	4.26514e-05	0.000371235
XM_027961073.1	40.1702	1.89831	0.455794	4.16485	3.11554e-05	0.000284811
XM_027961102.1	35.2598	-2.2479	0.463845	-4.84624	1.25826e-06	1.77944e-05
XM_027961121.1	88.8872	1.20666	0.435644	2.76984	0.00560843	0.0214672
XM_027961125.1	162.557	1.08696	0.357792	3.03796	0.00238188	0.0106678
XM_027961154.1	131.077	1.2269	0.247847	4.95021	7.41316e-07	1.13154e-05
XM_027961162.1	118.8	-1.0884	0.192467	-5.65501	1.55835e-08	4.04464e-07
XM_027961176.1	88.7811	-1.23951	0.348259	-3.55918	0.000372017	0.00228989
XM_027961177.1	96.5004	-1.12657	0.31865	-3.53545	0.000407075	0.00246998
XM_027961183.1	232.873	-1.13578	0.166172	-6.83493	8.20474e-12	4.638e-10
XM_027961193.1	63.7642	-2.07195	0.361201	-5.73627	9.67842e-09	2.69742e-07
XM_027961206.1	64.5346	-1.00564	0.362758	-2.77221	0.00556772	0.0213317
XM_027961208.1	69.4609	1.03167	0.286406	3.60213	0.000315624	0.00199304
XM_027961220.1	21.067	-1.82424	0.486668	-3.74842	0.00017795	0.00123216
XM_027961243.1	23.1468	1.55194	0.443174	3.50187	0.00046201	0.00274329
XM_027961250.1	13.4726	2.469	0.615404	4.012	6.02058e-05	0.00049171
XM_027961263.1	49.9117	1.27991	0.272954	4.68911	2.7439e-06	3.4576e-05
XM_027961291.1	707.708	-1.17222	0.215909	-5.42924	5.65954e-08	1.21256e-06
XM_027961303.1	25.2847	1.50114	0.411981	3.64372	0.000268728	0.00173917
XM_027961326.1	263.196	1.00146	0.200633	4.9915	5.99126e-07	9.3885e-06
XM_027961360.1	32.4897	-1.09604	0.38054	-2.88022	0.00397394	0.0162059
XM_027961369.1	155.361	-1.89319	0.315057	-6.00905	1.86612e-09	6.2342e-08
XM_027961371.1	16.7242	-2.54542	0.432519	-5.88511	3.978e-09	1.22845e-07
XM_027961443.1	311.389	1.00413	0.291606	3.44346	0.00057432	0.00329588
XM_027961471.1	1859.57	-1.07145	0.345348	-3.10252	0.00191879	0.00892952
XM_027961486.1	4006.74	1.16119	0.204423	5.68033	1.34434e-08	3.57735e-07
XM_027961520.1	354.755	-1.17802	0.453642	-2.5968	0.00940955	0.0324982
XM_027961527.1	95.1941	-1.51472	0.333209	-4.54584	5.47158e-06	6.3035e-05
XM_027961552.1	781.47	1.08032	0.167157	6.46292	1.02703e-10	4.60805e-09
XM_027961642.1	176.182	-1.08837	0.314283	-3.46304	0.000534118	0.00309535
XM_027961695.1	17.362	-1.79001	0.421371	-4.24806	2.15626e-05	0.000207247
XM_027961718.1	138.536	1.65651	0.524308	3.15942	0.00158086	0.00764305
XM_027961741.1	24.2384	1.04857	0.306089	3.42571	0.000613196	0.00348104
XM_027961781.1	130.594	1.1639	0.360509	3.22848	0.00124448	0.0062274
XM_027961809.1	106.589	1.11907	0.448997	2.49239	0.0126887	0.0412063
XM_027961866.1	2222.99	-1.43582	0.184598	-7.7781	7.36192e-15	8.47669e-13
XM_027961872.1	80.5426	-1.83801	0.554189	-3.31657	0.000911284	0.00483193
XM_027961889.1	79.0495	1.08753	0.328629	3.30931	0.000935252	0.00493808
XM_027961898.1	65.0936	1.03683	0.346459	2.99265	0.00276569	0.0120027
XM_027961903.1	61.8364	1.58148	0.369436	4.2808	1.86219e-05	0.000182937
XM_027961934.1	505.535	-1.53873	0.220694	-6.97223	3.11962e-12	1.96311e-10
XM_027961939.1	82.2	1.11283	0.357064	3.11661	0.00182941	0.00861171
XM_027961954.1	108.162	-1.02405	0.230993	-4.43326	9.28172e-06	9.99658e-05
XM_027961962.1	857.895	2.6817	0.472829	5.6716	1.41466e-08	3.73468e-07
XM_027961991.1	162.71	1.43276	0.345942	4.14161	3.44871e-05	0.000310585
XM_027962022.1	270.506	-1.37198	0.162817	-8.42654	3.5605e-17	7.57971e-15
XM_027962024.1	159.959	1.44137	0.180572	7.98222	1.4373e-15	2.11484e-13
XM_027962029.1	371.868	-1.49394	0.315669	-4.73263	2.21627e-06	2.8836e-05
XM_027962068.1	49.4799	-1.18348	0.375536	-3.15145	0.00162462	0.00780557
XM_027962079.1	79.3729	1.36708	0.301921	4.52796	5.95569e-06	6.79281e-05
XM_027962110.1	68.5848	-1.54294	0.345	-4.47227	7.73922e-06	8.50932e-05
XM_027962131.1	26.1587	1.80792	0.446814	4.04626	5.20434e-05	0.000436297
XM_027962134.1	246.7	-2.0881	0.245249	-8.5142	1.6774e-17	3.949e-15
XM_027962199.1	14.506	1.6191	0.515743	3.13934	0.00169326	0.00809126
XM_027962222.1	115.841	-1.2552	0.272012	-4.6145	3.94042e-06	4.74724e-05
XM_027962230.1	37.6705	-1.40692	0.466755	-3.01427	0.00257601	0.0113343
XM_027962246.1	184.331	-1.65634	0.432968	-3.82555	0.000130482	0.000945337
XM_027962297.1	518.687	-1.20351	0.342802	-3.51082	0.000446727	0.00266929
XM_027962298.1	151.67	1.30284	0.340702	3.824	0.000131305	0.00094926
XM_027962325.1	11.876	1.4839	0.592983	2.50244	0.0123341	0.0402769
XM_027962331.1	164.312	-2.74646	0.339017	-8.10124	5.44029e-16	8.92341e-14
XM_027962332.1	16.7878	1.44217	0.474154	3.04155	0.00235361	0.0105625
XM_027962439.1	214.676	-1.08979	0.355459	-3.06588	0.00217033	0.00986834
XM_027962449.1	23.787	-1.38967	0.406054	-3.42237	0.000620775	0.0035131
XM_027962589.1	111.207	1.40947	0.461277	3.05558	0.00224628	0.0101566
XM_027962593.1	412.554	-1.42977	0.445534	-3.2091	0.0013315	0.00659685
XM_027962613.1	407.24	-2.38889	0.301771	-7.91625	2.44779e-15	3.28743e-13
XM_027962633.1	404.978	1.04457	0.351034	2.97568	0.00292338	0.012573
XM_027962651.1	60.4821	1.12407	0.363521	3.09217	0.00198696	0.0091933
XM_027962659.1	1853.76	1.32903	0.216755	6.13149	8.70604e-10	3.13339e-08
XM_027962660.1	44.9407	1.13795	0.306248	3.7158	0.000202564	0.0013736
XM_027962663.1	36.613	1.26149	0.341817	3.69054	0.000223775	0.00149514
XM_027962664.1	96.8669	-1.82558	0.418935	-4.35768	1.31449e-05	0.000135449
XM_027962673.1	444.237	-2.33549	0.404301	-5.77661	7.62224e-09	2.18836e-07
XM_027962674.1	234.773	-1.87461	0.387394	-4.83901	1.30487e-06	1.83638e-05
XM_027962681.1	82.6917	-1.32848	0.373982	-3.55226	0.000381935	0.00234445
XM_027962709.1	92.8092	-1.07984	0.40977	-2.63524	0.00840768	0.0295843
XM_027962734.1	44.7701	-1.65901	0.593779	-2.79398	0.00520635	0.0201829
XM_027962735.1	82.1439	1.16572	0.379205	3.0741	0.00211135	0.00964398
XM_027962752.1	374.004	1.60972	0.338125	4.76072	1.929e-06	2.55638e-05
XM_027962854.1	740.243	-1.00615	0.196601	-5.11772	3.09255e-07	5.41427e-06
XM_027962874.1	24.3636	1.24155	0.435859	2.84852	0.00439231	0.0176177
XM_027962902.1	10.862	1.14511	0.442804	2.58605	0.00970838	0.0333633
XM_027962940.1	245.455	-1.20207	0.178423	-6.73719	1.61483e-11	8.5798e-10
XM_027962944.1	124.85	1.1036	0.439594	2.51049	0.0120563	0.0395701
XM_027962975.1	124.28	1.23885	0.259928	4.76611	1.87819e-06	2.5023e-05
XM_027962998.1	510.503	-1.19097	0.309215	-3.85159	0.000117356	0.000862749
XM_027963002.1	27.8507	1.26089	0.45643	2.76251	0.00573595	0.0218425
XM_027963019.1	352.052	-1.12076	0.388371	-2.88579	0.00390432	0.0159637
XM_027963023.1	53.9038	1.94195	0.459228	4.22874	2.35003e-05	0.000223437
XM_027963036.1	15.2019	-2.25735	0.452495	-4.98867	6.07966e-07	9.48248e-06
XM_027963084.1	167.857	-1.06032	0.255131	-4.156	3.23866e-05	0.00029383
XM_027963100.1	91.4882	-1.13931	0.242477	-4.69865	2.61887e-06	3.32105e-05
XM_027963105.1	12.7577	1.7859	0.541182	3.3	0.000966855	0.00507149
XM_027963106.1	31.5522	-1.1601	0.405217	-2.86292	0.00419754	0.0169689
XM_027963121.1	88.1588	-1.9463	0.341728	-5.69547	1.23029e-08	3.31352e-07
XM_027963144.1	200.196	1.32601	0.327725	4.0461	5.20783e-05	0.000436406
XM_027963167.1	177.237	-1.63204	0.223216	-7.31148	2.6422e-13	2.0037e-11
XM_027963202.1	20.5407	-2.45851	0.488937	-5.02827	4.94918e-07	7.99985e-06
XM_027963220.1	41.0922	-1.5525	0.300343	-5.1691	2.35222e-07	4.27135e-06
XM_027963260.1	733.686	1.1729	0.179663	6.52833	6.65068e-11	3.09504e-09
XM_027963277.1	1051.81	1.03153	0.27482	3.75346	0.00017441	0.00121158
XM_027963281.1	240.107	1.20938	0.382598	3.16098	0.00157238	0.00761189
XM_027963283.1	7.68948	2.15498	0.634336	3.39722	0.000680751	0.00379563
XM_027963297.1	5013.52	1.1529	0.223561	5.15698	2.50964e-07	4.5203e-06
XM_027963368.1	74.6019	-1.20241	0.391392	-3.07215	0.00212525	0.00970304
XM_027963396.1	159.29	-1.02287	0.184594	-5.54121	3.00385e-08	7.13049e-07
XM_027963460.1	39.5084	1.20558	0.481994	2.50124	0.0123759	0.0403739
XM_027963489.1	15.5918	1.28073	0.52311	2.4483	0.0143531	0.0452387
XM_027963526.1	142.796	-1.28744	0.208772	-6.16672	6.97207e-10	2.56467e-08
XM_027963592.1	1245.15	2.16896	0.40448	5.36234	8.21494e-08	1.67062e-06
XM_027963597.1	253.526	1.93932	0.371929	5.21423	1.84587e-07	3.43926e-06
XM_027963601.1	37.7157	-1.94364	0.512539	-3.79218	0.000149328	0.00106115
XM_027963651.1	215.774	-1.09353	0.174117	-6.28044	3.37618e-10	1.33256e-08
XM_027963670.1	13.7391	1.33326	0.526545	2.5321	0.0113382	0.0376893
XM_027963692.1	58.521	-1.11461	0.303761	-3.66935	0.000243166	0.00160123
XM_027963731.1	53.6376	1.00204	0.235968	4.24651	2.1713e-05	0.000208393
XM_027963887.1	529.124	1.16687	0.179934	6.48497	8.87475e-11	4.04539e-09
XM_027963891.1	19.3818	-1.44219	0.528567	-2.72849	0.00636255	0.0237229
XM_027963904.1	72.5448	-3.52856	0.473067	-7.45892	8.72367e-14	7.65655e-12
XM_027964006.1	100.569	-1.99908	0.247975	-8.06161	7.52946e-16	1.168e-13
XM_027964018.1	15.7766	1.8311	0.473908	3.86383	0.000111624	0.000828546
XM_027964038.1	37.9254	1.26896	0.389548	3.25752	0.00112389	0.00573292
XM_027964096.1	12.786	-1.67026	0.551107	-3.03073	0.00243963	0.0108536
XM_027964116.1	738.412	-1.11736	0.188771	-5.91911	3.23697e-09	1.02008e-07
XM_027964134.1	322.945	-1.99467	0.202785	-9.83642	7.84552e-23	6.82595e-20
XM_027964141.1	154.492	1.29012	0.398959	3.23372	0.00122188	0.00614041
XM_027964150.1	146.919	-1.23986	0.402714	-3.07878	0.00207853	0.00952233
XM_027964180.1	46.3424	-1.40345	0.313662	-4.47441	7.66227e-06	8.44327e-05
XM_027964199.1	66.1877	-1.09029	0.382473	-2.85063	0.00436332	0.0175225
XM_027964239.1	21.3696	2.17224	0.607478	3.57583	0.000349119	0.0021679
XM_027964245.1	281.246	1.4623	0.414448	3.52832	0.00041821	0.00252758
XM_027964344.1	347.271	1.62916	0.318258	5.11899	3.07172e-07	5.38251e-06
XM_027964414.1	59.4413	-1.30462	0.322278	-4.04813	5.16285e-05	0.000434194
XM_027964477.1	367.639	1.05713	0.238054	4.44072	8.96582e-06	9.67718e-05
XM_027964491.1	489.93	-1.12592	0.180991	-6.22086	4.94428e-10	1.86328e-08
XM_027964502.1	20.0828	-1.32731	0.370176	-3.58561	0.000336292	0.0020997
XM_027964545.1	81.5233	1.7479	0.319639	5.46838	4.54171e-08	1.00983e-06
XM_027964556.1	280.39	1.56031	0.362621	4.30286	1.68608e-05	0.000167862
XM_027964600.1	445.565	1.34699	0.286899	4.69501	2.66593e-06	3.37432e-05
XM_027964615.1	41.5307	1.32518	0.364673	3.63389	0.000279176	0.00179922
XM_027964630.1	20.105	1.18582	0.419684	2.8255	0.00472069	0.0186396
XM_027964651.1	57.6976	1.17353	0.331781	3.53705	0.000404623	0.00245808
XM_027964672.1	4.64071	1.6212	0.67447	2.40366	0.016232	0.0498952
XM_027964705.1	59.9649	1.19302	0.195533	6.10139	1.05153e-09	3.71768e-08
XM_027964712.1	37.5744	1.08628	0.253263	4.28916	1.79353e-05	0.000177205
XM_027964733.1	173.477	1.51027	0.209858	7.19665	6.17086e-13	4.39448e-11
XM_027964745.1	36.4579	1.04896	0.426612	2.45881	0.01394	0.0442865
XM_027964846.1	45.6811	-1.40524	0.38467	-3.65311	0.000259086	0.00168604
XM_027964893.1	91.7301	1.11491	0.388663	2.86858	0.00412314	0.0167292
XM_027964967.1	18.6578	-1.33458	0.483064	-2.76274	0.00573177	0.0218307
XM_027964972.1	1352.91	-1.44816	0.202256	-7.16004	8.06556e-13	5.64336e-11
XM_027964973.1	369.182	-1.07424	0.205328	-5.2318	1.67871e-07	3.16315e-06
XM_027964994.1	251.353	-1.12716	0.27542	-4.09251	4.26731e-05	0.000371235
XM_027965028.1	7.88011	1.41752	0.55305	2.5631	0.0103742	0.0351682
XM_027965030.1	18.7491	1.44684	0.456174	3.17168	0.00151559	0.00737918
XM_027965046.1	812.046	1.00427	0.243569	4.12314	3.73736e-05	0.00033195
XM_027965048.1	130.641	-1.41961	0.301563	-4.70751	2.50758e-06	3.19816e-05
XM_027965056.1	419.668	1.13538	0.244631	4.64119	3.46411e-06	4.25278e-05
XM_027965083.1	65.754	1.45063	0.331997	4.36941	1.24582e-05	0.000129471
XM_027965102.1	427.578	-1.02679	0.149495	-6.86838	6.49336e-12	3.73387e-10
XM_027965167.1	92.0471	-1.13677	0.262893	-4.32409	1.53165e-05	0.000154252
XM_027965175.1	174.885	1.2456	0.341446	3.648	0.000264287	0.00171375
XM_027965196.1	62.1494	1.70054	0.552173	3.07973	0.00207185	0.00950695
XM_027965197.1	62.8849	-1.14148	0.248156	-4.59987	4.22761e-06	5.04465e-05
XM_027965247.1	74.3321	-1.30667	0.260449	-5.01698	5.24903e-07	8.39985e-06
XM_027965271.1	288.169	1.16903	0.268914	4.34725	1.37856e-05	0.000141106
XM_027965278.1	412.891	-1.00526	0.267825	-3.75343	0.000174432	0.00121158
XM_027965291.1	124.55	1.07068	0.204355	5.23929	1.61198e-07	3.05177e-06
XM_027965322.1	68.777	-1.42122	0.275149	-5.16528	2.40079e-07	4.34062e-06
XM_027965386.1	27.3063	-1.57087	0.575446	-2.72982	0.00633684	0.0236447
XM_027965388.1	153.904	1.34184	0.265776	5.04877	4.44674e-07	7.30572e-06
XM_027965439.1	115.928	1.04107	0.408945	2.54574	0.0109048	0.0365641
XM_027965441.1	214.069	1.09629	0.269256	4.07155	4.67005e-05	0.000399873
XM_027965457.1	77.4271	1.02727	0.246641	4.16506	3.11269e-05	0.00028468
XM_027965466.1	111.485	-1.78083	0.410856	-4.33443	1.46137e-05	0.000148068
XM_027965472.1	71.1069	-1.05292	0.411181	-2.56073	0.0104453	0.0353472
XM_027965498.1	493.033	-1.29553	0.359096	-3.60776	0.000308855	0.00195834
XM_027965500.1	52.4884	1.19692	0.347655	3.44284	0.00057565	0.00330111
XM_027965526.1	1045.03	-1.44393	0.41398	-3.48791	0.000486808	0.00286347
XM_027965537.1	139.976	-1.17321	0.285552	-4.10856	3.9813e-05	0.000350043
XM_027965566.1	920.974	-1.38302	0.219668	-6.29596	3.05501e-10	1.2178e-08
XM_027965630.1	76.5508	-1.33235	0.273039	-4.87973	1.06234e-06	1.53713e-05
XM_027965664.1	221.574	-3.77777	0.475794	-7.93993	2.02301e-15	2.85088e-13
XM_027965674.1	124.625	-1.11175	0.33659	-3.30297	0.000956682	0.00503264
XM_027965678.1	124.399	1.48903	0.319815	4.6559	3.22572e-06	3.99195e-05
XM_027965679.1	390.427	1.05279	0.25023	4.2073	2.5844e-05	0.000241552
XM_027965680.1	57.2434	1.36372	0.439629	3.10199	0.00192225	0.00894146
XM_027965694.1	26.9207	2.16551	0.447456	4.8396	1.301e-06	1.8334e-05
XM_027965741.1	67.5342	-2.04738	0.276052	-7.41664	1.20129e-13	1.01004e-11
XM_027965786.1	90.4752	-1.54193	0.552754	-2.78954	0.00527822	0.0204101
XM_027965807.1	10.9529	-1.52238	0.561186	-2.7128	0.0066718	0.0245783
XM_027965902.1	9.46916	1.52626	0.628083	2.43003	0.0150977	0.0471055
XM_027965931.1	50.2621	1.05657	0.386371	2.73461	0.00624536	0.0233884
XM_027965950.1	154.312	1.33477	0.307687	4.33808	1.43736e-05	0.000146079
XM_027965978.1	229.173	1.1067	0.220988	5.00796	5.50102e-07	8.71583e-06
XM_027965979.1	26.6701	1.47721	0.549576	2.68792	0.00718994	0.0261027
XM_027965992.1	33.8872	1.19422	0.383508	3.11394	0.00184608	0.00866775
XM_027966005.1	27.0368	1.16474	0.360302	3.23269	0.00122629	0.00615483
XM_027966028.1	151.165	-1.24161	0.316977	-3.91703	8.9646e-05	0.00068732
XM_027966032.1	39.1706	1.28935	0.433884	2.97165	0.00296202	0.0127005
XM_027966036.1	12.8387	1.44866	0.469046	3.08852	0.00201156	0.00928996
XM_027966080.1	550.47	1.40554	0.233662	6.01528	1.79575e-09	6.02933e-08
XM_027966081.1	383.796	-1.02545	0.262937	-3.89996	9.62066e-05	0.000729792
XM_027966084.1	779.291	1.0131	0.166766	6.07498	1.24e-09	4.32294e-08
XM_027966155.1	16.6306	1.58626	0.447651	3.54353	0.000394805	0.00241014
XM_027966183.1	9.3091	2.48584	0.623021	3.98997	6.6081e-05	0.000530637
XM_027966190.1	80.4869	1.12044	0.336243	3.33223	0.000861543	0.00460848
XM_027966209.1	28.5723	1.48054	0.410494	3.60673	0.000310082	0.0019641
XM_027966273.1	521.8	1.65532	0.287994	5.74776	9.04336e-09	2.53706e-07
XM_027966281.1	52.4207	1.09648	0.304749	3.59798	0.000320694	0.00202059
XM_027966282.1	35.0995	-2.22159	0.380029	-5.84584	5.04016e-09	1.51439e-07
XM_027966307.1	150.502	2.42217	0.204325	11.8545	2.04026e-32	1.02069e-28
XM_027966308.1	573.964	1.22172	0.136726	8.93552	4.05255e-19	1.44813e-16
XM_027966361.1	2637.33	1.32362	0.244539	5.41271	6.20769e-08	1.31036e-06
XM_027966435.1	1120.71	2.07622	0.264569	7.84756	4.24224e-15	5.4071e-13
XM_027966480.1	64.2521	1.29374	0.442675	2.92254	0.00347188	0.0144892
XM_027966481.1	89.2961	1.19448	0.359796	3.31989	0.000900535	0.00478381
XM_027966487.1	81.8477	1.57467	0.548272	2.87207	0.00407793	0.0165684
XM_027966512.1	738.433	-1.03868	0.203033	-5.11582	3.12385e-07	5.45094e-06
XM_027966514.1	276.127	1.86345	0.235999	7.89602	2.87946e-15	3.81595e-13
XM_027966529.1	158.862	-1.05225	0.387979	-2.71212	0.00668545	0.024615
XM_027966531.1	126.251	-2.51302	0.359729	-6.98587	2.83097e-12	1.79843e-10
XM_027966564.1	71.3095	1.76652	0.387448	4.55937	5.13083e-06	5.95206e-05
XM_027966592.1	63.1175	-1.3413	0.385791	-3.47674	0.000507543	0.00296106
XM_027966660.1	1312.91	-1.13824	0.144105	-7.89868	2.81881e-15	3.76049e-13
XM_027966673.1	26.7454	1.28167	0.316317	4.05186	5.08113e-05	0.000428661
XM_027966698.1	278.532	-1.6762	0.55807	-3.00357	0.00266831	0.0116686
XM_027966743.1	198.421	1.62293	0.174747	9.28733	1.58212e-20	8.99698e-18
XM_027966769.1	91.3633	1.09852	0.417776	2.62943	0.0085527	0.0300049
XM_027966775.1	28.5869	-1.29448	0.374105	-3.46021	0.000539756	0.0031235
XM_027966780.1	171.249	1.50468	0.370196	4.06456	4.8124e-05	0.00041049
XM_027966796.1	66.0357	-1.50664	0.38278	-3.93604	8.28361e-05	0.000643242
XM_027966798.1	135.641	-1.13762	0.245403	-4.63572	3.55705e-06	4.3482e-05
XM_027966880.1	135.874	1.64108	0.394441	4.16051	3.17535e-05	0.000289485
XM_027966890.1	2625.39	1.10946	0.162593	6.82352	8.88354e-12	4.99349e-10
XM_027966997.1	19.1375	1.23005	0.482382	2.54994	0.0107741	0.0362111
XM_027967010.1	358.166	1.08766	0.30635	3.55038	0.000384675	0.00235765
XM_027967015.1	390.168	-1.25372	0.496745	-2.52387	0.0116069	0.0383911
XM_027967016.1	174.084	-1.20392	0.170911	-7.04414	1.86604e-12	1.23647e-10
XM_027967037.1	190.2	-1.91266	0.325328	-5.87918	4.123e-09	1.26736e-07
XM_027967049.1	38.1538	1.07408	0.341861	3.14185	0.00167882	0.00803512
XM_027967054.1	852.451	-1.43434	0.169821	-8.44617	3.01006e-17	6.5472e-15
XM_027967102.1	12.9112	1.52246	0.631172	2.41211	0.0158605	0.0489645
XM_027967106.1	167.005	-1.56988	0.280493	-5.59686	2.1827e-08	5.41239e-07
XM_027967108.1	53.1018	-1.44487	0.533734	-2.70709	0.00678752	0.0248946
XM_027967145.1	39.9968	-1.25901	0.364116	-3.45773	0.000544745	0.00314691
XM_027967159.1	114.346	1.46309	0.317797	4.60385	4.14746e-06	4.95874e-05
XM_027967168.1	142.301	1.00933	0.27513	3.66856	0.000243916	0.00160296
XM_027967186.1	58.5972	1.39998	0.55089	2.5413	0.0110441	0.0369384
XM_027967232.1	56.5181	1.21523	0.36667	3.31425	0.000918898	0.00486843
XM_027967233.1	14.7101	1.4843	0.460941	3.22015	0.00128122	0.00638569
XM_027967238.1	8.27145	1.76804	0.563692	3.13654	0.00170955	0.00815248
XM_027967255.1	18.8753	-1.39035	0.397209	-3.5003	0.000464731	0.00275629
XM_027967271.1	431.471	1.38436	0.248932	5.56119	2.67941e-08	6.42899e-07
XM_027967279.1	1629.15	-3.25654	0.761169	-4.27834	1.88289e-05	0.000184879
XM_027967280.1	2013.89	-3.16667	1.14641	-2.76224	0.00574062	0.0218519
XM_027967281.1	1231.29	-3.72746	0.714236	-5.21881	1.80078e-07	3.36465e-06
XM_027967282.1	5260.55	-3.11707	0.702608	-4.43642	9.14655e-06	9.85904e-05
XM_027967283.1	2003.78	-3.61713	0.868178	-4.16635	3.09518e-05	0.000283208
XM_027967284.1	12771.2	-3.61519	1.0379	-3.48317	0.000495505	0.00290353
XM_027967285.1	21.0489	-1.52743	0.62679	-2.43691	0.0148135	0.0463901
XM_027967296.1	195.623	1.39843	0.180287	7.7567	8.71662e-15	9.8547e-13
XM_027967298.1	91.6485	1.46362	0.449945	3.25288	0.00114241	0.00581107
XM_027967309.1	9.68081	-1.24917	0.496364	-2.51664	0.0118479	0.0390463
XM_027967314.1	124.023	1.0638	0.323526	3.28815	0.00100849	0.00525089
XM_027967338.1	552.05	-1.02652	0.220206	-4.66161	3.1374e-06	3.89469e-05
XM_027967357.1	112.463	1.60404	0.54801	2.92702	0.00342222	0.0143178
XM_027967378.1	134.155	-2.21331	0.254339	-8.70221	3.25493e-18	9.86885e-16
XM_027967391.1	24.558	1.38007	0.492252	2.80359	0.00505378	0.0196753
XM_027967424.1	25.3756	1.58258	0.445571	3.5518	0.000382606	0.00234785
XM_027967450.1	288.124	-1.0055	0.203229	-4.94765	7.51157e-07	1.14134e-05
XM_027967461.1	202.277	-2.02164	0.4864	-4.15633	3.23396e-05	0.000293624
XM_027967507.1	92.5001	-2.83673	0.279683	-10.1427	3.57271e-24	3.57468e-21
XM_027967529.1	75.9399	-1.27657	0.500378	-2.55121	0.010735	0.0361098
XM_027967533.1	1596.18	-1.3588	0.162003	-8.38748	4.96691e-17	1.02467e-14
XM_027967559.1	29.303	1.11957	0.458973	2.43929	0.0147161	0.0461863
XM_027967566.1	5623.08	1.23822	0.184934	6.69548	2.14972e-11	1.10871e-09
XM_027967568.1	612.69	1.17588	0.187678	6.26543	3.71798e-10	1.4503e-08
XM_027967572.1	26.2327	1.30321	0.536299	2.43	0.015099	0.0471055
XM_027967581.1	76.8706	1.06248	0.37567	2.82822	0.00468072	0.0185294
XM_027967600.1	11.1403	1.86394	0.612251	3.04441	0.00233136	0.0104838
XM_027967608.1	35.6125	1.08163	0.339996	3.18132	0.00146607	0.00717651
XM_027967644.1	592.975	-1.04293	0.247885	-4.20731	2.58433e-05	0.000241552
XM_027967778.1	383.542	-1.34119	0.240333	-5.58056	2.3975e-08	5.83654e-07
XM_027967831.1	361.817	1.16368	0.309096	3.76479	0.000166687	0.00116546
XM_027967872.1	35.6746	1.18221	0.310012	3.81343	0.00013705	0.000987398
XM_027967883.1	18.7442	1.78475	0.415623	4.29416	1.75355e-05	0.000173973
XM_027967887.1	99.0515	1.20397	0.234009	5.14498	2.67554e-07	4.74647e-06
XM_027967890.1	108.048	1.20915	0.428467	2.82203	0.00477204	0.0188016
XM_027967891.1	38.1648	1.4944	0.469844	3.18062	0.00146958	0.00719018
XM_027967893.1	11.7788	1.27243	0.464978	2.73654	0.00620897	0.0232892
XM_027967915.1	39.2427	1.42963	0.57643	2.48014	0.0131331	0.042245
XM_027967922.1	631.654	-1.51285	0.176162	-8.58783	8.86252e-18	2.27369e-15
XM_027967940.1	30.1075	-1.09829	0.312401	-3.51563	0.000438712	0.00263004
XM_027968032.1	350.323	1.02094	0.222992	4.57838	4.68595e-06	5.50647e-05
XM_027968097.1	54.2056	1.25132	0.262482	4.76723	1.86773e-06	2.49168e-05
XM_027968121.1	278.327	1.03936	0.297174	3.49747	0.000469696	0.00277833
XM_027968126.1	103.31	-1.8865	0.338044	-5.58064	2.39628e-08	5.83654e-07
XM_027968166.1	424.845	-1.01854	0.146686	-6.94369	3.81991e-12	2.32736e-10
XM_027968167.1	669.106	-1.2443	0.199273	-6.24419	4.26003e-10	1.64253e-08
XM_027968256.1	200.635	1.17711	0.227671	5.17024	2.33793e-07	4.24925e-06
XM_027968263.1	836.545	1.52442	0.418575	3.64194	0.000270593	0.0017503
XM_027968282.1	68.1688	1.48872	0.435258	3.42031	0.000625503	0.00353486
XM_027968346.1	280.001	-1.2092	0.254371	-4.75368	1.99744e-06	2.6366e-05
XM_027968365.1	36.8212	1.43971	0.303052	4.75069	2.02721e-06	2.66885e-05
XM_027968368.1	65.8525	1.0521	0.258024	4.0775	4.5522e-05	0.00039113
XM_027968370.1	8.09025	2.35729	0.629345	3.74563	0.000179939	0.00124335
XM_027968433.1	10.6365	1.32819	0.540962	2.45523	0.0140793	0.0446373
XM_027968498.1	132.998	-1.13821	0.201989	-5.63501	1.75045e-08	4.46788e-07
XM_027968545.1	78.4946	1.35261	0.264831	5.10746	3.2652e-07	5.64735e-06
XM_027968558.1	140.496	1.83058	0.33637	5.44217	5.26366e-08	1.14366e-06
XM_027968582.1	452.348	1.42488	0.265283	5.37117	7.82258e-08	1.59895e-06
XM_027968601.1	230.762	-2.10978	0.302585	-6.97252	3.11307e-12	1.96311e-10
XM_027968603.1	83.1442	1.15526	0.257937	4.47884	7.50487e-06	8.29265e-05
XM_027968606.1	44.8224	1.14028	0.435663	2.61734	0.00886193	0.0309109
XM_027968620.1	59.0499	1.35543	0.400198	3.38691	0.00070685	0.00391063
XM_027968626.1	445.745	-1.69913	0.287436	-5.91132	3.3937e-09	1.05966e-07
XM_027968664.1	1040.12	-1.19554	0.165902	-7.20632	5.74861e-13	4.10841e-11
XM_027968665.1	1702.52	-1.31018	0.176326	-7.43043	1.08244e-13	9.21732e-12
XM_027968685.1	71.2222	1.46661	0.426689	3.43718	0.000587801	0.00335652
XM_027968742.1	54.3336	-1.4768	0.359671	-4.10597	4.02622e-05	0.000353338
XM_027968745.1	1665.67	-1.34953	0.145507	-9.27466	1.78183e-20	9.3832e-18
XM_027968746.1	26.2301	1.04205	0.319859	3.25785	0.00112259	0.00572897
XM_027968795.1	67.4855	-2.38578	0.320101	-7.45322	9.10895e-14	7.89088e-12
XM_027968809.1	177.018	-2.60866	0.404025	-6.4567	1.07012e-10	4.77997e-09
XM_027968829.1	12.6526	1.67762	0.396287	4.23334	2.3025e-05	0.000219302
XM_027968834.1	296.052	1.04069	0.13988	7.43988	1.00778e-13	8.69256e-12
XM_027968846.1	32.8693	2.37006	0.463771	5.1104	3.21473e-07	5.57936e-06
XM_027968860.1	284.641	-1.19842	0.339257	-3.53248	0.000411681	0.0024949
XM_027968875.1	97.2854	1.592	0.54514	2.92035	0.00349637	0.0145671
XM_027968999.1	240.46	3.39172	0.607912	5.5793	2.41495e-08	5.84581e-07
XM_027969147.1	65.2549	-2.17203	0.441034	-4.92486	8.44204e-07	1.25976e-05
XM_027969157.1	20.9838	-1.21558	0.388169	-3.13158	0.00173871	0.00825659
XM_027969168.1	88.7567	1.31993	0.446746	2.95454	0.0031314	0.0132872
XM_027969188.1	70.889	1.51581	0.339762	4.46138	8.14329e-06	8.89494e-05
XM_027969194.1	140.153	1.04792	0.340633	3.07638	0.0020953	0.0095816
XM_027969219.1	23.0169	1.34738	0.348758	3.86338	0.000111828	0.000829736
XM_027969264.1	54.2332	1.0661	0.338794	3.14675	0.00165095	0.00791878
XM_027969266.1	131.148	1.02246	0.350889	2.9139	0.00356942	0.0148282
XM_027969352.1	8.35068	2.41022	0.584525	4.12338	3.73351e-05	0.000331755
XM_027969353.1	39.9618	-1.44795	0.437023	-3.31322	0.000922277	0.00488504
XM_027969357.1	49.5633	-1.00245	0.259999	-3.8556	0.000115445	0.000850893
XM_027969380.1	28.3199	1.38826	0.31637	4.38808	1.14357e-05	0.000119937
XM_027969391.1	36.0178	-1.57682	0.30853	-5.11073	3.2091e-07	5.57441e-06
XM_027969431.1	379.703	1.03934	0.227567	4.56717	4.94359e-06	5.75487e-05
XM_027969449.1	49.4069	1.68873	0.693104	2.43647	0.0148312	0.0464384
XM_027969482.1	15.7058	-1.63622	0.490735	-3.33422	0.000855391	0.00457925
XM_027969493.1	247.794	1.36077	0.355004	3.8331	0.00012654	0.000921469
XM_027969497.1	144.432	-1.44303	0.218296	-6.61045	3.8315e-11	1.88384e-09
XM_027969565.1	48.2907	-1.19152	0.402684	-2.95896	0.00308684	0.0131232
XM_027969575.1	21.2393	-2.11052	0.678907	-3.1087	0.00187915	0.00879078
XM_027969602.1	255.975	1.12835	0.393801	2.86528	0.00416635	0.0168702
XM_027969651.1	205.367	1.00776	0.346692	2.90678	0.00365169	0.0151042
XM_027969671.1	49.076	-1.29528	0.378083	-3.42592	0.000612714	0.00347929
XM_027969700.1	121.476	1.42283	0.247469	5.74956	8.94781e-09	2.51835e-07
XM_027969740.1	584.367	-1.64847	0.223915	-7.36202	1.81151e-13	1.45e-11
XM_027969741.1	120.862	-1.6867	0.430773	-3.91553	9.02068e-05	0.000690562
XM_027969780.1	29.4175	1.09704	0.321366	3.41368	0.000640924	0.00361283
XM_027969783.1	68.0458	1.05335	0.316575	3.32734	0.000876787	0.00467254
XM_027969784.1	78.0508	-1.42358	0.175807	-8.09741	5.61413e-16	9.13369e-14
XM_027969797.1	33.4216	1.26854	0.378213	3.35403	0.000796432	0.00431565
XM_027969826.1	282.555	2.25195	0.337542	6.6716	2.53022e-11	1.29164e-09
XM_027969829.1	307.089	2.01818	0.375148	5.3797	7.46114e-08	1.53448e-06
XM_027969834.1	114.128	-1.5905	0.425169	-3.74087	0.000183385	0.00126324
XM_027969835.1	104.167	-1.69642	0.389996	-4.34983	1.3624e-05	0.000139739
XM_027969877.1	86.1401	1.25899	0.300379	4.19132	2.77338e-05	0.000257174
XM_027969880.1	156.473	1.14444	0.317124	3.60881	0.000307608	0.00195271
XM_027969904.1	33.7708	1.36468	0.482814	2.8265	0.00470597	0.0185924
XM_027969914.1	353.189	-1.32171	0.449577	-2.9399	0.00328316	0.0138373
XM_027969991.1	64.7955	1.5675	0.319702	4.903	9.43816e-07	1.39385e-05
XM_027969993.1	73.0032	1.20958	0.373968	3.23446	0.00121874	0.00612921
XM_027969995.1	4387.55	1.14739	0.281769	4.07211	4.65897e-05	0.000399104
XM_027970030.1	25.0886	1.13854	0.352428	3.23055	0.00123551	0.00619023
XM_027970043.1	322.551	-1.32372	0.1905	-6.94863	3.68858e-12	2.27114e-10
XM_027970045.1	46.0777	1.34983	0.455241	2.96509	0.00302594	0.0128972
XM_027970062.1	296.974	1.32954	0.45368	2.93057	0.0033834	0.0141732
XM_027970068.1	133.564	1.10065	0.313561	3.51016	0.000447842	0.00267196
XM_027970071.1	390.193	-1.1758	0.246027	-4.77913	1.76051e-06	2.37396e-05
XM_027970074.1	36.1874	1.50689	0.45358	3.32222	0.000893032	0.00475279
XM_027970141.1	558.032	1.53574	0.243437	6.30857	2.81619e-10	1.14079e-08
XM_027970169.1	123.238	1.4946	0.428103	3.49122	0.000480812	0.00283649
XM_027970172.1	1838.93	-1.11041	0.185797	-5.97644	2.28062e-09	7.49383e-08
XM_027970245.1	703.042	-1.0008	0.188285	-5.31534	1.06457e-07	2.09264e-06
XM_027970268.1	39.4009	1.4253	0.367607	3.87725	0.000105643	0.000789697
XM_027970332.1	86.7126	1.24311	0.241228	5.15326	2.5599e-07	4.60253e-06
XM_027970348.1	128.892	1.04019	0.374436	2.77801	0.00546927	0.0210109
XM_027970399.1	797.891	1.62744	0.199269	8.16703	3.16073e-16	5.40592e-14
XM_027970428.1	41.0652	-2.36645	0.494294	-4.78754	1.6884e-06	2.28752e-05
XM_027970452.1	467.327	-1.26336	0.1957	-6.4556	1.07788e-10	4.80388e-09
XM_027970466.1	154.911	1.10464	0.244099	4.52538	6.02869e-06	6.85845e-05
XM_027970478.1	82.908	-1.10381	0.357334	-3.08902	0.0020082	0.00927871
XM_027970508.1	74.1568	-1.51309	0.279385	-5.41578	6.10224e-08	1.29493e-06
XM_027970525.1	774.23	-1.27608	0.226417	-5.63599	1.7406e-08	4.44843e-07
XM_027970625.1	9.8113	1.92815	0.558789	3.45058	0.000559388	0.00322127
XM_027970626.1	9.75688	1.26344	0.467119	2.70474	0.00683569	0.0250392
XM_027970666.1	69.9107	1.11767	0.437243	2.55617	0.0105832	0.0357193
XM_027970667.1	8.22457	1.77348	0.561004	3.16126	0.00157087	0.00760761
XM_027970726.1	26.8061	1.7294	0.557416	3.10254	0.00191868	0.00892952
XM_027970740.1	77.9747	-1.12637	0.253894	-4.43636	9.14909e-06	9.85904e-05
XM_027970749.1	104.002	-1.46202	0.284858	-5.13247	2.85969e-07	5.04188e-06
XM_027970780.1	214.693	-1.34917	0.290743	-4.64043	3.47692e-06	4.26588e-05
XM_027970812.1	71.0105	1.18778	0.321085	3.69928	0.000216208	0.00145137
XM_027970872.1	28.1848	2.5365	0.452128	5.61012	2.02184e-08	5.04477e-07
XM_027970877.1	82.6254	1.24245	0.258453	4.80724	1.53027e-06	2.10751e-05
XM_027970895.1	395.242	-1.58325	0.306519	-5.16525	2.40121e-07	4.34062e-06
XM_027970921.1	726.305	-1.72988	0.285771	-6.05338	1.41834e-09	4.84341e-08
XM_027970981.1	66.3397	-1.91699	0.425591	-4.5043	6.65913e-06	7.4695e-05
XM_027971020.1	84.7186	-1.00509	0.411418	-2.44298	0.0145664	0.0458028
XM_027971026.1	186.811	-1.6583	0.324289	-5.11366	3.15978e-07	5.4983e-06
XM_027971034.1	812.13	-1.4389	0.188234	-7.64418	2.10278e-14	2.15789e-12
XM_027971127.1	292.345	-1.15568	0.151779	-7.61424	2.6524e-14	2.60182e-12
XM_027971146.1	296.22	-1.13451	0.189496	-5.98702	2.13721e-09	7.06904e-08
XM_027971163.1	133.948	1.29936	0.498605	2.60599	0.0091608	0.0318038
XM_027971167.1	27.1148	1.18939	0.337008	3.52928	0.000416697	0.00251919
XM_027971179.1	273.811	-2.72423	0.293497	-9.28198	1.66353e-20	8.99698e-18
XM_027971236.1	23.7624	-1.15211	0.343433	-3.35469	0.000794535	0.00430762
XM_027971265.1	877.862	2.06231	0.230391	8.95136	3.51136e-19	1.37776e-16
XM_027971269.1	302.356	1.46532	0.324285	4.51861	6.22465e-06	7.04533e-05
XM_027971296.1	128.207	1.09756	0.149614	7.33594	2.20163e-13	1.72097e-11
XM_027971302.1	31.2044	1.24502	0.333385	3.73448	0.000188102	0.00128864
XM_027971310.1	144.88	-1.05958	0.212635	-4.98309	6.25757e-07	9.70699e-06
XM_027971340.1	1229.64	1.42979	0.264225	5.41127	6.25784e-08	1.31816e-06
XM_027971344.1	134.059	1.11217	0.45404	2.44949	0.0143059	0.0451134
XM_027971389.1	283.164	-4.39729	1.03374	-4.25375	2.10219e-05	0.000203123
XM_027971456.1	18.1157	1.00422	0.330917	3.03467	0.00240796	0.0107582
XM_027971463.1	76.5421	1.11675	0.266634	4.18832	2.81023e-05	0.000260108
XM_027971520.1	500.401	1.2709	0.225558	5.63447	1.75602e-08	4.47639e-07
XM_027971524.1	488.257	1.28165	0.349285	3.66934	0.000243173	0.00160123
XM_027971529.1	112.258	-1.73553	0.510194	-3.40171	0.000669668	0.00374676
XM_027971542.1	423.239	1.24882	0.174169	7.17017	7.49043e-13	5.27785e-11
XM_027971553.1	46.7989	1.73786	0.472554	3.67758	0.000235455	0.00156119
XM_027971576.1	491.922	1.84978	0.276095	6.69977	2.08744e-11	1.07938e-09
XM_027971582.1	213.727	1.7538	0.391113	4.48412	7.32138e-06	8.13031e-05
XM_027971583.1	277.058	1.69941	0.213687	7.95281	1.82322e-15	2.58756e-13
XM_027971640.1	31.0892	1.28343	0.34581	3.71138	0.000206133	0.00139497
XM_027971660.1	41.0967	1.60238	0.510029	3.14174	0.00167947	0.00803632
XM_027971675.1	88.0528	2.20846	0.796057	2.77425	0.00553294	0.0212229
XM_027971678.1	207.976	1.01254	0.232108	4.36239	1.28648e-05	0.000132836
XM_027971692.1	144.304	-1.7983	0.235542	-7.63472	2.26314e-14	2.26439e-12
XM_027971738.1	62.7344	-1.06646	0.239189	-4.45864	8.24816e-06	8.98497e-05
XM_027971739.1	255.465	-1.6566	0.431554	-3.83867	0.000123701	0.000903091
XM_027971747.1	9.31672	-1.54463	0.57332	-2.69418	0.0070562	0.0256801
XM_027971763.1	443.562	-1.07156	0.33043	-3.24293	0.00118307	0.00596933
XM_027971790.1	103.242	-1.08511	0.317977	-3.41254	0.000643597	0.00362687
XM_027971822.1	118.11	-1.33491	0.179	-7.45762	8.80977e-14	7.66489e-12
XM_027971831.1	162.754	1.413	0.51988	2.71793	0.00656908	0.0243118
XM_027971899.1	196.194	1.24968	0.359524	3.47592	0.000509113	0.00296936
XM_027971911.1	14.1634	1.25393	0.456793	2.74508	0.00604966	0.0228199
XM_027971916.1	175.099	-1.56741	0.608247	-2.57694	0.00996805	0.0341092
XM_027971923.1	21.8422	1.50623	0.526244	2.86222	0.00420679	0.0169962
XM_027971958.1	318.443	1.01405	0.386078	2.62653	0.00862604	0.0302251
XM_027972001.1	212.52	1.22162	0.251185	4.86341	1.15378e-06	1.65152e-05
XM_027972009.1	5434.94	1.01202	0.156736	6.45688	1.06882e-10	4.77997e-09
XM_027972013.1	1223.43	1.16021	0.238568	4.86323	1.15487e-06	1.65191e-05
XM_027972018.1	358.589	1.26813	0.451571	2.80826	0.00498093	0.0194409
XM_027972056.1	58.7504	-1.11112	0.359526	-3.0905	0.00199817	0.00924266
XM_027972073.1	125.037	1.13457	0.153753	7.37917	1.5928e-13	1.28006e-11
XM_027972135.1	62.4076	1.12617	0.344967	3.26457	0.00109629	0.00561647
XM_027972146.1	25.5422	2.12373	0.46967	4.52175	6.13303e-06	6.96923e-05
XM_027972152.1	111.571	1.15482	0.460203	2.50938	0.0120943	0.0396754
XM_027972257.1	105.095	-1.04164	0.409911	-2.54113	0.0110494	0.0369501
XM_027972276.1	238.694	1.1258	0.266112	4.23054	2.33133e-05	0.000221837
XM_027972306.1	999.621	-1.09015	0.237355	-4.59291	4.37116e-06	5.18829e-05
XM_027972346.1	21.1065	1.38161	0.48011	2.8777	0.00400582	0.016306
XM_027972402.1	8.44786	2.08367	0.537142	3.87918	0.000104809	0.000784345
XM_027972434.1	7.98689	2.09653	0.722095	2.90341	0.00369128	0.0152364
XM_027972445.1	61.4106	-1.0023	0.213681	-4.69065	2.72338e-06	3.4405e-05
XM_027972463.1	191.97	1.24082	0.359648	3.45009	0.00056039	0.00322426
XM_027972469.1	196.89	1.06042	0.240584	4.40768	1.04483e-05	0.000110742
XM_027972488.1	86.2771	1.07708	0.198899	5.41521	6.12169e-08	1.29631e-06
XM_027972492.1	314.039	-1.01805	0.250199	-4.06896	4.72226e-05	0.000403661
XM_027972518.1	45.0717	-1.36749	0.414351	-3.30032	0.000965754	0.00506705
XM_027972521.1	10.3606	1.19474	0.414897	2.87961	0.00398173	0.0162311
XM_027972537.1	220.055	1.2533	0.279169	4.48938	7.14308e-06	7.95438e-05
XM_027972584.1	42.871	1.1792	0.287872	4.09627	4.19863e-05	0.000366414
XM_027972623.1	241.441	-1.17484	0.20075	-5.85228	4.84867e-09	1.47681e-07
XM_027972630.1	1168.53	-1.26675	0.172872	-7.32764	2.34234e-13	1.80975e-11
XM_027972652.1	95.2352	1.36057	0.274194	4.96205	6.97525e-07	1.07288e-05
XM_027972660.1	29.3865	1.04891	0.372273	2.81757	0.00483886	0.0189901
XM_027972663.1	91.5361	-2.28082	0.264334	-8.62858	6.21193e-18	1.72648e-15
XM_027972664.1	18.7606	-1.65405	0.389333	-4.24843	2.15276e-05	0.000207081
XM_027972680.1	187.295	1.23509	0.36068	3.42433	0.000616309	0.00349504
XM_027972683.1	3385.42	1.51577	0.183314	8.26868	1.35454e-16	2.50979e-14
XM_027972694.1	94.74	1.03832	0.385395	2.69417	0.00705633	0.0256801
XM_027972697.1	22.0005	1.15125	0.434374	2.65038	0.00804019	0.0285371
XM_027972705.1	12.8775	-1.58109	0.604462	-2.61569	0.00890475	0.0310495
XM_027972795.1	90.5911	-1.07173	0.278016	-3.85492	0.000115766	0.000852313
XM_027972806.1	60.7272	1.32675	0.380727	3.48478	0.000492533	0.00288847
XM_027972814.1	111.109	2.32783	0.287977	8.08339	6.2989e-16	1.00037e-13
XM_027972831.1	100.659	1.62653	0.662864	2.4538	0.0141357	0.0447499
XM_027972836.1	67.4383	1.18466	0.435167	2.72231	0.00648281	0.0240651
XM_027972862.1	44.0016	-1.46053	0.2657	-5.49692	3.8649e-08	8.82883e-07
XM_027972874.1	13.1654	1.52488	0.502001	3.0376	0.00238467	0.0106755
XM_027972889.1	9.19719	1.27176	0.51891	2.45082	0.0142531	0.0449871
XM_027972891.1	14.3266	1.96661	0.591661	3.32389	0.000887715	0.004727
XM_027972926.1	35.4492	-2.26958	0.544375	-4.16914	3.0575e-05	0.000280401
XM_027972930.1	179.003	-1.58707	0.276974	-5.73002	1.00419e-08	2.78945e-07
XM_027972963.1	17.9937	2.10591	0.469864	4.48194	7.39662e-06	8.2002e-05
XM_027972970.1	148.382	-1.48252	0.24906	-5.95249	2.641e-09	8.52404e-08
XM_027972978.1	68.5524	-1.13675	0.352088	-3.22859	0.00124402	0.00622665
XM_027972988.1	997.273	-2.06446	0.273117	-7.5589	4.06479e-14	3.76577e-12
XM_027972994.1	128.115	-3.18462	0.387676	-8.21463	2.12816e-16	3.76873e-14
XM_027972996.1	84.4938	1.01439	0.347506	2.91907	0.00351077	0.014624
XM_027972999.1	48.2409	-1.46804	0.281171	-5.22115	1.77813e-07	3.3311e-06
XM_027973034.1	34.6178	-1.12787	0.403471	-2.79543	0.00518314	0.0201047
XM_027973037.1	44.5993	1.29616	0.343661	3.77161	0.000162195	0.00113724
XM_027973098.1	835.32	1.07264	0.367751	2.91676	0.00353689	0.0147206
XM_027973106.1	77.4742	1.63686	0.28108	5.82346	5.76418e-09	1.71647e-07
XM_027973182.1	71.3913	1.32333	0.383055	3.45469	0.00055093	0.00317897
XM_027973201.1	1265.27	-1.27103	0.147142	-8.63808	5.71659e-18	1.61119e-15
XM_027973222.1	607.196	-1.14663	0.340805	-3.36446	0.000766932	0.00419319
XM_027973223.1	46.7739	2.03414	0.497882	4.08558	4.39666e-05	0.00038005
XM_027973251.1	1553.45	-1.15752	0.202015	-5.72988	1.00504e-08	2.78945e-07
XM_027973304.1	230.332	1.40337	0.36924	3.80071	0.000144282	0.00102968
XM_027973308.1	462.046	1.7759	0.386662	4.59291	4.37115e-06	5.18829e-05
XM_027973330.1	81.9371	-1.08897	0.232665	-4.68043	2.86268e-06	3.57808e-05
XM_027973377.1	113.925	1.01627	0.258301	3.93443	8.33936e-05	0.000646567
XM_027973400.1	92.225	2.11639	0.557695	3.79489	0.000147709	0.00105113
XM_027973423.1	36.0777	-1.61091	0.436404	-3.69133	0.000223088	0.00149155
XM_027973537.1	81.5729	1.07384	0.394529	2.72184	0.00649203	0.024089
XM_027973572.1	20.3773	1.27218	0.378276	3.36311	0.000770698	0.00420574
XM_027973597.1	50.4949	1.23502	0.430142	2.87121	0.0040891	0.0166011
XM_027973598.1	510.836	1.18739	0.23795	4.99009	6.03527e-07	9.43263e-06
XM_027973626.1	43.3245	1.05572	0.364006	2.90029	0.00372822	0.0153636
XM_027973652.1	1176.29	-1.46768	0.175177	-8.37826	5.37159e-17	1.06427e-14
XM_027973658.1	68.1463	3.24555	0.45153	7.18789	6.57996e-13	4.6692e-11
XM_027973664.1	791.039	1.00471	0.178659	5.62359	1.87026e-08	4.72547e-07
XM_027973665.1	50.9219	1.7744	0.442856	4.00671	6.15696e-05	0.000500066
XM_027973666.1	55.7461	-1.43558	0.358252	-4.00718	6.14474e-05	0.000499441
XM_027973691.1	865.546	-1.00616	0.225909	-4.45383	8.43519e-06	9.17372e-05
XM_027973697.1	89.6683	-2.09709	0.374964	-5.59279	2.23456e-08	5.51366e-07
XM_027973698.1	1026.07	-1.67448	0.197808	-8.4652	2.55713e-17	5.68563e-15
XM_027973714.1	34.4514	1.20991	0.487619	2.48126	0.0130919	0.0421554
XM_027973738.1	585.59	1.42068	0.364558	3.89699	9.73955e-05	0.000736855
XM_027973748.1	788.839	1.29261	0.287664	4.49347	7.00706e-06	7.82905e-05
XM_027973756.1	508.894	-2.74907	0.310651	-8.84938	8.80077e-19	3.03642e-16
XM_027973777.1	43.7856	1.47635	0.309927	4.76355	1.90218e-06	2.53088e-05
XM_027973779.1	122.622	-1.28757	0.503296	-2.55828	0.0105192	0.0355453
XM_027973801.1	272.209	1.00446	0.340257	2.95205	0.00315675	0.0133721
XM_027973818.1	8.17614	1.6747	0.552472	3.03128	0.0024352	0.0108387
XM_027973823.1	38.754	-2.80989	0.451316	-6.226	4.785e-10	1.81694e-08
XM_027973829.1	765.087	1.24756	0.212502	5.87078	4.33745e-09	1.33124e-07
XM_027973830.1	686.143	1.52403	0.180577	8.43975	3.18011e-17	6.84271e-15
XM_027973842.1	60.4492	1.09893	0.328839	3.34184	0.00083224	0.00447567
XM_027973928.1	209.867	-4.00952	0.569287	-7.04306	1.88067e-12	1.24205e-10
XM_027973943.1	1356.7	-1.06494	0.142142	-7.49206	6.77993e-14	6.13906e-12
XM_027973951.1	1002.88	-1.12488	0.273177	-4.11777	3.82554e-05	0.000338596
XM_027973959.1	2566.49	-1.07427	0.162939	-6.59311	4.30719e-11	2.10222e-09
XM_027973988.1	80.5364	1.75124	0.363446	4.81843	1.44693e-06	2.00601e-05
XM_027973990.1	36.0278	1.14754	0.36849	3.11418	0.0018446	0.00866374
XM_027973995.1	532.861	2.04598	0.777082	2.6329	0.008466	0.0297372
XM_027973996.1	39.0046	2.10876	0.540792	3.8994	9.64305e-05	0.000731213
XM_027974000.1	1120.55	1.35431	0.241359	5.61116	2.00977e-08	5.02091e-07
XM_027974001.1	545.175	1.08825	0.197595	5.50748	3.64011e-08	8.40423e-07
XM_027974002.1	137.683	1.06472	0.208369	5.10977	3.22551e-07	5.59321e-06
XM_027974011.1	141.704	-1.57709	0.531284	-2.96845	0.00299307	0.0128089
XM_027974024.1	47.1617	-1.6712	0.415586	-4.02131	5.78757e-05	0.000475431
XM_027974025.1	40.6408	1.5621	0.357267	4.37235	1.22914e-05	0.000127972
XM_027974033.1	20.5117	1.02993	0.427716	2.40797	0.0160413	0.049423
XM_027974049.1	302.677	-2.03998	0.174409	-11.6965	1.32749e-31	5.31289e-28
XM_027974096.1	220.417	1.24364	0.472128	2.63411	0.00843585	0.0296574
XM_027974112.1	7.45878	-1.67783	0.623445	-2.69123	0.00711892	0.025873
XM_027974137.1	675.765	-1.95805	0.301805	-6.4878	8.71012e-11	3.97941e-09
XM_027974141.1	629.453	1.13239	0.223478	5.06711	4.03895e-07	6.74653e-06
XM_027974154.1	154.39	1.08389	0.322275	3.36326	0.000770284	0.00420574
XM_027974200.1	276.982	1.12534	0.387714	2.9025	0.00370202	0.0152744
XM_027974209.1	294.763	1.76686	0.324858	5.43887	5.36204e-08	1.15982e-06
XM_027974216.1	277.967	1.53342	0.299679	5.11687	3.10646e-07	5.42911e-06
XM_027974217.1	90.2246	1.21109	0.219878	5.50802	3.62889e-08	8.40423e-07
XM_027974218.1	102.356	-1.48328	0.21497	-6.89996	5.20167e-12	3.06689e-10
XM_027974231.1	141.508	-1.61688	0.157295	-10.2793	8.7336e-25	9.70934e-22
XM_027974237.1	307.845	1.27929	0.36588	3.49646	0.000471479	0.00278723
XM_027974240.1	267.22	1.11528	0.222342	5.01606	5.27405e-07	8.42291e-06
XM_027974247.1	66.6347	1.59586	0.315766	5.05393	4.32813e-07	7.14146e-06
XM_027974267.1	228.038	1.19614	0.163711	7.30643	2.74343e-13	2.05614e-11
XM_027974273.1	9.60813	-1.55144	0.638513	-2.42976	0.0151086	0.0471153
XM_027974304.1	6840.57	-1.09061	0.193433	-5.6382	1.71837e-08	4.41416e-07
XM_027974334.1	26.3025	1.68443	0.374058	4.50311	6.69667e-06	7.5032e-05
XM_027974352.1	65.2888	1.08067	0.226734	4.76626	1.87673e-06	2.50201e-05
XM_027974354.1	84.8606	1.20023	0.350216	3.42711	0.00061004	0.00346509
XM_027974474.1	33.3521	1.56609	0.505243	3.09969	0.00193724	0.00899029
XM_027974505.1	29.3907	1.35007	0.368401	3.66469	0.000247641	0.00162317
XM_027974571.1	123.256	-3.75531	0.568399	-6.60681	3.92678e-11	1.92595e-09
XM_027974572.1	170.244	-3.06241	0.59656	-5.13344	2.84493e-07	5.02027e-06
XM_027974573.1	6851.6	-3.4649	0.913065	-3.7948	0.000147761	0.00105113
XM_027974609.1	26.0651	1.266	0.415	3.0506	0.00228384	0.0103002
XM_027974613.1	195.52	-1.49865	0.323073	-4.63873	3.50558e-06	4.29579e-05
XM_027974633.1	72.4836	1.54537	0.234169	6.59938	4.12867e-11	2.02002e-09
XM_027974637.1	34.6579	1.43333	0.439262	3.26304	0.00110224	0.0056369
XM_027974646.1	39.3235	1.60686	0.4121	3.89921	9.65087e-05	0.000731529
XM_027974650.1	612.921	-1.04188	0.432506	-2.40893	0.0159993	0.0493315
XM_027974664.1	488.222	1.05228	0.212118	4.96084	7.01881e-07	1.07804e-05
XM_027974670.1	82.3765	1.01868	0.376358	2.70668	0.00679604	0.0249213
XM_027974685.1	264.77	1.05362	0.232938	4.52319	6.09146e-06	6.92592e-05
XM_027974695.1	23.1137	1.10875	0.37357	2.96798	0.00299763	0.0128257
XM_027974743.1	757.496	-1.3337	0.171112	-7.79429	6.47739e-15	7.58006e-13
XM_027974761.1	36.0024	1.34729	0.315341	4.27247	1.93318e-05	0.000189247
XM_027974777.1	214.737	1.48722	0.293259	5.07133	3.95043e-07	6.61523e-06
XM_027974788.1	111.739	1.15162	0.278933	4.12864	3.64911e-05	0.000325847
XM_027974844.1	93.7138	1.0327	0.169344	6.09822	1.07258e-09	3.78544e-08
XM_027974863.1	74.7533	2.29099	0.409739	5.59134	2.2533e-08	5.55305e-07
XM_027974889.1	189.413	1.34084	0.425478	3.15137	0.00162508	0.00780594
XM_027974912.1	46.4456	-1.95424	0.307745	-6.35017	2.15078e-10	8.87409e-09
XM_027974913.1	42.9785	-1.706	0.35192	-4.84768	1.24912e-06	1.77008e-05
XM_027974927.1	304.586	1.48036	0.355312	4.16638	3.0947e-05	0.000283208
XM_027974930.1	50.4047	1.14049	0.387816	2.9408	0.00327366	0.0138071
XM_027974935.1	383.331	-1.6705	0.223106	-7.48747	7.02131e-14	6.3006e-12
XM_027974967.1	142.318	1.23565	0.246462	5.01357	5.343e-07	8.51943e-06
XM_027974969.1	139.069	1.16146	0.228137	5.09106	3.56073e-07	6.06932e-06
XM_027974995.1	81.6215	1.00758	0.245769	4.09971	4.13664e-05	0.000361952
XM_027975081.1	52.0419	2.0812	0.612533	3.39769	0.000679576	0.00379013
XM_027975121.1	49.5676	-1.85076	0.45809	-4.04017	5.34123e-05	0.000444791
XM_027975134.1	196.802	1.04513	0.399198	2.61808	0.00884272	0.0308547
XM_027975142.1	109.164	-3.63884	1.33822	-2.71917	0.00654469	0.0242484
XM_027975155.1	135.861	-1.16662	0.363757	-3.20714	0.00134063	0.00663552
XM_027975168.1	68.1595	1.36143	0.266692	5.10487	3.31015e-07	5.71522e-06
XM_027975181.1	203.207	1.38091	0.259345	5.32461	1.01172e-07	2.0065e-06
XM_027975229.1	197.518	-1.41372	0.170708	-8.28148	1.21651e-16	2.29657e-14
XM_027975231.1	390.957	1.24268	0.236472	5.25508	1.47957e-07	2.83016e-06
XM_027975236.1	170.491	-3.03139	0.437052	-6.93601	4.03334e-12	2.44579e-10
XM_027975237.1	153.721	1.1617	0.196032	5.9261	3.10221e-09	9.80701e-08
XM_027975257.1	48.3928	1.16541	0.218885	5.32433	1.01324e-07	2.00752e-06
XM_027975261.1	176.974	1.2032	0.347238	3.46507	0.000530099	0.00307384
XM_027975264.1	170.096	1.1825	0.385217	3.06969	0.00214279	0.00977195
XM_027975284.1	473.05	-1.86348	0.496444	-3.75365	0.000174276	0.00121149
XM_027975298.1	62.6849	-1.41311	0.423177	-3.33928	0.000839972	0.00450877
XM_027975303.1	87.451	1.1001	0.274948	4.00112	6.30444e-05	0.000509113
XM_027975308.1	988.475	-2.81069	0.360349	-7.79989	6.19598e-15	7.2934e-13
XM_027975361.1	51.8956	1.22212	0.198512	6.15641	7.44103e-10	2.72216e-08
XM_027975417.1	18.978	1.47295	0.50928	2.89221	0.00382541	0.0157024
XM_027975448.1	818.881	-3.26906	0.927853	-3.52325	0.000426281	0.00256892
XM_027975460.1	106.143	-1.78752	0.341285	-5.23763	1.62654e-07	3.07644e-06
XM_027975489.1	182.831	1.05492	0.296945	3.55258	0.000381479	0.00234237
XM_027975525.1	78.461	1.31492	0.338671	3.88259	0.000103349	0.000774577
XM_027975552.1	47.9603	1.37105	0.516912	2.65238	0.00799268	0.0283886
XM_027975554.1	45.8413	1.34182	0.493935	2.71659	0.00659589	0.024384
XM_027975576.1	115.675	1.69932	0.44689	3.80255	0.000143213	0.00102461
XM_027975577.1	73.0637	1.31873	0.537099	2.45529	0.0140771	0.0446373
XM_027975582.1	28.4781	1.28395	0.489932	2.62067	0.00877559	0.0306525
XM_027975585.1	79.4862	-1.81107	0.397813	-4.55258	5.29916e-06	6.12029e-05
XM_027975615.1	70.1752	1.14599	0.357671	3.20403	0.00135517	0.00669755
XM_027975641.1	63.5378	1.04779	0.261771	4.00271	6.26208e-05	0.000506714
XM_027975642.1	323.651	1.37996	0.387104	3.56482	0.000364113	0.00224815
XM_027975656.1	922.648	1.18548	0.153231	7.73654	1.02161e-14	1.10505e-12
XM_027975659.1	140.816	1.6255	0.284551	5.71252	1.11313e-08	3.04718e-07
XM_027975664.1	403.666	-1.91206	0.51227	-3.73251	0.000189578	0.0012983
XM_027975706.1	35.4703	1.64189	0.413355	3.97209	7.1244e-05	0.000563726
XM_027975707.1	78.6363	1.44628	0.497464	2.90731	0.00364555	0.0150819
XM_027975710.1	85.4837	-1.4086	0.449213	-3.1357	0.00171447	0.00816781
XM_027975811.1	321.315	1.02292	0.195498	5.23242	1.67308e-07	3.15849e-06
XM_027975843.1	41.2245	-1.13934	0.323119	-3.52608	0.000421761	0.00254519
XM_027975878.1	101.189	1.37032	0.494983	2.76843	0.0056327	0.0215329
XM_027975903.1	66.2437	1.59134	0.398079	3.99755	6.40012e-05	0.000516006
XM_027975907.1	115.233	1.16487	0.403191	2.88913	0.00386311	0.0158249
XM_027975932.1	23.1942	-1.72449	0.490564	-3.51532	0.000439219	0.00263229
XM_027975969.1	4312.94	-1.87307	0.174484	-10.7349	6.97938e-27	1.26968e-23
XM_027976002.1	145.597	-1.30733	0.275702	-4.74184	2.11787e-06	2.77542e-05
XM_027976011.1	110.615	1.06599	0.368192	2.89519	0.00378923	0.0155765
XM_027976035.1	32.9743	1.10392	0.377853	2.92157	0.00348272	0.0145193
XM_027976038.1	268.571	1.05461	0.209251	5.03992	4.65725e-07	7.58927e-06
XM_027976039.1	40.0603	1.07115	0.384085	2.78883	0.00528995	0.0204476
XM_027976117.1	12.1786	1.29805	0.474245	2.73708	0.00619874	0.0232595
XM_027976197.1	138.472	1.01193	0.235845	4.29065	1.78153e-05	0.000176311
XM_027976250.1	25.1369	-1.90069	0.426906	-4.45224	8.49796e-06	9.22695e-05
XM_027976276.1	230.745	-1.04723	0.181358	-5.77435	7.72492e-09	2.21466e-07
XM_027976283.1	47.5346	1.06198	0.283697	3.74338	0.000181564	0.00125372
XM_027976291.1	27.0931	-2.85179	0.583587	-4.88665	1.02565e-06	1.4905e-05
XM_027976320.1	313.063	1.05879	0.248949	4.25303	2.10898e-05	0.000203682
XM_027976334.1	55.7492	-1.08691	0.257864	-4.21505	2.49723e-05	0.000235495
XM_027976348.1	20.4957	1.19294	0.40697	2.93127	0.00337576	0.0141471
XM_027976383.1	36.2336	1.08783	0.449512	2.42003	0.0155191	0.0481329
XM_027976431.1	87.6485	-1.70471	0.520323	-3.27625	0.00105195	0.0054282
XM_027976491.1	59.4682	1.13061	0.357195	3.16525	0.00154951	0.00751511
XM_027976506.1	531.279	-2.70915	0.819804	-3.30463	0.000951011	0.00500807
XM_027976515.1	236.12	1.52612	0.351741	4.33875	1.43298e-05	0.00014593
XM_027976518.1	148.578	1.38134	0.448071	3.08286	0.00205023	0.00942831
XM_027976552.1	106.287	1.30499	0.40318	3.23674	0.00120906	0.00608358
XM_027976569.1	149.788	1.45531	0.545162	2.66949	0.0075966	0.0272576
XM_027976572.1	204.412	1.27318	0.523788	2.43072	0.0150689	0.0470426
XM_027976592.1	309.598	1.37011	0.281872	4.86077	1.16931e-06	1.66542e-05
XM_027976593.1	1078.14	1.17542	0.220972	5.31932	1.04156e-07	2.05573e-06
XM_027976651.1	1074.01	-1.37401	0.186119	-7.38242	1.55433e-13	1.25418e-11
XM_027976654.1	109.357	-1.19837	0.245168	-4.88795	1.01892e-06	1.48288e-05
XM_027976656.1	31.6912	-1.11892	0.281819	-3.97033	7.17718e-05	0.000567229
XM_027976674.1	232.943	1.22619	0.319375	3.83933	0.000123369	0.000901095
XM_027976692.1	214.344	1.40294	0.246362	5.69463	1.2364e-08	3.32549e-07
XM_027976693.1	387.347	1.5834	0.275712	5.74296	9.3035e-09	2.60017e-07
XM_027976697.1	626.287	1.48737	0.183877	8.08894	6.0187e-16	9.71292e-14
XM_027976698.1	113.806	1.48305	0.390066	3.80205	0.000143506	0.00102597
XM_027976754.1	361.22	1.57463	0.400345	3.93318	8.38291e-05	0.00064944
XM_027976814.1	607.713	1.19881	0.228652	5.24294	1.58037e-07	3.0033e-06
XM_027976829.1	86.5485	1.20592	0.321269	3.75362	0.000174298	0.00121149
XM_027976836.1	1226.88	1.18484	0.221429	5.35087	8.75344e-08	1.76578e-06
XM_027976875.1	30.1307	-1.01481	0.295346	-3.43602	0.000590333	0.00336749
XM_027976889.1	227.785	1.22423	0.24783	4.93981	7.81994e-07	1.17924e-05
XM_027976905.1	696.23	-2.96191	0.901065	-3.28712	0.00101218	0.00526503
XM_027976938.1	85.5297	-2.2105	0.242808	-9.10392	8.71286e-20	3.96257e-17
XM_027976939.1	182.4	-2.02617	0.248359	-8.15826	3.39889e-16	5.72763e-14
XM_027976948.1	18.3527	1.37953	0.505584	2.72859	0.00636063	0.0237202
XM_027976989.1	16.0323	1.12148	0.465794	2.40768	0.0160541	0.0494472
XM_027976991.1	2002.86	-1.19492	0.150167	-7.95728	1.75863e-15	2.53179e-13
XM_027977011.1	34.0446	-2.75573	0.408701	-6.74264	1.55533e-11	8.32185e-10
XM_027977034.1	209.873	1.19996	0.328609	3.65165	0.000260564	0.00169346
XM_027977091.1	73.7922	-1.11598	0.298209	-3.74228	0.00018236	0.00125748
XM_027977114.1	574.622	-1.60788	0.270738	-5.93886	2.87006e-09	9.14533e-08
XM_027977169.1	728.144	1.07829	0.195365	5.51934	3.40268e-08	7.97319e-07
XM_027977204.1	288.744	1.38931	0.389109	3.57049	0.000356309	0.00220678
XM_027977228.1	215.999	1.19752	0.353988	3.38293	0.000717159	0.00395548
XM_027977239.1	53.8456	-1.00318	0.268385	-3.73783	0.000185615	0.00127431
XM_027977296.1	125.163	-1.13282	0.34562	-3.27764	0.00104678	0.00540847
XM_027977298.1	207.87	-1.58107	0.504991	-3.1309	0.00174274	0.00826984
XM_027977309.1	823.977	1.06086	0.202394	5.24154	1.5924e-07	3.01756e-06
XM_027977317.1	116.262	1.19978	0.371033	3.23362	0.00122232	0.00614106
XM_027977393.1	172.017	1.31779	0.250772	5.25493	1.48078e-07	2.83016e-06
XM_027977408.1	95.3115	1.13393	0.311899	3.63556	0.000277376	0.00178877
XM_027977442.1	23.0798	-1.20053	0.418699	-2.86728	0.00414019	0.0167915
XM_027977444.1	41.2284	1.80086	0.405118	4.44526	8.77853e-06	9.50065e-05
XM_027977495.1	209.578	1.15118	0.18964	6.07035	1.27634e-09	4.44189e-08
XM_027977517.1	125.462	-1.03951	0.316242	-3.28706	0.00101238	0.00526503
XM_027977523.1	47.9194	-1.06056	0.40942	-2.59039	0.00958686	0.0330308
XM_027977525.1	21.1089	-1.61553	0.460036	-3.51174	0.000445175	0.00266161
XM_027977530.1	29.7082	1.246	0.407152	3.06028	0.00221131	0.010025
XM_027977571.1	743.531	-2.40123	0.871727	-2.75457	0.00587693	0.022291
XM_027977631.1	67.2695	1.03136	0.328243	3.14207	0.00167755	0.00803291
XM_027977675.1	8.06077	1.38756	0.552424	2.51177	0.0120126	0.0394848
XM_027977683.1	1867.03	-1.40805	0.2096	-6.71779	1.84505e-11	9.69062e-10
[truncated: 249 more rows]

## Sheet: S1-VS-S3
	baseMean	log2FoldChange	lfcSE	stat	pvalue	padj
NM_001009257.2	266.22	1.40299	0.168045	8.34885	6.89295e-17	6.27707e-13
NM_001009739.1	51070.1	-1.2943	0.313782	-4.12484	3.71e-05	0.00572629
NM_001114761.1	3937.32	-1.19071	0.367168	-3.24295	0.00118298	0.0387173
NM_001114763.2	32692.3	-1.50398	0.321592	-4.67668	2.91557e-06	0.00123491
NM_001122650.1	34.4421	-1.85293	0.419249	-4.41965	9.88625e-06	0.00260954
NM_001199067.1	11308	-1.41347	0.395783	-3.57134	0.000355164	0.0226807
NM_001199069.1	15943.5	-1.31605	0.408205	-3.224	0.00126412	0.0399704
NM_001199070.1	10265.1	-1.4522	0.400985	-3.6216	0.000292791	0.0207473
NM_001246263.2	68.2594	-1.47124	0.469986	-3.13038	0.00174579	0.0469067
NM_001305890.1	80.0488	1.29115	0.324719	3.97619	7.00281e-05	0.00921762
XM_004002159.3	3324.81	1.08898	0.331579	3.28421	0.00102267	0.0362372
XM_004002490.4	1748.23	-1.06637	0.250426	-4.25821	2.06066e-05	0.00431388
XM_004002519.3	20678	-1.39229	0.3641	-3.82394	0.000131338	0.0136012
XM_004003198.3	1084.03	-1.15631	0.33955	-3.40543	0.000660603	0.0299324
XM_004004166.3	43.2369	1.18351	0.280217	4.22357	2.40463e-05	0.0046591
XM_004005072.4	85.1254	-1.23663	0.322171	-3.83843	0.000123824	0.0131117
XM_004006045.4	125.123	-1.25629	0.346692	-3.62366	0.000290461	0.0207457
XM_004006231.4	25.8274	-1.27331	0.399882	-3.18421	0.00145152	0.0428325
XM_004006322.4	584.797	-1.37072	0.306906	-4.46626	7.96003e-06	0.00226525
XM_004006323.4	3349.18	-1.40833	0.400136	-3.51964	0.000432136	0.0245187
XM_004006329.4	822.051	-1.3553	0.436263	-3.10662	0.0018924	0.0494286
XM_004006731.4	444.913	1.30852	0.34829	3.75699	0.000171967	0.0157856
XM_004007738.4	893.721	-1.41026	0.312568	-4.51184	6.42663e-06	0.00205348
XM_004007822.4	528.1	1.13216	0.251396	4.50351	6.68401e-06	0.00209889
XM_004008379.4	186.939	-1.24325	0.374463	-3.3201	0.000899861	0.0341102
XM_004009544.4	20.3018	1.16922	0.362848	3.22235	0.00127145	0.0399704
XM_004009627.4	30.2881	-1.20215	0.362115	-3.31979	0.000900841	0.0341102
XM_004011218.4	303.123	-1.60825	0.265013	-6.06856	1.29063e-09	2.93828e-06
XM_004011339.4	96.5028	-1.28101	0.371698	-3.44638	0.000568148	0.0281953
XM_004011763.3	4664.89	-1.36843	0.387125	-3.53486	0.000407995	0.0242046
XM_004012140.4	745.749	-1.34301	0.385392	-3.4848	0.000492501	0.0261755
XM_004012203.4	259.768	-1.6364	0.360632	-4.53759	5.68998e-06	0.00191911
XM_004012749.4	41.771	-1.21606	0.372693	-3.2629	0.00110277	0.037263
XM_004012872.4	502.707	-1.22758	0.392252	-3.12957	0.00175062	0.0469575
XM_004012873.4	4665.35	-1.11743	0.340038	-3.2862	0.00101549	0.036053
XM_004012876.4	4481.16	-1.00963	0.304337	-3.31748	0.000908327	0.034178
XM_004013400.3	94.9543	1.26549	0.345976	3.65773	0.00025446	0.0195127
XM_004014533.3	806.341	-1.54276	0.431352	-3.57657	0.000348133	0.0226448
XM_004015022.4	152.142	2.29309	0.685275	3.34623	0.000819173	0.0326789
XM_004015398.4	159.693	-1.33355	0.40211	-3.31638	0.000911902	0.034178
XM_004017959.4	44.1193	1.76032	0.556475	3.16333	0.00155974	0.04405
XM_004020133.3	27.1829	1.16826	0.360821	3.23778	0.00120465	0.0389083
XM_004022459.4	392.779	-2.00673	0.547175	-3.66744	0.000244987	0.0192325
XM_012095350.3	39.9972	-1.31025	0.38566	-3.39743	0.000680223	0.0304527
XM_012095803.3	168.668	1.24649	0.309627	4.02578	5.67876e-05	0.0078354
XM_012096151.3	53.7807	-1.7972	0.551544	-3.25849	0.00112005	0.0374991
XM_012096959.2	52.5198	1.31522	0.338359	3.88706	0.000101467	0.0116963
XM_012097270.3	132.206	-1.37194	0.406705	-3.37331	0.000742714	0.0318301
XM_012097731.3	70.9614	1.41925	0.273492	5.18937	2.11007e-07	0.000159151
XM_012098172.3	90.6807	-1.22129	0.231673	-5.27163	1.35214e-07	0.00011727
XM_012099704.3	227.499	-2.91445	0.468256	-6.22406	4.8446e-10	1.76469e-06
XM_012100182.2	107.444	-1.06718	0.279216	-3.82205	0.000132346	0.0136012
XM_012100430.3	95.6225	1.70737	0.317292	5.38105	7.40509e-08	6.74345e-05
XM_012101639.3	333.775	-1.259	0.305094	-4.1266	3.68167e-05	0.00572629
XM_012117904.3	39.8341	1.21942	0.38557	3.16264	0.00156347	0.04405
XM_012118981.3	172.338	1.32272	0.395772	3.34211	0.000831434	0.0329193
XM_012119264.3	42.2689	1.27228	0.388897	3.27152	0.00106971	0.036807
XM_012140257.3	21.4785	1.87754	0.578493	3.24557	0.00117215	0.038605
XM_012141053.3	2559.27	-1.11077	0.327022	-3.39664	0.000682188	0.0304527
XM_012143281.3	47.8651	1.34341	0.414924	3.23773	0.00120487	0.0389083
XM_012152536.3	82.6908	1.00681	0.228117	4.41357	1.01679e-05	0.00264555
XM_012166730.3	126.715	-1.07838	0.31246	-3.45125	0.00055799	0.0277951
XM_012174076.3	1392.7	1.38932	0.418735	3.3179	0.000906975	0.034178
XM_012174099.3	27.2529	-1.28364	0.34038	-3.77119	0.000162473	0.0153243
XM_012174738.3	522.252	1.13944	0.198661	5.73558	9.71792e-09	1.76993e-05
XM_012179539.3	73.0241	-1.05513	0.295957	-3.56514	0.000363668	0.0226807
XM_012179805.3	115.621	1.50693	0.411646	3.66074	0.000251489	0.0194083
XM_012179902.3	256.15	-1.24608	0.388493	-3.20748	0.00133902	0.0409893
XM_012181974.3	24.6425	1.48805	0.342347	4.34663	1.38246e-05	0.00318719
XM_012182647.3	88.0695	1.02431	0.324088	3.16059	0.00157451	0.04405
XM_012182959.3	93.3952	-1.12454	0.341628	-3.29171	0.000995792	0.0357719
XM_012186603.3	19.9706	-1.58682	0.436366	-3.63644	0.000276429	0.0201384
XM_012189013.3	43.3979	-1.50168	0.324842	-4.62282	3.78557e-06	0.00146695
XM_015092250.2	1230.64	-1.36176	0.360516	-3.77724	0.000158575	0.0150423
XM_015092455.2	211.708	1.08489	0.299211	3.62584	0.000288029	0.0207346
XM_015093498.2	239.275	1.12242	0.359951	3.11827	0.00181914	0.048087
XM_015093523.2	1494.25	-1.35386	0.396449	-3.41498	0.00063787	0.0296365
XM_015093964.2	57.8869	1.47771	0.43801	3.37369	0.000741679	0.0318301
XM_015094647.2	4028.79	1.04216	0.334656	3.11412	0.00184493	0.0485575
XM_015095775.2	71.5009	1.11902	0.337807	3.31262	0.000924279	0.0344392
XM_015095971.2	189.123	-2.01704	0.361781	-5.5753	2.471e-08	3.75036e-05
XM_015096485.2	76.8731	1.16295	0.359074	3.23876	0.00120051	0.0389083
XM_015097137.2	464.733	1.14047	0.312298	3.65187	0.000260341	0.0195127
XM_015098228.2	375.196	-1.57688	0.267948	-5.88501	3.98019e-09	8.05458e-06
XM_015099350.2	99.2038	-1.00769	0.282106	-3.57203	0.000354222	0.0226807
XM_015100188.2	80.7839	1.90238	0.606998	3.13407	0.00172398	0.0465963
XM_015101239.2	426.736	1.18091	0.367393	3.2143	0.00130763	0.0405018
XM_015101747.2	125.905	1.02188	0.316142	3.23234	0.00122782	0.0394993
XM_015101876.2	81.7352	1.00252	0.218883	4.58015	4.64648e-06	0.0016925
XM_015102296.2	53.029	-1.03126	0.314619	-3.27782	0.00104613	0.0365002
XM_015102673.2	720.606	-1.18862	0.265335	-4.47971	7.4744e-06	0.00221747
XM_015104076.2	165.108	1.12821	0.341582	3.30291	0.000956877	0.0351363
XM_027956856.1	86.4395	1.11068	0.355486	3.12441	0.00178163	0.0476489
XM_027957147.1	116.751	1.00173	0.212289	4.71872	2.37333e-06	0.00105428
XM_027957441.1	78.863	1.71155	0.308652	5.54526	2.93513e-08	4.11212e-05
XM_027957726.1	25.9464	1.45758	0.410912	3.54719	0.00038937	0.0236387
XM_027957933.1	270.27	-1.02156	0.2848	-3.58693	0.000334598	0.0220798
XM_027958379.1	51.6413	1.20632	0.301015	4.00749	6.13662e-05	0.00834076
XM_027958556.1	74.4432	-1.57215	0.478125	-3.28816	0.00100846	0.03593
XM_027958644.1	280.71	1.05526	0.204425	5.16208	2.44221e-07	0.000171077
XM_027958937.1	165.606	1.16758	0.340027	3.4338	0.000595179	0.0289066
XM_027959333.1	55.1524	1.60289	0.438825	3.65269	0.00025951	0.0195127
XM_027959836.1	79.741	1.0106	0.301081	3.35658	0.000789124	0.0324106
XM_027959947.1	135.072	1.24961	0.382206	3.26946	0.00107754	0.036807
XM_027960196.1	36.6651	1.26648	0.364561	3.474	0.000512763	0.0267985
XM_027960305.1	742.965	-1.14414	0.348667	-3.28147	0.00103269	0.0362397
XM_027960440.1	320.269	-1.14273	0.349562	-3.26903	0.00107917	0.036807
XM_027960613.1	60.7636	1.45004	0.45352	3.19729	0.00138723	0.0415553
XM_027960777.1	307.254	1.07894	0.271146	3.97918	6.91533e-05	0.00921193
XM_027960795.1	44.0138	1.44609	0.286513	5.04721	4.48298e-07	0.000302402
XM_027960802.1	231.776	1.15943	0.335596	3.45483	0.000550632	0.0277951
XM_027960837.1	1403.35	-1.45337	0.45231	-3.21323	0.00131253	0.0405018
XM_027960878.1	167.047	-1.74474	0.544096	-3.20668	0.00134275	0.0409893
XM_027960913.1	770.089	1.68503	0.482325	3.49355	0.000476642	0.0258862
XM_027961125.1	158.143	1.09645	0.336963	3.25393	0.00113822	0.0380374
XM_027961239.1	303.681	1.08604	0.299683	3.62398	0.000290101	0.0207457
XM_027961405.1	87.416	1.20047	0.373262	3.21617	0.00129915	0.0403904
XM_027961756.1	142.699	-1.58993	0.339644	-4.68116	2.8526e-06	0.00123491
XM_027962079.1	67.5024	1.09484	0.307319	3.56255	0.000367276	0.0226807
XM_027962331.1	203.192	-1.09643	0.284983	-3.84737	0.00011939	0.0127161
XM_027962571.1	68.3815	-1.46521	0.346385	-4.23002	2.33673e-05	0.00464505
XM_027962664.1	108.794	-1.03632	0.28277	-3.66488	0.000247459	0.0193432
XM_027962944.1	123.337	1.14779	0.281025	4.08432	4.42069e-05	0.00654585
XM_027963002.1	33.7375	1.69895	0.485809	3.49716	0.000470248	0.0257971
XM_027964087.1	252.62	1.1604	0.213244	5.44164	5.27922e-08	5.34169e-05
XM_027964545.1	60.0851	1.21148	0.244611	4.95268	7.31975e-07	0.000430047
XM_027964948.1	146.241	-1.21309	0.335187	-3.61915	0.000295569	0.0207473
XM_027965048.1	134.997	-1.08904	0.307507	-3.54151	0.000397836	0.0237567
XM_027965219.1	76.6722	1.4558	0.46755	3.11367	0.00184775	0.0485613
XM_027965374.1	167.677	1.68807	0.516515	3.2682	0.00108233	0.0368457
XM_027965439.1	153.947	1.67818	0.309993	5.41362	6.17633e-08	5.9205e-05
XM_027965498.1	508.637	-1.00456	0.264973	-3.79116	0.000149946	0.014614
XM_027965500.1	52.9183	1.28289	0.4084	3.14127	0.00168218	0.0460715
XM_027965664.1	279.922	-1.32292	0.313732	-4.21672	2.47879e-05	0.00475223
XM_027965701.1	1640.32	-1.62369	0.46243	-3.51122	0.000446056	0.024997
XM_027965847.1	1573.9	-1.58145	0.45537	-3.47288	0.000514909	0.0267985
XM_027966042.1	71.5557	1.15106	0.330002	3.48805	0.000486564	0.0260961
XM_027966117.1	3414.02	1.02957	0.231764	4.44234	8.89863e-06	0.00245562
XM_027966190.1	79.3916	1.14862	0.210198	5.46445	4.6434e-08	5.28564e-05
XM_027966282.1	39.4428	-1.25787	0.381709	-3.29535	0.000982977	0.0355274
XM_027966307.1	71.818	1.09256	0.220187	4.96195	6.97894e-07	0.000423691
XM_027966480.1	71.8914	1.57765	0.401784	3.92662	8.6149e-05	0.0103909
XM_027966564.1	54.2866	1.29926	0.359147	3.61763	0.000297318	0.0207473
XM_027967283.1	2572.73	-1.20025	0.329429	-3.64344	0.000269023	0.0197569
XM_027967286.1	171.648	1.42702	0.422795	3.37522	0.000737577	0.0318301
XM_027967778.1	396.103	-1.03338	0.239941	-4.30683	1.65611e-05	0.00354855
XM_027967831.1	334.291	1.06486	0.290667	3.66351	0.000248783	0.0193636
XM_027968126.1	115.447	-1.09371	0.3452	-3.16833	0.00153318	0.04405
XM_027968282.1	56.4063	1.17517	0.366507	3.20641	0.00134401	0.0409893
XM_027968478.1	37.4651	1.0389	0.321501	3.2314	0.00123185	0.0394993
XM_027969194.1	149.629	1.2517	0.341067	3.66994	0.000242607	0.0192113
XM_027969282.1	200.773	-2.30242	0.672229	-3.42506	0.000614663	0.0292888
XM_027969866.1	86.3611	-1.16945	0.324296	-3.60613	0.000310796	0.0212692
XM_027970410.1	222.004	1.25486	0.337682	3.71612	0.000202309	0.0175459
XM_027970554.1	155.378	-1.14509	0.334845	-3.41976	0.000626774	0.0294906
XM_027970729.1	290.314	-1.07773	0.256814	-4.19653	2.7103e-05	0.00483642
XM_027970872.1	28.3532	2.59899	0.382958	6.78661	1.14802e-11	6.96963e-08
XM_027971000.1	55.6762	1.4505	0.300507	4.82686	1.38703e-06	0.000742999
XM_027971389.1	330.609	-1.91652	0.611523	-3.13401	0.00172437	0.0465963
XM_027971582.1	181.025	1.49294	0.399637	3.73574	0.000187165	0.0166285
XM_027971583.1	195.073	1.06154	0.204034	5.20279	1.96314e-07	0.000155455
XM_027971640.1	28.7305	1.18337	0.319686	3.70167	0.000214187	0.0180447
XM_027971812.1	102.752	-1.04537	0.297977	-3.50822	0.00045111	0.0252026
XM_027971952.1	81.4093	1.1684	0.360198	3.24376	0.00117962	0.0387106
XM_027972156.1	71.7462	1.56291	0.327373	4.77409	1.80522e-06	0.000893389
XM_027972826.1	26.8887	1.33825	0.301911	4.43261	9.31009e-06	0.00252576
XM_027973308.1	336.414	1.21659	0.36919	3.29531	0.000983134	0.0355274
XM_027973400.1	62.0945	1.43812	0.462306	3.11076	0.00186607	0.0488358
XM_027973697.1	96.9205	-1.39954	0.300906	-4.65108	3.30198e-06	0.00130737
XM_027973756.1	618.276	-1.18028	0.338718	-3.48455	0.000492956	0.0261755
XM_027973928.1	274.917	-1.19257	0.352302	-3.38506	0.000711614	0.0312304
XM_027973988.1	61.1737	1.28699	0.369914	3.47917	0.000502973	0.0263996
XM_027974267.1	228.531	1.26572	0.150816	8.3925	4.75908e-17	6.27707e-13
XM_027974573.1	8294.59	-1.4569	0.41995	-3.46923	0.000521958	0.0269437
XM_027974702.1	20.7632	1.10491	0.342963	3.22164	0.00127458	0.0399704
XM_027974705.1	65824.1	1.22661	0.291269	4.21125	2.53965e-05	0.00476853
XM_027974737.1	30.4635	-1.14653	0.358449	-3.19859	0.00138102	0.0415
XM_027974751.1	505.224	1.11319	0.263373	4.22666	2.37188e-05	0.00464505
XM_027974777.1	204.575	1.45477	0.303774	4.789	1.67618e-06	0.000872236
XM_027975134.1	206.597	1.2149	0.312896	3.88275	0.000103282	0.0117678
XM_027975308.1	1155.19	-1.39791	0.395565	-3.53396	0.00040939	0.0242085
XM_027975371.1	680.103	1.21613	0.360598	3.37253	0.000744798	0.0318427
XM_027975615.1	67.13	1.11735	0.302521	3.69347	0.000221216	0.0182849
XM_027976159.1	29.0208	2.24303	0.367243	6.10776	1.0104e-09	2.62892e-06
XM_027976569.1	150.205	1.52293	0.460037	3.31045	0.000931447	0.0345508
XM_027976718.1	1168.43	1.20631	0.22073	5.46508	4.62689e-08	5.28564e-05
XM_027976719.1	153.144	2.02661	0.416523	4.86554	1.14146e-06	0.000649671
XM_027977201.1	66.4062	1.19408	0.364412	3.27674	0.00105014	0.0365004
XM_027977279.1	28.9049	-1.20279	0.358819	-3.35207	0.000802092	0.0325138
XM_027977729.1	304.795	1.27196	0.245415	5.1829	2.18459e-07	0.000159151
XM_027977814.1	261.793	1.42101	0.421166	3.374	0.000740847	0.0318301
XM_027977825.1	261.296	1.12274	0.201376	5.57536	2.47024e-08	3.75036e-05
XM_027977863.1	247.61	1.28991	0.307525	4.19447	2.73514e-05	0.00483642
XM_027977914.1	86.1751	-1.55791	0.464984	-3.35045	0.000806795	0.0325138
XM_027978085.1	25.0908	1.39755	0.409727	3.41092	0.000647438	0.0297432
XM_027978335.1	285.017	1.98658	0.600404	3.30874	0.000937162	0.0346218
XM_027978340.1	23.1041	1.68201	0.4453	3.77725	0.000158567	0.0150423
XM_027978354.1	223.657	1.06339	0.297508	3.57431	0.000351146	0.0226653
XM_027978502.1	94.3967	1.04587	0.314259	3.32805	0.00087457	0.0336637
XM_027978534.1	35.179	-1.00181	0.305961	-3.27431	0.0010592	0.0365984
XM_027978541.1	72.3824	1.28692	0.351475	3.66148	0.000250762	0.0194083
XM_027978611.1	151.396	-1.00488	0.248957	-4.03637	5.42837e-05	0.00760514
XM_027978791.1	64.2333	1.39977	0.436605	3.20604	0.00134575	0.0409893
XM_027978826.1	55.01	-1.33793	0.402525	-3.32384	0.000887867	0.0339009
XM_027979249.1	438.214	1.19102	0.338766	3.51576	0.000438495	0.0248022
XM_027979273.1	184.814	1.03663	0.271418	3.81931	0.000133827	0.0136012
XM_027979478.1	326.81	1.59065	0.372902	4.26559	1.99374e-05	0.00422233
XM_027979560.1	125.044	1.04069	0.326868	3.18383	0.00145338	0.0428325
XM_027979652.1	60.9427	1.22832	0.284627	4.31554	1.59212e-05	0.00345205
XM_027979708.1	60.1829	1.05872	0.32382	3.26949	0.00107741	0.036807
XM_027979812.1	71.7782	1.2935	0.305885	4.22872	2.35024e-05	0.00464505
XM_027979965.1	46.8775	1.61092	0.344925	4.67035	3.00683e-06	0.00124462
XM_027979999.1	189.498	1.69863	0.537969	3.15749	0.00159133	0.0442486
XM_027980003.1	277.085	1.09191	0.318285	3.4306	0.000602249	0.0290609
XM_027980017.1	31.0008	1.24099	0.284561	4.36107	1.29429e-05	0.00306141
XM_027980140.1	58.8939	1.73656	0.508291	3.41647	0.000634381	0.0296365
XM_027980141.1	321.523	1.03568	0.271753	3.8111	0.000138352	0.0137694
XM_027980181.1	31.9203	-2.12072	0.484318	-4.37877	1.19349e-05	0.00289826
XR_003586798.1	35.4537	1.84331	0.446384	4.12943	3.63664e-05	0.00572629
XR_003586804.1	219.159	1.28297	0.287703	4.45935	8.22101e-06	0.00230353
XR_003588161.1	36.8189	1.16267	0.351019	3.31227	0.000925421	0.0344392

## Sheet: S2-VS-S3
	baseMean	log2FoldChange	lfcSE	stat	pvalue	padj
NM_001009195.1	30.7936	1.03542	0.260783	3.97044	7.17405e-05	0.00268866
NM_001009208.1	1309.24	1.15711	0.299098	3.86865	0.000109438	0.00368719
NM_001009230.1	191.234	-1.41998	0.324686	-4.37339	1.22334e-05	0.000716457
NM_001009254.1	3620.55	1.43366	0.298449	4.80369	1.55769e-06	0.000149718
NM_001009261.1	5.89053	2.1833	0.720113	3.03189	0.00243028	0.0335769
NM_001009323.2	79.3812	-1.34174	0.329134	-4.07658	4.57036e-05	0.00194924
NM_001009395.2	168.043	-1.98794	0.415836	-4.78059	1.74785e-06	0.000165617
NM_001009414.1	24.6606	-1.28862	0.411464	-3.13179	0.00173747	0.0266023
NM_001009429.1	346.859	1.01569	0.257906	3.93822	8.20886e-05	0.00293416
NM_001009476.1	436.85	-1.46165	0.226743	-6.44629	1.1462e-10	5.35464e-08
NM_001009724.1	125.495	-2.08087	0.440571	-4.72313	2.32247e-06	0.000202843
NM_001009729.1	9.02487	2.5684	0.700182	3.66819	0.000244271	0.00669428
NM_001009744.1	319.492	-1.20546	0.305857	-3.94126	8.10555e-05	0.00290239
NM_001009761.1	64.7209	2.22888	0.600964	3.70885	0.000208204	0.00595785
NM_001009780.1	67.1643	2.23157	0.400937	5.5659	2.60809e-08	5.53441e-06
NM_001082593.1	137.547	-1.10556	0.360541	-3.06641	0.00216649	0.0310334
NM_001104933.1	1088.96	1.05824	0.301809	3.50631	0.000454368	0.0106107
NM_001113772.1	41.0633	1.70167	0.511838	3.32463	0.000885352	0.0169059
NM_001127288.1	88.8906	1.2467	0.39637	3.1453	0.00165919	0.0258571
NM_001135220.1	670.806	1.13372	0.30718	3.69073	0.000223612	0.00623011
NM_001135930.1	85.1914	-1.08963	0.254102	-4.28816	1.80158e-05	0.000952029
NM_001142510.1	233.605	-1.11544	0.260827	-4.27656	1.89805e-05	0.000977639
NM_001161872.1	73.6819	-1.72728	0.201153	-8.58693	8.93278e-18	4.48604e-14
NM_001162545.1	31.5642	1.40002	0.332374	4.21219	2.52909e-05	0.00121833
NM_001166180.1	4168.11	-1.83846	0.29677	-6.19489	5.83264e-10	2.21068e-07
NM_001166181.1	2457.31	-1.64208	0.284548	-5.77084	7.8876e-09	2.14116e-06
NM_001166192.1	27.6295	-1.44454	0.36065	-4.00538	6.19169e-05	0.00241982
NM_001166201.1	32.1433	1.50895	0.507892	2.971	0.00296836	0.0381366
NM_001174111.1	25.5512	-1.58229	0.5299	-2.98602	0.00282632	0.036987
NM_001197180.1	1477.21	-1.30111	0.423273	-3.07393	0.00211256	0.0305743
NM_001246006.1	8798.85	-1.03704	0.253374	-4.09293	4.25957e-05	0.0018441
NM_001306107.1	24.751	1.76461	0.462702	3.81371	0.000136896	0.00435122
NM_001308565.1	247.476	-1.52128	0.491375	-3.09596	0.00196174	0.0291691
NM_001308573.1	52.8733	3.0686	0.701958	4.37149	1.23402e-05	0.000720145
NM_001308583.1	5.08437	2.49687	0.773404	3.22842	0.00124478	0.0214452
NM_001308589.1	297.359	-1.25408	0.151284	-8.28962	1.13612e-16	4.56446e-13
NM_001308594.1	154.106	-1.72635	0.412263	-4.18749	2.82054e-05	0.00131765
XM_004001795.4	531.031	-1.1758	0.410952	-2.86117	0.00422085	0.0475005
XM_004001812.4	71.2392	1.53661	0.354863	4.33015	1.49009e-05	0.000820081
XM_004001935.4	782.945	1.60541	0.535351	2.99881	0.00271038	0.0361049
XM_004001947.4	76.2983	1.18632	0.186817	6.3502	2.15032e-10	8.99911e-08
XM_004002233.4	154.099	1.09591	0.367696	2.98048	0.00287797	0.0373949
XM_004002244.4	869.684	1.92483	0.216088	8.90761	5.2146e-19	3.49169e-15
XM_004002420.4	25223.1	-1.02872	0.203635	-5.05179	4.37686e-07	5.63605e-05
XM_004002423.4	266.429	1.16462	0.26949	4.32157	1.5492e-05	0.000847963
XM_004002427.4	2081.19	1.05281	0.265339	3.9678	7.25406e-05	0.00271358
XM_004002448.4	320.745	1.03036	0.361419	2.85087	0.00435992	0.0484147
XM_004002465.3	6031.7	-1.82939	0.366158	-4.99618	5.84782e-07	7.1489e-05
XM_004002589.3	604.321	1.37887	0.29573	4.66259	3.12251e-06	0.00025498
XM_004002816.4	74.7257	1.30845	0.374027	3.49827	0.000468293	0.0108252
XM_004002847.4	555.581	-1.00348	0.210766	-4.76113	1.92516e-06	0.00017904
XM_004002921.4	6234.61	1.72069	0.236611	7.27226	3.5353e-13	3.73774e-10
XM_004002966.4	69.0428	2.24437	0.391196	5.73719	9.6262e-09	2.41714e-06
XM_004003025.4	115.009	1.35726	0.290075	4.67898	2.88301e-06	0.000239313
XM_004003065.4	161.445	-1.31241	0.265431	-4.94444	7.63626e-07	8.47498e-05
XM_004003198.3	463.565	1.25156	0.359686	3.47958	0.000502203	0.0114094
XM_004003278.4	490.592	-1.30606	0.316328	-4.12882	3.64633e-05	0.00163135
XM_004003284.4	308.409	-1.59037	0.421308	-3.77484	0.000160109	0.00491123
XM_004003337.4	191.507	-1.41834	0.319348	-4.44136	8.93908e-06	0.000566461
XM_004003428.4	56.0655	1.14802	0.270682	4.24123	2.22301e-05	0.00110261
XM_004003498.4	183.374	1.1335	0.270727	4.18686	2.82834e-05	0.00131823
XM_004003978.3	96.0741	-1.22791	0.342378	-3.58643	0.000335241	0.00852447
XM_004004040.4	12.4628	-1.81528	0.553281	-3.28093	0.00103465	0.0187921
XM_004004074.4	620.476	-1.01111	0.309129	-3.27084	0.00107229	0.0192698
XM_004004147.4	113.821	-1.64419	0.32773	-5.0169	5.25111e-07	6.55182e-05
XM_004004177.4	111.272	1.16486	0.329207	3.53838	0.000402595	0.00967385
XM_004004182.4	183.369	-1.03204	0.307924	-3.35162	0.000803405	0.0157687
XM_004004296.4	893.942	1.18895	0.347825	3.41824	0.000630282	0.0133185
XM_004004298.4	62.7961	-1.49835	0.344474	-4.34968	1.36338e-05	0.000767161
XM_004004321.4	1726.11	-1.34841	0.295755	-4.5592	5.13486e-06	0.000377835
XM_004004418.4	103.006	3.08849	0.601114	5.13794	2.77764e-07	3.77009e-05
XM_004004434.3	68.1048	1.27165	0.422565	3.00937	0.00261792	0.0353532
XM_004004436.4	4381.76	-1.84161	0.262227	-7.02296	2.17216e-12	1.98338e-09
XM_004004448.4	84.9144	1.14081	0.326422	3.49488	0.000474269	0.0109131
XM_004004451.4	804.425	1.08963	0.282667	3.85482	0.000115814	0.00383905
XM_004004514.4	105139	1.6695	0.277096	6.02498	1.69125e-09	5.75829e-07
XM_004004657.4	1553.86	-1.05988	0.214248	-4.94695	7.53836e-07	8.41281e-05
XM_004004684.4	50.6769	2.24517	0.303272	7.40316	1.32985e-13	1.66962e-10
XM_004004750.4	1874.23	1.01568	0.238791	4.25342	2.10533e-05	0.00105203
XM_004004810.3	3406.26	-1.94511	0.336529	-5.77992	7.47351e-09	2.05655e-06
XM_004005104.4	22.8089	1.01534	0.352815	2.87783	0.00400422	0.046122
XM_004005673.4	2173.15	1.04925	0.35712	2.93808	0.00330257	0.0410025
XM_004005824.4	218.641	-1.02553	0.264423	-3.87839	0.000105151	0.00358735
XM_004005909.3	121.902	1.17814	0.351633	3.35047	0.000806743	0.0158106
XM_004006013.4	1539.74	-1.4133	0.265567	-5.32183	1.02731e-07	1.69153e-05
XM_004006208.3	33.9208	1.48089	0.478676	3.09371	0.0019767	0.0293263
XM_004006209.4	33.0864	1.3101	0.303234	4.32043	1.55728e-05	0.00084835
XM_004006236.4	172.549	1.06594	0.307658	3.46469	0.000530844	0.0118484
XM_004006250.4	284.089	1.63238	0.330945	4.93249	8.11886e-07	8.81577e-05
XM_004006568.4	80.9434	-1.32046	0.438912	-3.00849	0.00262551	0.0354205
XM_004006660.3	52.9891	1.14265	0.388706	2.93963	0.00328604	0.0408984
XM_004006731.4	397.212	1.78512	0.340394	5.24427	1.569e-07	2.3521e-05
XM_004006791.4	205.351	-1.03711	0.306545	-3.3832	0.000716453	0.0145696
XM_004006822.4	162.953	-1.45156	0.304096	-4.77336	1.8118e-06	0.000170871
XM_004006981.4	141.798	1.21911	0.296362	4.11358	3.89566e-05	0.00170775
XM_004007016.4	86.907	2.08559	0.581443	3.58692	0.000334613	0.00852184
XM_004007726.4	94113.1	1.10939	0.282813	3.92269	8.75646e-05	0.00309683
XM_004007738.4	2144.2	-3.00584	0.497277	-6.0446	1.4978e-09	5.18755e-07
XM_004007752.4	14.337	-1.7991	0.551808	-3.26037	0.00111268	0.019868
XM_004007767.4	601.602	1.19115	0.172618	6.90052	5.18121e-12	3.58897e-09
XM_004007807.4	1476.35	-1.07114	0.285763	-3.74835	0.000178002	0.00525066
XM_004007867.4	97.2448	-2.55649	0.55025	-4.64606	3.38331e-06	0.000269698
XM_004007942.4	115.21	-1.17104	0.241861	-4.84178	1.2868e-06	0.000128603
XM_004007943.3	7.96543	-1.42307	0.492481	-2.88958	0.00385751	0.0449737
XM_004008030.4	24.7591	1.35396	0.407575	3.32199	0.000893789	0.0170156
XM_004008108.4	16.6257	1.05336	0.330407	3.18806	0.0014323	0.0235643
XM_004008379.4	377.257	-2.58484	0.410084	-6.30318	2.91595e-10	1.17359e-07
XM_004008460.4	14.7101	1.69729	0.590047	2.87654	0.00402061	0.0462313
XM_004008465.4	405.78	1.7458	0.310682	5.61924	1.91802e-08	4.32912e-06
XM_004008474.3	24.2011	1.48099	0.413647	3.58033	0.000343156	0.00865144
XM_004008529.3	83.5581	1.04648	0.367726	2.8458	0.00442994	0.0489486
XM_004008561.4	150.147	-2.9943	0.68259	-4.38668	1.15094e-05	0.000684026
XM_004008653.4	631.857	3.07088	0.401615	7.64633	2.06798e-14	3.77651e-11
XM_004008662.4	497.51	1.12786	0.184026	6.12878	8.85561e-10	3.17663e-07
XM_004008740.4	43.797	-2.01528	0.644329	-3.12772	0.00176169	0.0268697
XM_004008829.3	181.808	1.24944	0.371795	3.36056	0.000777842	0.0153792
XM_004009071.4	74.7264	1.26058	0.280171	4.49931	6.81757e-06	0.000470623
XM_004009584.4	563.828	-1.19213	0.40815	-2.92081	0.00349118	0.0423282
XM_004009617.4	26.9094	1.42543	0.373698	3.81438	0.000136524	0.00434628
XM_004009618.4	1015.46	1.74689	0.410684	4.25361	2.1035e-05	0.00105203
XM_004009997.4	390.544	-1.33718	0.238118	-5.61561	1.95866e-08	4.37173e-06
XM_004009998.4	60.2546	-1.33079	0.355509	-3.74335	0.000181582	0.0053406
XM_004010176.4	280.449	1.01707	0.183112	5.55438	2.78601e-08	5.76964e-06
XM_004010192.4	2432.69	1.08434	0.242742	4.46703	7.93135e-06	0.000518973
XM_004010333.4	131.295	1.6764	0.291246	5.75594	8.616e-09	2.24777e-06
XM_004010443.4	224.777	1.16412	0.319386	3.64487	0.000267531	0.00717512
XM_004010496.4	221.286	1.41578	0.343294	4.12411	3.72172e-05	0.00165925
XM_004010534.4	204.527	1.58471	0.346029	4.5797	4.6564e-06	0.000347724
XM_004010560.4	66.2712	1.12576	0.392729	2.86651	0.00415022	0.0469424
XM_004010566.4	33.9726	-1.49562	0.439282	-3.4047	0.000662363	0.0137454
XM_004010849.4	378.284	-2.44092	0.35922	-6.79507	1.08262e-11	7.01539e-09
XM_004011042.4	14.5837	1.70448	0.460319	3.70282	0.000213212	0.0060324
XM_004011075.4	100.155	-1.06644	0.235637	-4.52579	6.01707e-06	0.000424109
XM_004011137.4	17.8292	1.40814	0.471833	2.9844	0.00284136	0.0370631
XM_004011159.4	8307.15	1.48555	0.25873	5.74171	9.37261e-09	2.38325e-06
XM_004011166.4	1760.84	-1.15308	0.24938	-4.62379	3.76797e-06	0.000291119
XM_004011339.4	108.788	-1.57036	0.479054	-3.27805	0.00104529	0.0188998
XM_004011737.4	28.1304	-2.99063	0.535607	-5.58364	2.35543e-08	5.08772e-06
XM_004011765.4	709.891	-1.00008	0.249162	-4.01375	5.97615e-05	0.00236317
XM_004012140.4	990.283	-1.93635	0.505695	-3.82909	0.000128618	0.00416338
XM_004012387.4	1054.06	-1.30984	0.253932	-5.15823	2.49294e-07	3.40668e-05
XM_004012405.4	9.12581	1.95983	0.685723	2.85806	0.00426246	0.0479216
XM_004012529.4	23.7803	-2.062	0.529023	-3.89775	9.70908e-05	0.00337245
XM_004012546.4	82.2993	1.63506	0.498531	3.27975	0.00103898	0.0188298
XM_004012564.4	123.291	-1.3605	0.323073	-4.21111	2.54122e-05	0.00122124
XM_004012584.4	24.6179	2.12012	0.431369	4.91486	8.88462e-07	9.44308e-05
XM_004012672.4	37.9917	1.09804	0.269837	4.06928	4.71592e-05	0.00199439
XM_004012684.4	99.6457	1.20039	0.372789	3.22002	0.00128181	0.0218583
XM_004012779.4	203.779	1.67123	0.400327	4.17466	2.9843e-05	0.00137182
XM_004012781.4	46.4628	1.63298	0.402097	4.06117	4.88279e-05	0.00205867
XM_004012843.4	111.648	-1.06528	0.273649	-3.89289	9.90591e-05	0.00342495
XM_004012853.4	460.145	1.62385	0.354023	4.58684	4.50003e-06	0.000338564
XM_004012860.4	63.9019	1.2896	0.339261	3.80121	0.000143991	0.0045623
XM_004013059.4	118.4	1.75138	0.331006	5.2911	1.21582e-07	1.93837e-05
XM_004013144.4	13.9877	2.90135	0.626515	4.63094	3.64017e-06	0.000284276
XM_004013633.3	312.444	2.02568	0.435382	4.65265	3.27703e-06	0.00026252
XM_004013693.4	1131.18	-1.10205	0.334303	-3.29656	0.000978758	0.0181595
XM_004013910.4	105.025	1.28676	0.35071	3.669	0.000243499	0.0066914
XM_004014094.4	15.9638	1.45484	0.512847	2.83679	0.00455691	0.0498826
XM_004014323.4	104.443	-1.18268	0.281093	-4.20744	2.58279e-05	0.00123238
XM_004014605.4	88.8882	1.50936	0.407167	3.70697	0.000209753	0.00598512
XM_004014921.4	24.4444	1.51116	0.411349	3.67367	0.000239093	0.00659739
XM_004014927.4	42.3315	1.38193	0.405049	3.41176	0.000645454	0.0135297
XM_004014968.4	1172.88	1.08674	0.29392	3.6974	0.000217816	0.00609667
XM_004014998.4	428.312	1.69541	0.389035	4.35799	1.31265e-05	0.00074487
XM_004015022.4	146.09	2.33543	0.592333	3.94276	8.05484e-05	0.00289361
XM_004015025.4	55.6189	1.69105	0.533001	3.17269	0.00151033	0.0244476
XM_004015267.4	1610.42	1.58879	0.37896	4.19251	2.75883e-05	0.00129183
XM_004015336.3	96.7115	-1.39454	0.470767	-2.96228	0.00305374	0.038973
XM_004015337.4	114.428	-1.46875	0.467239	-3.14347	0.00166957	0.0259183
XM_004015397.4	42.6118	1.70802	0.467395	3.65433	0.000257851	0.00698075
XM_004015503.3	2765.42	-1.1324	0.203719	-5.55863	2.71906e-08	5.68963e-06
XM_004015966.4	345.602	-1.18947	0.37557	-3.16711	0.00153964	0.0247844
XM_004016093.4	248.373	1.05589	0.281266	3.75407	0.000173988	0.00516258
XM_004016388.4	24.9438	1.57031	0.527506	2.97686	0.0029122	0.0375809
XM_004016406.3	196.313	-1.20657	0.277483	-4.34825	1.37226e-05	0.00077
XM_004016460.4	46.5001	-1.51905	0.320292	-4.74272	2.10871e-06	0.000191782
XM_004016954.4	5848.62	1.02616	0.351059	2.92304	0.0034663	0.0422006
XM_004017011.4	3811.75	1.09802	0.261119	4.20505	2.6102e-05	0.00123664
XM_004017305.4	564.571	-1.29109	0.276866	-4.66323	3.11291e-06	0.00025498
XM_004017331.3	276.58	1.15068	0.266627	4.31568	1.59111e-05	0.000863843
XM_004017564.4	27.339	1.69476	0.440874	3.84409	0.000121001	0.00399125
XM_004017859.3	135.805	-1.2642	0.353397	-3.57728	0.00034719	0.00872884
XM_004018514.4	363.14	-1.07748	0.326238	-3.30273	0.000957499	0.0178923
XM_004018828.3	143.477	1.31708	0.234856	5.60801	2.04666e-08	4.51794e-06
XM_004018998.3	1477.07	2.31409	0.609547	3.79642	0.000146803	0.00462221
XM_004019029.4	447.664	1.47762	0.307578	4.80405	1.55491e-06	0.000149718
XM_004019030.4	65.0899	1.57588	0.509653	3.09207	0.00198763	0.0294668
XM_004019031.4	259.509	1.51421	0.303592	4.98764	6.11205e-07	7.22229e-05
XM_004019032.4	252.526	1.44072	0.358141	4.02278	5.75158e-05	0.00229697
XM_004019034.4	258.305	1.67879	0.401271	4.18369	2.86818e-05	0.00132756
XM_004019044.4	587.706	1.55967	0.410707	3.79752	0.000146153	0.00460899
XM_004019045.4	217.977	1.90964	0.555045	3.44051	0.000580609	0.0125953
XM_004019046.4	310.211	1.57451	0.368041	4.27809	1.88502e-05	0.000973426
XM_004019059.4	1093.37	1.28005	0.328366	3.89824	9.68927e-05	0.00337245
XM_004019072.4	1159.96	1.08424	0.286134	3.78928	0.000151087	0.00474225
XM_004019073.4	1011.49	1.39197	0.299891	4.6416	3.45728e-06	0.000274505
XM_004019074.4	315.584	1.68162	0.365818	4.59689	4.28835e-06	0.000323851
XM_004019076.4	194.775	1.33588	0.223759	5.97016	2.37022e-09	7.55761e-07
XM_004019084.4	284.479	1.3286	0.297961	4.45898	8.23518e-06	0.000528525
XM_004019086.4	82.0567	1.77485	0.430383	4.12389	3.72523e-05	0.00165925
XM_004019318.4	51.0749	1.90909	0.474127	4.02655	5.66015e-05	0.00226948
XM_004019379.4	512.107	2.19845	0.553025	3.97531	7.02871e-05	0.002654
XM_004019431.4	310.759	1.54003	0.446599	3.44836	0.000564012	0.0123554
XM_004019580.4	54.4759	-1.5618	0.335695	-4.65245	3.2802e-06	0.00026252
XM_004019593.4	439.956	1.56742	0.470233	3.33329	0.000858251	0.0165298
XM_004019672.4	230.087	1.04224	0.304028	3.4281	0.000607816	0.0129905
XM_004020002.4	87.8943	-1.67844	0.388053	-4.32528	1.52341e-05	0.000836125
XM_004020017.4	99.5701	1.41296	0.339331	4.16395	3.12788e-05	0.00143127
XM_004020026.4	152.356	1.20035	0.338728	3.5437	0.000394555	0.00952622
XM_004020034.4	376.367	1.18806	0.35225	3.37278	0.000744132	0.0149481
XM_004020045.4	312.174	-1.05964	0.266593	-3.97474	7.04561e-05	0.00265539
XM_004020126.4	113.114	1.45115	0.355557	4.08135	4.47746e-05	0.00191776
XM_004020490.4	2191.41	-1.13904	0.198207	-5.74674	9.09804e-09	2.34309e-06
XM_004020493.4	119.717	1.08387	0.274354	3.95062	7.79479e-05	0.0028678
XM_004020497.3	150.663	1.44379	0.443771	3.25347	0.00114006	0.02006
XM_004020542.4	39.6941	1.66937	0.388555	4.29635	1.73634e-05	0.00092519
XM_004020788.4	34.0651	1.02848	0.338059	3.0423	0.00234779	0.0328887
XM_004020789.4	292.382	1.25315	0.275348	4.55115	5.3353e-06	0.000391151
XM_004020875.3	202.926	1.30018	0.386887	3.36062	0.000777686	0.0153792
XM_004020897.4	89.6912	1.47811	0.335528	4.40532	1.05626e-05	0.000642971
XM_004021173.4	40.2134	1.02407	0.27089	3.78038	0.000156587	0.00484672
XM_004021196.4	42.814	1.05222	0.359744	2.92492	0.00344544	0.0420486
XM_004021417.4	62.9064	1.41183	0.437916	3.22398	0.00126421	0.02165
XM_004021510.3	195.39	-1.12649	0.251116	-4.48595	7.25908e-06	0.00048933
XM_004021791.4	1158.9	-1.10958	0.231442	-4.79419	1.6333e-06	0.000156236
XM_004021902.4	105.266	-1.5577	0.310949	-5.00951	5.45698e-07	6.76666e-05
XM_004021962.3	216.993	-1.32724	0.384099	-3.45545	0.000549366	0.0121538
XM_004021996.4	364.839	-1.05117	0.299952	-3.50445	0.00045755	0.0106356
XM_004022154.3	345.891	1.4315	0.474314	3.01805	0.00254411	0.0346247
XM_004022183.4	94.4039	1.38843	0.400443	3.46724	0.000525836	0.0117759
XM_004022347.3	158.783	-1.13444	0.30216	-3.75443	0.000173737	0.00516258
XM_004022417.4	47.7119	2.40556	0.436502	5.511	3.56796e-08	7.09635e-06
XM_004022782.4	52.7788	-1.81228	0.347983	-5.20794	1.90952e-07	2.73988e-05
XM_004022907.4	348.737	-1.4313	0.204351	-7.00413	2.48526e-12	2.17061e-09
XM_004023070.4	40.5285	1.2317	0.389864	3.15931	0.00158143	0.0251831
XM_004023371.4	1606.98	1.45125	0.265363	5.46891	4.52808e-08	8.58115e-06
XM_004023410.4	264.66	1.16681	0.281255	4.14858	3.34539e-05	0.00151356
XM_012095423.3	145.884	-1.01877	0.266904	-3.81698	0.000135094	0.00430756
XM_012096212.1	21.3869	2.59455	0.487128	5.32621	1.00284e-07	1.67737e-05
XM_012096650.3	232.117	1.13356	0.19038	5.9542	2.61345e-09	8.20296e-07
XM_012096959.2	50.4447	1.38188	0.312594	4.42068	9.83889e-06	0.0006138
XM_012097270.3	45.6175	1.84938	0.536163	3.44929	0.000562068	0.0123397
XM_012098549.3	132.867	2.35741	0.500232	4.71263	2.44544e-06	0.000209039
XM_012098882.3	216.928	1.03149	0.264998	3.89247	9.92295e-05	0.00342495
XM_012098977.3	404.679	1.32238	0.377649	3.5016	0.00046247	0.0107029
XM_012099496.2	62.6204	1.57639	0.285131	5.52865	3.22703e-08	6.48245e-06
XM_012099503.2	148.679	1.02303	0.252628	4.04954	5.13192e-05	0.00213878
XM_012099834.3	56.0818	1.40844	0.491389	2.86623	0.00415389	0.0469575
XM_012099916.3	38.3658	1.22834	0.311492	3.9434	8.03352e-05	0.00289207
XM_012101084.3	1442.19	1.5536	0.34213	4.54096	5.59992e-06	0.000404644
XM_012101125.3	28.6192	1.33218	0.41043	3.24583	0.00117109	0.0204743
XM_012101128.3	352.071	1.24763	0.296405	4.20923	2.56247e-05	0.00122852
XM_012101129.3	349.442	1.15258	0.327751	3.51664	0.000437049	0.0103147
XM_012101131.3	756.67	1.15684	0.309559	3.73705	0.000186192	0.00544553
XM_012101133.3	1126.33	1.00745	0.237435	4.24305	2.20498e-05	0.00109638
XM_012101134.3	147.221	1.70511	0.376246	4.53192	5.84511e-06	0.000416371
XM_012101368.3	47.5179	-1.91447	0.522695	-3.66269	0.000249585	0.00679358
XM_012102766.3	17.4048	-1.14484	0.391964	-2.92078	0.00349153	0.0423282
XM_012102920.3	19.7033	1.46531	0.482621	3.03615	0.00239623	0.033282
XM_012103954.3	17.7313	1.98879	0.520105	3.82382	0.000131402	0.00422337
XM_012103989.2	30.8647	1.32507	0.402114	3.29525	0.000983331	0.0181761
XM_012105001.3	322.239	2.3242	0.618836	3.75577	0.000172811	0.00515814
XM_012105432.2	8.51341	-1.92331	0.545705	-3.52446	0.000424348	0.0100641
XM_012105457.3	30.9113	-1.4034	0.347183	-4.04226	5.29393e-05	0.00218366
XM_012105513.2	62.1894	-2.02903	0.458165	-4.4286	9.48478e-06	0.000599152
XM_012105682.3	474.441	-2.07013	0.320243	-6.46424	1.0181e-10	4.86943e-08
XM_012106519.3	182.415	-1.19072	0.415661	-2.86465	0.00417469	0.0471395
XM_012106701.3	100.072	1.38109	0.291173	4.7432	2.10367e-06	0.000191782
XM_012107575.3	192.075	-1.49797	0.473997	-3.16029	0.00157611	0.0251677
XM_012111214.2	213.171	-1.25199	0.20383	-6.14231	8.13322e-10	3.02556e-07
XM_012118802.2	209.017	-1.01983	0.156871	-6.50107	7.97485e-11	4.00497e-08
XM_012119517.3	67.9242	1.5649	0.435976	3.58942	0.000331418	0.00849175
XM_012121069.3	1395.89	-1.21651	0.21859	-5.56528	2.61733e-08	5.53441e-06
XM_012123737.3	81.6006	1.08199	0.337965	3.20149	0.00136718	0.0227916
XM_012130961.3	46.7886	-2.15593	0.541771	-3.97941	6.90857e-05	0.00262343
XM_012131595.3	120.769	1.68174	0.577936	2.9099	0.00361542	0.043153
XM_012132935.3	413.885	-1.22808	0.357521	-3.43497	0.000592616	0.0127661
XM_012156222.3	280.233	-1.26878	0.31473	-4.03132	5.54635e-05	0.00225994
XM_012159321.3	15218.7	-1.21421	0.256287	-4.73772	2.1614e-06	0.000194701
XM_012159714.3	126.38	-1.76599	0.53688	-3.28936	0.00100417	0.0184216
XM_012166708.3	39.1055	1.16274	0.34456	3.37458	0.000739294	0.0148956
XM_012173562.3	43.3526	-1.76197	0.454232	-3.87901	0.000104882	0.00358735
XM_012173982.3	761.822	-1.03826	0.268398	-3.86834	0.00010958	0.00368719
XM_012174075.3	273.079	2.57578	0.389783	6.60824	3.88906e-11	2.17009e-08
XM_012174132.2	10801.4	1.48364	0.277326	5.3498	8.80522e-08	1.49898e-05
XM_012174171.3	63.8327	1.56958	0.344028	4.56237	5.05799e-06	0.000373547
XM_012174281.3	203.988	-1.05419	0.237086	-4.44645	8.73007e-06	0.000554967
XM_012174391.3	654.173	1.2639	0.295623	4.27538	1.90813e-05	0.000980321
XM_012174665.3	32.5096	-1.58472	0.398346	-3.97825	6.94254e-05	0.00262959
XM_012174922.3	62.7441	1.00512	0.345073	2.91276	0.00358247	0.0429383
XM_012175028.3	51.5123	-1.01094	0.27032	-3.73978	0.00018418	0.00540907
XM_012175302.2	39.7684	-1.30261	0.288511	-4.51495	6.33306e-06	0.00044327
XM_012175682.3	382.424	-1.03413	0.277889	-3.72137	0.000198143	0.00574356
XM_012176822.3	30.8441	1.47382	0.343108	4.29552	1.74286e-05	0.000926205
XM_012176838.3	37.3663	-1.61558	0.368515	-4.38404	1.16498e-05	0.000688634
XM_012177152.3	611.713	-1.49855	0.227145	-6.59734	4.18612e-11	2.27273e-08
XM_012177191.3	723.731	-2.43556	0.342436	-7.11246	1.13989e-12	1.14491e-09
XM_012177196.2	82.7866	1.1215	0.308229	3.63851	0.000274217	0.00729598
XM_012177246.3	71.631	1.53888	0.321437	4.7875	1.68875e-06	0.000160775
XM_012177565.3	11914	1.41201	0.234659	6.01729	1.77366e-09	5.84088e-07
XM_012177688.3	47.7455	-1.42542	0.393367	-3.62364	0.000290484	0.00763774
XM_012177876.3	243.12	-1.34759	0.469768	-2.86863	0.00412256	0.046814
XM_012178143.2	231.873	1.04626	0.212316	4.92781	8.31558e-07	8.98082e-05
XM_012178900.3	131.931	1.23253	0.365049	3.37635	0.000734544	0.0148595
XM_012179413.3	604.816	-1.00798	0.298793	-3.3735	0.000742202	0.0149392
XM_012179539.3	33.7677	1.0803	0.358736	3.0114	0.00260044	0.0351768
XM_012179682.3	808.857	-1.89486	0.424783	-4.46076	8.16712e-06	0.000525837
XM_012180163.3	105.55	1.32204	0.323787	4.08304	4.44495e-05	0.00190791
XM_012180568.2	261.148	1.14197	0.376101	3.03634	0.00239469	0.033282
XM_012180738.2	404.013	-1.11845	0.364056	-3.0722	0.00212487	0.0306862
XM_012181220.3	154.837	1.941	0.567836	3.41824	0.000630286	0.0133185
XM_012181295.2	206.478	-1.34129	0.467834	-2.86702	0.00414355	0.0469198
XM_012181488.3	571.061	-1.06369	0.322835	-3.29485	0.000984748	0.0181761
XM_012181580.2	433.545	-1.76038	0.224728	-7.83336	4.74983e-15	1.19045e-11
XM_012182126.3	82.3561	1.16096	0.404263	2.8718	0.00408143	0.0466861
XM_012183728.3	166.52	-1.21714	0.421087	-2.89048	0.00384654	0.0448718
XM_012184461.3	292.913	-1.01796	0.274848	-3.70373	0.000212455	0.00602203
XM_012184709.3	213.868	1.73518	0.395804	4.38393	1.16555e-05	0.000688634
XM_012185190.3	234.061	-1.15241	0.404795	-2.84691	0.00441464	0.0488785
XM_012186005.3	36.6443	-1.06668	0.251283	-4.24495	2.18646e-05	0.00108987
XM_012186068.3	1928.54	1.22752	0.340305	3.60711	0.000309623	0.00805378
XM_012186117.2	177.75	-1.33495	0.31615	-4.22253	2.4158e-05	0.00118074
XM_012186183.2	57.3962	1.05039	0.303369	3.4624	0.000535388	0.0119102
XM_012186209.3	16.0247	1.15599	0.402607	2.87125	0.00408848	0.0466861
XM_012187005.3	209.464	1.36268	0.449529	3.03136	0.00243458	0.0335769
XM_012187103.3	197.975	-1.68193	0.314269	-5.35187	8.70496e-08	1.49457e-05
XM_012187270.3	57.461	-1.11462	0.235967	-4.72364	2.3166e-06	0.000202843
XM_012187733.3	69.4164	-1.06925	0.356979	-2.99527	0.00274201	0.0364537
XM_012187749.3	643.043	1.31506	0.37318	3.52394	0.000425181	0.010072
XM_012188064.3	48.4239	1.17071	0.291923	4.01033	6.0635e-05	0.00239182
XM_012188220.3	77.6904	-1.30546	0.368045	-3.54701	0.000389625	0.00944722
XM_012188684.3	296.365	-1.00067	0.292576	-3.42021	0.000625739	0.0132593
XM_012188858.3	144.822	-1.08903	0.342764	-3.1772	0.00148706	0.0242216
XM_012188951.3	179.617	-1.22735	0.412235	-2.97731	0.00290786	0.0375647
XM_012189017.2	28.8709	1.45829	0.508058	2.87033	0.0041004	0.0466861
XM_012189784.3	36.946	1.54489	0.387143	3.9905	6.59352e-05	0.00253737
XM_012190148.3	192.974	4.70498	0.945466	4.97636	6.47901e-07	7.56688e-05
XM_012190565.2	31.2368	-2.09322	0.736385	-2.84256	0.0044753	0.0493143
XM_012190680.3	20.1733	1.55749	0.505957	3.07831	0.00208179	0.030216
XM_015091655.2	46.8174	2.30243	0.597225	3.85522	0.000115628	0.00383905
XM_015091798.2	91.1199	1.35039	0.34218	3.94644	7.9322e-05	0.00289207
XM_015091895.2	282.737	1.19369	0.409909	2.91208	0.00359029	0.0430064
XM_015091987.2	613.127	-2.04278	0.220162	-9.27854	1.71821e-20	1.72577e-16
XM_015092134.2	214.304	-1.18504	0.316971	-3.73864	0.000185015	0.00542566
XM_015092232.2	192.639	-1.03572	0.341997	-3.02845	0.00245813	0.0337315
XM_015092250.2	389.472	2.599	0.865898	3.00151	0.00268648	0.0358831
XM_015092855.2	151.446	-1.00683	0.235248	-4.27986	1.87009e-05	0.000970708
XM_015093114.2	14.334	1.80603	0.617394	2.92524	0.00344188	0.0420307
XM_015093120.2	96.9149	1.36381	0.346833	3.93219	8.41756e-05	0.00298852
XM_015093233.2	56.9402	-1.82025	0.360548	-5.04856	4.45161e-07	5.6958e-05
XM_015093334.2	1087.3	-1.88714	0.296927	-6.35556	2.07662e-10	8.87556e-08
XM_015093523.2	571.781	1.3207	0.439895	3.00232	0.00267934	0.0358831
XM_015093618.2	310.549	1.53469	0.312128	4.91688	8.79351e-07	9.39595e-05
XM_015093679.2	603.407	1.21139	0.2753	4.40025	1.08126e-05	0.000650679
XM_015093732.2	144.69	1.81494	0.517668	3.50598	0.000454924	0.0106107
XM_015093875.2	5.33756	2.10311	0.716478	2.93535	0.00333172	0.0411609
XM_015094219.2	284.073	1.49485	0.348921	4.28422	1.83383e-05	0.000956832
XM_015094249.2	80.2315	1.2846	0.384365	3.34213	0.00083138	0.0161817
XM_015094293.2	1277.22	-1.08452	0.254109	-4.26792	1.97303e-05	0.00100988
XM_015094477.2	30.106	1.53474	0.499778	3.07085	0.00213452	0.0307592
XM_015094610.2	296.479	2.4543	0.368802	6.65479	2.83702e-11	1.67618e-08
XM_015094745.2	289.815	1.06897	0.313137	3.41375	0.000640756	0.0134921
XM_015095446.2	65.7339	1.38944	0.232216	5.98341	2.18511e-09	7.07976e-07
XM_015096153.2	1246.45	-2.99765	0.315931	-9.48828	2.3487e-21	4.71806e-17
XM_015096485.2	75.9094	1.07353	0.302078	3.55382	0.000379677	0.0093239
XM_015096783.2	352.424	-2.49847	0.328549	-7.60455	2.85888e-14	4.78577e-11
XM_015096789.2	435.084	-1.05307	0.358969	-2.9336	0.00335052	0.041199
XM_015097095.2	112.003	1.10619	0.22356	4.94808	7.49501e-07	8.41116e-05
XM_015097327.2	598.257	-1.21363	0.381201	-3.1837	0.00145404	0.0237856
XM_015097368.2	89.5596	1.21387	0.349585	3.47232	0.000515986	0.0116071
XM_015097387.2	39.5712	1.20395	0.422914	2.84679	0.00441629	0.0488785
XM_015097427.2	56.1522	2.34335	0.453038	5.17253	2.3094e-07	3.1994e-05
XM_015098135.2	187.519	-1.09913	0.364725	-3.0136	0.00258172	0.0349943
XM_015098172.2	1018.72	-1.06121	0.22473	-4.72213	2.33382e-06	0.000202952
XM_015098507.2	25.4932	1.24162	0.399361	3.10903	0.00187706	0.0282022
XM_015098743.2	22.9115	-1.44611	0.464685	-3.11201	0.00185816	0.0279601
XM_015098800.2	203.33	1.45726	0.257296	5.66375	1.48101e-08	3.45936e-06
XM_015098988.2	163.104	1.48213	0.516246	2.87097	0.00409211	0.0466861
XM_015099326.2	33.947	1.97135	0.375617	5.2483	1.53508e-07	2.32181e-05
XM_015099337.2	343.308	-2.12999	0.406928	-5.23432	1.65596e-07	2.44418e-05
XM_015099394.2	1562.78	-1.30875	0.197911	-6.61282	3.77069e-11	2.16416e-08
XM_015099402.2	564.613	1.10881	0.362542	3.05842	0.00222509	0.0314994
XM_015099492.2	53.4098	1.03573	0.320809	3.22851	0.00124438	0.0214452
XM_015099532.2	109.19	-1.5628	0.392721	-3.97942	6.90846e-05	0.00262343
XM_015099819.2	25.2682	-1.53795	0.455546	-3.37606	0.000735314	0.0148602
XM_015099882.2	145.904	1.05047	0.205168	5.12005	3.05462e-07	4.09075e-05
XM_015099898.2	288.389	-2.36124	0.481993	-4.89892	9.63668e-07	0.000100312
XM_015100060.2	97.1656	3.09211	0.479937	6.44274	1.17333e-10	5.35678e-08
XM_015100368.2	543.566	1.27437	0.402924	3.1628	0.00156259	0.0250313
XM_015100376.2	113.072	1.2258	0.409454	2.99374	0.00275577	0.0365157
XM_015100422.2	56.3835	1.20387	0.391349	3.07622	0.00209646	0.0303658
XM_015100465.2	365.208	-1.03083	0.287295	-3.58807	0.000333134	0.00852184
XM_015101033.2	465.556	-2.3107	0.573181	-4.03136	5.54561e-05	0.00225994
XM_015101092.2	71.6588	-1.02296	0.297318	-3.44062	0.00058039	0.0125953
XM_015101146.2	49.1833	2.2563	0.458419	4.92191	8.57019e-07	9.20631e-05
XM_015101227.2	13.88	2.03666	0.562005	3.62393	0.000290165	0.00763774
XM_015101261.2	174.507	-1.19517	0.384046	-3.11205	0.00185795	0.0279601
XM_015101308.2	1657.46	1.04706	0.276544	3.78624	0.000152947	0.00478567
XM_015101487.2	35.7883	1.15431	0.361255	3.19528	0.00139696	0.0231726
XM_015101761.2	37.3399	-2.09897	0.542052	-3.87227	0.000107824	0.0036403
XM_015102474.2	89.3035	1.15835	0.316642	3.65824	0.000253957	0.0068939
XM_015102558.2	416.742	1.5841	0.279306	5.67156	1.41507e-08	3.34422e-06
XM_015102561.2	900.61	1.11454	0.336089	3.3162	0.000912519	0.0172009
XM_015102654.2	58.838	-1.11862	0.355154	-3.14969	0.00163443	0.0256504
XM_015102672.2	712.749	-1.31436	0.44701	-2.94033	0.00327862	0.0408313
XM_015103138.2	122.597	1.56862	0.438917	3.57384	0.000351789	0.0088114
XM_015103178.2	460.441	1.25641	0.339888	3.69655	0.000218547	0.00610593
XM_015103800.2	421.949	-1.02169	0.239443	-4.26695	1.98166e-05	0.00101034
XM_015103890.2	12.6519	1.75035	0.576498	3.03617	0.00239602	0.033282
XM_015104401.2	24.282	1.53532	0.462741	3.31789	0.000907007	0.0171533
XM_015104598.2	75.0863	-1.01947	0.262877	-3.87813	0.000105264	0.00358735
XM_015104664.2	579.376	1.11109	0.235746	4.7131	2.4398e-06	0.000209039
XM_027956279.1	87.5418	1.09145	0.383456	2.84636	0.00442223	0.0489173
XM_027956416.1	85.8962	1.67022	0.524139	3.18659	0.0014396	0.0235878
XM_027956474.1	56.663	-1.30759	0.359106	-3.64124	0.00027133	0.00723836
XM_027956638.1	100.658	1.16634	0.28805	4.04909	5.14175e-05	0.00213878
XM_027956659.1	240.108	1.16398	0.318888	3.65013	0.00026211	0.00707698
XM_027956694.1	61.0482	1.85634	0.267806	6.93166	4.15937e-12	3.09457e-09
XM_027956696.1	67.0894	1.45843	0.402947	3.61941	0.00029528	0.0077537
XM_027956891.1	36.1375	1.4403	0.371572	3.87622	0.000106093	0.00360608
XM_027956928.1	153.173	1.02104	0.215271	4.74304	2.10538e-06	0.000191782
XM_027956942.1	21.5324	-1.08317	0.362113	-2.99125	0.00277836	0.0366219
XM_027957000.1	472.493	1.15242	0.392464	2.93637	0.0033208	0.0410765
XM_027957067.1	43.4589	1.9126	0.380413	5.0277	4.96395e-07	6.23224e-05
XM_027957114.1	285.047	-1.49882	0.223841	-6.6959	2.14355e-11	1.30484e-08
XM_027957119.1	243.555	-1.29611	0.27441	-4.72325	2.321e-06	0.000202843
XM_027957149.1	160.173	1.03491	0.270522	3.8256	0.000130455	0.00420638
XM_027957204.1	2428.34	2.23362	0.621536	3.59371	0.000326006	0.00838515
XM_027957238.1	164.165	-1.23468	0.226488	-5.45142	4.99694e-08	9.29432e-06
XM_027957511.1	13.6623	-4.18486	0.740715	-5.64976	1.6067e-08	3.66765e-06
XM_027957605.1	44.271	1.37951	0.382762	3.6041	0.000313234	0.00812951
XM_027957715.1	19.1335	-1.55	0.455212	-3.40501	0.000661625	0.0137443
XM_027957747.1	155.302	-1.21028	0.359963	-3.36224	0.000773131	0.0153313
XM_027957804.1	99.9157	-1.42853	0.272111	-5.24981	1.52256e-07	2.32181e-05
XM_027957828.1	821.893	-1.21016	0.257398	-4.70151	2.58246e-06	0.000218888
XM_027957891.1	23.7062	-1.44077	0.502136	-2.86928	0.00411404	0.046749
XM_027958057.1	190.399	-1.23238	0.319038	-3.86281	0.000112088	0.00374025
XM_027958133.1	1068.25	1.05422	0.341868	3.0837	0.00204441	0.0299326
XM_027958330.1	546.307	-1.0538	0.232583	-4.53084	5.87494e-06	0.000417017
XM_027958431.1	73.4598	-1.22202	0.396381	-3.08295	0.00204956	0.029939
XM_027958588.1	453.358	1.15399	0.26114	4.41904	9.9142e-06	0.000616583
XM_027958631.1	105.578	1.26846	0.357632	3.54685	0.000389872	0.00944722
XM_027958689.1	21.3475	-1.93223	0.602172	-3.20878	0.00133301	0.0224267
XM_027958788.1	6848.54	-1.52756	0.292558	-5.22138	1.77591e-07	2.5851e-05
XM_027958793.1	13.215	1.93637	0.571252	3.3897	0.000699679	0.0143566
XM_027958937.1	161.065	1.16527	0.32961	3.53529	0.000407323	0.00975244
XM_027959069.1	446.507	1.32795	0.308433	4.30547	1.66631e-05	0.000895424
XM_027959076.1	179.045	1.60155	0.496464	3.22592	0.00125567	0.0215897
XM_027959078.1	258.305	1.67879	0.401271	4.18369	2.86818e-05	0.00132756
XM_027959083.1	652.195	1.57689	0.457455	3.44709	0.00056667	0.0124001
XM_027959086.1	51.0749	1.90909	0.474127	4.02655	5.66015e-05	0.00226948
XM_027959087.1	51.0749	1.90909	0.474127	4.02655	5.66015e-05	0.00226948
XM_027959096.1	583.438	1.54833	0.367264	4.21586	2.4883e-05	0.00120737
XM_027959098.1	276.088	1.30483	0.443935	2.93925	0.00329012	0.0409238
XM_027959099.1	976.646	1.21566	0.235237	5.16782	2.36838e-07	3.25864e-05
XM_027959134.1	62.1954	-1.21836	0.395954	-3.07703	0.00209074	0.030324
XM_027959206.1	148.459	1.14615	0.286657	3.99835	6.37865e-05	0.00246887
XM_027959255.1	42.8021	-1.39551	0.28016	-4.98113	6.3215e-07	7.4261e-05
XM_027959276.1	258.525	-1.2097	0.262423	-4.60971	4.03224e-06	0.000309159
XM_027959282.1	19.6907	1.579	0.500966	3.15191	0.00162206	0.0254961
XM_027959591.1	19.0498	1.2411	0.397648	3.12111	0.00180171	0.0272947
XM_027959639.1	10.7867	-1.65219	0.57283	-2.88426	0.00392331	0.0454244
XM_027959750.1	84.713	1.09168	0.382782	2.85196	0.00434504	0.0483831
XM_027959902.1	469.297	-1.53671	0.314225	-4.89046	1.00601e-06	0.000103634
XM_027959919.1	19.3606	1.98139	0.410978	4.82115	1.42734e-06	0.000140551
XM_027959936.1	217.167	-1.12239	0.231093	-4.85687	1.19258e-06	0.000120385
XM_027959947.1	130.082	1.27305	0.386162	3.29668	0.000978333	0.0181595
XM_027959979.1	103.65	-1.257	0.287577	-4.371	1.23681e-05	0.000720145
XM_027960045.1	108.121	-1.09485	0.307921	-3.5556	0.000377115	0.00929507
XM_027960101.1	128.992	-1.39016	0.369189	-3.76544	0.000166257	0.00502222
XM_027960156.1	1424.23	1.40524	0.423039	3.32177	0.00089449	0.0170156
XM_027960264.1	53.2891	-1.0075	0.280023	-3.59791	0.000320782	0.00828261
XM_027960269.1	219.54	-1.04809	0.30358	-3.45244	0.000555532	0.0122632
XM_027960293.1	87.692	-1.14374	0.313433	-3.64907	0.000263193	0.00708717
XM_027960302.1	33.5208	-1.105	0.342622	-3.22514	0.0012591	0.0216178
XM_027960487.1	278.877	1.29708	0.355281	3.65085	0.000261374	0.00706659
XM_027960516.1	35.4247	-2.2426	0.410004	-5.46971	4.50769e-08	8.58115e-06
XM_027960646.1	472.372	1.4855	0.322955	4.59973	4.23048e-06	0.000320687
XM_027960671.1	24.865	-1.4489	0.319325	-4.53737	5.6961e-06	0.000408654
XM_027960693.1	9.79877	2.13862	0.618827	3.45592	0.000548414	0.0121538
XM_027960801.1	46.4209	-1.44239	0.297692	-4.84525	1.26453e-06	0.00012701
XM_027960818.1	375.536	1.67103	0.468949	3.56335	0.000366145	0.00912547
XM_027960861.1	60.2112	-1.86885	0.489192	-3.82028	0.000133299	0.00427068
XM_027960991.1	64.8359	1.3973	0.419149	3.33366	0.000857129	0.0165298
XM_027961220.1	19.306	1.76139	0.54076	3.25724	0.00112502	0.0199789
XM_027961275.1	53.2219	-1.0405	0.342526	-3.03774	0.00238361	0.0331822
XM_027961291.1	668.645	1.16702	0.247005	4.72469	2.30462e-06	0.000202843
XM_027961328.1	30.9877	1.09956	0.350351	3.13845	0.00169845	0.0262248
XM_027961369.1	112.469	1.38193	0.447285	3.0896	0.00200426	0.0296914
XM_027961519.1	301.044	1.44748	0.450239	3.21492	0.0013048	0.0221002
XM_027961615.1	85.5856	-1.74764	0.607993	-2.87444	0.00404747	0.0464869
XM_027961695.1	13.7662	1.43904	0.425865	3.37909	0.000727253	0.0147269
XM_027961820.1	48.3269	-1.07738	0.307344	-3.50544	0.000455846	0.0106107
XM_027961903.1	61.7033	-1.31338	0.354069	-3.70939	0.000207761	0.00595785
XM_027961954.1	114.458	1.25764	0.230933	5.44593	5.15359e-08	9.41139e-06
XM_027961962.1	760.599	-3.66818	0.453695	-8.08514	6.20949e-16	1.78195e-12
XM_027962029.1	322.794	1.32364	0.303702	4.35833	1.31058e-05	0.00074487
XM_027962134.1	192.623	1.73499	0.303909	5.70892	1.13693e-08	2.75166e-06
XM_027962222.1	98.622	1.02873	0.316231	3.25308	0.0011416	0.0200633
XM_027962230.1	32.9875	1.25059	0.424417	2.9466	0.00321284	0.0403119
XM_027962331.1	82.994	1.63979	0.341106	4.80728	1.52998e-06	0.000148475
XM_027962424.1	14.6604	-1.50138	0.413729	-3.6289	0.000284628	0.00752317
XM_027962449.1	21.2644	1.2826	0.437876	2.92914	0.00339902	0.0415831
XM_027962589.1	107.156	-1.31473	0.375908	-3.49748	0.00046968	0.0108323
XM_027962659.1	1739.29	-1.38147	0.187925	-7.35117	1.96481e-13	2.32171e-10
XM_027962674.1	158.134	1.21138	0.385726	3.14051	0.00168652	0.0261411
XM_027962752.1	383.055	-1.19985	0.326904	-3.67035	0.000242217	0.00667441
XM_027963023.1	53.1132	-1.68323	0.333879	-5.04143	4.62064e-07	5.87464e-05
XM_027963036.1	14.5622	2.27348	0.51738	4.39421	1.11177e-05	0.000666662
XM_027963121.1	75.5568	1.76536	0.378909	4.65906	3.17654e-06	0.000258342
XM_027963220.1	32.5738	1.20174	0.301957	3.97983	6.8966e-05	0.00262343
XM_027963297.1	4842.03	-1.07051	0.248443	-4.30889	1.64078e-05	0.000886023
XM_027963354.1	222.932	-1.30235	0.316177	-4.11906	3.80423e-05	0.00168044
XM_027963356.1	355.218	-1.21925	0.29324	-4.15784	3.21268e-05	0.00146673
XM_027963471.1	57.2995	1.3546	0.301244	4.49668	6.90214e-06	0.000473209
XM_027963489.1	13.6123	-1.71021	0.435189	-3.92982	8.50102e-05	0.00301179
XM_027963545.1	207.149	-1.08767	0.27286	-3.98619	6.71433e-05	0.002574
XM_027963592.1	1159.71	-2.33325	0.404991	-5.76122	8.35069e-09	2.20722e-06
XM_027963597.1	230.426	-2.2653	0.417082	-5.43131	5.5943e-08	1.00338e-05
XM_027963601.1	28.441	1.50765	0.475555	3.17029	0.00152287	0.0245872
XM_027963873.1	23956.7	-1.10546	0.260975	-4.23588	2.27658e-05	0.00112363
XM_027963892.1	221.39	-1.1724	0.372004	-3.15159	0.00162385	0.0255042
XM_027963904.1	45.4832	2.86339	0.546756	5.23704	1.6317e-07	2.42797e-05
XM_027964083.1	272.551	1.07156	0.371146	2.88716	0.00388735	0.0451904
XM_027964134.1	191.477	1.08454	0.274992	3.94389	8.01712e-05	0.00289207
XM_027964149.1	133.337	-1.50549	0.487728	-3.08673	0.0020237	0.0298992
XM_027964180.1	42.6608	1.34171	0.298128	4.50044	6.78122e-06	0.000469728
XM_027964239.1	22.6448	-1.47074	0.510015	-2.88372	0.00393007	0.0454765
XM_027964300.1	56.1718	1.00821	0.231196	4.36083	1.29568e-05	0.000743315
XM_027964344.1	342.834	-1.40721	0.41237	-3.4125	0.000643699	0.0135234
XM_027964414.1	50.7747	1.08431	0.332196	3.26406	0.00109826	0.0197158
XM_027964556.1	279.348	-1.30511	0.345468	-3.77781	0.000158211	0.00487445
XM_027964564.1	140.995	-1.00953	0.294603	-3.42676	0.00061084	0.0130261
XM_027964651.1	47.438	-2.00293	0.404105	-4.95646	7.17885e-07	8.14739e-05
XM_027964712.1	35.9154	-1.04649	0.343974	-3.04235	0.00234736	0.0328887
XM_027964733.1	176.695	-1.14722	0.209188	-5.48415	4.15458e-08	8.02474e-06
XM_027964796.1	73.6571	-2.27438	0.77509	-2.93434	0.00334256	0.041199
XM_027965046.1	725.992	-1.27857	0.22301	-5.73327	9.85125e-09	2.44311e-06
XM_027965197.1	59.2475	1.1312	0.326447	3.4652	0.000529839	0.0118392
XM_027965220.1	84.2878	-1.41946	0.485129	-2.92593	0.00343427	0.0419633
XM_027965246.1	89.5822	1.16437	0.335435	3.47124	0.00051807	0.0116279
XM_027965247.1	72.7403	1.37071	0.235821	5.81251	6.15428e-09	1.74123e-06
XM_027965271.1	267.681	-1.27005	0.340571	-3.72919	0.000192095	0.00558438
XM_027965374.1	169.42	1.46241	0.45756	3.19611	0.00139293	0.0231441
XM_027965457.1	71.0782	-1.16569	0.216021	-5.39619	6.80695e-08	1.19946e-05
XM_027965494.1	262.663	1.32201	0.327279	4.03941	5.35867e-05	0.00220584
XM_027965537.1	125.471	1.05897	0.293229	3.61142	0.000304529	0.00794464
XM_027965664.1	91.7229	2.44591	0.534431	4.57665	4.72477e-06	0.000351523
XM_027965674.1	117.767	1.10973	0.325813	3.40602	0.000659163	0.0137215
XM_027965678.1	124.276	-1.22406	0.290926	-4.20745	2.58263e-05	0.00123238
XM_027965680.1	58.5223	-1.00307	0.330627	-3.03385	0.00241454	0.0334506
XM_027965694.1	30.076	-1.17579	0.387012	-3.03813	0.00238054	0.0331794
XM_027965902.1	8.34192	-1.95728	0.624859	-3.13235	0.00173411	0.0265711
XM_027965992.1	30.6666	-1.40048	0.484122	-2.89282	0.003818	0.0447207
XM_027966007.1	37.3536	1.00184	0.325038	3.08221	0.00205472	0.0299515
XM_027966080.1	547.305	-1.16584	0.180184	-6.47029	9.78152e-11	4.79247e-08
XM_027966081.1	373.002	1.08068	0.286309	3.77454	0.000160305	0.00491123
XM_027966117.1	2998.26	1.52011	0.283223	5.36718	7.9975e-08	1.38495e-05
XM_027966273.1	513.982	-1.44396	0.367158	-3.93281	8.39593e-05	0.00298852
XM_027966307.1	167.917	-1.34598	0.177664	-7.57595	3.56496e-14	5.50868e-11
XM_027966435.1	1133.72	-1.6468	0.212159	-7.76211	8.35283e-15	1.67792e-11
XM_027966494.1	208.106	-1.47584	0.441619	-3.34188	0.000832124	0.0161817
XM_027966512.1	698.402	1.03522	0.195541	5.29413	1.19586e-07	1.9218e-05
XM_027966514.1	282.98	-1.40043	0.197156	-7.10317	1.21928e-12	1.16633e-09
XM_027966531.1	82.5508	1.86379	0.33939	5.49158	3.98358e-08	7.84531e-06
XM_027966592.1	57.2118	1.2504	0.388159	3.22136	0.00127582	0.0218117
XM_027966743.1	209.096	-1.07876	0.243859	-4.42372	9.70151e-06	0.000607115
XM_027966780.1	170.396	-1.25053	0.276899	-4.51619	6.29624e-06	0.000442234
XM_027966811.1	73.2088	-1.13279	0.296147	-3.82509	0.000130722	0.00420825
XM_027966855.1	90.2791	-1.22432	0.342833	-3.57118	0.000355382	0.0088903
XM_027967001.1	15.7316	-2.16939	0.56567	-3.83508	0.000125522	0.00409331
XM_027967015.1	411.428	1.47188	0.512721	2.87072	0.00409538	0.0466861
XM_027967037.1	139.238	1.42451	0.316471	4.50123	6.75599e-06	0.0004696
XM_027967145.1	39.1914	1.3316	0.399323	3.33463	0.000854115	0.0165134
XM_027967159.1	117.845	-1.05922	0.349189	-3.03337	0.00241837	0.0334805
XM_027967168.1	125.905	-1.33651	0.212046	-6.30291	2.92113e-10	1.17359e-07
XM_027967221.1	1084.27	-1.14028	0.341627	-3.33779	0.000844463	0.0163741
XM_027967248.1	65.3165	-1.5409	0.318806	-4.83334	1.34262e-06	0.000133517
XM_027967357.1	103.804	-1.76096	0.479314	-3.67392	0.000238861	0.00659739
XM_027967378.1	88.6468	1.55557	0.370988	4.19305	2.7523e-05	0.00129178
XM_027967507.1	64.907	2.32488	0.333607	6.96892	3.1938e-12	2.46758e-09
XM_027967529.1	82.666	1.54911	0.498768	3.10587	0.00189722	0.0284413
XM_027967579.1	229.536	-1.55076	0.518745	-2.98943	0.00279495	0.0367681
XM_027967872.1	34.173	-1.15505	0.381801	-3.02526	0.00248418	0.0339522
XM_027967896.1	329.118	-1.23576	0.366357	-3.37311	0.000743243	0.0149452
XM_027967940.1	31.0441	1.26627	0.327693	3.86421	0.00011145	0.00373134
XM_027968119.1	16.5977	-1.67107	0.568066	-2.94168	0.00326439	0.0407174
XM_027968263.1	805.389	-1.42922	0.47282	-3.02275	0.00250489	0.0341603
XM_027968367.1	1486.2	-1.05864	0.272994	-3.8779	0.000105363	0.00358735
XM_027968582.1	435.094	-1.34636	0.341288	-3.94494	7.98189e-05	0.00289207
XM_027968601.1	156.158	1.48937	0.44172	3.37175	0.000746916	0.0149691
XM_027968603.1	77.5218	-1.24359	0.268576	-4.63032	3.6511e-06	0.000284276
XM_027968626.1	318.747	1.14112	0.300649	3.79553	0.000147327	0.00463147
XM_027968665.1	1448.47	1.08892	0.179949	6.05124	1.43731e-09	5.0654e-07
XM_027968795.1	48.6624	1.90685	0.360974	5.28252	1.27421e-07	2.01545e-05
XM_027968809.1	119.054	2.01776	0.378044	5.33736	9.43118e-08	1.59205e-05
XM_027968846.1	32.1438	-2.13486	0.390754	-5.46345	4.6698e-08	8.76701e-06
XM_027968875.1	96.3487	-1.35584	0.43971	-3.08349	0.00204587	0.0299326
XM_027968910.1	73.7142	1.09785	0.206175	5.32485	1.01036e-07	1.67737e-05
XM_027968985.1	4.74648	-2.31427	0.784579	-2.94969	0.00318092	0.0399614
XM_027968991.1	17.0693	-1.45657	0.410664	-3.54687	0.000389844	0.00944722
XM_027968999.1	220.683	-4.13385	0.922501	-4.48114	7.42469e-06	0.000494818
XM_027969004.1	340.652	1.04485	0.317061	3.29544	0.000982692	0.0181761
XM_027969041.1	325.117	-1.13292	0.394386	-2.87261	0.00407093	0.0466252
XM_027969147.1	57.598	2.04727	0.466319	4.39028	1.13204e-05	0.000674792
XM_027969187.1	483.539	-1.11566	0.32285	-3.45565	0.000548974	0.0121538
XM_027969219.1	21.7383	-1.3581	0.477733	-2.84279	0.00447199	0.0493048
XM_027969353.1	37.0902	1.40124	0.410635	3.41236	0.000644021	0.0135234
XM_027969391.1	37.4822	1.74629	0.351568	4.96714	6.79461e-07	7.85392e-05
XM_027969431.1	347.764	-1.20342	0.28067	-4.28766	1.80567e-05	0.000952029
XM_027969484.1	322.008	1.09053	0.216388	5.03969	4.66288e-07	5.89106e-05
XM_027969740.1	472.098	1.33864	0.394104	3.39666	0.000682145	0.0140977
XM_027969764.1	147.917	-1.75027	0.354586	-4.93609	7.97044e-07	8.70164e-05
XM_027969798.1	67.2587	1.06514	0.254646	4.18284	2.87892e-05	0.00132939
XM_027969833.1	151.781	-1.12409	0.317713	-3.53806	0.000403077	0.00967386
XM_027969835.1	123.977	2.11168	0.387602	5.44806	5.09229e-08	9.38477e-06
XM_027969877.1	82.5034	-1.21351	0.327655	-3.70362	0.000212546	0.00602203
XM_027969995.1	4063.37	-1.26595	0.291982	-4.33571	1.4529e-05	0.000808471
XM_027970134.1	4.85713	-2.10421	0.684826	-3.07262	0.00212188	0.030665
XM_027970141.1	540.254	-1.42478	0.210016	-6.78412	1.16792e-11	7.33164e-09
XM_027970177.1	78.0955	1.18728	0.322883	3.67711	0.000235891	0.006545
XM_027970265.1	94.7944	1.0975	0.256527	4.27828	1.8834e-05	0.000973426
XM_027970268.1	35.7308	-1.69899	0.374895	-4.53192	5.845e-06	0.000416371
XM_027970374.1	389.942	-1.19888	0.337586	-3.55134	0.000383273	0.00937751
XM_027970399.1	795.291	-1.35055	0.254695	-5.30262	1.14154e-07	1.84929e-05
XM_027970428.1	24.907	1.55789	0.520589	2.99256	0.00276649	0.0365614
XM_027970729.1	373.044	-1.63708	0.461939	-3.54394	0.000394193	0.00952622
XM_027970730.1	68.5694	-1.25917	0.257031	-4.8989	9.63766e-07	0.000100312
XM_027970749.1	86.607	1.20029	0.281637	4.26184	2.02754e-05	0.00102335
XM_027970780.1	184.54	1.15135	0.297217	3.87379	0.000107156	0.00362995
XM_027970895.1	314.282	1.23591	0.308803	4.00228	6.27355e-05	0.00243794
XM_027971026.1	145.156	1.27161	0.347292	3.6615	0.000250739	0.00681576
XM_027971029.1	19.4072	-1.57946	0.440335	-3.58696	0.000334557	0.00852184
XM_027971127.1	264.853	1.05851	0.201121	5.26303	1.41698e-07	2.20654e-05
XM_027971179.1	142.584	1.66925	0.411336	4.05812	4.94685e-05	0.00207458
XM_027971238.1	38.7618	1.39976	0.382838	3.65628	0.000255902	0.00693732
XM_027971265.1	870.686	-1.76049	0.275535	-6.38935	1.66595e-10	7.43682e-08
XM_027971310.1	134.401	1.01463	0.203336	4.98991	6.04085e-07	7.22229e-05
XM_027971340.1	1225.17	-1.18529	0.296089	-4.00316	6.25031e-05	0.00243794
XM_027971524.1	455.656	-1.36691	0.300661	-4.54636	5.45824e-06	0.00039871
XM_027971576.1	488.384	-1.57278	0.307966	-5.10699	3.27325e-07	4.3545e-05
XM_027971628.1	106.933	1.00676	0.318967	3.15632	0.00159775	0.0252821
XM_027971692.1	102.633	1.24106	0.284577	4.36107	1.29429e-05	0.000743315
XM_027971804.1	246.18	-1.16535	0.287843	-4.04857	5.15317e-05	0.00213878
XM_027971806.1	759.314	-1.18114	0.402367	-2.93547	0.00333043	0.0411609
XM_027971822.1	106.394	1.22826	0.197893	6.2067	5.41087e-10	2.09026e-07
XM_027971945.1	272.773	1.09728	0.347826	3.15468	0.00160673	0.0253542
XM_027972009.1	5089.77	-1.06732	0.181809	-5.87054	4.34387e-09	1.30238e-06
XM_027972013.1	1188.75	-1.05289	0.246875	-4.26487	2.00021e-05	0.00101465
XM_027972056.1	61.1162	1.30633	0.359844	3.63028	0.000283115	0.00750292
XM_027972058.1	1570.94	1.1029	0.357093	3.08855	0.00201136	0.0297527
XM_027972071.1	60.6241	-1.59731	0.506228	-3.15532	0.00160322	0.0253188
XM_027972097.1	2228.88	-1.22578	0.248025	-4.94216	7.72631e-07	8.52781e-05
XM_027972140.1	23.8029	-1.53462	0.474465	-3.23441	0.00121892	0.0210721
XM_027972276.1	227.477	-1.10547	0.323012	-3.42238	0.000620763	0.0132033
XM_027972306.1	935.713	1.06502	0.302875	3.51638	0.00043748	0.0103147
XM_027972361.1	1447.35	-1.00082	0.265693	-3.76684	0.000165324	0.00500202
XM_027972399.1	1633.5	1.11297	0.237069	4.69472	2.66974e-06	0.000225335
XM_027972475.1	67.9394	-1.56893	0.478312	-3.28014	0.00103756	0.0188279
XM_027972518.1	36.6229	1.05451	0.369672	2.85257	0.00433673	0.0483174
XM_027972537.1	216.128	-1.08957	0.284746	-3.82645	0.000130005	0.00419862
XM_027972681.1	26.958	1.65964	0.517936	3.20433	0.00135378	0.0226435
XM_027972683.1	3327.89	-1.32666	0.181627	-7.3043	2.78707e-13	3.11037e-10
XM_027972814.1	107.256	-2.18396	0.372281	-5.86643	4.45281e-09	1.31541e-06
XM_027972933.1	1812.17	-1.21782	0.352814	-3.45173	0.000556999	0.0122686
XM_027972994.1	71.2117	2.29327	0.414266	5.53574	3.09924e-08	6.28865e-06
XM_027973027.1	108.341	-1.08251	0.325243	-3.3283	0.000873782	0.0167646
XM_027973037.1	38.2139	-1.85227	0.450066	-4.11554	3.86267e-05	0.00169945
XM_027973098.1	765.048	-1.24142	0.369086	-3.3635	0.000769608	0.0153015
XM_027973106.1	83.1371	-1.01881	0.303686	-3.3548	0.000794234	0.0156264
XM_027973223.1	46.4285	-1.73451	0.511941	-3.38811	0.000703771	0.0143965
XM_027973224.1	449.133	-1.13074	0.320361	-3.52959	0.000416205	0.00991783
XM_027973459.1	28.0958	2.16398	0.729427	2.96668	0.00301031	0.0385412
XM_027973598.1	483.638	-1.19015	0.242707	-4.90364	9.40774e-07	9.89439e-05
XM_027973610.1	182.874	-1.32696	0.422018	-3.14431	0.00166477	0.0259038
XM_027973658.1	64.8361	-3.21633	0.514842	-6.24722	4.17818e-10	1.64571e-07
XM_027973665.1	52.244	-1.33439	0.332126	-4.01773	5.87624e-05	0.00233623
XM_027973738.1	596.724	-1.07349	0.279299	-3.84353	0.000121276	0.00399375
XM_027973747.1	444.19	-1.46635	0.406084	-3.61096	0.000305067	0.00794836
XM_027973756.1	246.338	1.56121	0.42479	3.67525	0.000237612	0.00658366
XM_027973818.1	7.90945	-1.61326	0.558406	-2.88905	0.00386409	0.0449982
XM_027973823.1	22.4521	1.95599	0.532384	3.67402	0.000238766	0.00659739
XM_027973928.1	92.9754	2.80579	0.662088	4.23778	2.25741e-05	0.00111692
XM_027973951.1	903.046	1.01334	0.285366	3.55103	0.000383727	0.00937751
XM_027973995.1	511.51	-1.95462	0.474546	-4.11894	3.80625e-05	0.00168044
XM_027974000.1	939.016	-2.12981	0.286301	-7.43906	1.01408e-13	1.45506e-10
XM_027974011.1	130.525	1.52714	0.372957	4.09469	4.22732e-05	0.00183409
XM_027974049.1	179.918	1.14099	0.297612	3.83383	0.000126161	0.00410084
XM_027974137.1	469.188	1.37091	0.326891	4.19378	2.74339e-05	0.00129061
XM_027974141.1	614.797	-1.00178	0.24596	-4.07293	4.64246e-05	0.00196746
XM_027974191.1	42.5791	1.084	0.353661	3.06508	0.00217609	0.0311057
XM_027974209.1	268.245	-2.05678	0.314896	-6.53162	6.50619e-11	3.35119e-08
XM_027974218.1	79.7508	1.08701	0.340642	3.19107	0.00141746	0.0233978
XM_027974231.1	103.472	1.09368	0.18168	6.01978	1.74649e-09	5.84088e-07
XM_027974247.1	68.5235	-1.16584	0.308176	-3.78303	0.00015493	0.00482516
XM_027974304.1	6633.8	1.13881	0.196275	5.80213	6.54794e-09	1.82688e-06
XM_027974571.1	83.0999	3.22476	0.587439	5.48953	4.03001e-08	7.85969e-06
XM_027974572.1	100.372	2.26904	0.641038	3.53964	0.000400674	0.00963922
XM_027974695.1	21.7221	-1.12421	0.375389	-2.9948	0.00274624	0.0364857
XM_027974705.1	58005.8	1.75743	0.304701	5.76773	8.03473e-09	2.15202e-06
XM_027974716.1	31.3603	1.43309	0.443648	3.23023	0.0012369	0.0213461
XM_027974898.1	130.461	-1.05491	0.328592	-3.2104	0.0013255	0.0223191
XM_027974912.1	27.5888	1.03723	0.323332	3.20795	0.00133685	0.022435
XM_027974927.1	272.139	-1.84426	0.364395	-5.06117	4.16701e-07	5.43552e-05
XM_027974930.1	46.2427	-1.31253	0.444796	-2.95086	0.00316889	0.0399352
XM_027974935.1	329.044	1.48281	0.344986	4.29819	1.72199e-05	0.00091998
XM_027975136.1	306.841	-1.23602	0.211566	-5.84225	5.15009e-09	1.47793e-06
XM_027975236.1	116.025	2.48893	0.50384	4.93992	7.81549e-07	8.5791e-05
XM_027975460.1	75.3765	1.22464	0.375466	3.26166	0.00110762	0.0198206
XM_027975490.1	9.63831	-2.80522	0.865887	-3.23971	0.00119651	0.0207986
XM_027975493.1	87.6997	-1.3393	0.330122	-4.057	4.97066e-05	0.00208022
XM_027975525.1	77.8942	-1.10305	0.334872	-3.29394	0.000987922	0.0182068
XM_027975585.1	62.5306	1.45665	0.411794	3.53733	0.000404191	0.009689
XM_027975610.1	99.4517	-1.99157	0.553288	-3.59951	0.000318812	0.00825296
XM_027975648.1	289.624	1.03195	0.296612	3.47912	0.000503063	0.0114094
XM_027975659.1	144.691	-1.20005	0.267294	-4.48964	7.13447e-06	0.000483637
XM_027975969.1	2830.16	1.15766	0.220107	5.25955	1.44406e-07	2.2314e-05
XM_027976002.1	130.44	1.19469	0.275402	4.33798	1.43795e-05	0.000803821
XM_027976259.1	12.3755	1.81976	0.638884	2.84834	0.00439473	0.0487204
XM_027976291.1	24.0964	2.76197	0.700082	3.94521	7.973e-05	0.00289207
XM_027976320.1	296.444	-1.05818	0.28562	-3.70486	0.000211508	0.00600958
XM_027976514.1	149.581	-2.14406	0.420503	-5.09879	3.41829e-07	4.51754e-05
XM_027976515.1	226.677	-1.46561	0.409155	-3.58205	0.000340913	0.00863582
XM_027976593.1	1045.82	-1.074	0.232072	-4.6279	3.69393e-06	0.000286501
XM_027976661.1	321.874	1.43447	0.374536	3.82999	0.000128151	0.0041588
XM_027976693.1	402.994	-1.11014	0.345716	-3.21112	0.00132218	0.0223077
XM_027976697.1	643.651	-1.08481	0.309391	-3.50628	0.000454419	0.0106107
XM_027976938.1	52.4411	1.40051	0.302353	4.63205	3.62067e-06	0.000284109
XM_027976939.1	160.235	1.89017	0.233472	8.09592	5.68349e-16	1.78195e-12
XM_027976945.1	11.2097	-1.78847	0.587315	-3.04516	0.00232553	0.032668
XM_027977011.1	27.9522	2.5193	0.360781	6.9829	2.89146e-12	2.34593e-09
XM_027977091.1	72.3648	1.18615	0.31644	3.74842	0.000177951	0.00525066
XM_027977114.1	462.513	1.28929	0.35838	3.59756	0.000321213	0.00828309
XM_027977118.1	118.376	1.06112	0.305287	3.4758	0.000509327	0.0115088
XM_027977228.1	198.571	-1.35439	0.330255	-4.10104	4.11302e-05	0.00178836
XM_027977247.1	146.07	-1.77854	0.457555	-3.88705	0.000101471	0.00349031
XM_027977279.1	39.8352	-1.88458	0.404804	-4.65554	3.23129e-06	0.000261451
XM_027977523.1	57.7198	1.53886	0.434681	3.5402	0.000399825	0.00963032
XM_027977525.1	24.2944	1.98636	0.444882	4.46491	8.01024e-06	0.000522434
XM_027977720.1	532.671	1.53529	0.346861	4.42623	9.58935e-06	0.000603859
XM_027977899.1	115.834	-1.02522	0.283791	-3.61257	0.00030318	0.00792597
XM_027977950.1	40.7591	-1.49093	0.315382	-4.72738	2.27434e-06	0.000202155
XM_027977987.1	26.717	-1.12972	0.340954	-3.3134	0.000921698	0.0173362
XM_027978041.1	163.605	-1.15451	0.402602	-2.86763	0.00413553	0.0468818
XM_027978076.1	84.1187	-1.27276	0.395616	-3.21716	0.00129466	0.0220026
XM_027978081.1	29.8432	-1.25889	0.371191	-3.39148	0.000695164	0.0142932
XM_027978287.1	1308.19	-1.35878	0.339746	-3.9994	6.35019e-05	0.0024626
XM_027978302.1	133.438	-1.25845	0.398351	-3.15915	0.0015823	0.0251831
XM_027978335.1	292.226	1.62658	0.53493	3.04074	0.00236001	0.0329863
XM_027978403.1	146.084	-1.37106	0.434508	-3.15544	0.00160257	0.0253188
XM_027978534.1	43.6393	-1.49866	0.455906	-3.28722	0.00101182	0.0185113
XM_027978611.1	71.3384	1.13085	0.340654	3.31964	0.000901338	0.0171135
XM_027978643.1	19.5381	1.62482	0.487804	3.33088	0.000865721	0.0166417
XM_027978654.1	20.3782	-1.36858	0.455692	-3.0033	0.00267071	0.0358831
XM_027978773.1	72.1794	1.30764	0.341517	3.82892	0.000128707	0.00416338
XM_027978838.1	33.7274	-1.28862	0.418501	-3.07914	0.00207602	0.0301844
XM_027978898.1	43.7175	-1.08401	0.362191	-2.99293	0.00276312	0.0365408
XM_027979022.1	54.2145	1.08878	0.381321	2.85528	0.00429994	0.0480749
XM_027979286.1	155.239	1.02046	0.306466	3.32976	0.000869222	0.0166931
XM_027979321.1	143.232	-1.09273	0.216096	-5.05671	4.26549e-07	5.52807e-05
XM_027979368.1	599.635	1.16466	0.157007	7.41791	1.18985e-13	1.59344e-10
XM_027979487.1	21.9527	1.13376	0.370099	3.0634	0.00218841	0.0312
XM_027979493.1	233.24	-1.01382	0.316623	-3.202	0.00136479	0.0227706
XM_027979568.1	81.3196	-1.49421	0.436749	-3.42121	0.00062343	0.0132256
XM_027979686.1	119.724	1.11924	0.352293	3.17703	0.00148793	0.0242216
XM_027979783.1	95.2912	-1.83599	0.60105	-3.05463	0.00225337	0.0318257
XM_027979806.1	30.2013	1.47777	0.433076	3.41226	0.00064426	0.0135234
XM_027979943.1	54.7238	-1.21598	0.373615	-3.25464	0.00113536	0.0200063
XM_027979980.1	73.2353	1.45009	0.472652	3.06798	0.00215514	0.0309415
XM_027979990.1	1390.38	-1.16441	0.198181	-5.87552	4.21519e-09	1.28295e-06
XM_027979996.1	121.392	-1.83575	0.234788	-7.81878	5.33356e-15	1.19045e-11
XM_027979998.1	274.631	1.42429	0.318824	4.46732	7.92074e-06	0.000518973
XM_027980019.1	70.0865	1.60613	0.442239	3.63181	0.000281444	0.00747508
XM_027980131.1	227.759	1.02074	0.287669	3.54832	0.000387703	0.0094402
XR_001022037.2	14.1984	2.16124	0.525168	4.11533	3.86622e-05	0.00169945
XR_001022641.3	45.836	-1.65502	0.493012	-3.35695	0.000788068	0.0155355
XR_001039451.3	13.1458	-3.11082	0.530702	-5.86171	4.58116e-09	1.33372e-06
XR_001433962.2	189.207	-1.02508	0.32958	-3.11026	0.00186925	0.0281059
XR_001434733.2	36.711	-1.25481	0.370786	-3.38419	0.000713876	0.0145439
XR_001436415.2	43.6155	-1.29979	0.370402	-3.50913	0.000449573	0.0105503
XR_001436416.2	50.2502	-1.39297	0.243307	-5.72515	1.03342e-08	2.53161e-06
XR_003586422.1	53.4764	-1.6067	0.40299	-3.98695	6.69287e-05	0.00257068
XR_003586823.1	14.9056	-1.09949	0.367533	-2.99154	0.00277577	0.0366219
XR_003586855.1	8.69575	-3.09483	0.778994	-3.97285	7.10181e-05	0.00267156
XR_003587131.1	57.2713	-1.47925	0.494059	-2.99407	0.00275278	0.0365003
XR_003587488.1	17.0521	-1.30891	0.432859	-3.02387	0.00249565	0.0340575
XR_003588580.1	12.9532	-1.51269	0.494591	-3.05846	0.00222477	0.0314994
XR_003588657.1	11.8342	-1.35818	0.454001	-2.99157	0.00277546	0.0366219
XR_003588791.1	176.554	-1.66218	0.243803	-6.81771	9.25028e-12	6.19399e-09
XR_003588906.1	8.1291	1.7122	0.587159	2.91608	0.00354465	0.0427174
XR_003588953.1	8.71102	-2.01278	0.577596	-3.48475	0.000492594	0.0112318
XR_003589198.1	51.2402	1.24707	0.338441	3.68475	0.00022893	0.00636945
XR_003589201.1	161.433	-1.41891	0.271141	-5.2331	1.66693e-07	2.44418e-05
XR_003589328.1	17.3432	-1.8758	0.400189	-4.68728	2.76865e-06	0.000232705
XR_003589643.1	13.7381	1.16765	0.406746	2.87072	0.0040954	0.0466861
XR_003589671.1	94.9536	-1.10991	0.275539	-4.02815	5.62187e-05	0.00226948
XR_003589870.1	32.6066	-1.18213	0.38376	-3.0804	0.00206724	0.0300919
XR_003590104.1	28.838	-1.2009	0.380448	-3.15655	0.00159645	0.0252821
XR_003590208.1	28.838	-1.2009	0.380448	-3.15655	0.00159645	0.0252821
XR_003590281.1	34.3097	-1.45952	0.47245	-3.08926	0.00200658	0.0297039
XR_003590529.1	85.26	-1.00181	0.254612	-3.93465	8.33174e-05	0.00297279
XR_003590695.1	36.9307	1.86325	0.607356	3.0678	0.00215642	0.0309415
XR_003590931.1	145.193	-1.07687	0.300863	-3.57928	0.000344537	0.008673
XR_003591240.1	13.614	-1.41905	0.470832	-3.01391	0.00257901	0.0349943
XR_003591504.1	61.844	-1.55002	0.23532	-6.58684	4.49278e-11	2.37503e-08
XR_003591652.1	9.24051	1.50566	0.522384	2.88229	0.003948	0.0456052
XR_003591754.1	129.339	-1.43567	0.306709	-4.6809	2.85616e-06	0.000238068
XR_003591812.1	9.83989	-1.87653	0.485465	-3.86542	0.0001109	0.00371913

## Sheet: N1-VS-N2
	baseMean	log2FoldChange	lfcSE	stat	pvalue	padj
XM_012179318.3	34.7711	2.28979	0.579719	3.94983	7.8207e-05	0.0175022
XM_012176410.3	64.2216	2.69371	0.584287	4.61026	4.02175e-06	0.00230304
XM_004002730.4	57.6423	2.72422	0.614538	4.43296	9.29488e-06	0.00420863
XM_004021451.3	64.7794	1.70926	0.353415	4.83641	1.32203e-06	0.00103731
XM_015101087.2	76.443	2.07989	0.522716	3.97901	6.92017e-05	0.0156669
XM_027975199.1	64.9912	2.80534	0.751665	3.73216	0.000189843	0.0318641
XM_027975707.1	43.883	2.11265	0.489399	4.31682	1.58296e-05	0.00559131
XM_012179672.3	89.72	1.96107	0.542786	3.61297	0.000302709	0.0433364
XM_027971036.1	51.1331	2.36801	0.612873	3.86378	0.000111647	0.02241
XM_027969766.1	48.6255	1.87434	0.457522	4.09672	4.19053e-05	0.0110256
XM_027977852.1	77.8967	1.64078	0.384964	4.26217	2.02454e-05	0.00679617
XM_027974803.1	44.6988	1.70853	0.477238	3.58004	0.000343539	0.0467742
XM_027976540.1	68.2592	1.68556	0.36973	4.55888	5.14261e-06	0.0027813
XM_027962571.1	64.9437	1.70087	0.364075	4.67175	2.98641e-06	0.00182447
XM_027962964.1	24.3038	-2.21849	0.555669	-3.99247	6.53885e-05	0.0152587
XM_012185551.3	82.8166	1.97146	0.544371	3.62153	0.000292868	0.042794
XM_027974289.1	27.1408	-2.02976	0.548383	-3.70136	0.000214444	0.0350859
NM_001142506.1	93.4245	1.60447	0.4514	3.55443	0.000378806	0.0494582
XM_015094656.2	84.1133	1.21596	0.334275	3.63761	0.00027518	0.0412135
NM_001009395.2	93.9259	1.88517	0.389907	4.83493	1.33193e-06	0.00103731
XM_004012843.4	89.2635	1.40402	0.335625	4.18328	2.87333e-05	0.00846852
XM_027956380.1	83.2121	1.51371	0.417606	3.62473	0.000289261	0.0426659
XM_004009752.4	93.0013	1.2777	0.270476	4.7239	2.31363e-06	0.00150155
XM_015094197.2	166.366	1.61314	0.348649	4.62682	3.71317e-06	0.00219077
XR_003589142.1	83.0151	1.04005	0.279114	3.72625	0.000194349	0.0323417
XM_027978557.1	34.2102	-1.80437	0.460127	-3.92147	8.80108e-05	0.0186258
XM_027957441.1	108.146	1.34252	0.287421	4.67091	2.99862e-06	0.00182447
XM_027957647.1	275.843	1.56097	0.405148	3.85285	0.000116752	0.0229613
XM_027976602.1	108.721	1.21064	0.289439	4.18271	2.88056e-05	0.00846852
XM_027963870.1	183.862	3.13702	0.50845	6.16977	6.83898e-10	1.90221e-06
XM_027968584.1	107.373	1.25669	0.279666	4.49355	7.00459e-06	0.00361193
XM_027965262.1	172.812	1.71865	0.230381	7.46004	8.64994e-14	5.61381e-10
XM_027968556.1	135.344	1.09935	0.300888	3.65367	0.000258521	0.0402673
XM_004012040.3	129.818	1.28801	0.304051	4.23615	2.27381e-05	0.00737853
XM_004004122.4	142.679	1.53578	0.313412	4.90019	9.5743e-07	0.000847326
XM_027977523.1	68.9193	-2.0331	0.468596	-4.3387	1.43329e-05	0.00534313
XM_012103383.3	44.8326	-1.53923	0.401169	-3.83687	0.000124614	0.0242456
XM_012118802.2	172.514	1.0402	0.255721	4.0677	4.74788e-05	0.0120054
XM_012174775.3	132.967	1.16665	0.29233	3.99087	6.58312e-05	0.0152587
XM_027978487.1	169.065	2.1296	0.504428	4.22182	2.42339e-05	0.007735
XM_027957822.1	85.0693	-1.1083	0.298793	-3.70926	0.000207863	0.0342974
XM_027972626.1	178.167	1.03136	0.288077	3.58017	0.000343366	0.0467742
XM_027961061.1	192.77	1.17712	0.314433	3.74362	0.000181387	0.0309789
XM_027960353.1	193.655	1.02397	0.281468	3.63798	0.000274784	0.0412135
XM_027960976.1	139.921	1.13947	0.299359	3.80638	0.000141016	0.0263569
XM_027958676.1	154.024	1.84223	0.45848	4.01812	5.86656e-05	0.0140169
XM_012123744.3	90.7045	-1.20014	0.297222	-4.03787	5.3939e-05	0.0132936
XM_027976765.1	179.843	1.12944	0.234002	4.82664	1.38857e-06	0.00103983
XM_012187850.3	51.573	-2.86433	0.507595	-5.64294	1.67168e-08	3.25476e-05
XM_012165888.3	90.5241	-1.30038	0.354812	-3.66499	0.00024735	0.0391536
XM_027966744.1	135.043	1.62114	0.426482	3.80118	0.000144007	0.0263569
XM_027968582.1	379.199	1.85072	0.324691	5.69994	1.19848e-08	2.91679e-05
XM_027975679.1	192.568	1.04404	0.241841	4.31704	1.58135e-05	0.00559131
XM_027967004.1	162.226	1.05103	0.267228	3.93308	8.3863e-05	0.017943
XM_027956444.1	79.5755	-1.28821	0.308637	-4.17386	2.99481e-05	0.00846852
XM_027962357.1	178.874	1.01883	0.286761	3.55288	0.000381034	0.0494582
XM_015103143.2	260.054	1.02532	0.269076	3.81054	0.000138663	0.0262113
XM_027960592.1	201.903	1.0915	0.245742	4.44166	8.92684e-06	0.00413823
XM_027957737.1	216.151	1.04639	0.291861	3.58523	0.000336778	0.0467392
XM_027971269.1	374.058	1.76275	0.447283	3.94101	8.11405e-05	0.0178113
XM_027960042.1	229.862	1.74101	0.356202	4.88769	1.02024e-06	0.000863654
XM_015098142.2	201.072	-2.37541	0.478289	-4.96648	6.81798e-07	0.000698663
XM_027971958.1	244.132	1.44078	0.261403	5.51171	3.55372e-08	5.76592e-05
XM_012175613.3	107.269	-1.3235	0.340689	-3.88477	0.000102426	0.0212132
XM_004014181.3	372.023	1.52209	0.41684	3.6515	0.000260711	0.040286
XM_012180892.3	121.344	-1.39468	0.39048	-3.5717	0.00035467	0.0476236
XM_027974237.1	272.455	1.38202	0.288383	4.7923	1.64883e-06	0.00118899
XM_015101158.2	133.247	-2.00972	0.358142	-5.61151	2.00566e-08	3.55002e-05
XM_027966780.1	210.584	1.64831	0.45992	3.58392	0.000338481	0.0467392
XM_012181295.2	270.401	1.50263	0.229489	6.54771	5.84246e-11	1.89588e-07
XM_015099785.2	122.016	-1.02108	0.269718	-3.78573	0.000153257	0.0273753
XM_004002922.4	296.51	1.14212	0.21879	5.22018	1.78752e-07	0.000217519
XM_012178593.3	240.363	1.40237	0.380964	3.68112	0.000232216	0.0373657
XM_027957078.1	311.92	1.53184	0.295245	5.18837	2.1214e-07	0.000242962
XM_027960949.1	306.202	1.70288	0.470651	3.61814	0.000296723	0.042794
XM_027973308.1	457.773	1.42604	0.378221	3.77039	0.000162995	0.0283349
XM_012186331.3	126.286	-1.45393	0.317326	-4.58182	4.60936e-06	0.00256412
XM_004007748.4	104.71	-1.98338	0.449291	-4.41448	1.01255e-05	0.00428573
XM_027969490.1	191.326	-1.11779	0.296403	-3.77119	0.000162468	0.0283349
XM_027964393.1	125.755	-2.55329	0.304184	-8.39391	4.70221e-17	4.5776e-13
XM_012189018.3	131.932	-3.83531	0.676603	-5.66847	1.44076e-08	3.11684e-05
XM_004009931.3	605.073	1.27071	0.290169	4.37922	1.19107e-05	0.00463803
XM_012145060.2	451.389	1.02931	0.237004	4.34299	1.40556e-05	0.00534313
XM_027960995.1	386.194	1.24275	0.283096	4.38985	1.13427e-05	0.00460089
XM_015104836.2	206.262	-1.4525	0.338474	-4.2913	1.77631e-05	0.00606749
XM_027973293.1	244.141	-1.00294	0.240208	-4.17527	2.97627e-05	0.00846852
XM_004019540.4	221.26	-1.299	0.316441	-4.10504	4.0424e-05	0.0109313
XR_001434778.2	296.728	-1.02642	0.232312	-4.41829	9.94826e-06	0.00428573
XM_027960043.1	206.401	-1.59501	0.367897	-4.33547	1.45447e-05	0.00534313
XM_027957076.1	335.625	-1.56352	0.4039	-3.87106	0.000108365	0.0219778
XM_004018741.4	273.657	-1.50684	0.390381	-3.85993	0.000113421	0.0225337
XM_004011218.4	302.966	-1.69464	0.311357	-5.44276	5.24614e-08	7.85711e-05
XM_015101660.2	367.166	-1.23442	0.309643	-3.98659	6.70284e-05	0.0153534
XM_012185340.3	401.176	-2.42066	0.640954	-3.77665	0.00015895	0.0281342
XM_004003051.4	813.914	1.31077	0.197083	6.65083	2.91454e-11	1.13492e-07
XM_027962593.1	528.692	-1.48257	0.404866	-3.66188	0.00025037	0.0393121
XM_012136320.3	352.45	-1.21179	0.225136	-5.38247	7.34713e-08	0.000102178
XM_027961941.1	798.093	1.11122	0.31087	3.57457	0.00035081	0.0474324
XM_004010488.4	453.108	-1.03033	0.290316	-3.549	0.000386702	0.0496291
XM_004022459.4	634.228	-1.79204	0.258779	-6.92501	4.35959e-12	2.12203e-08
XM_015104378.2	647.394	-2.0548	0.193447	-10.6221	2.35268e-26	4.58066e-22
XM_004022460.4	804.698	-1.06894	0.238607	-4.47993	7.46672e-06	0.00372762
NM_001166182.1	2120.83	2.77588	0.560199	4.95516	7.22716e-07	0.000703564
XM_015092250.2	1301.74	-1.18416	0.322474	-3.67209	0.000240572	0.038393
XM_012185335.3	1388.14	1.3979	0.313886	4.45354	8.44655e-06	0.00407534
XM_004014533.3	997.225	-1.86306	0.446904	-4.16881	3.06189e-05	0.00851642
XM_012189921.2	957	-1.11145	0.276613	-4.01807	5.86777e-05	0.0140169
XM_004006013.4	2392.99	1.23968	0.303223	4.08835	4.3445e-05	0.0111299
XM_027975594.1	2687.94	1.03041	0.275962	3.73389	0.000188542	0.0318641
XM_027976186.1	1287.73	-2.02322	0.422842	-4.78482	1.71141e-06	0.00119004
XM_004012140.4	1321.47	-1.1851	0.309055	-3.83459	0.000125773	0.0242456

## Sheet: N1-VS-N3
	baseMean	log2FoldChange	lfcSE	stat	pvalue	padj
NM_001009445.1	8364.49	-1.08678	0.306905	-3.5411	0.000398457	0.0160802
NM_001009739.1	63399.8	-1.30428	0.39779	-3.27882	0.00104241	0.029664
NM_001009753.1	151.019	1.0342	0.225853	4.57908	4.67026e-06	0.00082709
NM_001114667.1	390.734	-2.26332	0.558085	-4.05552	5.00239e-05	0.00430418
NM_001114761.1	4745.64	-1.20009	0.304946	-3.93542	8.30506e-05	0.00584914
NM_001114762.2	480.917	-4.63194	0.638548	-7.25386	4.05048e-13	1.84712e-09
NM_001114763.2	31106.1	-1.3599	0.358393	-3.79444	0.000147976	0.00822934
NM_001130489.1	124.544	1.01798	0.292919	3.47531	0.000510255	0.0188032
NM_001139449.1	47.864	1.28162	0.401217	3.19433	0.00140155	0.0353117
NM_001142508.1	66.2833	-1.02364	0.320589	-3.19299	0.00140806	0.0353294
NM_001199066.1	18923.3	-1.18621	0.317055	-3.74134	0.000183044	0.00938746
NM_001199067.1	11978.2	-1.43704	0.42156	-3.40885	0.000652369	0.0223262
NM_001199069.1	15946.9	-1.24159	0.394956	-3.14361	0.00166875	0.0387434
NM_001199070.1	9911.52	-1.49647	0.251067	-5.96043	2.51571e-09	4.58891e-06
NM_001246263.2	112.96	-1.38708	0.351709	-3.94384	8.0187e-05	0.00569141
NM_001267886.1	74.518	2.39498	0.677548	3.53478	0.000408112	0.0162896
XM_004002077.4	180.452	-1.3928	0.390113	-3.57026	0.000356633	0.0147513
XM_004002159.3	3711.93	1.09969	0.291887	3.76751	0.000164885	0.00889844
XM_004002490.4	2312.03	-1.18308	0.314339	-3.76371	0.000167412	0.00898164
XM_004002519.3	20154.9	-1.20483	0.356007	-3.38428	0.000713658	0.0234848
XM_004002527.4	2044.33	-1.11191	0.320226	-3.47228	0.000516061	0.0189406
XM_004002772.2	17346.6	-1.33949	0.40956	-3.27056	0.00107336	0.0302616
XM_004002773.4	15687.2	-1.44392	0.458213	-3.15121	0.00162597	0.0383195
XM_004002777.4	1979.29	-1.31425	0.283196	-4.64078	3.47099e-06	0.000672578
XM_004003026.4	1722.66	-1.12744	0.235712	-4.78314	1.7258e-06	0.000388646
XM_004003062.3	428.618	-1.20433	0.258006	-4.66784	3.04376e-06	0.000603492
XM_004003198.3	1085.98	-1.19741	0.301175	-3.97579	7.01473e-05	0.00526566
XM_004003220.4	199.504	-2.09072	0.640638	-3.26351	0.00110043	0.0306134
XM_004003987.4	50.4242	1.75126	0.56401	3.10501	0.00190271	0.0418835
XM_004004240.4	243.22	-1.19969	0.341505	-3.51294	0.000443175	0.0172527
XM_004004503.4	1161.88	-1.05711	0.249657	-4.23426	2.29303e-05	0.00263064
XM_004004704.3	329.402	-2.07491	0.281051	-7.38268	1.5513e-13	9.43243e-10
XM_004006050.4	106.836	1.02673	0.323772	3.17114	0.00151841	0.0368679
XM_004006132.4	41.9791	1.46	0.390759	3.73632	0.000186734	0.00944077
XM_004006322.4	482.375	-1.20605	0.312146	-3.86373	0.000111667	0.00696323
XM_004006323.4	2571.99	-1.18344	0.31731	-3.72959	0.000191795	0.00955882
XM_004006329.4	784.168	-1.31703	0.304576	-4.32413	1.53137e-05	0.00190868
XM_004006405.4	45.6418	1.86416	0.488112	3.81913	0.000133923	0.00775518
XM_004006530.4	107.749	1.10642	0.270595	4.08884	4.33536e-05	0.00399963
XM_004006537.4	75.0228	-1.9297	0.604291	-3.19332	0.00140646	0.0353294
XM_004007010.4	420.642	1.34284	0.362361	3.70582	0.000210712	0.0101822
XM_004008014.4	35.2493	2.72736	0.622656	4.3802	1.18571e-05	0.00166374
XM_004008379.4	321.92	-1.28165	0.365494	-3.50662	0.000453842	0.0175765
XM_004008954.4	79.3203	1.22351	0.395014	3.09739	0.00195234	0.0422451
XM_004009846.3	1766.44	-1.04394	0.21804	-4.78784	1.68586e-06	0.000384396
XM_004010171.4	57.375	1.99918	0.497647	4.01727	5.88766e-05	0.00486118
XM_004010731.4	319.274	-1.2971	0.420955	-3.08133	0.00206079	0.0435583
XM_004010779.4	171.188	-1.48525	0.422645	-3.51418	0.000441122	0.0172302
XM_004011162.4	76.716	1.11211	0.345323	3.22049	0.00127972	0.0334431
XM_004011180.4	292.442	-1.34165	0.415883	-3.22602	0.00125524	0.0331731
XM_004011218.4	298.87	-1.26699	0.398966	-3.17569	0.00149481	0.0366038
XM_004011297.4	795.495	1.66681	0.550705	3.02668	0.00247254	0.0494536
XM_004011748.4	200.224	-1.05623	0.209798	-5.0345	4.79098e-07	0.000158895
XM_004011763.3	5350.16	-1.54685	0.370827	-4.17135	3.02794e-05	0.00319679
XM_004012040.3	105.76	1.05368	0.253564	4.15549	3.24598e-05	0.0033264
XM_004012140.4	1046.12	-1.99878	0.3517	-5.68319	1.32206e-08	1.09617e-05
XM_004012860.4	81.7802	-1.27727	0.329589	-3.87534	0.000106476	0.00683573
XM_004012877.4	543.201	-1.20497	0.356623	-3.37883	0.000727941	0.0238391
XM_004012898.4	10722	-1.31507	0.339407	-3.87459	0.000106802	0.00683573
XM_004012899.4	1376.08	-1.19841	0.370695	-3.23289	0.00122547	0.0326145
XM_004012987.4	307.759	1.06678	0.208544	5.11538	3.13114e-07	0.000116562
XM_004013400.3	76.0495	1.29434	0.406471	3.18433	0.00145089	0.0360076
XM_004014389.3	310.119	-1.13016	0.285416	-3.9597	7.50436e-05	0.00549747
XM_004015280.4	48.5141	1.6751	0.535191	3.12992	0.00174856	0.0397699
XM_004015337.4	92.3583	-1.40502	0.411997	-3.41027	0.000648977	0.0222938
XM_004015977.4	134.788	-1.2915	0.385535	-3.34988	0.000808466	0.0252521
XM_004016366.4	81.9644	-1.06633	0.314971	-3.3855	0.000710488	0.0234848
XM_004017745.4	201.499	-1.18488	0.274123	-4.32245	1.54309e-05	0.00190868
XM_004017859.3	138.302	-1.19873	0.351137	-3.41385	0.000640526	0.0220866
XM_004018430.2	395.224	-1.12226	0.354026	-3.17	0.0015244	0.0368679
XM_004018458.4	96.2789	2.05166	0.589261	3.48175	0.000498155	0.0185068
XM_004018864.3	66.3681	-1.86843	0.423357	-4.41336	1.01778e-05	0.00147345
XM_004020002.4	32.1983	-1.41514	0.458972	-3.08328	0.00204734	0.0433746
XM_004020126.4	127.252	-1.06074	0.342458	-3.09743	0.00195205	0.0422451
XM_004020789.4	678.679	-1.21593	0.246809	-4.92658	8.36827e-07	0.000227829
XM_004021962.3	133.199	1.23943	0.230271	5.38249	7.34616e-08	4.46671e-05
XM_004022169.4	70.13	1.68495	0.540016	3.12018	0.00180741	0.0404526
XM_004022178.4	1223.1	1.08795	0.210895	5.15874	2.48616e-07	9.95801e-05
XM_004022459.4	567.723	-1.91765	0.343799	-5.57781	2.43562e-08	1.89706e-05
XM_012095633.2	22741.3	-1.0037	0.205245	-4.89022	1.00722e-06	0.000259371
XM_012095792.3	339.739	-1.09171	0.220099	-4.96007	7.04688e-07	0.000207326
XM_012095803.3	199.873	1.44925	0.352643	4.10968	3.96214e-05	0.00383327
XM_012096214.3	61.0251	2.06846	0.630398	3.28121	0.00103365	0.029569
XM_012097270.3	190.827	-1.557	0.360682	-4.31681	1.58297e-05	0.00193711
XM_012098660.3	65.4748	2.05355	0.404592	5.0756	3.86281e-07	0.000140923
XM_012099314.2	97.1168	1.58103	0.34524	4.5795	4.66092e-06	0.00082709
XM_012100126.3	502.641	1.45781	0.271385	5.37175	7.79777e-08	4.58836e-05
XM_012100182.2	113.598	-1.57399	0.319358	-4.92861	8.28161e-07	0.000227829
XM_012101017.3	54.637	-1.44672	0.443447	-3.26243	0.0011046	0.0306216
XM_012101130.2	121.39	-1.26967	0.254233	-4.9941	5.91118e-07	0.00017971
XM_012101237.3	102.07	-1.3815	0.449945	-3.07036	0.00213798	0.0445192
XM_012102047.2	57.0917	-1.35466	0.435162	-3.11301	0.00185191	0.0410957
XM_012102084.3	816.125	1.41254	0.271082	5.21074	1.8809e-07	8.36816e-05
XM_012102831.3	197.927	1.28715	0.325933	3.94911	7.84436e-05	0.00564943
XM_012102998.3	47.3483	1.73504	0.53802	3.22486	0.00126033	0.0332222
XM_012103245.3	86.4155	1.44387	0.452883	3.18819	0.00143169	0.0356622
XM_012106806.2	404.517	1.31107	0.39689	3.30337	0.000955314	0.0281063
XM_012106959.3	411.189	1.70116	0.440683	3.86027	0.000113262	0.00696323
XM_012107038.3	232.664	-1.33236	0.415497	-3.20667	0.00134282	0.0343151
XM_012112383.3	215.159	1.25367	0.273515	4.58354	4.57179e-06	0.000825684
XM_012123744.3	73.3092	-1.8917	0.490986	-3.85285	0.000116751	0.00703064
XM_012129879.3	305.805	1.66522	0.303039	5.49508	3.90537e-08	2.69909e-05
XM_012131207.3	131.057	-1.45454	0.404114	-3.59932	0.000319052	0.0136296
XM_012133682.2	81.1624	1.3599	0.367695	3.69844	0.000216928	0.0103047
XM_012136474.3	103.306	-1.35815	0.329652	-4.11994	3.78971e-05	0.00371656
XM_012145060.2	466.918	1.29176	0.425906	3.03296	0.00242169	0.0487034
XM_012149050.3	159.789	-1.28387	0.287533	-4.46511	8.00284e-06	0.00122672
XM_012153155.3	90.6516	1.0296	0.323723	3.1805	0.00147022	0.0362899
XM_012173694.3	37.3754	-1.20771	0.39653	-3.0457	0.00232136	0.0474177
XM_012174149.3	176.993	1.25112	0.394723	3.16962	0.00152639	0.0368679
XM_012174392.3	75.3334	-1.38371	0.38186	-3.62361	0.000290522	0.0128315
XM_012174770.3	510.188	1.02052	0.276876	3.68584	0.00022795	0.0106344
XM_012175454.3	64.3472	-1.64192	0.471712	-3.48077	0.00049997	0.0185365
XM_012176410.3	60.6222	2.75448	0.584115	4.71564	2.40953e-06	0.000511074
XM_012176509.3	111.384	-1.53082	0.384259	-3.98383	6.78148e-05	0.00515421
XM_012176826.2	182.395	-1.05929	0.286532	-3.69694	0.000218214	0.0103388
XM_012177196.2	124.173	-1.47627	0.315938	-4.67265	2.97333e-06	0.000596005
XM_012177586.2	197.408	1.24097	0.350789	3.53767	0.000403679	0.0161481
XM_012178706.3	190.057	1.18859	0.316582	3.75446	0.000173717	0.0092297
XM_012179584.3	97.1234	-1.521	0.473727	-3.2107	0.00132411	0.0341026
XM_012179682.3	836.201	-1.15276	0.296722	-3.88498	0.000102337	0.00673811
XM_012180574.3	1931.23	-1.39466	0.137991	-10.1069	5.14704e-24	9.38872e-20
XM_012181220.3	625.578	-1.22861	0.369482	-3.32523	0.000883466	0.026681
XM_012181261.3	518.424	1.18158	0.269709	4.38095	1.18165e-05	0.00166374
XM_012181295.2	226.376	1.33242	0.234014	5.69375	1.24279e-08	1.0916e-05
XM_012181532.2	234.359	1.86125	0.592381	3.14198	0.0016781	0.0388948
XM_012182657.2	41.3627	-1.51556	0.478527	-3.16714	0.00153946	0.0369005
XM_012183731.3	184.61	-1.0627	0.33464	-3.17566	0.00149497	0.0366038
XM_012184544.3	1480.23	1.35014	0.440532	3.06479	0.00217825	0.045203
XM_012186079.3	626.835	-1.57126	0.411209	-3.82107	0.000132872	0.00771887
XM_012186467.3	1045.63	1.05247	0.289524	3.63519	0.000277778	0.012419
XM_012186468.3	615.658	1.10881	0.352276	3.14757	0.00164636	0.0384318
XM_012189921.2	874.283	-1.10492	0.19254	-5.73866	9.54299e-09	9.67076e-06
XM_012190071.2	64.8704	1.15335	0.351519	3.28104	0.00103426	0.029569
XM_015091726.2	154.741	2.58189	0.629892	4.09894	4.15049e-05	0.00389917
XM_015092072.2	93.5949	-1.18334	0.349638	-3.38448	0.000713138	0.0234848
XM_015092182.2	198.866	1.57265	0.508539	3.09248	0.00198493	0.0424271
XM_015092210.2	315.03	1.6568	0.412598	4.01553	5.93119e-05	0.00486118
XM_015092250.2	1154.6	-1.32557	0.437261	-3.03152	0.00243324	0.048828
XM_015092373.2	62.5148	2.02786	0.565771	3.58423	0.000338071	0.0142749
XM_015092376.2	253.126	1.03538	0.330378	3.13393	0.00172485	0.0395263
XM_015092533.2	82.7847	-1.26606	0.379796	-3.33354	0.000857497	0.026086
XM_015092735.2	545.774	-1.06578	0.183166	-5.81864	5.93277e-09	7.25058e-06
XM_015092996.2	48.1541	1.67147	0.360316	4.63889	3.50282e-06	0.000672578
XM_015093523.2	828.82	-1.30115	0.3002	-4.33427	1.46244e-05	0.00187862
XM_015094164.2	164.692	1.06113	0.25251	4.20232	2.64194e-05	0.00293423
XM_015094197.2	153.913	1.64069	0.392578	4.17928	2.92433e-05	0.00315637
XM_015094220.2	2366.12	-1.01132	0.231541	-4.36778	1.25515e-05	0.0017086
XM_015094229.2	465.548	-1.38181	0.22329	-6.18842	6.07713e-10	1.2317e-06
XM_015094650.2	10806.4	-1.13932	0.315167	-3.61498	0.000300369	0.0131176
XM_015094656.2	72.9476	1.11304	0.323315	3.4426	0.000576159	0.0203677
XM_015096102.2	199.138	1.05494	0.321088	3.28553	0.0010179	0.0292379
XM_015097137.2	503.948	1.23184	0.302248	4.0756	4.58952e-05	0.0041038
XM_015097760.2	62.1088	-1.32647	0.405821	-3.26861	0.00108076	0.0303761
XM_015098142.2	189.386	-2.10983	0.582071	-3.62469	0.00028931	0.0128315
XM_015098228.2	493.11	-1.50181	0.310061	-4.84358	1.2752e-06	0.000303185
XM_015098551.2	112.378	1.81965	0.331773	5.48464	4.14312e-08	2.69909e-05
XM_015099785.2	108.984	-1.12072	0.316257	-3.54371	0.000394544	0.0159576
XM_015099939.2	122.037	1.22502	0.343518	3.5661	0.000362327	0.0148522
XM_015100188.2	95.7503	2.03626	0.545934	3.72985	0.00019159	0.00955882
XM_015101033.2	323.362	-1.96843	0.446563	-4.40795	1.04354e-05	0.00149883
XM_015101087.2	61.1388	1.84502	0.542259	3.40247	0.000667802	0.0225121
XM_015101329.2	130.491	1.02652	0.315639	3.25221	0.00114513	0.0311978
XM_015101660.2	331.341	-1.29435	0.413178	-3.13267	0.00173222	0.039634
XM_015102359.2	72.1062	1.22198	0.359216	3.4018	0.000669432	0.0225121
XM_015102672.2	756.793	-1.39401	0.262872	-5.30302	1.13903e-07	6.29606e-05
XM_015102673.2	789.743	-1.6314	0.432409	-3.77281	0.000161422	0.0087634
XM_015102717.2	256.266	1.05985	0.338133	3.13441	0.00172197	0.0395263
XM_015103500.2	68.0916	1.83637	0.582031	3.15511	0.00160439	0.0379819
XM_015104011.2	275.513	1.24966	0.247877	5.04145	4.62022e-07	0.000156069
XM_015104083.2	100.937	-2.18504	0.633472	-3.44931	0.000562024	0.0201622
XM_015104508.2	97.9965	-1.17204	0.289611	-4.04695	5.18885e-05	0.00436401
XM_015104883.2	91.3618	1.06295	0.347926	3.05512	0.0022497	0.0463282
XM_027956273.1	146.617	2.60133	0.364829	7.13027	1.00169e-12	3.65435e-09
XM_027956341.1	311.412	1.04057	0.273112	3.81004	0.000138942	0.00795322
XM_027956385.1	174.163	1.66286	0.316766	5.24949	1.52518e-07	7.72801e-05
XM_027956540.1	115.806	1.4305	0.387848	3.68831	0.000225747	0.0105804
XM_027956559.1	100.106	1.01586	0.256255	3.96425	7.36268e-05	0.00543735
XM_027956573.1	27.8621	1.94291	0.627075	3.09838	0.00194584	0.0422045
XM_027956844.1	120.326	1.7374	0.436834	3.97726	6.97134e-05	0.00525472
XM_027956971.1	131.666	1.41411	0.345563	4.0922	4.273e-05	0.00397673
XM_027957076.1	334.165	-1.11923	0.321281	-3.48363	0.000494657	0.0185068
XM_027957250.1	138.412	1.05694	0.273876	3.8592	0.000113757	0.00696323
XM_027957308.1	683.495	1.23445	0.311264	3.96593	7.31091e-05	0.00542107
XM_027957601.1	109.983	1.75691	0.421348	4.16975	3.0494e-05	0.00319679
XM_027957611.1	118.776	1.04893	0.312399	3.35767	0.000786032	0.0248924
XM_027957618.1	33.2325	1.92347	0.610603	3.15011	0.00163207	0.0383624
XM_027957624.1	125.892	1.23153	0.344601	3.57378	0.00035186	0.0146517
XM_027957673.1	613.163	1.24363	0.40215	3.09245	0.00198513	0.0424271
XM_027957674.1	60.3658	1.95518	0.596919	3.27545	0.00105494	0.0299738
XM_027957787.1	767.135	1.0575	0.206226	5.12785	2.93063e-07	0.00011137
XM_027957815.1	51.2064	-2.76185	0.470311	-5.8724	4.29525e-09	7.1227e-06
XM_027957821.1	292.723	1.21879	0.24128	5.05133	4.38742e-07	0.000151002
XM_027957826.1	230.402	-1.6322	0.32577	-5.01028	5.43502e-07	0.00017393
XM_027958011.1	91.1174	2.30138	0.704593	3.26626	0.00108979	0.0304592
XM_027958117.1	69.4589	-1.55057	0.504278	-3.07483	0.00210621	0.0441228
XM_027958202.1	190.546	1.58975	0.386884	4.10912	3.97175e-05	0.00383327
XM_027958326.1	129.228	1.38561	0.429171	3.22857	0.00124409	0.0329367
XM_027958469.1	103.264	-1.62554	0.519866	-3.12685	0.00176692	0.0399882
XM_027958755.1	36.5683	2.06239	0.570038	3.618	0.000296893	0.0130497
XM_027958832.1	127.164	1.33101	0.405053	3.28601	0.00101618	0.0292379
XM_027958834.1	625.595	1.22687	0.388669	3.15658	0.00159629	0.0379819
XM_027958952.1	90.1751	2.36614	0.764186	3.09629	0.00195958	0.0423348
XM_027959296.1	123.753	1.2748	0.392893	3.24465	0.00117596	0.0317226
XM_027959581.1	166.115	2.31636	0.415598	5.57355	2.496e-08	1.89706e-05
XM_027959606.1	77.6473	1.242	0.378067	3.28513	0.00101934	0.0292379
XM_027959769.1	136.046	1.31081	0.327521	4.00222	6.27513e-05	0.00497167
XM_027959877.1	131.017	1.30307	0.375388	3.47125	0.000518049	0.0189754
XM_027959913.1	213.399	1.32972	0.26902	4.94284	7.69934e-07	0.000222927
XM_027960269.1	370.819	1.13753	0.196557	5.7873	7.15275e-09	7.6749e-06
XM_027960450.1	106.446	-1.13211	0.339547	-3.33417	0.000855551	0.026086
XM_027960453.1	55.0875	1.234	0.384834	3.20659	0.00134318	0.0343151
XM_027960589.1	105.126	1.18723	0.356276	3.33234	0.000861202	0.0261384
XM_027960624.1	801.897	1.09652	0.273966	4.00239	6.2706e-05	0.00497167
XM_027960704.1	31.6746	1.60076	0.518956	3.08458	0.00203841	0.0432355
XM_027960837.1	1313.51	-1.53659	0.294	-5.22649	1.72759e-07	8.08025e-05
XM_027960869.1	483.591	-1.01913	0.302194	-3.37245	0.000745022	0.023926
XM_027960949.1	284.995	1.7417	0.423808	4.10966	3.96249e-05	0.00383327
XM_027960976.1	156.638	1.5518	0.310674	4.99495	5.88504e-07	0.00017971
XM_027960983.1	53.5639	1.85432	0.549432	3.37497	0.000738243	0.023926
XM_027961121.1	85.0278	1.95179	0.644728	3.0273	0.00246745	0.0494059
XM_027961159.1	75.0293	1.23241	0.376572	3.27269	0.00106527	0.0301266
XM_027961357.1	33.6719	-1.91677	0.625584	-3.06397	0.00218423	0.0452756
XM_027961621.1	596.939	-1.02685	0.281461	-3.6483	0.000263986	0.0118935
XM_027961683.1	531.793	1.18448	0.365809	3.23797	0.00120382	0.0322925
XM_027961730.1	29.3513	2.32234	0.505137	4.59745	4.27687e-06	0.000788024
XM_027961820.1	42.4259	1.966	0.438753	4.48087	7.43378e-06	0.00115897
XM_027962090.1	29.2768	1.53365	0.495848	3.09298	0.00198157	0.0424271
XM_027962108.1	85.6353	-1.42609	0.443297	-3.217	0.00129537	0.0336116
XM_027962136.1	290.763	-1.34952	0.277266	-4.86723	1.13176e-06	0.000282799
XM_027962247.1	459.077	-1.18892	0.230706	-5.15338	2.5583e-07	9.95801e-05
XM_027962357.1	169.85	1.10552	0.272001	4.06439	4.81585e-05	0.00423344
XM_027962439.1	220.017	-1.00678	0.317815	-3.16782	0.00153586	0.0368679
XM_027962613.1	957.739	-1.96929	0.312427	-6.30319	2.91577e-10	7.59808e-07
XM_027962663.1	43.4014	1.42205	0.413272	3.44094	0.000579688	0.0204504
XM_027963019.1	365.478	-1.41399	0.288254	-4.90536	9.32579e-07	0.000250164
XM_027963053.1	71.5653	-1.37782	0.428715	-3.21382	0.0013098	0.0338415
XM_027963175.1	170.681	-1.6693	0.463538	-3.60121	0.000316735	0.0135896
XM_027963277.1	989.772	1.04446	0.274471	3.80538	0.000141587	0.00804577
XM_027963302.1	146.377	1.41406	0.384116	3.68135	0.000232003	0.0107684
XM_027963765.1	9632.14	1.255	0.257203	4.87939	1.06412e-06	0.000269593
XM_027963810.1	163.304	-1.15003	0.342948	-3.35338	0.000798303	0.0250204
XM_027964087.1	333.093	1.01539	0.271726	3.7368	0.000186375	0.00944077
XM_027964141.1	146.515	2.4024	0.522179	4.60071	4.21044e-06	0.000783701
XM_027964331.1	34.8204	-2.15963	0.538789	-4.0083	6.1158e-05	0.00497167
XM_027964393.1	121.46	-2.07266	0.400532	-5.17476	2.28202e-07	9.68054e-05
XM_027964529.1	798.278	1.3308	0.250902	5.30406	1.13256e-07	6.29606e-05
XM_027964596.1	116.191	-1.91993	0.592466	-3.24058	0.00119287	0.0320457
XM_027964620.1	439.296	-1.1633	0.237905	-4.88977	1.00956e-06	0.000259371
XM_027964905.1	37.4238	1.28441	0.400983	3.20315	0.00135935	0.0346796
XM_027965051.1	541.725	-1.697	0.469654	-3.61331	0.000302314	0.0131298
XM_027965439.1	132.68	1.40011	0.36272	3.86001	0.00011338	0.00696323
XM_027965441.1	230.111	1.10462	0.211235	5.22931	1.70143e-07	8.08025e-05
XM_027965460.1	438.225	1.02176	0.18724	5.45695	4.84384e-08	3.04677e-05
XM_027965546.1	77.6346	1.48115	0.384312	3.85402	0.000116194	0.00703064
XM_027965547.1	3520.2	1.01402	0.248779	4.076	4.58177e-05	0.0041038
XM_027965559.1	34.9489	1.45337	0.469677	3.09441	0.00197208	0.0424206
XM_027965702.1	405.762	-1.39739	0.326301	-4.28253	1.84784e-05	0.00221752
XM_027965846.1	3528.2	-1.38878	0.363039	-3.82545	0.000130536	0.00762387
XM_027965847.1	1450.53	-1.57709	0.404641	-3.89751	9.7186e-05	0.00654159
XM_027966269.1	484.388	1.01252	0.262866	3.85183	0.00011724	0.00703478
XM_027966270.1	313.45	1.02672	0.264337	3.88414	0.000102691	0.00673811
XM_027966337.1	88.3023	1.67152	0.550254	3.03773	0.00238367	0.048189
XM_027966481.1	90.6789	2.22059	0.733036	3.02931	0.00245117	0.0491338
XM_027966536.1	229.243	-1.14048	0.296364	-3.84826	0.000118961	0.00711467
XM_027966713.1	45.3002	1.69776	0.529295	3.20758	0.00133856	0.0343151
XM_027966737.1	47.0951	-1.13793	0.365223	-3.11571	0.001835	0.0408696
XM_027966768.1	158.431	1.11708	0.340042	3.28511	0.00101942	0.0292379
XM_027966803.1	237.776	1.49373	0.473407	3.15528	0.00160343	0.0379819
XM_027966816.1	663.058	-1.25973	0.401954	-3.13401	0.00172437	0.0395263
XM_027967006.1	192.912	1.34	0.439674	3.04771	0.00230592	0.047208
XM_027967279.1	171.094	-2.97749	0.634866	-4.68994	2.73283e-06	0.000564749
XM_027967281.1	99.1723	-1.80562	0.530567	-3.40319	0.00066603	0.0225121
XM_027967282.1	2026.95	-1.02793	0.273708	-3.75556	0.000172955	0.0092297
XM_027967283.1	2611.31	-1.31124	0.248975	-5.26657	1.38994e-07	7.24398e-05
XM_027967284.1	13433.6	-1.15988	0.300203	-3.86364	0.00011171	0.00696323
XM_027967406.1	297.735	1.54247	0.265128	5.81781	5.96232e-09	7.25058e-06
XM_027967434.1	33.916	1.67766	0.500733	3.35041	0.00080692	0.025247
XM_027967611.1	31.5384	1.98998	0.570845	3.48602	0.000490265	0.0184278
XM_027967736.1	57.1517	1.81641	0.563429	3.22384	0.00126483	0.0332465
XM_027967896.1	218.737	-1.29862	0.399379	-3.25159	0.00114762	0.0311978
XM_027967983.1	2280.46	1.41086	0.347728	4.05737	4.96283e-05	0.00430418
XM_027968097.1	66.0775	1.26129	0.41729	3.02258	0.0025063	0.049842
XM_027968437.1	748.984	1.14109	0.318963	3.57751	0.000346883	0.0145795
XM_027968638.1	79.0065	1.26756	0.38435	3.29794	0.000973985	0.0284989
XM_027968781.1	471.499	1.14206	0.225817	5.05745	4.249e-07	0.000150771
XM_027968999.1	29.252	-3.19489	0.753605	-4.23948	2.24042e-05	0.00259065
XM_027969015.1	36.0333	1.82186	0.485411	3.75324	0.000174565	0.0092297
XM_027969042.1	713.16	1.19902	0.29853	4.01642	5.90889e-05	0.00486118
XM_027969087.1	27.9657	1.39855	0.44186	3.16514	0.00155007	0.0370686
XM_027969392.1	87.3699	1.57412	0.347481	4.53007	5.89636e-06	0.000995884
XM_027969446.1	137.365	1.08143	0.271888	3.9775	6.96437e-05	0.00525472
XM_027969496.1	83.2415	-1.89954	0.368641	-5.15283	2.56579e-07	9.95801e-05
XM_027969497.1	167.131	-1.17415	0.313692	-3.74299	0.000181841	0.00938746
XM_027969504.1	89.3526	1.80723	0.290166	6.22825	4.71662e-10	1.07545e-06
XM_027969668.1	213.48	1.73153	0.480483	3.60373	0.000313678	0.013517
XM_027969702.1	52.489	2.6727	0.71864	3.7191	0.000199933	0.00988341
XM_027969766.1	63.2054	2.50614	0.661878	3.78642	0.000152835	0.00842257
XM_027969880.1	134.943	1.33218	0.408819	3.2586	0.00111962	0.0308971
XM_027970071.1	424.547	-1.0698	0.25124	-4.2581	2.06175e-05	0.00241079
XM_027970105.1	238.149	-1.34652	0.324668	-4.14736	3.36329e-05	0.00338949
XM_027971058.1	50.8336	2.07649	0.40288	5.1541	2.54851e-07	9.95801e-05
XM_027971160.1	87.7993	2.89492	0.791681	3.65667	0.000255511	0.0116519
XM_027971299.1	35.7052	2.03427	0.504226	4.03445	5.47312e-05	0.00455868
XM_027971307.1	80.6771	-1.89509	0.575397	-3.29354	0.000989359	0.0288289
XM_027971389.1	125.904	-1.74195	0.436532	-3.99043	6.59545e-05	0.00510702
XM_027971584.1	164.11	1.15581	0.328311	3.52049	0.000430758	0.0168977
XM_027971636.1	77.5162	2.02851	0.494446	4.10259	4.08552e-05	0.00388214
XM_027971806.1	791.367	-1.09228	0.35437	-3.08233	0.00205387	0.0434625
XM_027971958.1	204.777	1.2733	0.367934	3.46068	0.000538822	0.019561
XM_027972074.1	61.0787	1.47158	0.431614	3.40948	0.000650858	0.0223163
XM_027972156.1	81.0506	1.8453	0.472316	3.90691	9.34829e-05	0.00633912
XM_027972356.1	137.501	-1.93974	0.340276	-5.7005	1.19457e-08	1.0916e-05
XM_027972626.1	182.331	1.27013	0.311912	4.07209	4.6594e-05	0.00414596
XM_027972831.1	111.394	1.54837	0.319469	4.84671	1.25525e-06	0.000303185
XM_027972865.1	117.428	1.08666	0.28523	3.80979	0.000139086	0.00795322
XM_027973308.1	447.76	1.56373	0.438123	3.56915	0.00035814	0.0147802
XM_027973399.1	78.7422	2.03657	0.444268	4.5841	4.55939e-06	0.000825684
XM_027973544.1	143.07	-6.30993	0.688668	-9.16253	5.06959e-20	4.62372e-16
XM_027973617.1	68.4985	2.08407	0.555427	3.7522	0.000175291	0.00924126
XM_027973914.1	273.594	-1.52211	0.438048	-3.47476	0.000511306	0.0188039
XM_027973928.1	331.117	-1.25704	0.378375	-3.32221	0.000893083	0.0268824
XM_027973966.1	270.994	1.5268	0.431436	3.53889	0.000401815	0.0161193
XM_027974019.1	219.24	1.02703	0.271546	3.78215	0.000155479	0.00851677
XM_027974086.1	507.618	1.88959	0.572558	3.30026	0.000965966	0.0283589
XM_027974123.1	145.961	1.25675	0.385154	3.26297	0.00110252	0.0306134
XM_027974267.1	245.769	1.19302	0.310167	3.8464	0.000119867	0.00712841
XM_027974269.1	58.6524	2.12968	0.488692	4.35793	1.31301e-05	0.00175865
XM_027974573.1	7441.36	-1.43816	0.455884	-3.15467	0.00160682	0.0379819
XM_027974577.1	207.77	1.14702	0.285678	4.01507	5.94289e-05	0.00486118
XM_027974627.1	57.0165	1.73305	0.396218	4.37397	1.22007e-05	0.00169022
XM_027974631.1	209.554	1.00669	0.259985	3.8721	0.000107901	0.00688151
XM_027974687.1	86.6792	1.39385	0.306681	4.54494	5.49507e-06	0.000936782
XM_027974863.1	52.393	1.31878	0.398145	3.31231	0.000925301	0.0275618
XM_027974909.1	148.952	2.16681	0.517768	4.18491	2.85276e-05	0.00309746
XM_027974914.1	57.3798	1.1144	0.360092	3.09477	0.00196965	0.0424183
XM_027975087.1	50.5829	2.2928	0.685919	3.34266	0.000829782	0.0256078
XM_027975131.1	96.6442	1.00887	0.297024	3.39661	0.000682268	0.0227426
XM_027975199.1	76.5881	3.22384	0.714634	4.51118	6.44679e-06	0.00104996
XM_027975212.1	657.737	-1.65375	0.426164	-3.88056	0.000104217	0.00674122
XM_027975255.1	68.3191	1.3054	0.418898	3.11628	0.00183149	0.0408413
XM_027975308.1	832.703	-1.21151	0.280229	-4.32328	1.53726e-05	0.00190868
XM_027975368.1	279.495	1.59304	0.446917	3.5645	0.00036455	0.0149098
XM_027975665.1	575.573	1.15228	0.290331	3.96885	7.22198e-05	0.00537699
XM_027975679.1	184.739	1.1526	0.243371	4.73598	2.17994e-06	0.000473384
XM_027975707.1	42.765	2.22791	0.527831	4.22088	2.4335e-05	0.00274009
XM_027975731.1	66.4719	1.09239	0.327478	3.33576	0.000850679	0.025992
XM_027975905.1	153.463	1.39094	0.448399	3.10201	0.00192209	0.0420899
XM_027976035.1	40.8316	1.9354	0.574577	3.36839	0.000756084	0.0241536
XM_027976038.1	296.939	1.05743	0.271509	3.89466	9.83385e-05	0.00656763
XM_027976124.1	32.4772	2.58989	0.637302	4.06383	4.82734e-05	0.00423344
XM_027976193.1	187.253	1.20246	0.293375	4.09872	4.15433e-05	0.00389917
XM_027976363.1	95.3133	1.40021	0.349794	4.00296	6.25555e-05	0.00497167
XM_027976529.1	51.4187	1.90202	0.55187	3.4465	0.000567895	0.0201982
XM_027976569.1	221.87	1.02713	0.31738	3.23627	0.00121102	0.032379
XM_027976692.1	189.326	1.41369	0.334662	4.22422	2.39767e-05	0.00271652
XM_027976698.1	106.161	1.45509	0.468496	3.10588	0.00189715	0.0418451
XM_027976862.1	93.1106	1.00175	0.313712	3.1932	0.00140703	0.0353294
XM_027976973.1	852.811	1.48847	0.373035	3.99017	6.60249e-05	0.00510702
XM_027977010.1	106.378	3.41664	0.769343	4.44099	8.95469e-06	0.00134775
XM_027977043.1	124.078	1.42493	0.356916	3.99233	6.5428e-05	0.00510702
XM_027977529.1	117.059	1.05096	0.290734	3.61486	0.000300511	0.0131176
XM_027977590.1	54.2897	-2.02349	0.543953	-3.71997	0.000199247	0.00987627
XM_027977755.1	536.735	1.43184	0.221957	6.45096	1.11143e-10	3.37894e-07
XM_027977822.1	79.6913	1.65647	0.472894	3.50284	0.000460323	0.0177147
XM_027977863.1	273.144	1.00512	0.294926	3.40805	0.000654288	0.0223303
XM_027978223.1	103.016	1.10812	0.362522	3.05671	0.00223779	0.0461759
XM_027978233.1	72.5461	-1.62594	0.524453	-3.10026	0.00193353	0.0421803
XM_027978256.1	134.612	1.10203	0.355104	3.1034	0.00191308	0.0420158
XM_027978274.1	69.9475	1.47636	0.421442	3.50312	0.000459851	0.0177147
XM_027978335.1	418.714	1.63405	0.459507	3.5561	0.0003764	0.0153596
XM_027978534.1	29.1381	-2.4777	0.640163	-3.87042	0.000108649	0.00688151
XM_027978622.1	402.601	1.23827	0.275903	4.48805	7.18784e-06	0.00113029
XM_027978822.1	858.993	1.097	0.28405	3.862	0.000112464	0.00696323
XM_027978825.1	588.315	1.37331	0.235501	5.83146	5.4945e-09	7.25058e-06
XM_027979022.1	87.3441	-1.00818	0.287259	-3.50967	0.000448665	0.017413
XM_027979127.1	1670.05	1.10282	0.228418	4.82809	1.37846e-06	0.000322365
XM_027979149.1	111.94	1.41555	0.429638	3.29475	0.000985104	0.0287508
XM_027979251.1	1743.17	1.03766	0.242396	4.28085	1.8618e-05	0.00221968
XM_027979273.1	187.772	1.18987	0.322262	3.69225	0.000222279	0.01045
XM_027979275.1	341.286	1.33691	0.229487	5.82564	5.68956e-09	7.25058e-06
XM_027979320.1	111.506	1.65485	0.391102	4.23125	2.32392e-05	0.00264941
XM_027979652.1	83.4651	1.14539	0.376452	3.04259	0.0023455	0.0477128
XM_027979806.1	50.3279	-1.17773	0.369928	-3.18367	0.00145423	0.0360415
XM_027979812.1	62.6301	1.44401	0.458393	3.15015	0.00163186	0.0383624
XM_027979965.1	59.5266	1.83535	0.347512	5.28139	1.28208e-07	6.87835e-05
XM_027979980.1	184.596	-1.34295	0.384107	-3.49629	0.000471781	0.0180065
XM_027980003.1	360.031	1.08687	0.324687	3.34743	0.000815646	0.0253269
XM_027980089.1	41.8448	-1.89798	0.580557	-3.26924	0.00107839	0.0303562
XR_003586393.1	108.82	1.28923	0.34828	3.70171	0.000214147	0.0102258
XR_003586602.1	47.9372	1.71755	0.538769	3.18791	0.00143306	0.0356622
XR_003586824.1	93.2925	1.03554	0.288997	3.58323	0.00033937	0.0142966
XR_003588254.1	31.2203	1.41485	0.465781	3.03758	0.00238483	0.048189
XR_003588656.1	54.4568	1.29351	0.396799	3.25985	0.00111471	0.0308081
XR_003589623.1	427.634	-1.74493	0.518548	-3.36502	0.000765372	0.0244076
XR_003590503.1	32.7852	1.46791	0.474123	3.09606	0.00196113	0.0423348
XR_003591260.1	39.1058	1.42095	0.431779	3.29092	0.000998588	0.0290052

## Sheet: N2-VS-N3
	baseMean	log2FoldChange	lfcSE	stat	pvalue	padj
NM_001009404.1	126.707	1.16158	0.28123	4.13038	3.62172e-05	0.00727503
NM_001114761.1	3981.23	-1.04309	0.253085	-4.12151	3.76398e-05	0.00728458
NM_001114762.2	113.778	-2.52581	0.668013	-3.78108	0.000156152	0.0187786
NM_001139447.1	1912.21	-1.35726	0.324213	-4.18632	2.83508e-05	0.00659145
NM_001166180.1	1830.26	-1.13978	0.280943	-4.05696	4.97154e-05	0.00856526
NM_001166182.1	1696.25	-3.24678	0.472224	-6.8755	6.17713e-12	3.88789e-08
NM_001174111.1	26.0661	-2.10395	0.595755	-3.53157	0.000413101	0.0342113
NM_001199067.1	10835.6	-1.43878	0.376701	-3.81942	0.000133767	0.0170903
NM_001199070.1	8931.4	-1.49061	0.390131	-3.82078	0.000133028	0.0170903
NM_001246263.2	111.591	-1.56094	0.357516	-4.36605	1.26513e-05	0.00404896
XM_004002465.3	4591.93	-1.41674	0.410936	-3.44759	0.000565602	0.0404534
XM_004002529.3	72.4268	-1.95056	0.469296	-4.15635	3.23366e-05	0.00692119
XM_004002772.2	14926.1	-1.23967	0.368056	-3.36816	0.000756715	0.0483345
XM_004002773.4	14330.7	-1.46473	0.424553	-3.45006	0.000560466	0.0402385
XM_004002776.4	2140.59	-1.03137	0.307288	-3.35635	0.000789794	0.0489536
XM_004002777.4	2077.74	-1.60865	0.338406	-4.7536	1.99825e-06	0.00099292
XM_004002922.4	206.388	-2.18129	0.355477	-6.13624	8.44976e-10	2.27926e-06
XM_004003026.4	1554.44	-1.12348	0.266688	-4.2127	2.5234e-05	0.00618791
XM_004004074.4	550.007	-1.18283	0.266718	-4.43475	9.21775e-06	0.00328395
XM_004004657.4	1719.89	-1.03945	0.274225	-3.79052	0.000150335	0.0183137
XM_004004676.3	816.899	-1.05242	0.216911	-4.85184	1.22324e-06	0.000740243
XM_004004866.3	48.778	1.81521	0.435848	4.16477	3.11671e-05	0.00685534
XM_004005072.4	74.1945	-1.33741	0.361846	-3.69606	0.00021897	0.0229699
XM_004005091.4	99.8218	1.30577	0.336256	3.88326	0.000103065	0.014102
XM_004006013.4	1828.68	-1.67602	0.304075	-5.51185	3.55088e-08	6.09525e-05
XM_004006311.4	90.0765	-1.15857	0.314012	-3.68959	0.000224619	0.0234323
XM_004006329.4	650.318	-1.1399	0.270336	-4.21661	2.47997e-05	0.00616143
XM_004006833.3	1856.86	-1.10985	0.298236	-3.72139	0.000198133	0.0215008
XM_004007726.4	81624.7	-1.68276	0.470755	-3.5746	0.000350767	0.0312414
XM_004008946.4	188.791	-1.02167	0.297033	-3.4396	0.000582579	0.0411995
XM_004008952.4	181.803	1.35639	0.34188	3.96743	7.26514e-05	0.0113978
XM_004010230.4	2012.38	-1.10873	0.215515	-5.14459	2.68107e-07	0.000281244
XM_004011162.4	67.1192	1.28055	0.333091	3.84445	0.000120825	0.0158806
XM_004011763.3	4085.26	-1.21014	0.348476	-3.47266	0.000515325	0.0390778
XM_004013036.4	99.3164	-1.17815	0.324958	-3.62553	0.000288367	0.0274997
XM_004013881.4	139.369	-1.04676	0.275236	-3.80313	0.000142881	0.0177493
XM_004014614.4	47.0394	3.22047	0.92223	3.49204	0.000479338	0.0373545
XM_004015972.4	70.8424	-1.95831	0.432477	-4.52813	5.95078e-06	0.00229312
XM_004015977.4	170.54	-1.93337	0.395274	-4.89121	1.00218e-06	0.0007014
XM_004016966.4	419	1.40552	0.415787	3.38039	0.000723834	0.0472544
XM_004018741.4	361.459	2.3556	0.401938	5.86061	4.61165e-09	9.25557e-06
XM_004018864.3	71.013	-2.17513	0.476662	-4.56325	5.03679e-06	0.00206749
XM_004020002.4	51.9126	-2.46771	0.512504	-4.81499	1.47205e-06	0.000817507
XM_004020976.4	369.863	-1.15421	0.329122	-3.50694	0.000453291	0.0365771
XM_004021736.3	30.7462	-2.48116	0.611031	-4.06062	4.89435e-05	0.00856526
XM_004022176.4	72.8473	2.15133	0.522106	4.12048	3.78079e-05	0.00728458
XM_004022454.3	162.787	-1.22762	0.302428	-4.05922	4.92377e-05	0.00856526
XM_012097270.3	147.337	-1.24494	0.372095	-3.34577	0.000820543	0.049979
XM_012098412.3	230.387	1.01887	0.253403	4.02074	5.80155e-05	0.00969423
XM_012101368.3	44.5454	-1.76955	0.510613	-3.46555	0.000529145	0.0394359
XM_012101430.3	98.2471	-1.6243	0.447712	-3.62801	0.000285613	0.0274997
XM_012102047.2	57.2385	-1.55378	0.406076	-3.82632	0.000130071	0.0169379
XM_012102571.3	90.3944	1.84329	0.354225	5.20373	1.95323e-07	0.000230505
XM_012102986.3	1539.86	-1.15578	0.33809	-3.41856	0.000629541	0.0433832
XM_012103383.3	45.8354	1.93406	0.496759	3.89337	9.88631e-05	0.0140668
XM_012103836.3	159.654	-1.40478	0.354368	-3.9642	7.36434e-05	0.0113978
XM_012106959.3	373.958	1.66436	0.419584	3.96669	7.28792e-05	0.0113978
XM_012123828.3	73.0735	1.39956	0.396656	3.52839	0.000418093	0.0344392
XM_012133682.2	74.9996	1.24107	0.337712	3.67492	0.000237926	0.0244158
XM_012159735.3	255.46	1.61696	0.434927	3.71777	0.00020099	0.0216862
XM_012164245.3	148.036	1.45689	0.349118	4.17307	3.00528e-05	0.00675544
XM_012174392.3	80.6493	-1.70596	0.370822	-4.60047	4.21532e-06	0.00180895
XM_012175454.3	64.2375	-1.82684	0.501097	-3.64569	0.00026668	0.0265024
XM_012180736.3	138.573	-1.46951	0.355275	-4.13627	3.52997e-05	0.00723343
XM_012181261.3	467.597	1.1951	0.255347	4.68029	2.8647e-06	0.00128789
XM_012181404.3	155.794	1.65298	0.454893	3.63377	0.000279307	0.0270455
XM_012181465.3	518.696	1.16155	0.277257	4.18943	2.79655e-05	0.00659145
XM_012182862.2	113.506	-1.41995	0.399784	-3.55179	0.000382614	0.0329886
XM_012184472.2	139.096	2.25168	0.619184	3.63653	0.000276338	0.026896
XM_012184943.3	39.0213	-1.78131	0.422278	-4.21835	2.46098e-05	0.00616143
XM_012187278.3	40.2811	-1.79979	0.485027	-3.7107	0.000206689	0.0220492
XM_012187629.3	1351.6	1.04717	0.213564	4.90332	9.42316e-07	0.0007014
XM_012187747.3	170.775	1.14923	0.253384	4.53553	5.74585e-06	0.00226027
XM_012187850.3	28.3973	2.16569	0.537857	4.02651	5.66099e-05	0.00954382
XM_015092210.2	271.796	1.95922	0.408576	4.79523	1.62486e-06	0.000852241
XM_015093523.2	689.916	-1.1312	0.301736	-3.74899	0.000177552	0.020196
XM_015094650.2	9262.74	-1.0267	0.241751	-4.24691	2.16737e-05	0.00572521
XM_015096144.2	196.568	1.56039	0.367558	4.24529	2.18311e-05	0.00572521
XM_015096519.2	237.626	1.53321	0.451682	3.39444	0.000687702	0.0457225
XM_015097427.2	37.423	2.46287	0.559966	4.39825	1.09127e-05	0.00374642
XM_015101012.2	63.1534	1.71174	0.508705	3.36489	0.000765747	0.0484281
XM_015101257.2	156.265	1.0157	0.288944	3.51522	0.000439392	0.0357612
XM_015102486.2	84.4136	1.00216	0.298115	3.36165	0.000774794	0.0484426
XM_015104378.2	328.231	1.10638	0.315948	3.50177	0.000462173	0.0368217
XM_015104836.2	151.034	1.20266	0.329614	3.64868	0.000263588	0.0263337
XM_027956385.1	152.795	1.85562	0.36573	5.07375	3.90043e-07	0.000368239
XM_027956386.1	341.018	1.3137	0.339404	3.87061	0.000108562	0.0147472
XM_027957131.1	71.0925	1.52685	0.444215	3.43718	0.000587802	0.0413996
XM_027957250.1	117.595	1.35252	0.389855	3.46929	0.000521841	0.0391008
XM_027957815.1	34.0463	-2.23549	0.581246	-3.84603	0.000120048	0.0158806
XM_027957826.1	272.009	-2.12411	0.315638	-6.72958	1.70157e-11	8.03226e-08
XM_027957828.1	776.49	-1.38049	0.356881	-3.86821	0.000109637	0.0147869
XM_027958674.1	248.301	1.57434	0.352694	4.46374	8.05405e-06	0.00292455
XM_027958832.1	108.493	1.65256	0.442786	3.73219	0.000189822	0.0209603
XM_027959327.1	84.8811	2.7723	0.634165	4.37158	1.23351e-05	0.00404896
XM_027959779.1	72.1999	1.85624	0.537166	3.45562	0.000549019	0.039589
XM_027959782.1	54.0283	1.42642	0.40367	3.53362	0.000409911	0.0342113
XM_027959877.1	113.947	1.5111	0.357367	4.22842	2.35338e-05	0.00600492
XM_027959885.1	172.088	1.20014	0.34256	3.50344	0.000459294	0.0368217
XM_027959914.1	176.029	1.49491	0.313182	4.7733	1.81232e-06	0.000924873
XM_027960166.1	77.2549	1.25086	0.307803	4.06383	4.82741e-05	0.00856526
XM_027960195.1	131.432	-1.46583	0.326226	-4.4933	7.01264e-06	0.00259633
XM_027960269.1	308.521	1.56014	0.395331	3.94641	7.93327e-05	0.0118849
XM_027960473.1	103.975	1.23434	0.33883	3.64294	0.000269543	0.0266466
XM_027960624.1	646.027	1.69898	0.447051	3.80042	0.00014445	0.0178269
XM_027961061.1	145.794	-1.6514	0.384447	-4.29551	1.74295e-05	0.00498642
XM_027961608.1	164.304	1.07086	0.271445	3.94503	7.97912e-05	0.0118849
XM_027961615.1	104.657	-2.77469	0.673367	-4.12063	3.77846e-05	0.00728458
XM_027961621.1	706.958	-1.57598	0.255559	-6.1668	6.96846e-10	2.19297e-06
XM_027961756.1	87.9141	-1.44203	0.425262	-3.39091	0.000696619	0.0459915
XM_027961941.1	661.7	-1.10773	0.279344	-3.96546	7.32533e-05	0.0113978
XM_027962136.1	264.883	-1.36257	0.374664	-3.63678	0.000276066	0.026896
XM_027962247.1	391.735	-1.06601	0.304877	-3.49654	0.000471341	0.0371613
XM_027962317.1	170.602	1.89304	0.547158	3.45977	0.00054063	0.039589
XM_027962613.1	703.393	-1.58062	0.443677	-3.56255	0.000367276	0.0321283
XM_027963193.1	136.496	1.13023	0.299714	3.77103	0.000162574	0.0190506
XM_027963597.1	170.999	-1.65053	0.41843	-3.94459	7.99378e-05	0.0118849
XM_027964038.1	28.9637	1.86938	0.555227	3.36687	0.000760267	0.0483345
XM_027964083.1	115.393	1.7415	0.401555	4.33688	1.44516e-05	0.00440123
XM_027964122.1	188.535	1.37112	0.407207	3.36714	0.000759534	0.0483345
XM_027964785.1	54.8321	1.88334	0.431724	4.36237	1.28661e-05	0.00404896
XM_027965077.1	231.757	1.218	0.32472	3.75093	0.000176179	0.0201613
XM_027965133.1	163.418	2.54378	0.732215	3.47408	0.0005126	0.0390778
XM_027965219.1	85.071	1.9286	0.495809	3.88979	0.000100329	0.0140668
XM_027965336.1	77.37	1.38406	0.338559	4.0881	4.34924e-05	0.00797304
XM_027965520.1	174.407	1.02864	0.274876	3.7422	0.000182416	0.0205142
XM_027965673.1	194.435	1.68874	0.480655	3.51342	0.000442383	0.0358501
XM_027965846.1	3047.07	-1.29755	0.387117	-3.35183	0.00080278	0.0495362
XM_027965847.1	1206.72	-1.41535	0.404456	-3.49939	0.000466332	0.036997
XM_027966118.1	558.571	-1.47346	0.436892	-3.3726	0.000744628	0.0480619
XM_027966816.1	744.751	-1.68572	0.211877	-7.95611	1.77532e-15	1.67608e-11
XM_027967015.1	371.235	1.21803	0.306399	3.97532	7.02849e-05	0.0112468
XM_027967020.1	38.9289	2.30198	0.687303	3.3493	0.000810168	0.0496675
XM_027967283.1	2192.25	-1.15953	0.27277	-4.25097	2.12849e-05	0.00572521
XM_027968032.1	298.153	1.19141	0.253926	4.69197	2.70589e-06	0.00124616
XM_027968437.1	665.879	1.21787	0.342534	3.55546	0.000377315	0.0327498
XM_027968999.1	59.8816	-4.46315	0.91357	-4.8854	1.03222e-06	0.0007014
XM_027969361.1	21.7852	2.30015	0.665652	3.45548	0.000549323	0.039589
XM_027969496.1	75.1399	-1.89768	0.406878	-4.66399	3.10132e-06	0.00136184
XM_027969508.1	134.054	1.05007	0.303332	3.46177	0.000536633	0.0395809
XM_027969677.1	98.3474	2.42711	0.694576	3.49438	0.000475162	0.0372283
XM_027969880.1	122.627	1.30493	0.361471	3.61005	0.000306138	0.0286428
XM_027969894.1	252.122	-1.2363	0.239038	-5.17199	2.31612e-07	0.000257252
XM_027969957.1	391.125	1.00958	0.264608	3.81537	0.000135978	0.0172318
XM_027969995.1	2974.97	-1.47876	0.321776	-4.59562	4.31463e-06	0.00181042
XM_027970265.1	64.204	-1.29653	0.333494	-3.88772	0.000101192	0.0140668
XM_027970325.1	32.5354	2.14716	0.552924	3.88328	0.000103055	0.014102
XM_027970554.1	132.62	-1.16365	0.328076	-3.5469	0.000389795	0.0334431
XM_027970566.1	131.28	1.26525	0.328942	3.84642	0.000119855	0.0158806
XM_027970855.1	69.8722	-2.2434	0.463443	-4.84072	1.29372e-06	0.000740243
XM_027970917.1	530.145	1.08224	0.286067	3.78317	0.000154844	0.018742
XM_027970929.1	455.416	1.10618	0.262948	4.20685	2.58954e-05	0.00626868
XM_027971077.1	321.579	1.34459	0.365715	3.67662	0.000236345	0.0243861
XM_027971269.1	306.713	-1.8247	0.436388	-4.18138	2.89742e-05	0.00659145
XM_027971748.1	331.688	1.39131	0.348116	3.99669	6.42331e-05	0.0104556
XM_027972025.1	23.4411	1.98593	0.580783	3.41941	0.000627573	0.0433832
XM_027972356.1	106.843	-1.65875	0.313371	-5.29326	1.20158e-07	0.000151255
XM_027972455.1	209.274	1.26915	0.305393	4.1558	3.24152e-05	0.00692119
XM_027972518.1	41.5039	-1.68734	0.487919	-3.45824	0.000543723	0.039589
XM_027972930.1	169.969	-1.13002	0.280307	-4.03135	5.54571e-05	0.0094337
XM_027972978.1	68.606	-1.81436	0.443451	-4.09147	4.28655e-05	0.00793516
XM_027973261.1	40.8532	-1.54963	0.443858	-3.49127	0.00048073	0.0373545
XM_027973271.1	1011.78	-2.01813	0.466038	-4.33039	1.48846e-05	0.00446112
XM_027973544.1	127.152	-6.28538	0.703951	-8.92871	4.30987e-19	8.13789e-15
XM_027973874.1	71.7256	-2.38734	0.491447	-4.85777	1.18717e-06	0.000740243
XM_027973877.1	1013.66	-1.58144	0.323806	-4.8839	1.0401e-06	0.0007014
XM_027974123.1	117.874	1.89687	0.390475	4.85787	1.18658e-06	0.000740243
XM_027974391.1	214.815	1.03378	0.300844	3.43626	0.000589794	0.0413996
XM_027974577.1	171.963	1.60444	0.339573	4.72488	2.30253e-06	0.00108691
XM_027974588.1	156.337	1.05357	0.310575	3.39232	0.00069304	0.0459157
XM_027974631.1	177.988	1.29558	0.261019	4.96356	6.92125e-07	0.000568205
XM_027974751.1	632.105	1.54367	0.289419	5.33367	9.62453e-08	0.000139793
XM_027974976.1	78.2299	1.15405	0.344834	3.34668	0.000817864	0.049977
XM_027975176.1	219.952	1.11172	0.222157	5.00422	5.60878e-07	0.000481386
XM_027975308.1	703.237	-1.06891	0.316509	-3.37717	0.000732345	0.0475194
XM_027975371.1	885.001	1.17867	0.319917	3.68432	0.000229318	0.0237911
XM_027975418.1	162.64	1.34137	0.312209	4.29638	1.73607e-05	0.00498642
XM_027976193.1	172.834	1.10766	0.319174	3.4704	0.000519686	0.0391008
XM_027976558.1	81.3012	2.75772	0.812229	3.39525	0.000685659	0.0457225
XM_027976570.1	102.397	1.5465	0.37708	4.10124	4.1094e-05	0.00768255
XM_027976572.1	134.627	-1.38863	0.408308	-3.40094	0.000671552	0.0454489
XM_027976661.1	216.198	1.27483	0.327938	3.88741	0.000101318	0.0140668
XM_027977294.1	133.903	-2.15465	0.436366	-4.93771	7.90451e-07	0.000621887
XM_027977297.1	183.021	-1.11167	0.274072	-4.0561	4.98983e-05	0.00856526
XM_027977404.1	78.5649	1.49642	0.36797	4.06669	4.76854e-05	0.00856526
XM_027977689.1	152.284	1.38287	0.31877	4.33815	1.43685e-05	0.00440123
XM_027977690.1	67.5547	-1.71101	0.452964	-3.77736	0.000158498	0.0188224
XM_027977821.1	38.1861	-3.16574	0.897739	-3.52635	0.000421325	0.0344392
XM_027977852.1	56.681	-2.65804	0.450388	-5.90168	3.59827e-09	8.49283e-06
XM_027977855.1	545.325	-1.22653	0.356144	-3.44393	0.000573329	0.0406978
XM_027978130.1	367.087	1.7105	0.473848	3.60981	0.000306421	0.0286428
XM_027978249.1	335.431	1.03949	0.287684	3.61331	0.000302314	0.0285538
XM_027978342.1	96.8604	-1.43786	0.387421	-3.71135	0.000206157	0.0220492
XM_027978436.1	22.9376	-2.15481	0.599285	-3.59564	0.000323592	0.0298052
XM_027978487.1	134.185	-2.51299	0.468143	-5.36798	7.96215e-08	0.000125284
XM_027978521.1	147.63	1.22713	0.277607	4.42039	9.85232e-06	0.00344503
XM_027978534.1	27.043	-2.52176	0.674465	-3.73891	0.000184821	0.0206152
XM_027978557.1	34.644	2.16794	0.452092	4.79535	1.62392e-06	0.000852241
XM_027978835.1	101.038	1.15561	0.330555	3.49597	0.000472339	0.0371613
XM_027979175.1	521.708	1.53109	0.261704	5.85047	4.90179e-09	9.25557e-06
XM_027979416.1	85.1269	1.07609	0.298403	3.60616	0.000310762	0.0289055
XM_027979704.1	405.553	1.4031	0.331649	4.23068	2.32981e-05	0.00600492
XM_027980037.1	150.613	1.43058	0.269653	5.30526	1.12515e-07	0.000151255
XR_001025218.3	193.836	1.36634	0.328103	4.16436	3.12233e-05	0.00685534
XR_001031429.3	97.7567	1.90692	0.490084	3.89102	9.98252e-05	0.0140668
XR_001039063.3	21.9868	-1.97424	0.58135	-3.39596	0.000683887	0.0457225
XR_003587037.1	291.314	1.07184	0.295634	3.62556	0.000288333	0.0274997
XR_003588852.1	130.552	-1.00787	0.296468	-3.3996	0.000674842	0.0455084
XR_003589623.1	508.658	-2.23833	0.513083	-4.3625	1.28582e-05	0.00404896
XR_003589708.1	34.3419	1.79819	0.474065	3.79312	0.000148765	0.0182402
XR_003590142.1	70.8227	1.15743	0.313134	3.69628	0.000218779	0.0229699
XR_003591937.1	71.188	1.33501	0.31298	4.26548	1.9947e-05	0.00553882

## Sheet: S1-VS-N1
	baseMean	log2FoldChange	lfcSE	stat	pvalue	padj
NM_001009395.2	101.599	-1.84215	0.290172	-6.34848	2.17456e-10	3.79282e-07
NM_001040009.2	54.7367	-2.00691	0.544498	-3.6858	0.000227989	0.0293571
NM_001114667.1	2631.45	-2.46955	0.44709	-5.52361	3.32102e-08	3.18586e-05
NM_001306108.1	44.418	1.5261	0.416355	3.66538	0.000246976	0.0305257
XM_004002244.4	1768.97	-1.18874	0.2483	-4.78753	1.68849e-06	0.000746445
XM_004002522.3	88.6729	-1.79941	0.443386	-4.05834	4.94233e-05	0.00998142
XM_004002730.4	42.0435	-1.99139	0.461265	-4.31724	1.57994e-05	0.0042101
XM_004002777.4	4867.72	-1.00356	0.153931	-6.51954	7.05227e-11	1.35305e-07
XM_004003747.3	31.352	-3.53693	0.837235	-4.22453	2.3944e-05	0.00596611
XM_004004147.4	110.98	1.29154	0.333753	3.86974	0.000108952	0.0168712
XM_004004880.4	234.777	-1.12126	0.305593	-3.66915	0.000243359	0.0303188
XM_004006405.4	51.7863	-1.75416	0.377991	-4.64075	3.47141e-06	0.00133205
XM_004006847.4	69.282	-2.23363	0.311263	-7.17601	7.17772e-13	3.43603e-09
XM_004007737.4	19.5724	-1.63216	0.465137	-3.50899	0.00044982	0.0449492
XM_004008465.4	899.018	-1.56214	0.442805	-3.52782	0.000418991	0.0425331
XM_004008653.4	482.123	-1.6641	0.318856	-5.21896	1.79928e-07	0.000127856
XM_004009088.4	71.2621	-3.08656	0.53464	-5.77316	7.77983e-09	8.29244e-06
XM_004009618.4	2194.16	-1.21256	0.260297	-4.65836	3.18737e-06	0.00124802
XM_004010528.4	321.855	-1.15969	0.257241	-4.50818	6.53848e-06	0.00212623
XM_004013835.4	4955.23	1.02807	0.273825	3.75446	0.000173712	0.0243273
XM_004015239.4	110.783	2.15258	0.411862	5.22646	1.72782e-07	0.0001275
XM_004015426.4	52.8131	-1.46896	0.338741	-4.33653	1.44749e-05	0.00396736
XM_004017017.4	145.388	1.01713	0.238701	4.26112	2.03405e-05	0.00534593
XM_004017859.3	123.805	1.4368	0.359615	3.99537	6.45932e-05	0.0116914
XM_004017934.4	129.375	-1.44548	0.360172	-4.0133	5.98746e-05	0.0111529
XM_004019145.4	35.8746	-2.13672	0.545519	-3.91687	8.97075e-05	0.0149962
XM_004019593.4	1145.28	-1.05921	0.255801	-4.14074	3.46184e-05	0.00772313
XM_004022153.3	246.941	1.73444	0.416751	4.16183	3.15713e-05	0.00721102
XM_004022417.4	48.7142	-2.14204	0.51325	-4.17349	2.99971e-05	0.00693403
XM_004022505.4	80.8809	-1.58389	0.386101	-4.10227	4.09116e-05	0.00872145
XM_004023155.4	130.225	-3.17895	0.444529	-7.15127	8.59766e-13	3.43603e-09
XM_012094923.3	80.8931	-1.59223	0.419276	-3.79758	0.000146116	0.0217317
XM_012097005.2	89.9412	-1.82468	0.343544	-5.31133	1.08826e-07	9.07794e-05
XM_012100781.3	57.5564	-1.09293	0.292803	-3.73266	0.00018947	0.0259789
XM_012101640.3	200.809	-2.03421	0.503171	-4.04279	5.28198e-05	0.0103045
XM_012101642.3	194.046	-1.51731	0.232691	-6.52071	6.99753e-11	1.35305e-07
XM_012102109.3	155.206	-1.30788	0.249512	-5.24175	1.59065e-07	0.000122072
XM_012102152.3	267.282	-1.17818	0.229358	-5.13685	2.79379e-07	0.00018429
XM_012103229.3	45.8185	-2.00679	0.420946	-4.76733	1.86682e-06	0.000778628
XM_012103433.3	1159.03	-1.47395	0.337971	-4.36117	1.29369e-05	0.00376072
XM_012103836.3	473.267	-1.79953	0.321105	-5.60416	2.09267e-08	2.11315e-05
XM_012106806.2	518.008	-1.46908	0.371721	-3.9521	7.74683e-05	0.0133901
XM_012106951.3	85.3599	-1.60365	0.304653	-5.26386	1.4106e-07	0.000112766
XM_012147668.3	38.6576	1.21609	0.327955	3.7081	0.000208822	0.0278226
XM_012162984.3	48.3053	1.67677	0.40643	4.12561	3.69759e-05	0.00806159
XM_012167788.3	45.4556	-2.92149	0.633292	-4.61318	3.96548e-06	0.00148512
XM_012168282.3	729.524	-1.1189	0.234123	-4.77911	1.76073e-06	0.000750697
XM_012174770.3	635.576	-1.16819	0.285695	-4.08895	4.33324e-05	0.00893952
XM_012175613.3	85.5724	1.63274	0.451308	3.61779	0.000297128	0.0339327
XM_012178347.3	94.1864	-1.28128	0.265168	-4.83195	1.35203e-06	0.000682632
XM_012179318.3	34.9675	-2.09941	0.523793	-4.00809	6.12129e-05	0.0112926
XM_012180773.3	131.331	-1.38074	0.342724	-4.02871	5.60832e-05	0.0106536
XM_012182074.3	405.974	1.04309	0.275559	3.78537	0.000153481	0.0224406
XM_012184068.3	167.684	-1.16414	0.325559	-3.57583	0.000349121	0.0376305
XM_012185340.3	338.982	2.11934	0.500713	4.23264	2.30968e-05	0.00583073
XM_012186331.3	108.546	1.42582	0.37853	3.76672	0.000165407	0.0236828
XM_015092612.2	773.571	-1.44587	0.283177	-5.10589	3.2924e-07	0.000203767
XM_015096034.2	417.963	-1.90252	0.447895	-4.2477	2.1598e-05	0.00559972
XM_015097839.2	22.2013	-2.15591	0.551677	-3.90792	9.3093e-05	0.0152317
XM_015098551.2	116.804	-1.56146	0.290544	-5.37427	7.68941e-08	6.70587e-05
XM_015099350.2	120.325	-1.22106	0.281399	-4.33925	1.4297e-05	0.00396736
XM_015099612.2	340.022	-1.32473	0.262847	-5.03994	4.65668e-07	0.000270737
XM_015101146.2	94.0486	-1.6763	0.342476	-4.89464	9.84848e-07	0.000539866
XM_015101158.2	140.447	1.03401	0.271251	3.81201	0.000137841	0.0208237
XM_015103752.2	148.198	1.45286	0.358972	4.04727	5.18189e-05	0.0103045
XM_027956964.1	65.063	1.24394	0.346602	3.58896	0.000332003	0.0365553
XM_027957453.1	1690.73	1.6849	0.423184	3.98149	6.84835e-05	0.012166
XM_027957455.1	146.372	-2.05248	0.290286	-7.07056	1.54312e-12	4.93437e-09
XM_027957601.1	104.133	-1.33859	0.373091	-3.58784	0.00033343	0.0365553
XM_027958787.1	83.2823	-1.65913	0.454293	-3.6521	0.0002601	0.0311893
XM_027959263.1	311.674	-1.25839	0.344798	-3.64964	0.000262612	0.0312949
XM_027959803.1	214.394	-2.39383	0.605493	-3.95353	7.70061e-05	0.0133901
XM_027959805.1	149.7	-1.34984	0.222417	-6.06896	1.28743e-09	2.05839e-06
XM_027960305.1	891.441	-1.52983	0.217967	-7.01861	2.24081e-12	6.14174e-09
XM_027960453.1	81.9499	-1.66126	0.27883	-5.95795	2.55416e-09	3.5003e-06
XM_027960481.1	143.038	-1.11189	0.228817	-4.85932	1.17792e-06	0.000627768
XM_027961102.1	49.4544	-1.48235	0.323529	-4.58182	4.60949e-06	0.00166863
XM_027961527.1	125.281	-1.14271	0.28466	-4.01431	5.96207e-05	0.0111529
XM_027962425.1	289.988	-1.9858	0.38236	-5.19352	2.06353e-07	0.000141396
XM_027962571.1	83.6061	-1.97462	0.412066	-4.79201	1.6512e-06	0.000746445
XM_027962613.1	1084.58	1.07958	0.224734	4.80383	1.55662e-06	0.000728424
XM_027963592.1	696.498	1.0015	0.251179	3.9872	6.68588e-05	0.0119883
XM_027963998.1	72.7632	-2.13818	0.369847	-5.78126	7.41454e-09	8.29244e-06
XM_027964266.1	2025.85	1.1893	0.294292	4.04123	5.31712e-05	0.0103045
XM_027965162.1	321.643	1.24552	0.340192	3.66123	0.000251007	0.0305257
XM_027965262.1	214.528	-1.92512	0.422432	-4.55724	5.18305e-06	0.00180804
XM_027965546.1	81.0849	-1.25136	0.323341	-3.87009	0.000108795	0.0168712
XM_027965660.1	18.8147	-1.82079	0.47904	-3.80091	0.000144165	0.021609
XM_027967131.1	126.264	-1.72401	0.478173	-3.6054	0.000311673	0.0351751
XM_027967279.1	2178.89	-3.35438	0.469426	-7.14569	8.95453e-13	3.43603e-09
XM_027967281.1	1658.4	-3.96748	0.498217	-7.96335	1.67449e-15	3.21268e-11
XM_027967282.1	7666.24	-1.8704	0.286453	-6.5295	6.59887e-11	1.35305e-07
XM_027967332.1	2222.47	7.30324	1.20642	6.05365	1.41604e-09	2.08986e-06
XM_027968284.1	132.746	-1.85285	0.503477	-3.68011	0.000233135	0.0296175
XM_027970877.1	75.7704	1.0092	0.249603	4.04322	5.27226e-05	0.0103045
XM_027970911.1	19.6834	1.71854	0.487135	3.52785	0.00041895	0.0425331
XM_027971817.1	72.8826	1.2591	0.277131	4.54334	5.53698e-06	0.00186373
XM_027972806.1	100.141	2.39068	0.33175	7.20629	5.74975e-13	3.43603e-09
XM_027972926.1	46.2272	-2.21087	0.552522	-4.00141	6.29659e-05	0.0115054
XM_027972988.1	1409.52	-1.23289	0.259924	-4.74329	2.10275e-06	0.000840486
XM_027973030.1	140.424	-1.89869	0.514665	-3.68918	0.000224977	0.0291649
XM_027973526.1	21.5108	-2.80866	0.555731	-5.054	4.32642e-07	0.000259396
XM_027974217.1	44.7793	-1.76849	0.299963	-5.89567	3.7316e-09	4.47466e-06
XM_027974528.1	38.1703	-3.59494	0.604935	-5.94269	2.80383e-09	3.58628e-06
XM_027974564.1	76.2073	-2.74766	0.653203	-4.20644	2.59419e-05	0.00630028
XM_027975155.1	159.149	-1.47913	0.352136	-4.20044	2.66395e-05	0.00633541
XM_027975309.1	210.023	-1.32741	0.295512	-4.49192	7.05849e-06	0.00218426
XM_027975326.1	54.2048	-2.04954	0.469104	-4.36905	1.24789e-05	0.00368339
XM_027975907.1	139.55	1.59357	0.446744	3.56708	0.000360979	0.0384763
XM_027976719.1	110.266	1.35437	0.263957	5.13103	2.88163e-07	0.00018429
XM_027976725.1	118.1	-4.57661	1.22614	-3.73253	0.000189568	0.0259789
XM_027977529.1	167.381	-1.44305	0.381367	-3.7839	0.000154392	0.0224406
XM_027978959.1	106.767	-1.2886	0.368847	-3.49359	0.000476581	0.0471324
XM_027978964.1	146.773	-1.66486	0.470425	-3.53905	0.00040157	0.0414222
XM_027979373.1	87.7075	-1.54701	0.376717	-4.10657	4.01584e-05	0.00865708
XR_001025070.3	17.3912	-1.70806	0.471249	-3.62453	0.000289486	0.0334583
XR_003586476.1	169.038	-1.35957	0.369603	-3.67846	0.000234643	0.0296175
XR_003591055.1	55.6454	-1.99372	0.443166	-4.4988	6.83365e-06	0.00218075

## Sheet: S2-VS-N2
id	baseMean	log2FoldChange	lfcSE	stat	pvalue	padj
NM_001009224.1	616.026	1.60768	0.266774	6.02636	1.6769e-09	3.15535e-07
NM_001009226.2	128.053	-1.13848	0.262986	-4.32905	1.49751e-05	0.000516469
NM_001009270.1	1280.49	1.09371	0.126239	8.66381	4.56246e-18	1.25509e-14
NM_001009335.1	61.6159	-1.55973	0.457324	-3.41055	0.00064831	0.00907015
NM_001009395.2	225.038	-1.1328	0.383501	-2.95384	0.00313846	0.0275263
NM_001009404.1	140.766	-1.09896	0.341837	-3.21486	0.00130508	0.014937
NM_001009429.1	339.568	1.05399	0.23351	4.5137	6.37075e-06	0.000269967
NM_001009476.1	541.582	-1.07937	0.295624	-3.65117	0.000261047	0.00464361
NM_001009739.1	27447.3	3.33149	1.22654	2.71616	0.00660439	0.0470824
NM_001009761.1	80.8897	2.87468	0.574942	4.99995	5.73464e-07	3.97357e-05
NM_001009780.1	56.3971	2.13032	0.440385	4.8374	1.31548e-06	7.64521e-05
NM_001009808.1	49.3197	-1.25916	0.423288	-2.97472	0.00293259	0.0263878
NM_001099630.1	8.41767	-3.00283	0.839786	-3.57571	0.000349277	0.00575858
NM_001104933.1	1120.56	1.23094	0.257961	4.7718	1.82584e-06	9.93313e-05
NM_001114761.1	2332.65	3.97825	1.23864	3.2118	0.00131904	0.0150093
NM_001127277.1	233.751	1.03434	0.319786	3.23446	0.00121873	0.0142077
NM_001135220.1	612.608	1.0182	0.227803	4.46966	7.8343e-06	0.000316359
NM_001142508.1	37.2658	1.41057	0.445894	3.16346	0.00155905	0.017063
NM_001161872.1	89.5256	-1.57495	0.290007	-5.43075	5.61189e-08	5.69802e-06
NM_001161876.1	1849.27	1.09453	0.138476	7.90409	2.69908e-15	2.12916e-12
NM_001162545.1	29.8018	1.43216	0.436993	3.2773	0.00104805	0.0127299
NM_001162547.1	53.9455	1.25678	0.299506	4.19616	2.71476e-05	0.000831041
NM_001163057.1	242.883	1.52259	0.219249	6.94457	3.79607e-12	1.55715e-09
NM_001166180.1	5278.5	-1.37757	0.341033	-4.0394	5.3587e-05	0.00141431
NM_001166181.1	3045.27	-1.30852	0.374652	-3.49262	0.000478311	0.00725068
NM_001193399.1	2480.75	4.04057	1.36435	2.96152	0.0030612	0.0270743
NM_001198882.1	31.8763	-1.60302	0.42424	-3.77858	0.000157726	0.00316532
NM_001199067.1	7033.03	3.70387	1.37017	2.70321	0.0068673	0.0484654
NM_001246212.1	449.205	1.00303	0.254185	3.94607	7.94453e-05	0.00190532
NM_001280672.1	856.576	1.23941	0.169757	7.3011	2.85427e-13	1.67691e-10
NM_001308573.1	50.5027	3.27339	0.845772	3.8703	0.000108701	0.00240244
NM_001348418.1	27.9939	1.01037	0.33866	2.98343	0.00285037	0.0258678
XM_004001812.4	75.7808	1.84235	0.417704	4.41065	1.03063e-05	0.000390723
XM_004001935.4	720.924	1.60525	0.561861	2.85703	0.00427624	0.0343405
XM_004002011.4	4662.67	1.69018	0.502402	3.3642	0.00076766	0.0102638
XM_004002027.4	918.375	-1.13077	0.321231	-3.52013	0.000431342	0.00672763
XM_004002077.4	111.956	2.83194	0.790639	3.58184	0.000341189	0.00567542
XM_004002179.4	211.537	-1.03513	0.263245	-3.9322	8.41722e-05	0.00197978
XM_004002239.4	115.157	1.1726	0.291647	4.02061	5.80479e-05	0.0014882
XM_004002244.4	568.414	1.20284	0.332951	3.61266	0.000303074	0.0052148
XM_004002295.4	106.709	1.70508	0.630667	2.70361	0.00685913	0.0484438
XM_004002371.4	21.3989	1.52563	0.404262	3.77387	0.000160732	0.00320995
XM_004002423.4	266.838	1.28838	0.270377	4.76512	1.88737e-06	0.000101601
XM_004002427.4	2239.38	1.33254	0.27385	4.86597	1.13896e-06	6.89593e-05
XM_004002428.4	119.786	2.07048	0.491747	4.21045	2.54863e-05	0.000793716
XM_004002448.4	384.399	1.55928	0.277092	5.6273	1.83052e-08	2.30331e-06
XM_004002454.3	54.1638	-1.13588	0.394312	-2.88066	0.00396846	0.0324534
XM_004002490.4	1403.22	1.75656	0.20469	8.58155	9.36021e-18	1.91978e-14
XM_004002501.4	11.5064	2.5488	0.729497	3.49392	0.00047599	0.00722617
XM_004002518.3	685.609	1.27047	0.304421	4.1734	3.00083e-05	0.000898593
XM_004002519.3	9179.95	3.21734	1.17469	2.73888	0.00616488	0.044981
XM_004002520.4	59.1175	-1.06216	0.388304	-2.73537	0.00623101	0.0453828
XM_004002528.3	2665.59	1.26189	0.340685	3.70397	0.000212249	0.00401588
XM_004002535.4	54.2304	-1.43289	0.479047	-2.99113	0.00277944	0.0255015
XM_004002589.3	526.328	1.20247	0.271315	4.43202	9.33553e-06	0.00036195
XM_004002602.4	208.245	1.03758	0.235969	4.39711	1.09702e-05	0.000409089
XM_004002631.4	313.076	1.0087	0.226426	4.45486	8.39461e-06	0.000332381
XM_004002700.4	17.7961	-1.58042	0.553951	-2.853	0.00433084	0.0346839
XM_004002816.4	75.069	1.46123	0.419445	3.48373	0.000494474	0.00741892
XM_004002819.4	184.33	1.44204	0.434948	3.31543	0.00091501	0.0115773
XM_004002921.4	7266.56	2.22404	0.378126	5.88176	4.05936e-09	6.66059e-07
XM_004002929.4	333.075	-1.18296	0.377798	-3.1312	0.00174092	0.0185488
XM_004003025.4	103.518	1.25987	0.356911	3.52991	0.000415697	0.00653329
XM_004003198.3	650.779	2.11834	0.277208	7.6417	2.14371e-14	1.62843e-11
XM_004003244.4	441.023	-1.60573	0.351908	-4.56293	5.04456e-06	0.000224921
XM_004003245.3	1534.56	1.43377	0.500459	2.86492	0.00417118	0.0337085
XM_004003337.4	217.61	-1.68	0.282451	-5.94793	2.71557e-09	4.52977e-07
XM_004003368.4	61.1311	1.21275	0.369829	3.27923	0.00104092	0.0126852
XM_004003428.4	57.9672	1.3505	0.282608	4.77871	1.76419e-06	9.68225e-05
XM_004003498.4	193.116	1.3705	0.241216	5.68165	1.33399e-08	1.82401e-06
XM_004003552.4	40.3293	-1.1041	0.408646	-2.70186	0.00689529	0.0485487
XM_004003880.4	22.6675	1.3875	0.382175	3.63054	0.00028283	0.00494109
XM_004003966.3	13.5297	2.165	0.608411	3.55845	0.000373054	0.00604452
XM_004003978.3	104.536	-1.72826	0.435699	-3.96664	7.28932e-05	0.00178833
XM_004004092.4	122.295	1.0505	0.381198	2.75578	0.0058552	0.0431925
XM_004004120.4	32.1138	1.97207	0.49881	3.95355	7.70006e-05	0.00186236
XM_004004177.4	115.385	1.37371	0.382799	3.58858	0.000332478	0.00558336
XM_004004280.4	43.6996	1.17031	0.319982	3.65742	0.000254764	0.00455953
XM_004004291.4	75.4606	-1.22189	0.382134	-3.19755	0.00138598	0.0156018
XM_004004296.4	836.902	1.15002	0.341978	3.36285	0.000771433	0.0102941
XM_004004298.4	77.0692	-1.20493	0.262518	-4.58988	4.43508e-06	0.000202591
XM_004004305.3	10316.7	1.09596	0.306128	3.58006	0.00034351	0.00569094
XM_004004321.4	2097.68	-1.06262	0.349426	-3.04104	0.00235764	0.0228414
XM_004004338.4	188.757	1.01035	0.307182	3.2891	0.00100508	0.0123809
XM_004004374.4	127.145	1.02442	0.245573	4.17155	3.02537e-05	0.000901894
XM_004004418.4	66.303	2.60347	0.619864	4.20006	2.66839e-05	0.000821753
XM_004004422.4	382.406	-1.12323	0.326074	-3.4447	0.000571689	0.00825729
XM_004004434.3	77.8801	1.71287	0.460603	3.71875	0.00020021	0.00380379
XM_004004440.4	1087.53	1.0437	0.162029	6.44143	1.1835e-10	3.41882e-08
XM_004004448.4	82.4091	1.18377	0.440346	2.68828	0.00718219	0.0498163
XM_004004469.4	111.37	-1.14696	0.424809	-2.69994	0.00693511	0.0487408
XM_004004503.4	804.165	1.02215	0.125313	8.15679	3.44045e-16	3.52014e-13
XM_004004505.4	463.235	1.83473	0.38176	4.80597	1.54002e-06	8.62999e-05
XM_004004514.4	94462.4	1.62689	0.430354	3.78036	0.000156604	0.00314588
XM_004004569.3	1493.53	1.07121	0.156417	6.84841	7.46767e-12	2.88985e-09
XM_004004625.4	34.6649	1.3896	0.36302	3.82789	0.000129247	0.00273849
XM_004004660.4	805.545	1.00754	0.178162	5.65519	1.55676e-08	2.05995e-06
XM_004004676.3	631.64	1.86983	0.300819	6.21578	5.107e-10	1.1143e-07
XM_004004684.4	31.1463	1.4944	0.491883	3.03813	0.00238055	0.0229654
XM_004004750.4	2143.14	1.43609	0.159207	9.02027	1.87634e-19	7.69675e-16
XM_004004779.4	509.13	1.32319	0.396512	3.33708	0.00084665	0.0109836
XM_004004857.4	660.206	-4.87524	1.64569	-2.96242	0.00305228	0.0270303
XM_004004862.4	11.1339	1.49497	0.514294	2.90684	0.00365095	0.0306387
XM_004004880.4	193.739	-1.05366	0.289126	-3.64431	0.000268113	0.0047446
XM_004004894.4	147.82	1.27568	0.332763	3.83361	0.000126275	0.00268977
XM_004004984.4	75.1673	-2.2132	0.53418	-4.14317	3.42545e-05	0.000985357
XM_004005007.3	597.422	1.09868	0.202098	5.43637	5.43765e-08	5.54857e-06
XM_004005014.4	130.021	1.26554	0.422075	2.99839	0.00271413	0.0251618
XM_004005119.4	120.835	-1.43052	0.425503	-3.36194	0.000773959	0.0103144
XM_004005497.4	40.2055	1.30961	0.381774	3.43034	0.000602836	0.00859219
XM_004005803.3	676.345	1.51894	0.204047	7.44408	9.76212e-14	6.67404e-11
XM_004005909.3	117.759	1.21877	0.450148	2.70749	0.00677937	0.0480127
XM_004005917.4	121.435	2.00728	0.327241	6.13395	8.57237e-10	1.8042e-07
XM_004005955.4	57.2547	1.3181	0.306558	4.29967	1.71053e-05	0.000572696
XM_004006208.3	31.4701	1.48001	0.45476	3.25448	0.00113598	0.0135224
XM_004006250.4	247.646	1.51703	0.35097	4.32239	1.54345e-05	0.000530254
XM_004006290.4	85.9689	-1.15531	0.276209	-4.18274	2.88018e-05	0.000867436
XM_004006553.3	132.796	-1.00675	0.278344	-3.61692	0.000298129	0.00515133
XM_004006660.3	83.456	2.24178	0.424036	5.28677	1.24495e-07	1.12104e-05
XM_004006731.4	289.143	1.28132	0.473226	2.70762	0.00677677	0.0480109
XM_004006760.3	404.991	-1.01114	0.246702	-4.09863	4.156e-05	0.00115189
XM_004006847.4	29.2843	-1.58186	0.501295	-3.15555	0.00160194	0.0173932
XM_004006981.4	126.638	1.06583	0.321782	3.31229	0.000925353	0.0116694
XM_004007016.4	84.7785	2.26267	0.586405	3.85854	0.000114067	0.00248127
XM_004007022.4	15.9824	1.58916	0.56811	2.79728	0.00515351	0.039337
XM_004007738.4	2808.36	-2.29283	0.588343	-3.8971	9.73532e-05	0.00222104
XM_004007747.4	246.15	1.04655	0.228963	4.57084	4.85784e-06	0.00021899
XM_004007748.4	140.071	-2.46072	0.451777	-5.44676	5.12959e-08	5.31775e-06
XM_004007770.4	793.611	1.16583	0.29063	4.01137	6.03669e-05	0.00153613
XM_004007845.4	63.5282	-1.32233	0.330288	-4.00357	6.23937e-05	0.00157943
XM_004008030.4	28.7388	1.82195	0.435354	4.18498	2.85189e-05	0.000861447
XM_004008093.3	189.126	1.02174	0.321698	3.1761	0.0014927	0.0165309
XM_004008112.4	593.711	1.20832	0.214664	5.62889	1.81378e-08	2.29634e-06
XM_004008379.4	515.799	-1.48193	0.490256	-3.02277	0.00250476	0.0238526
XM_004008453.3	990.667	1.77572	0.371398	4.78119	1.74264e-06	9.60794e-05
XM_004008474.3	22.1544	1.4408	0.45341	3.1777	0.00148448	0.0164488
XM_004008561.4	204.65	-1.83955	0.626548	-2.93601	0.00332463	0.0286144
XM_004008565.3	200.659	1.09622	0.257654	4.2546	2.09422e-05	0.000666878
XM_004008652.4	44.3284	1.69985	0.349959	4.85729	1.19006e-06	7.0954e-05
XM_004008662.4	506.232	1.28401	0.209415	6.13144	8.70873e-10	1.8042e-07
XM_004008696.4	181.405	1.01467	0.24427	4.15389	3.26867e-05	0.000959624
XM_004008732.4	112.74	-1.34999	0.330202	-4.08838	4.34394e-05	0.00118792
XM_004008740.4	52.949	-1.99462	0.686765	-2.90437	0.0036799	0.0307433
XM_004008845.4	1352.46	1.02053	0.359684	2.83728	0.0045499	0.0358641
XM_004008954.4	84.6698	-1.07369	0.308288	-3.48274	0.000496318	0.00743571
XM_004009577.4	2299.14	1.1369	0.299052	3.80169	0.000143715	0.00295054
XM_004009585.4	230.129	1.12815	0.279017	4.0433	5.27035e-05	0.00139658
XM_004009617.4	27.1185	1.60449	0.595531	2.69422	0.00705538	0.0492867
XM_004009627.4	16.4764	1.89625	0.517712	3.66276	0.000249516	0.0045049
XM_004009633.4	112.908	1.08623	0.345133	3.14729	0.00164791	0.0178075
XM_004009931.3	386.402	2.10301	0.695402	3.02416	0.00249324	0.0237623
XM_004010192.4	2309.44	1.05859	0.234267	4.51872	6.22134e-06	0.00026473
XM_004010333.4	149.805	2.13569	0.292683	7.29696	2.94338e-13	1.67691e-10
XM_004010336.4	1261.83	1.01767	0.156663	6.49593	8.25235e-11	2.45298e-08
XM_004010443.4	219.488	1.22735	0.403697	3.04026	0.0023637	0.0228893
XM_004010488.4	478.268	-1.23791	0.170866	-7.24492	4.32696e-13	2.39854e-10
XM_004010490.4	458.081	1.4126	0.274107	5.15345	2.55739e-07	2.00966e-05
XM_004010496.4	239.271	1.74393	0.350075	4.9816	6.30607e-07	4.31125e-05
XM_004010528.4	663.854	-1.10211	0.320782	-3.43571	0.000591004	0.00847064
XM_004010534.4	221.551	1.93251	0.404831	4.77362	1.80946e-06	9.87021e-05
XM_004010535.4	59.1089	-1.30341	0.453406	-2.87472	0.00404386	0.0329125
XM_004010560.4	67.2509	1.27948	0.466058	2.74532	0.00604527	0.0443186
XM_004010614.4	66.4236	1.86408	0.289871	6.43072	1.26997e-10	3.51987e-08
XM_004010644.4	162.405	1.06628	0.297254	3.58709	0.000334391	0.00559409
XM_004010661.4	196.787	1.03466	0.242507	4.26653	1.98535e-05	0.000642265
XM_004010706.4	13.4769	3.24046	0.993984	3.26008	0.00111383	0.0133516
XM_004010720.4	347.392	1.26853	0.385043	3.29451	0.000985946	0.0121953
XM_004010849.4	517.274	-1.3828	0.362355	-3.81613	0.000135562	0.00283134
XM_004011042.4	18.6423	2.38583	0.498183	4.78907	1.67552e-06	9.26443e-05
XM_004011137.4	20.0467	1.82052	0.582505	3.12534	0.00177601	0.0187666
XM_004011152.4	96.8121	4.02323	0.494505	8.13587	4.08975e-16	3.81277e-13
XM_004011159.4	9327.49	1.90144	0.269834	7.04669	1.83218e-12	7.9953e-10
XM_004011162.4	72.5764	-1.15373	0.289476	-3.98557	6.7319e-05	0.00167156
XM_004011198.4	58.2179	-1.32005	0.409728	-3.22176	0.00127406	0.0146392
XM_004011370.4	168.276	-1.43837	0.398362	-3.61072	0.000305346	0.00523633
XM_004011380.4	546.983	1.31731	0.241668	5.45093	5.01074e-08	5.2619e-06
XM_004011618.4	121.823	1.0935	0.262531	4.1652	3.11077e-05	0.000923326
XM_004011737.4	34.7853	-3.28128	0.597048	-5.49583	3.88868e-08	4.35829e-06
XM_004011749.4	183.039	1.03002	0.29684	3.46996	0.000520542	0.0076808
XM_004011765.4	803.222	-1.04969	0.292625	-3.58714	0.000334324	0.00559409
XM_004011767.3	29.2226	-1.55587	0.404858	-3.843	0.000121539	0.00260476
XM_004011798.4	104.549	1.05413	0.29966	3.51776	0.000435213	0.0067663
XM_004011869.3	245.112	1.17828	0.363008	3.24589	0.00117083	0.013801
XM_004012108.4	14687.8	-1.40012	0.277029	-5.05405	4.32536e-07	3.11274e-05
XM_004012111.4	1592.37	1.29627	0.478041	2.71164	0.00669518	0.0475478
XM_004012120.4	273.325	1.88055	0.626515	3.00161	0.00268559	0.0250256
XM_004012203.4	135.873	2.04468	0.44903	4.55356	5.27461e-06	0.000231159
XM_004012572.4	185.757	1.21135	0.243846	4.96769	6.77535e-07	4.57113e-05
XM_004012573.4	25.944	-1.49256	0.483161	-3.08916	0.0020072	0.0204307
XM_004012584.4	20.8262	2.02278	0.449613	4.49894	6.82936e-06	0.000287314
XM_004012674.4	214.592	1.31496	0.241762	5.43906	5.35627e-08	5.52046e-06
XM_004012700.4	98.0819	-1.33352	0.358351	-3.72126	0.000198234	0.00377861
XM_004012779.4	189.985	1.70799	0.452972	3.77064	0.000162833	0.00324873
XM_004012781.4	40.0904	1.48796	0.450603	3.30215	0.000959473	0.0120066
XM_004012787.4	388.745	1.0031	0.178426	5.62197	1.88797e-08	2.36111e-06
XM_004012853.4	401.992	1.50849	0.367316	4.10679	4.01189e-05	0.00111647
XM_004012860.4	60.6005	1.30336	0.383518	3.39842	0.000677765	0.00935702
XM_004012873.4	2650.88	3.84888	1.27656	3.01504	0.00256944	0.0242518
XM_004012877.4	298.611	2.49497	0.70065	3.56094	0.000369535	0.00600092
XM_004012999.4	21.8398	1.91888	0.4755	4.0355	5.44851e-05	0.00142901
XM_004013059.4	92.3713	1.40548	0.374328	3.75468	0.000173565	0.00342152
XM_004013082.4	246.05	-1.02602	0.364277	-2.81658	0.00485379	0.037666
XM_004013098.3	286.596	1.09829	0.375141	2.92767	0.00341508	0.0291483
XM_004013099.4	28.6135	-1.67563	0.469566	-3.56845	0.000359095	0.00587792
XM_004013144.4	31.5748	4.47333	0.548796	8.15117	3.60424e-16	3.52014e-13
XM_004013586.4	687.893	1.14422	0.229198	4.99229	5.96661e-07	4.10655e-05
XM_004013880.4	835.63	1.01952	0.231514	4.4037	1.06419e-05	0.000400486
XM_004013881.4	123.07	1.32787	0.303527	4.37479	1.21548e-05	0.000443584
XM_004013910.4	115.76	1.64776	0.420965	3.91423	9.06928e-05	0.00210187
XM_004014188.4	109.983	1.47168	0.310838	4.73456	2.19528e-06	0.00011486
XM_004014391.4	721.451	1.18635	0.401329	2.95605	0.0031161	0.0274062
XM_004014506.3	2555.47	1.20048	0.274869	4.36744	1.25709e-05	0.000457957
XM_004014605.4	91.7587	1.74802	0.473048	3.69522	0.000219698	0.00412261
XM_004014933.4	193.433	1.0333	0.276228	3.74074	0.000183481	0.00357039
XM_004014968.4	1195.01	1.23883	0.228257	5.42733	5.72033e-08	5.7795e-06
XM_004014998.4	380.46	1.632	0.343844	4.74634	2.07135e-06	0.000109212
XM_004015025.4	49.5025	1.62991	0.437433	3.72608	0.000194479	0.00371556
XM_004015227.4	34.6852	1.90867	0.6048	3.15587	0.00160021	0.017392
XM_004015233.4	1881.75	1.10286	0.29914	3.68676	0.000227127	0.00421573
XM_004015362.3	125.853	1.28019	0.213605	5.99329	2.05641e-09	3.69974e-07
XM_004015795.3	55.668	1.64045	0.503069	3.26088	0.00111066	0.0133214
XM_004015966.4	401.942	-1.14598	0.268244	-4.27217	1.93583e-05	0.00063022
XM_004015977.4	153.213	1.91279	0.460734	4.15162	3.30132e-05	0.000963159
XM_004016010.4	1685.21	1.5652	0.166296	9.41212	4.86251e-21	3.32433e-17
XM_004016037.4	53.1012	1.20803	0.356412	3.38941	0.000700428	0.00958358
XM_004016093.4	265.675	1.32278	0.306172	4.32039	1.55752e-05	0.000533138
XM_004016328.4	8832.91	2.0728	0.570128	3.63567	0.00027726	0.0048854
XM_004016366.4	57.9742	1.4904	0.410348	3.63204	0.000281186	0.00493339
XM_004016367.4	126.155	1.19944	0.426536	2.81204	0.00492278	0.038066
XM_004016406.3	217.86	-1.51689	0.321085	-4.72426	2.30951e-06	0.000119919
XM_004016954.4	5643.86	1.02945	0.335642	3.06709	0.00216152	0.0215735
XM_004016996.4	813.853	1.32084	0.140282	9.41557	4.70535e-21	3.32433e-17
XM_004017243.3	471.953	1.02057	0.158667	6.43218	1.25785e-10	3.51987e-08
XM_004017272.4	106.205	1.34268	0.333329	4.0281	5.62283e-05	0.00145796
XM_004017392.3	60.7222	-1.66151	0.537547	-3.09091	0.00199546	0.0203616
XM_004017411.4	154.903	-1.23249	0.18335	-6.72206	1.79176e-11	5.83318e-09
XM_004017457.3	124.265	1.00615	0.249513	4.03246	5.51957e-05	0.00144028
XM_004017564.4	26.1538	1.78507	0.405516	4.40198	1.07267e-05	0.000402405
XM_004017826.4	979.875	1.15978	0.129769	8.93728	3.98879e-19	1.3635e-15
XM_004017877.4	114.781	1.72081	0.316521	5.43664	5.42951e-08	5.54857e-06
XM_004017881.4	85.2319	1.23665	0.370836	3.33478	0.000853682	0.0110537
XM_004017889.4	19.2423	1.57565	0.404782	3.8926	9.91739e-05	0.00225006
XM_004018241.3	58.3456	1.52374	0.531252	2.86821	0.00412804	0.0334634
XM_004018519.4	409.639	-1.22153	0.231306	-5.281	1.28481e-07	1.13584e-05
XM_004018763.4	374.225	1.05784	0.190125	5.5639	2.63813e-08	3.16264e-06
XM_004018824.4	135.155	-1.06477	0.288318	-3.69306	0.000221573	0.00413672
XM_004018828.3	144.356	1.47547	0.295269	4.99705	5.82127e-07	4.02001e-05
XM_004018832.4	49.6777	2.47503	0.372579	6.64297	3.07427e-11	9.85207e-09
XM_004018849.4	54.0012	1.06021	0.338503	3.13206	0.00173582	0.0185136
XM_004018998.3	1738.95	2.85219	0.598131	4.7685	1.856e-06	0.000100705
XM_004019027.4	494.206	1.27963	0.15777	8.1107	5.03297e-16	4.48809e-13
XM_004019029.4	673.236	2.47006	0.334534	7.38357	1.54101e-13	1.01955e-10
XM_004019030.4	70.4982	1.92119	0.581956	3.30126	0.000962501	0.0120193
XM_004019031.4	300.227	1.99292	0.333878	5.96902	2.38681e-09	4.11374e-07
XM_004019032.4	280.96	1.83417	0.415173	4.41785	9.96871e-06	0.000381452
XM_004019034.4	312.299	2.25159	0.43142	5.21903	1.79862e-07	1.49351e-05
XM_004019044.4	728.759	2.17858	0.461118	4.72457	2.30598e-06	0.000119919
XM_004019045.4	254.338	2.42565	0.531513	4.56367	5.02666e-06	0.000224612
XM_004019046.4	349.07	2.00015	0.392095	5.1012	3.37512e-07	2.54499e-05
XM_004019059.4	1287.68	1.78345	0.349797	5.09853	3.423e-07	2.57164e-05
XM_004019065.4	664.844	1.13784	0.251261	4.52852	5.9398e-06	0.000254092
XM_004019072.4	1406.55	1.64166	0.242301	6.77529	1.24153e-11	4.46734e-09
XM_004019073.4	1136.09	1.80234	0.307256	5.86592	4.4664e-09	7.15672e-07
XM_004019074.4	384.918	2.27184	0.380873	5.96481	2.44918e-09	4.16094e-07
XM_004019076.4	211.038	1.66278	0.207146	8.02712	9.97906e-16	8.52794e-13
XM_004019082.4	1321.3	1.48708	0.217413	6.83987	7.92653e-12	3.01062e-09
XM_004019084.4	298.555	1.58367	0.326039	4.85731	1.18992e-06	7.0954e-05
XM_004019086.4	96.1851	2.28832	0.401654	5.69723	1.21768e-08	1.68748e-06
XM_004019087.4	2629.77	1.03296	0.22388	4.61391	3.95161e-06	0.000184199
XM_004019130.4	116.27	1.06061	0.347979	3.04792	0.00230428	0.0225158
XM_004019318.4	62.8595	2.52024	0.560759	4.49434	6.97876e-06	0.000291516
XM_004019379.4	595.626	2.7154	0.496122	5.47325	4.41854e-08	4.84622e-06
XM_004019394.3	331.952	1.26191	0.283551	4.45039	8.57132e-06	0.000337424
XM_004019431.4	314.879	1.74072	0.483783	3.59815	0.000320493	0.00544149
XM_004019593.4	349.581	1.21467	0.365977	3.31897	0.000903496	0.0114812
XM_004019672.4	265.692	1.48666	0.27687	5.3695	7.89534e-08	7.56698e-06
XM_004020017.4	111.618	1.82085	0.29365	6.20075	5.61959e-10	1.21324e-07
XM_004020126.4	108.04	1.50783	0.419704	3.5926	0.000327395	0.00552664
XM_004020150.3	208.075	-1.00388	0.344171	-2.9168	0.00353642	0.0299719
XM_004020241.4	589.087	-1.17831	0.355766	-3.31203	0.000926223	0.0116694
XM_004020493.4	118.504	1.16338	0.316904	3.67108	0.000241524	0.00439543
XM_004020497.3	152.164	1.6284	0.55018	2.95975	0.00307885	0.0271481
XM_004020537.3	646.723	1.00205	0.191794	5.22463	1.74506e-07	1.46685e-05
XM_004020542.4	45.3826	2.1322	0.350281	6.0871	1.14971e-09	2.28812e-07
XM_004020578.4	70.7396	-1.23417	0.443886	-2.78038	0.0054295	0.0408895
XM_004020746.4	73.1727	1.25436	0.460517	2.72382	0.00645317	0.0464253
XM_004020789.4	353.338	1.80974	0.295096	6.13272	8.63875e-10	1.8042e-07
XM_004020793.4	56.4349	1.47979	0.470465	3.14537	0.00165876	0.0178871
XM_004020897.4	87.3234	1.58341	0.43338	3.65363	0.000258558	0.00461132
XM_004020904.4	147.379	1.21446	0.203379	5.9714	2.35225e-09	4.08852e-07
XM_004020937.4	882.262	1.89332	0.473683	3.99702	6.41439e-05	0.00161027
XM_004021062.4	145.797	-1.22786	0.275177	-4.46208	8.11687e-06	0.000323256
XM_004021173.4	38.667	1.0125	0.299852	3.37668	0.000733665	0.00993232
XM_004021196.4	47.4099	1.3922	0.450307	3.09167	0.00199032	0.0203294
XM_004021348.4	75.6092	1.35305	0.391678	3.45449	0.000551333	0.00803113
XM_004021357.4	67.8852	1.07106	0.292697	3.65928	0.000252921	0.00453952
XM_004021417.4	72.7311	1.8856	0.468264	4.02679	5.65436e-05	0.00146059
XM_004021508.3	11266.1	1.11688	0.261822	4.2658	1.99186e-05	0.000642444
XM_004021747.4	420.112	1.44431	0.235891	6.12277	9.19641e-10	1.88618e-07
XM_004021770.4	32.517	2.103	0.439127	4.78904	1.67582e-06	9.26443e-05
XM_004021961.4	21.8709	1.18415	0.411453	2.87797	0.00400244	0.0326402
XM_004021968.4	143.855	1.09477	0.21875	5.00467	5.59566e-07	3.8904e-05
XM_004022111.4	447.816	1.63786	0.45849	3.57229	0.000353874	0.00581101
XM_004022154.3	365.357	1.71131	0.506108	3.38131	0.000721401	0.00979864
XM_004022176.4	67.3761	-1.68795	0.42845	-3.93966	8.15975e-05	0.00193924
XM_004022181.4	246.03	-1.09298	0.345032	-3.16776	0.00153618	0.0168964
XM_004022183.4	96.6679	1.59563	0.449815	3.5473	0.000389199	0.00624118
XM_004022464.4	25.2089	-1.83322	0.482367	-3.80047	0.000144422	0.00296205
XM_004022778.3	349.096	1.0354	0.188781	5.48464	4.14302e-08	4.56846e-06
XM_004022909.3	4860.08	1.30878	0.225842	5.79511	6.82775e-09	1.02217e-06
XM_004023070.4	51.3767	1.88751	0.35829	5.26811	1.37839e-07	1.20301e-05
XM_004023347.4	57.6835	1.12447	0.323307	3.47802	0.000505124	0.00752366
XM_012095270.3	41.9796	-1.02733	0.327695	-3.13502	0.00171841	0.0183757
XM_012095299.3	10.7465	-2.28849	0.667386	-3.42903	0.000605745	0.00861178
XM_012095350.3	19.8204	1.84319	0.448806	4.10687	4.01049e-05	0.00111647
XM_012095689.2	46.5167	-1.64074	0.553785	-2.96277	0.00304882	0.0270303
XM_012095800.3	46.9262	-1.19975	0.302906	-3.96079	7.47015e-05	0.00182179
XM_012095803.3	230.658	-1.18034	0.200085	-5.89919	3.65292e-09	6.04205e-07
XM_012096156.3	51.0355	2.45495	0.646043	3.79998	0.000144709	0.00296205
XM_012096208.3	120.726	-1.89998	0.445949	-4.26054	2.03931e-05	0.000652517
XM_012096212.1	18.012	2.54789	0.681948	3.73619	0.00018683	0.0036184
XM_012096427.3	56.8845	1.36703	0.392942	3.47896	0.000503364	0.00750836
XM_012097047.3	63.359	-1.38289	0.318769	-4.33821	1.43645e-05	0.000499349
XM_012097270.3	94.7114	3.38283	0.472347	7.16174	7.96597e-13	4.08455e-10
XM_012097592.3	85.6645	-1.02512	0.381233	-2.68896	0.00716757	0.049752
XM_012097860.2	98.2812	1.15071	0.31125	3.69705	0.00021812	0.00409675
XM_012098549.3	95.6872	1.97213	0.624937	3.15573	0.00160098	0.017392
XM_012098628.3	261.74	1.30504	0.379639	3.43758	0.000586936	0.00841822
XM_012098800.3	287.981	1.03498	0.235363	4.39738	1.09565e-05	0.000409089
XM_012098882.3	224.086	1.21092	0.337182	3.59131	0.000329026	0.00554505
XM_012099002.3	270.686	-1.23569	0.389249	-3.17454	0.00150073	0.016602
XM_012099012.3	19.9226	-1.87817	0.634101	-2.96195	0.00305697	0.0270485
XM_012099309.2	385.675	-1.01976	0.297567	-3.427	0.000610297	0.00865643
XM_012099452.2	599.762	1.00528	0.371941	2.70279	0.00687592	0.0484789
XM_012099503.2	149.107	1.13025	0.292722	3.86117	0.000112844	0.00246335
XM_012099509.3	35.9298	-1.52165	0.539319	-2.82142	0.00478112	0.0372572
XM_012099829.3	81.0092	-1.79649	0.568435	-3.16041	0.00157549	0.017188
XM_012100182.2	71.2013	1.46933	0.47461	3.09586	0.00196244	0.0201147
XM_012100278.3	28.0101	1.54758	0.499686	3.09711	0.00195416	0.0200499
XM_012100416.3	222.583	1.10574	0.271724	4.06937	4.71402e-05	0.0012622
XM_012100504.3	126.137	1.08735	0.309162	3.5171	0.000436296	0.00677398
XM_012101017.3	23.8834	1.80539	0.503644	3.58466	0.000337511	0.00562793
XM_012101084.3	1681.34	2.04928	0.370674	5.52853	3.22929e-08	3.72094e-06
XM_012101128.3	378.993	1.5522	0.331593	4.68106	2.85396e-06	0.00014173
XM_012101129.3	385.861	1.50509	0.359078	4.19155	2.77058e-05	0.000843096
XM_012101131.3	900.944	1.67773	0.317581	5.28285	1.2719e-07	1.13421e-05
XM_012101133.3	1297.16	1.4435	0.296479	4.86882	1.12269e-06	6.83277e-05
XM_012101134.3	142.688	1.83172	0.417288	4.38958	1.13568e-05	0.000422738
XM_012101418.3	356.879	1.26581	0.219054	5.77853	7.5357e-09	1.08843e-06
XM_012102118.3	291.392	-1.42487	0.446937	-3.18808	0.0014322	0.0159644
XM_012102454.3	65.1685	-1.08692	0.360197	-3.01757	0.00254807	0.0241185
XM_012102571.3	87.1567	-1.46745	0.288379	-5.08862	3.6067e-07	2.69976e-05
XM_012102825.2	50.154	-1.41347	0.431579	-3.27512	0.00105616	0.0128025
XM_012102878.2	53.8339	1.48842	0.42882	3.47098	0.000518571	0.00767146
XM_012102992.3	36.818	2.30904	0.57605	4.0084	6.11306e-05	0.00155172
XM_012103045.3	90.9074	-2.42164	0.794758	-3.04702	0.00231123	0.0225623
XM_012103055.3	307.016	-1.91029	0.59375	-3.21732	0.00129394	0.0148344
XM_012103314.3	117.569	-1.13181	0.384341	-2.94481	0.00323152	0.0280603
XM_012103383.3	54.7571	-1.92041	0.485849	-3.9527	7.72751e-05	0.00186519
XM_012103954.3	22.8976	2.68539	0.590817	4.54521	5.48814e-06	0.000237974
XM_012103989.2	36.3201	1.83062	0.544013	3.36503	0.000765355	0.0102464
XM_012104338.3	38.933	-1.0775	0.36952	-2.91595	0.00354606	0.0300121
XM_012104352.2	45.12	2.0682	0.340033	6.08234	1.18444e-09	2.31361e-07
XM_012104448.3	59.7802	-1.35946	0.398353	-3.41271	0.000643198	0.00902326
XM_012104542.3	92.1587	-1.02872	0.254044	-4.04939	5.13523e-05	0.0013643
XM_012104555.2	35.7986	1.39929	0.429277	3.25964	0.00111553	0.0133564
XM_012104987.3	14.0139	1.29128	0.476722	2.70866	0.00675565	0.0479109
XM_012104999.3	148.802	1.96993	0.626568	3.14401	0.00166652	0.0179613
XM_012105001.3	370.164	2.81882	0.741316	3.80246	0.000143266	0.00294722
XM_012105432.2	10.1582	-2.06191	0.696383	-2.96089	0.00306751	0.0270929
XM_012105457.3	37.5913	-1.14677	0.402297	-2.85056	0.00436429	0.0348837
XM_012105513.2	77.5456	-1.7291	0.416616	-4.15035	3.31973e-05	0.000964414
XM_012105682.3	648.09	-1.07767	0.393205	-2.74073	0.00613028	0.0447923
XM_012105836.2	525.773	-1.10201	0.358996	-3.06971	0.00214269	0.0214269
XM_012106233.3	85.5817	1.21691	0.33742	3.6065	0.000310354	0.0053089
XM_012106701.3	90.1547	1.2878	0.364149	3.53647	0.000405519	0.00643247
XM_012106760.3	488.681	1.01074	0.250886	4.0287	5.60869e-05	0.00145613
XM_012106959.3	496.878	-1.8596	0.26364	-7.05354	1.74423e-12	7.77698e-10
XM_012107161.3	105.821	-1.07706	0.392644	-2.74309	0.00608646	0.0445356
XM_012107258.3	56.4234	-1.89024	0.42565	-4.44082	8.96153e-06	0.000350765
XM_012117171.3	259.747	1.36233	0.416507	3.27086	0.00107221	0.0129511
XM_012119517.3	59.4121	1.44461	0.500667	2.88538	0.00390946	0.0321246
XM_012120711.3	52.0536	-1.71012	0.527092	-3.24445	0.00117677	0.0138392
XM_012123737.3	93.7403	1.52239	0.458816	3.31809	0.000906355	0.0115033
XM_012125908.3	374.659	1.74711	0.495247	3.52775	0.00041911	0.00656179
XM_012127648.3	55.4267	-1.03094	0.364908	-2.82519	0.00472525	0.0369622
XM_012129870.3	409.884	-1.02471	0.202843	-5.05172	4.37848e-07	3.13995e-05
XM_012130401.3	39.4309	1.893	0.643623	2.94117	0.00326978	0.0282729
XM_012135066.3	96.8617	-4.27744	1.35257	-3.16246	0.00156442	0.0171127
XM_012156222.3	304.46	-1.84846	0.382381	-4.83408	1.33764e-06	7.70648e-05
XM_012159735.3	216.572	-1.02088	0.34775	-2.93569	0.0033281	0.0286323
XM_012164245.3	202.699	-1.72703	0.310451	-5.56297	2.65224e-08	3.16264e-06
XM_012168865.3	60.6931	1.82015	0.314896	5.78015	7.4634e-09	1.08563e-06
XM_012169544.2	33.1363	1.78527	0.564142	3.16457	0.00155311	0.0170162
XM_012173773.2	79.4489	-1.32733	0.401594	-3.30516	0.000949218	0.0119073
XM_012174075.3	155.662	1.74825	0.518241	3.37342	0.000742395	0.0100043
XM_012174132.2	13700.9	2.14802	0.252418	8.50976	1.74295e-17	2.90187e-14
XM_012174171.3	69.8918	1.93695	0.342955	5.64782	1.62494e-08	2.13303e-06
XM_012174391.3	636.598	1.33364	0.307078	4.343	1.40553e-05	0.000493619
XM_012174665.3	35.3675	-2.55641	0.542148	-4.71533	2.41321e-06	0.000124048
XM_012174922.3	66.0691	1.22566	0.345687	3.54559	0.000391728	0.00627193
XM_012175302.2	47.4365	-1.14069	0.298965	-3.81545	0.000135934	0.00283248
XM_012175682.3	432.255	-1.11181	0.335851	-3.31043	0.000931535	0.0117285
XM_012176039.3	1674.6	1.66894	0.366712	4.55111	5.33646e-06	0.000232874
XM_012177097.3	9.65253	1.80044	0.662714	2.71677	0.00659222	0.0470329
XM_012177112.3	54.5411	-1.4696	0.416434	-3.52901	0.000417125	0.00655072
XM_012177152.3	715.841	-1.5526	0.273627	-5.67413	1.39395e-08	1.86862e-06
XM_012177153.3	55.5414	-3.50688	0.575419	-6.09448	1.09794e-09	2.20772e-07
XM_012177191.3	1013.22	-1.20214	0.441463	-2.72308	0.0064676	0.0464788
XM_012177246.3	77.1764	1.87743	0.278002	6.75329	1.44532e-11	4.94057e-09
XM_012177564.2	2857.59	1.20153	0.222705	5.39514	6.8469e-08	6.75144e-06
XM_012177565.3	10030.8	1.16132	0.358926	3.23553	0.00121415	0.0141812
XM_012177639.3	239.118	1.04086	0.305225	3.41015	0.000649282	0.00907755
XM_012178706.3	244.273	-1.54495	0.374229	-4.12837	3.65348e-05	0.00103632
XM_012178719.3	2500	-1.52921	0.401464	-3.80908	0.000139483	0.00288677
XM_012178938.2	263.565	-1.20013	0.270946	-4.4294	9.44951e-06	0.000364303
XM_012178966.3	71.6708	-1.13037	0.415647	-2.71955	0.00653711	0.0467748
XM_012179364.3	80.7334	-1.05463	0.377829	-2.7913	0.00524963	0.0399517
XM_012179539.3	42.1148	1.70139	0.429507	3.96126	7.45553e-05	0.00182179
XM_012179698.3	2133.17	1.5456	0.211283	7.31531	2.56784e-13	1.64583e-10
XM_012179902.3	135.309	1.8694	0.4514	4.14134	3.45286e-05	0.000991851
XM_012179905.3	896.804	1.03402	0.345221	2.99524	0.00274231	0.0252843
XM_012180278.3	108.37	-1.56244	0.462587	-3.37763	0.000731147	0.00990477
XM_012180568.2	287.768	1.48904	0.430751	3.45685	0.000546528	0.00797625
XM_012180738.2	438.145	-1.56144	0.385945	-4.04576	5.21526e-05	0.00138376
XM_012180858.3	60.1196	1.23503	0.458463	2.69385	0.00706325	0.0493249
XM_012181032.3	485.469	1.5688	0.493018	3.18204	0.00146241	0.0162305
XM_012181220.3	284.494	3.26139	0.544618	5.9884	2.11911e-09	3.74681e-07
XM_012181230.3	250.242	1.1872	0.396684	2.99281	0.00276418	0.0254458
XM_012181404.3	156.316	-1.36073	0.458475	-2.96794	0.00299799	0.0267226
XM_012181488.3	659.266	-1.00819	0.343733	-2.93306	0.00335634	0.0287907
XM_012181654.3	62.4265	-1.20577	0.356762	-3.37976	0.000725501	0.00984129
XM_012181719.3	258.306	-1.402	0.424911	-3.2995	0.000968565	0.0120455
XM_012182074.3	252.231	1.40675	0.440222	3.19556	0.00139561	0.0156506
XM_012182468.3	563.462	1.07992	0.393772	2.74251	0.0060972	0.0445983
XM_012182487.2	33.0245	-1.73967	0.627159	-2.77389	0.00553905	0.041462
XM_012182858.3	45.5282	1.556	0.381658	4.07695	4.56309e-05	0.00123612
XM_012182958.3	295.041	1.29418	0.31786	4.07154	4.67042e-05	0.0012554
XM_012183145.2	20.9458	-1.61246	0.599309	-2.69054	0.00713369	0.0496478
XM_012183611.3	26.7164	-1.58706	0.437331	-3.62898	0.000284546	0.00496263
XM_012184545.3	1246.85	-2.0458	0.445569	-4.59144	4.40201e-06	0.000201602
XM_012184709.3	205.137	1.84355	0.451147	4.08635	4.38212e-05	0.00119359
XM_012185066.3	64.6738	-2.17713	0.396926	-5.48498	4.13513e-08	4.56846e-06
XM_012185380.3	241.378	-1.41679	0.308752	-4.58878	4.45847e-06	0.000203207
XM_012186026.2	133.618	1.511	0.213353	7.08214	1.41943e-12	6.46942e-10
XM_012186048.3	31.8731	1.11072	0.364244	3.04938	0.00229313	0.0224526
XM_012186068.3	2032.42	1.481	0.412714	3.58844	0.000332661	0.00558336
XM_012186079.3	342.766	3.31169	1.10582	2.99479	0.00274636	0.0253045
XM_012186345.2	108.559	1.40049	0.455654	3.07358	0.00211506	0.0212334
XM_012186603.3	10.7784	1.84706	0.614937	3.00365	0.00266761	0.0249195
XM_012186921.3	1073.39	2.2028	0.464934	4.73788	2.15966e-06	0.000113576
XM_012187078.3	20.6031	1.4635	0.507368	2.88449	0.00392042	0.0321889
XM_012187544.3	27.4933	1.11942	0.356746	3.13787	0.00170181	0.0182457
XM_012187773.2	297.994	1.00301	0.35704	2.80924	0.00496587	0.0382607
XM_012188064.3	44.3504	1.07436	0.383187	2.80375	0.00505127	0.0387441
XM_012188442.2	21.5167	-1.4271	0.524719	-2.71973	0.0065335	0.0467748
XM_012188639.3	2566.09	-1.06751	0.286227	-3.72959	0.000191789	0.00369352
XM_012188652.3	203.509	-1.0586	0.237865	-4.45042	8.57013e-06	0.000337424
XM_012188680.3	623.9	-1.10652	0.19136	-5.78241	7.36379e-09	1.08233e-06
XM_012188968.3	175.11	-1.3981	0.355094	-3.93726	8.24188e-05	0.00195395
XM_012189018.3	51.5879	-2.28913	0.686324	-3.33535	0.000851933	0.011038
XM_012189121.3	230.147	1.20743	0.246099	4.90628	9.28216e-07	5.83848e-05
XM_012189754.3	40.3612	-1.20481	0.328802	-3.66423	0.000248081	0.00449086
XM_012190033.3	154.804	1.15228	0.315283	3.65473	0.000257449	0.00459554
XM_012190148.3	150.349	4.64529	1.48268	3.13303	0.00173011	0.018472
XM_012190227.3	40.3128	-1.85723	0.482785	-3.84692	0.000119614	0.00257427
XM_012190355.3	161.519	2.00613	0.635353	3.1575	0.00159126	0.0173139
XM_012190433.3	99.625	1.44871	0.530892	2.72882	0.0063562	0.0459879
XM_012190490.3	46.1017	1.51715	0.550803	2.75443	0.0058794	0.0433296
XM_015091655.2	55.5257	2.85262	0.63632	4.483	7.35998e-06	0.000303119
XM_015091726.2	243.862	-1.68929	0.603137	-2.80083	0.00509706	0.0390369
XM_015091798.2	83.4093	1.29043	0.475499	2.71384	0.0066508	0.0473639
XM_015091823.2	29.3873	1.40775	0.346404	4.06391	4.82575e-05	0.00128875
XM_015091840.2	173.603	-1.79631	0.417394	-4.30362	1.68028e-05	0.000569294
XM_015091895.2	346.325	1.77647	0.316647	5.61025	2.02033e-08	2.4962e-06
XM_015092139.2	1061.86	1.08317	0.261411	4.14355	3.41976e-05	0.000985101
XM_015092210.2	322.734	-1.93938	0.308196	-6.29269	3.12002e-10	7.19008e-08
XM_015092275.2	187.885	-1.49146	0.490898	-3.03823	0.00237972	0.0229654
XM_015092651.2	284.982	-1.11208	0.288367	-3.85649	0.000115027	0.00249916
XM_015093120.2	89.5899	1.32638	0.379058	3.49914	0.000466757	0.00713341
XM_015093334.2	1373.89	-1.44744	0.344178	-4.2055	2.60506e-05	0.000807096
XM_015093424.2	95.8827	1.14795	0.217946	5.26715	1.38558e-07	1.20416e-05
XM_015093462.2	563.781	1.1525	0.191319	6.02396	1.70199e-09	3.17344e-07
XM_015093523.2	588.298	1.52785	0.342018	4.46717	7.92595e-06	0.000318748
XM_015093618.2	241.468	1.11752	0.262682	4.25428	2.0972e-05	0.000666878
XM_015093679.2	644.481	1.49371	0.304022	4.91316	8.9621e-07	5.65723e-05
XM_015093732.2	130.014	1.79551	0.561488	3.19777	0.00138494	0.0155986
XM_015093875.2	8.44115	3.17195	0.944995	3.35658	0.000789119	0.0104756
XM_015094199.2	537.22	1.46217	0.171537	8.52391	1.54255e-17	2.87615e-14
XM_015094234.2	573.022	1.7484	0.211469	8.2679	1.3634e-16	1.47175e-13
XM_015094249.2	75.8013	1.28953	0.424805	3.03559	0.00240067	0.0231054
XM_015094293.2	1467.63	-1.07609	0.273542	-3.93392	8.35729e-05	0.00197475
XM_015094483.2	23.1823	1.45024	0.482557	3.00532	0.00265301	0.0248454
XM_015094610.2	316.4	2.82452	0.333797	8.46177	2.63354e-17	3.37586e-14
XM_015094647.2	4920.54	-1.53726	0.354211	-4.33997	1.42504e-05	0.000497916
XM_015094745.2	279.471	1.08064	0.304205	3.55233	0.00038183	0.00614704
XM_015095020.2	358.823	1.14057	0.340743	3.34731	0.000815992	0.0106939
XM_015095342.2	1177.85	1.0005	0.202875	4.93159	8.1561e-07	5.30395e-05
XM_015095366.2	871.504	-1.08964	0.312149	-3.49077	0.000481631	0.00727412
XM_015095690.2	19.2355	-1.80369	0.556239	-3.24265	0.00118422	0.0139029
XM_015096153.2	1793.94	-1.37331	0.435508	-3.15334	0.00161413	0.0174886
XM_015096485.2	85.1562	1.45612	0.516764	2.81777	0.00483592	0.0375699
XM_015096684.2	31.3477	-1.91908	0.543968	-3.52794	0.000418814	0.00656179
XM_015096783.2	497.222	-1.19209	0.381635	-3.12363	0.00178633	0.0187981
XM_015096866.2	120.558	-1.00277	0.321483	-3.11921	0.00181339	0.0189758
XM_015097395.2	737.095	-1.49476	0.463628	-3.22405	0.0012639	0.0145797
XM_015097509.2	282.193	-3.77276	0.592537	-6.36714	1.92591e-10	4.92103e-08
XM_015097753.2	46.7313	1.53716	0.553951	2.77491	0.00552175	0.0413778
XM_015097930.2	113.445	-1.1895	0.39004	-3.04968	0.00229086	0.0224489
XM_015097989.2	220.087	1.02637	0.167682	6.1209	9.30467e-10	1.88949e-07
XM_015098228.2	274.191	1.86447	0.339671	5.48905	4.04103e-08	4.50443e-06
XM_015098436.2	331.003	1.38485	0.218012	6.3522	2.12253e-10	5.1825e-08
XM_015098683.2	116.775	2.06544	0.655068	3.15302	0.00161592	0.0174987
XM_015098718.2	117.093	-1.07468	0.314876	-3.41304	0.000642436	0.00901873
XM_015098775.2	859.786	2.93986	1.03783	2.83271	0.00461553	0.0362978
XM_015098783.2	79.6086	1.00882	0.275776	3.65812	0.000254076	0.00455468
XM_015098800.2	178.494	1.31761	0.335112	3.93184	8.42982e-05	0.00198048
XM_015098837.2	102.373	-1.241	0.420096	-2.95408	0.00313601	0.0275222
XM_015098993.2	67.1183	-1.77418	0.479085	-3.70326	0.000212846	0.00402348
XM_015099326.2	25.4683	1.59083	0.383865	4.14425	3.40934e-05	0.00098348
XM_015099337.2	441.269	-1.59053	0.383515	-4.14724	3.36513e-05	0.000973466
XM_015099394.2	1846.62	-1.20338	0.242615	-4.96003	7.04831e-07	4.66325e-05
XM_015099395.2	190.577	-1.1129	0.401119	-2.77449	0.0055288	0.0414004
XM_015099492.2	71.0552	1.79535	0.400282	4.4852	7.2847e-06	0.000300622
XM_015099825.2	548.412	-1.32691	0.336804	-3.9397	8.15836e-05	0.00193924
XM_015099878.2	87.192	-3.68737	0.814377	-4.52784	5.95883e-06	0.000254092
XM_015099882.2	151.24	1.2412	0.281474	4.40962	1.03552e-05	0.000391853
XM_015099884.2	940.631	-1.11343	0.316375	-3.51933	0.000432632	0.00674067
XM_015100072.2	52.156	-1.08465	0.31851	-3.40538	0.000660717	0.00918733
XM_015100188.2	158.19	-2.07358	0.580212	-3.57383	0.000351796	0.00579545
XM_015100368.2	510.228	1.26122	0.457059	2.75942	0.00579041	0.0429134
XM_015100701.2	50.7591	-2.08469	0.413954	-5.03605	4.75229e-07	3.37264e-05
XM_015101158.2	107.744	-1.6533	0.449812	-3.67553	0.000237353	0.0043543
XM_015101477.2	100.518	1.63179	0.467783	3.48836	0.000486002	0.00731321
XM_015101487.2	38.8337	1.46708	0.472771	3.10316	0.00191468	0.0197834
XM_015101668.2	59.5263	-1.21723	0.362411	-3.35871	0.000783074	0.0104156
XM_015101794.2	29.9396	-1.52659	0.502582	-3.03749	0.0023856	0.0229819
XM_015101904.2	425.366	-1.0253	0.23941	-4.28264	1.8469e-05	0.000606161
XM_015102080.2	2511.11	1.5187	0.225003	6.74971	1.48143e-11	4.98102e-09
XM_015102367.2	120.494	1.65483	0.357326	4.63116	3.63625e-06	0.000173038
XM_015102558.2	476.847	2.04449	0.317859	6.43208	1.25866e-10	3.51987e-08
XM_015102561.2	1273.48	1.99837	0.241589	8.27177	1.3199e-16	1.47175e-13
XM_015102565.2	2734.71	1.45245	0.20153	7.20711	5.715e-13	3.08459e-10
XM_015102673.2	1131.67	-1.577	0.53744	-2.93427	0.0033433	0.0287149
XM_015102796.2	159.6	-1.68337	0.342256	-4.91845	8.72311e-07	5.55624e-05
XM_015102811.2	149.905	-1.11004	0.333764	-3.32582	0.000881582	0.0113008
XM_015103331.2	436.032	1.214	0.190765	6.36386	1.96745e-10	4.92103e-08
XM_015103890.2	16.1578	2.4157	0.449648	5.37243	7.76805e-08	7.47994e-06
XM_015104192.2	85.5173	-2.00255	0.561573	-3.56597	0.000362516	0.005923
XM_015104252.2	412.614	1.00173	0.261304	3.83358	0.000126292	0.00268977
XM_015104401.2	30.6086	2.19466	0.408189	5.37658	7.59157e-08	7.37929e-06
XM_015104623.2	113.529	-1.94887	0.602513	-3.23457	0.00121828	0.0142077
XM_015104633.2	405.406	1.51073	0.242318	6.23448	4.53272e-10	1.0105e-07
XM_015104664.2	544.144	1.06356	0.248986	4.27156	1.94107e-05	0.000630926
XM_015105023.2	720.628	1.17093	0.155426	7.53367	4.93335e-14	3.61368e-11
XM_015105086.2	22.8143	-1.94858	0.567796	-3.43184	0.000599509	0.00855667
XM_027956237.1	40.9102	-1.03454	0.37912	-2.72879	0.00635669	0.0459879
XM_027956343.1	80.3731	-2.13364	0.591783	-3.60544	0.000311621	0.00532269
XM_027956385.1	206.513	-2.0577	0.510696	-4.02921	5.59639e-05	0.00145569
XM_027956398.1	440.105	1.23314	0.323962	3.80645	0.000140977	0.0029089
XM_027956417.1	1168.83	1.13438	0.25708	4.41256	1.02155e-05	0.000389443
XM_027956418.1	535.573	1.04512	0.251758	4.15129	3.30613e-05	0.000963192
XM_027956462.1	56.7991	-1.80648	0.610375	-2.95962	0.00308014	0.0271481
XM_027956495.1	72.7167	-2.04184	0.522815	-3.90548	9.40382e-05	0.00216225
XM_027956573.1	40.0359	-1.32625	0.421	-3.15025	0.00163132	0.0176375
XM_027956604.1	238.805	-1.36154	0.377936	-3.60258	0.000315078	0.00537625
XM_027956665.1	15.5628	-1.86578	0.664634	-2.80722	0.00499705	0.0384144
XM_027956694.1	41.0716	1.17972	0.391558	3.01289	0.00258774	0.0243513
XM_027956696.1	68.9447	1.67763	0.385073	4.35665	1.32068e-05	0.000472726
XM_027956727.1	25.9747	-2.17144	0.638268	-3.40208	0.000668739	0.00928
XM_027956780.1	97.1887	-1.27409	0.408706	-3.11737	0.00182472	0.0190749
XM_027956793.1	105.002	-1.02071	0.253857	-4.02079	5.80033e-05	0.0014882
XM_027956802.1	43.9546	-1.81083	0.49021	-3.69398	0.000220771	0.00413672
XM_027956844.1	159	-1.28082	0.31027	-4.12807	3.6582e-05	0.00103632
XM_027957063.1	702.253	-1.04855	0.197768	-5.30193	1.14588e-07	1.03991e-05
XM_027957067.1	35.1989	1.68541	0.510543	3.30121	0.000962695	0.0120193
XM_027957074.1	56.6636	1.12642	0.238799	4.71703	2.39311e-06	0.000123634
XM_027957114.1	354.062	-1.11282	0.291651	-3.81558	0.000135864	0.00283248
XM_027957131.1	73.6108	-1.29625	0.419165	-3.09245	0.00198514	0.0203069
XM_027957134.1	86.8007	-1.18503	0.304463	-3.89218	9.93494e-05	0.00225155
XM_027957147.1	180.47	-1.03499	0.227341	-4.5526	5.29861e-06	0.000231716
XM_027957149.1	161.261	1.15278	0.376648	3.06062	0.00220877	0.021938
XM_027957176.1	609.364	-1.23738	0.419735	-2.948	0.00319838	0.0278433
XM_027957227.1	50.7232	1.76907	0.482604	3.66568	0.000246683	0.00448137
XM_027957265.1	36.3851	-1.31734	0.46874	-2.81039	0.00494817	0.038213
XM_027957338.1	21.5307	-2.06324	0.637551	-3.2362	0.00121133	0.0141563
XM_027957340.1	19.8597	1.79595	0.616848	2.9115	0.00359703	0.0303352
XM_027957369.1	234.955	-1.06897	0.371207	-2.87971	0.0039804	0.0325288
XM_027957476.1	51.0959	1.35038	0.391375	3.45036	0.000559846	0.00813204
XM_027957488.1	152.914	-1.81333	0.577529	-3.13981	0.00169059	0.0181501
XM_027957536.1	65.349	-1.3354	0.350624	-3.80863	0.000139738	0.00288913
XM_027957605.1	55.0024	1.99584	0.317093	6.29419	3.09011e-10	7.19008e-08
XM_027957632.1	30.2219	1.35886	0.378134	3.59361	0.000326133	0.00551096
XM_027957669.1	47.5269	-1.17473	0.36255	-3.2402	0.00119446	0.0139991
XM_027957821.1	348.292	-1.04323	0.247781	-4.2103	2.55026e-05	0.000793716
XM_027957896.1	23.8841	-1.33657	0.46104	-2.89904	0.00374312	0.0310816
XM_027958013.1	6.04886	2.38547	0.847731	2.81395	0.00489371	0.0379041
XM_027958142.1	821.215	-1.22539	0.409106	-2.9953	0.00274179	0.0252843
XM_027958291.1	15.3031	-1.9998	0.606332	-3.2982	0.000973075	0.0120737
XM_027958379.1	56.4418	-1.354	0.344298	-3.93264	8.4018e-05	0.00197843
XM_027958389.1	117.024	1.41631	0.392167	3.6115	0.000304431	0.00522792
XM_027958431.1	80.2155	-1.68086	0.409017	-4.10951	3.96507e-05	0.00111062
XM_027958588.1	514.423	1.56863	0.26373	5.94787	2.71653e-09	4.52977e-07
XM_027958614.1	358.173	-1.19271	0.316651	-3.76662	0.00016547	0.00328537
XM_027958631.1	105.927	1.41189	0.339387	4.1601	3.18103e-05	0.000937399
XM_027958674.1	346.195	-1.85775	0.429146	-4.32894	1.49829e-05	0.000516469
XM_027958682.1	1179.22	1.17056	0.232419	5.03642	4.74325e-07	3.37264e-05
XM_027958689.1	25.5347	-1.97705	0.678357	-2.91447	0.00356295	0.0301096
XM_027958759.1	71.3557	-1.31544	0.409576	-3.21172	0.00131944	0.0150093
XM_027958788.1	8393.09	-1.22973	0.362763	-3.3899	0.000699179	0.00957287
XM_027958832.1	111.697	-1.40854	0.422464	-3.33411	0.000855736	0.0110663
XM_027958865.1	150.018	-1.94966	0.273884	-7.11854	1.09074e-12	5.20257e-10
XM_027958914.1	876.401	-1.10553	0.279105	-3.96097	7.46461e-05	0.00182179
XM_027958952.1	119.774	-2.16771	0.78293	-2.76872	0.00562772	0.0419789
XM_027958977.1	74.3408	1.57987	0.410745	3.84635	0.00011989	0.00257482
XM_027959069.1	503.064	1.73955	0.354063	4.91311	8.9644e-07	5.65723e-05
XM_027959076.1	234.804	2.3314	0.574081	4.0611	4.88418e-05	0.00130097
XM_027959078.1	312.299	2.25159	0.43142	5.21903	1.79862e-07	1.49351e-05
XM_027959082.1	1514.72	1.1715	0.185205	6.32543	2.5253e-10	6.02254e-08
XM_027959083.1	685.928	1.86147	0.530212	3.51081	0.000446746	0.00691529
XM_027959086.1	62.8595	2.52024	0.560759	4.49434	6.97876e-06	0.000291516
XM_027959087.1	62.8595	2.52024	0.560759	4.49434	6.97876e-06	0.000291516
XM_027959091.1	823.347	1.30968	0.140322	9.33336	1.02571e-20	5.25932e-17
XM_027959092.1	1826.26	1.53336	0.287845	5.32704	9.98282e-08	9.28871e-06
XM_027959096.1	684.056	2.05519	0.424938	4.83644	1.32188e-06	7.65867e-05
XM_027959098.1	357.975	2.00979	0.506134	3.97088	7.16083e-05	0.0017589
XM_027959099.1	1158.28	1.73223	0.203707	8.50352	1.83931e-17	2.90187e-14
XM_027959155.1	32.6318	1.22128	0.342951	3.56111	0.000369291	0.00600092
XM_027959206.1	135.584	1.03256	0.308544	3.34657	0.00081818	0.0107028
XM_027959209.1	230.531	-1.13	0.252608	-4.47335	7.70044e-06	0.000313987
XM_027959256.1	19.6021	-1.55988	0.528139	-2.95354	0.00314149	0.0275351
XM_027959263.1	374.277	-1.10215	0.405645	-2.71703	0.00658697	0.0470329
XM_027959276.1	308.578	-1.01242	0.214053	-4.72977	2.24773e-06	0.000117305
XM_027959281.1	707.502	1.05133	0.266731	3.94154	8.09596e-05	0.00193304
XM_027959304.1	69.8676	-1.36579	0.320561	-4.26062	2.03861e-05	0.000652517
XM_027959549.1	86.3047	-1.15235	0.27543	-4.18383	2.86643e-05	0.000864565
XM_027959591.1	18.5265	1.30727	0.442505	2.95424	0.00313442	0.0275222
XM_027959625.1	19.0236	-1.28505	0.464808	-2.76469	0.00569761	0.0423984
XM_027959820.1	216.839	-1.36213	0.308613	-4.41371	1.01614e-05	0.000388101
XM_027959824.1	90.1119	-1.11976	0.380234	-2.94492	0.00323043	0.0280603
XM_027959826.1	142.814	-1.65585	0.418925	-3.95262	7.72996e-05	0.00186519
XM_027959837.1	28.0611	-1.57236	0.410497	-3.83038	0.000127947	0.00271938
XM_027959877.1	129.431	-1.44917	0.358729	-4.03973	5.35132e-05	0.00141431
XM_027959912.1	42.0362	-1.07889	0.378545	-2.8501	0.00437062	0.0349207
XM_027959914.1	221.405	-1.61818	0.286	-5.65797	1.53177e-08	2.04004e-06
XM_027959919.1	23.7042	2.57523	0.470623	5.47196	4.45078e-08	4.85562e-06
XM_027959979.1	124.474	-1.02185	0.301357	-3.39083	0.000696808	0.00955356
XM_027960019.1	53.7706	-1.06835	0.377782	-2.82796	0.00468458	0.036672
XM_027960043.1	281.785	-2.15725	0.376316	-5.73256	9.89251e-09	1.38024e-06
XM_027960156.1	1316.6	1.37999	0.479386	2.87867	0.00399357	0.0325808
XM_027960264.1	60.8827	-1.02686	0.380354	-2.69975	0.0069392	0.0487408
XM_027960419.1	174.902	-1.00357	0.312187	-3.21463	0.00130612	0.0149406
XM_027960445.1	221.145	3.79471	1.08638	3.49299	0.000477637	0.00724582
XM_027960450.1	61.4001	1.91118	0.64333	2.97076	0.0029706	0.0265246
XM_027960452.1	180.698	-1.44354	0.285169	-5.06205	4.14764e-07	2.99789e-05
XM_027960473.1	143.501	-1.54621	0.26653	-5.80128	6.58113e-09	9.92493e-07
XM_027960478.1	84.558	-1.58946	0.569351	-2.7917	0.00524319	0.0399175
XM_027960594.1	96.4113	-1.5827	0.403582	-3.92163	8.79525e-05	0.00205691
XM_027960693.1	10.4944	2.50062	0.589088	4.2449	2.18687e-05	0.000693242
XM_027960777.1	497.43	-1.02505	0.290169	-3.5326	0.0004115	0.00649341
XM_027960802.1	361.967	1.80444	0.618048	2.91958	0.00350504	0.0297551
XM_027960803.1	1500.98	1.35585	0.399783	3.39148	0.000695163	0.00954337
XM_027960818.1	329.774	1.57619	0.463862	3.39798	0.000678851	0.00935702
XM_027960994.1	78.7196	-1.10099	0.302388	-3.64097	0.000271609	0.00480232
XM_027961073.1	48.5649	-1.37989	0.482491	-2.85993	0.00423735	0.0340949
XM_027961162.1	111.253	1.16495	0.242386	4.80618	1.53842e-06	8.62999e-05
XM_027961176.1	111.521	1.987	0.386427	5.14198	2.71861e-07	2.09882e-05
XM_027961193.1	40.0051	1.42424	0.466374	3.05386	0.00225917	0.0221913
XM_027961220.1	22.0234	2.2255	0.6828	3.25937	0.0011166	0.0133615
XM_027961243.1	25.6493	-1.65127	0.442994	-3.72752	0.000193371	0.00370419
XM_027961291.1	596.784	1.00074	0.282929	3.53708	0.000404583	0.0064226
XM_027961303.1	28.9958	-1.28838	0.476787	-2.70222	0.00688783	0.0485128
XM_027961316.1	46.8905	-1.74735	0.509584	-3.42897	0.000605866	0.00861178
XM_027961369.1	108.716	1.45711	0.396085	3.67878	0.00023435	0.00431079
XM_027961425.1	23.9162	-1.62381	0.40835	-3.97652	6.99309e-05	0.00172805
XM_027961438.1	94.9839	-1.1285	0.370116	-3.04906	0.00229562	0.0224526
XM_027961608.1	186.636	-1.05721	0.228933	-4.618	3.87456e-06	0.000182264
XM_027961621.1	723.449	1.17897	0.41473	2.84274	0.00447275	0.0355016
XM_027961682.1	144.12	-1.6446	0.594559	-2.76607	0.00567357	0.0422684
XM_027961781.1	143.845	-1.11196	0.321673	-3.45679	0.000546644	0.00797625
XM_027961866.1	1708.6	1.09663	0.154037	7.11925	1.08514e-12	5.20257e-10
XM_027961898.1	65.1628	-1.61233	0.522485	-3.08589	0.00202945	0.0205855
XM_027961903.1	74.0999	-1.0909	0.404472	-2.6971	0.00699455	0.0490288
XM_027961934.1	356.124	1.00607	0.279813	3.59551	0.000323753	0.00547869
XM_027961939.1	84.4423	-1.55761	0.416546	-3.73934	0.000184501	0.00358683
XM_027961942.1	247.831	1.13935	0.410789	2.77356	0.00554466	0.0414889
XM_027961943.1	48.7951	1.2038	0.359323	3.3502	0.000807541	0.0106035
XM_027961962.1	1055.93	-2.0971	0.521346	-4.02247	5.7592e-05	0.00148394
XM_027961991.1	189.329	-1.11369	0.287923	-3.86802	0.000109723	0.00241202
XM_027962024.1	187.519	-1.07095	0.258775	-4.13854	3.4952e-05	0.00100121
XM_027962029.1	280.127	1.12178	0.334445	3.35416	0.000796064	0.0105269
XM_027962110.1	53.5414	1.27606	0.429423	2.97158	0.00296275	0.0264661
XM_027962134.1	177.808	1.76324	0.304762	5.78562	7.2244e-09	1.07371e-06
XM_027962227.1	26.8819	-1.77077	0.512977	-3.45194	0.000556563	0.00809008
XM_027962246.1	150.381	1.5208	0.532022	2.85853	0.00425604	0.0342185
XM_027962251.1	48.4465	1.11083	0.33391	3.32672	0.000878739	0.0112784
XM_027962261.1	324.909	-1.10729	0.283309	-3.9084	9.29082e-05	0.00214347
XM_027962317.1	153.372	-1.39122	0.489145	-2.84419	0.00445248	0.0353955
XM_027962331.1	125.124	2.62873	0.380883	6.90168	5.139e-12	2.06669e-09
XM_027962354.1	43.085	-2.29923	0.705362	-3.25965	0.00111552	0.0133564
XM_027962489.1	56.9093	-1.30044	0.471535	-2.75789	0.00581762	0.043029
XM_027962589.1	127.257	-1.20223	0.443082	-2.71333	0.00666115	0.0474175
XM_027962613.1	497.31	3.08859	0.440074	7.01835	2.24511e-12	9.59317e-10
XM_027962632.1	392.931	-1.30126	0.257069	-5.06189	4.15115e-07	2.99789e-05
XM_027962664.1	86.4071	1.9119	0.558676	3.42221	0.000621152	0.00878609
XM_027962667.1	62.2284	-1.7272	0.358494	-4.81793	1.45053e-06	8.21833e-05
XM_027962673.1	254.322	1.56921	0.529364	2.96433	0.00303345	0.0269567
XM_027962674.1	165.637	1.4486	0.278983	5.19244	2.07557e-07	1.66289e-05
XM_027962735.1	92.0301	-1.0028	0.345083	-2.90598	0.00366107	0.0306734
XM_027962752.1	438.795	-1.27591	0.383079	-3.33068	0.000866351	0.0111473
XM_027962807.1	119.384	1.00014	0.358001	2.79368	0.00521123	0.0397185
XM_027962874.1	24.9461	-1.80762	0.462616	-3.90739	9.3297e-05	0.00215002
XM_027963023.1	65.9237	-1.34598	0.460419	-2.92338	0.0034625	0.0294794
XM_027963034.1	88.4182	1.16578	0.220594	5.28472	1.25896e-07	1.12756e-05
XM_027963036.1	11.9243	2.13252	0.643464	3.31413	0.0009193	0.0116244
XM_027963084.1	153.363	1.06886	0.266145	4.01608	5.91751e-05	0.00151521
XM_027963089.1	48.4754	1.29473	0.459471	2.81787	0.00483436	0.0375699
XM_027963121.1	82.44	2.13994	0.43022	4.97406	6.55659e-07	4.45284e-05
XM_027963131.1	87.2094	-1.60376	0.513919	-3.12065	0.00180452	0.018912
XM_027963202.1	14.5141	2.1515	0.736476	2.92134	0.00348531	0.0296367
XM_027963210.1	18.0177	1.50131	0.50702	2.96105	0.0030659	0.0270924
XM_027963220.1	37.3323	1.6339	0.38136	4.2844	1.83233e-05	0.000603229
XM_027963281.1	265.474	-1.15041	0.417797	-2.75352	0.00589574	0.0434189
XM_027963354.1	267.437	-1.08797	0.399823	-2.72113	0.00650588	0.0466395
XM_027963366.1	61.3005	-1.12379	0.355659	-3.15973	0.00157917	0.0172145
XM_027963396.1	158.387	1.23986	0.322713	3.842	0.000122036	0.00261269
XM_027963471.1	51.1959	1.23964	0.352412	3.5176	0.000435471	0.0067663
XM_027963545.1	237.126	-1.10518	0.301584	-3.66459	0.000247739	0.00448863
XM_027963651.1	206.995	1.23045	0.214331	5.74089	9.41805e-09	1.32304e-06
XM_027963891.1	24.7124	2.22263	0.798436	2.78373	0.00537385	0.0406072
XM_027963904.1	51.7901	3.36195	0.616537	5.45297	4.95362e-08	5.25633e-06
XM_027964005.1	39.6295	1.19311	0.404693	2.94819	0.0031964	0.0278433
XM_027964038.1	38.3615	-2.0327	0.408471	-4.97636	6.47903e-07	4.41478e-05
XM_027964070.1	43.0695	-1.22546	0.43758	-2.80054	0.00510172	0.0390503
XM_027964083.1	136.603	-1.73342	0.456429	-3.79779	0.000145994	0.0029824
XM_027964116.1	640.753	1.00465	0.187649	5.35391	8.60724e-08	8.15518e-06
XM_027964122.1	185.794	-1.07129	0.384226	-2.78818	0.00530057	0.0402349
XM_027964134.1	218.105	1.50176	0.304786	4.92727	8.33851e-07	5.39504e-05
XM_027964141.1	174.961	-1.09596	0.376375	-2.91189	0.00359251	0.0303095
XM_027964168.1	208.215	1.03248	0.268794	3.84116	0.000122456	0.00261622
XM_027964180.1	37.2432	1.16867	0.407926	2.86491	0.00417124	0.0337085
XM_027964242.1	360.388	-1.02606	0.327466	-3.13334	0.00172828	0.018462
XM_027964266.1	1217.05	1.79002	0.530554	3.37386	0.000741225	0.0100043
XM_027964344.1	406.74	-1.3052	0.31855	-4.09732	4.17955e-05	0.00115529
XM_027964414.1	52.5508	1.28095	0.393214	3.25765	0.00112338	0.0134175
XM_027964434.1	12.9037	-1.70364	0.625387	-2.72413	0.00644705	0.0464124
XM_027964556.1	330.534	-1.18126	0.392307	-3.01105	0.00260347	0.0244381
XM_027964615.1	45.1523	-1.45338	0.440362	-3.30043	0.00096538	0.0120349
XM_027964651.1	58.9481	-1.74906	0.429041	-4.07668	4.5684e-05	0.00123612
XM_027964785.1	50.0166	-1.40889	0.476539	-2.9565	0.00311156	0.027378
XM_027964793.1	190.152	-1.99327	0.47532	-4.19353	2.74643e-05	0.000836987
XM_027964804.1	53.0868	-1.19136	0.4404	-2.70518	0.00682672	0.0482814
XM_027964846.1	40.3931	1.39269	0.462322	3.01238	0.00259212	0.024365
XM_027964972.1	1170.94	1.40442	0.249273	5.63406	1.76012e-08	2.25587e-06
XM_027964973.1	327.167	1.00756	0.234922	4.28892	1.79545e-05	0.000594907
XM_027964994.1	246.203	1.32125	0.301806	4.37781	1.19878e-05	0.000439838
XM_027964998.1	165.489	-1.02133	0.362972	-2.8138	0.0048959	0.0379067
XM_027965073.1	174.573	-1.53461	0.488623	-3.14068	0.00168556	0.0181094
XM_027965167.1	86.6986	1.23756	0.310657	3.98368	6.7857e-05	0.00168289
XM_027965197.1	55.2459	1.06855	0.334037	3.19889	0.00137958	0.0155547
XM_027965322.1	53.96	1.13118	0.385193	2.93666	0.00331766	0.0285664
XM_027965336.1	77.2337	-1.09908	0.294009	-3.73824	0.00018531	0.00359916
XM_027965381.1	56.5643	-1.11639	0.378169	-2.9521	0.0031562	0.0276247
XM_027965457.1	83.87	-1.02974	0.297843	-3.45732	0.000545569	0.0079755
XM_027965546.1	93.0662	-1.21024	0.368011	-3.2886	0.00100688	0.0123956
XM_027965574.1	9.8702	2.10998	0.689751	3.05905	0.00222043	0.0219706
XM_027965599.1	28.3184	1.02872	0.339169	3.03307	0.0024208	0.0232556
XM_027965664.1	131.107	3.31889	0.594511	5.58255	2.37019e-08	2.87648e-06
XM_027965698.1	2447.22	3.90006	1.30885	2.97975	0.00288481	0.026065
XM_027965748.1	51.5534	-1.72236	0.559349	-3.07923	0.00207536	0.0209167
XM_027965785.1	119.067	1.10076	0.396302	2.77757	0.00547665	0.0411282
XM_027965950.1	176.649	-1.08561	0.332313	-3.26682	0.00108762	0.0130987
XM_027966005.1	28.2242	-1.50081	0.487437	-3.07899	0.00207705	0.0209235
XM_027966081.1	348.359	1.01144	0.320694	3.15392	0.00161092	0.0174668
XM_027966120.1	93.2765	1.13289	0.243593	4.65076	3.30708e-06	0.000161112
XM_027966180.1	59.8754	-1.00361	0.311343	-3.22347	0.00126646	0.0145928
XM_027966220.1	164.229	-1.63248	0.383087	-4.26137	2.0318e-05	0.000652148
XM_027966269.1	631.971	-1.02968	0.119144	-8.64234	5.50746e-18	1.25509e-14
XM_027966273.1	600.478	-1.47665	0.389767	-3.78854	0.000151532	0.00307716
XM_027966282.1	20.8219	1.4892	0.533556	2.79108	0.00525329	0.0399648
XM_027966307.1	202.113	-1.12571	0.211984	-5.31036	1.09409e-07	1.00178e-05
XM_027966435.1	1413.1	-1.26588	0.276572	-4.57702	4.71641e-06	0.00021354
XM_027966487.1	86.2288	-2.23463	0.609979	-3.66346	0.000248834	0.00450051
XM_027966494.1	254.089	-1.21492	0.406314	-2.99012	0.00278872	0.0255396
XM_027966531.1	88.2781	2.20298	0.397483	5.54233	2.9848e-08	3.49819e-06
XM_027966660.1	1131.74	1.01328	0.119714	8.46421	2.57895e-17	3.37586e-14
XM_027966790.1	61.298	-2.0943	0.67086	-3.12181	0.0017974	0.0188598
XM_027966798.1	126.611	1.21406	0.311058	3.90302	9.49991e-05	0.00217702
XM_027966811.1	82.2483	-1.31472	0.350797	-3.7478	0.000178389	0.00349452
XM_027966816.1	792.896	1.10803	0.265603	4.17174	3.02277e-05	0.000901894
XM_027966855.1	102.878	-1.33027	0.385849	-3.44765	0.000565496	0.00818512
XM_027966873.1	56.7495	-1.50958	0.387901	-3.89167	9.95565e-05	0.00225376
XM_027967004.1	128.755	1.06373	0.327467	3.24835	0.00116078	0.0137378
XM_027967016.1	146.352	1.03238	0.233352	4.42415	9.68228e-06	0.000371184
XM_027967037.1	159.643	1.8806	0.410593	4.58021	4.64508e-06	0.000210775
XM_027967054.1	690.744	1.22592	0.217631	5.63302	1.77082e-08	2.25587e-06
XM_027967088.1	317.395	-1.45006	0.311864	-4.64966	3.32486e-06	0.000161594
XM_027967106.1	135.929	1.40087	0.36844	3.80218	0.000143428	0.00294761
XM_027967131.1	126.392	-1.69483	0.550357	-3.07951	0.00207341	0.0209167
XM_027967145.1	39.5775	1.49766	0.389342	3.84664	0.000119751	0.00257451
XM_027967169.1	61.0609	-1.15008	0.402163	-2.85974	0.00423987	0.0341019
XM_027967184.1	59.9374	-1.15328	0.330281	-3.49183	0.00047972	0.00726666
XM_027967221.1	1214.88	-1.3203	0.424698	-3.10879	0.00187854	0.0194787
XM_027967227.1	72.537	1.22447	0.436416	2.80574	0.00502006	0.0385479
XM_027967233.1	16.5375	-1.44795	0.483844	-2.9926	0.0027661	0.0254521
XM_027967244.1	115.027	-1.25317	0.33563	-3.73378	0.000188624	0.00364969
XM_027967267.1	34.2615	-1.39405	0.50799	-2.74425	0.00606487	0.0444093
XM_027967271.1	483.712	-1.30133	0.258523	-5.03373	4.81017e-07	3.40195e-05
XM_027967283.1	1380.53	3.40332	1.13319	3.00329	0.00267074	0.0249326
XM_027967332.1	2010.2	7.78779	1.18764	6.55737	5.47641e-11	1.67643e-08
XM_027967338.1	534.248	1.17448	0.263465	4.45782	8.27986e-06	0.000328472
XM_027967378.1	99.1831	1.96697	0.432896	4.54374	5.52647e-06	0.000239131
XM_027967447.1	38.5838	-1.86915	0.530813	-3.5213	0.000429436	0.006703
XM_027967461.1	148.522	1.71952	0.383289	4.48623	7.24962e-06	0.000300383
XM_027967507.1	63.6537	2.53632	0.320881	7.90423	2.69602e-15	2.12916e-12
XM_027967533.1	1367.36	1.27135	0.199428	6.37499	1.82978e-10	4.75048e-08
XM_027967561.1	124.352	-1.46722	0.460149	-3.18859	0.0014297	0.0159617
XM_027967624.1	228.748	-1.35985	0.492544	-2.76087	0.00576469	0.0428073
XM_027967629.1	359.252	-1.31996	0.341655	-3.86344	0.000111802	0.00245247
XM_027967649.1	23.7193	-1.18999	0.369998	-3.2162	0.00129899	0.0148757
XM_027967672.1	17.5425	1.73663	0.563217	3.08341	0.00204643	0.0207021
XM_027967777.1	348.274	1.07262	0.280893	3.81862	0.000134203	0.00281729
XM_027967842.1	222.545	1.00781	0.315788	3.19139	0.00141588	0.0158341
XM_027967851.1	16.8037	-2.22817	0.623583	-3.57318	0.000352678	0.00580067
XM_027967872.1	39.9944	-1.02922	0.362373	-2.84022	0.00450829	0.0357008
XM_027967888.1	22.252	2.01638	0.62845	3.2085	0.00133427	0.0151411
XM_027967922.1	487.184	1.20467	0.199836	6.02829	1.65702e-09	3.14681e-07
XM_027968032.1	364.017	-1.2964	0.255353	-5.07689	3.83655e-07	2.86137e-05
XM_027968126.1	75.1625	1.53544	0.469389	3.27115	0.00107111	0.0129455
XM_027968166.1	414.08	1.18482	0.212094	5.58628	2.31982e-08	2.83212e-06
XM_027968167.1	579.055	1.15572	0.245952	4.69898	2.61467e-06	0.000132412
XM_027968173.1	199.273	1.30971	0.224334	5.83822	5.27617e-09	8.32417e-07
XM_027968201.1	11.2546	-1.80055	0.569015	-3.16432	0.00155444	0.0170217
XM_027968263.1	936.306	-1.51769	0.496004	-3.05983	0.00221465	0.0219565
XM_027968271.1	169.333	-1.54593	0.564236	-2.73987	0.00614636	0.0448938
XM_027968307.1	46.6865	1.11795	0.336716	3.32015	0.000899703	0.0114474
XM_027968321.1	507.661	1.04269	0.308041	3.38492	0.000711999	0.00969661
XM_027968584.1	86.9499	1.12476	0.243645	4.61636	3.90526e-06	0.000182453
XM_027968626.1	320.283	1.26856	0.374123	3.39076	0.000696985	0.00955356
XM_027968649.1	51.3736	1.67374	0.579278	2.88935	0.0038604	0.0318235
XM_027968664.1	975.132	1.29643	0.213731	6.06571	1.31369e-09	2.54186e-07
XM_027968665.1	1383.7	1.07889	0.22134	4.87434	1.09176e-06	6.66425e-05
XM_027968686.1	144.349	-1.05846	0.361016	-2.93188	0.00336918	0.0288704
XM_027968706.1	17.2224	1.50314	0.483299	3.11017	0.00186978	0.0194075
XM_027968742.1	48.2808	1.49759	0.345115	4.3394	1.42872e-05	0.00049835
XM_027968745.1	1367.07	1.15212	0.165612	6.95672	3.48283e-12	1.45781e-09
XM_027968795.1	35.8383	1.46195	0.407299	3.58937	0.00033148	0.00558182
XM_027968809.1	91.5567	1.69731	0.441847	3.84139	0.000122338	0.00261622
XM_027968829.1	14.4282	-1.61243	0.482493	-3.34187	0.00083217	0.0108298
XM_027968846.1	39.7067	-1.95707	0.459917	-4.25526	2.08806e-05	0.000666036
XM_027968875.1	109.348	-1.58793	0.473838	-3.3512	0.000804617	0.0105823
XM_027968893.1	436.861	-1.12923	0.298959	-3.7772	0.000158601	0.00317666
XM_027968991.1	20.4461	-1.31775	0.44047	-2.99169	0.00277441	0.0255015
XM_027969147.1	53.5638	2.13171	0.594944	3.58305	0.000339605	0.00565365
XM_027969380.1	32.2114	-1.21345	0.355608	-3.41233	0.000644098	0.0090297
XM_027969391.1	27.5955	1.25704	0.422848	2.9728	0.002951	0.0263986
XM_027969477.1	22.2993	-2.25679	0.526539	-4.28608	1.8185e-05	0.000600604
XM_027969490.1	235.321	-1.58219	0.302986	-5.222	1.77e-07	1.48175e-05
XM_027969497.1	108.1	1.03457	0.257288	4.02107	5.79336e-05	0.0014882
XM_027969625.1	89.9492	-1.40543	0.486261	-2.89028	0.003849	0.0317479
XM_027969659.1	24.5743	-1.89727	0.525337	-3.61152	0.00030441	0.00522792
XM_027969677.1	141.183	-2.67133	0.773566	-3.45327	0.000553835	0.00805613
XM_027969764.1	181.087	-1.54225	0.495288	-3.11385	0.00184661	0.0192449
XM_027969784.1	60.8086	1.11781	0.399603	2.7973	0.00515325	0.039337
XM_027969833.1	166.011	-1.49339	0.4524	-3.30104	0.000963283	0.0120193
XM_027969835.1	77.668	1.35057	0.437898	3.08421	0.00204093	0.0206908
XM_027969877.1	93.3514	-1.36783	0.40616	-3.36772	0.000757918	0.0101667
XM_027969880.1	162.1	-1.53738	0.324674	-4.73514	2.18908e-06	0.000114829
XM_027969914.1	348.716	1.5592	0.407292	3.82822	0.000129072	0.00273849
XM_027969924.1	175.972	-1.24965	0.423465	-2.95101	0.00316741	0.0276912
XM_027969993.1	82.2648	-1.02241	0.366084	-2.79281	0.00522516	0.0398098
XM_027970027.1	74.9587	-1.15035	0.403241	-2.85277	0.00433405	0.0346961
XM_027970043.1	268.431	1.15441	0.241646	4.77728	1.77681e-06	9.71796e-05
XM_027970045.1	47.9207	-1.88405	0.45772	-4.11615	3.85247e-05	0.00108239
XM_027970062.1	323.405	-1.44921	0.522199	-2.77521	0.00551665	0.0413694
XM_027970169.1	143.048	-1.19025	0.404122	-2.94527	0.00322677	0.0280429
XM_027970201.1	14.4342	-2.01717	0.597737	-3.37468	0.000739013	0.00998495
XM_027970268.1	40.0914	-2.35	0.525772	-4.46962	7.83572e-06	0.000316359
XM_027970348.1	133.41	-1.35231	0.397622	-3.401	0.000671393	0.00929796
XM_027970399.1	948.19	-1.20279	0.178044	-6.75559	1.42257e-11	4.94057e-09
XM_027970428.1	41.1906	2.72306	0.638191	4.26685	1.98254e-05	0.000642265
XM_027970452.1	380.18	1.02206	0.23539	4.34199	1.412e-05	0.000495044
XM_027970497.1	1735.72	1.20354	0.234229	5.13828	2.77258e-07	2.1298e-05
XM_027970508.1	62.4187	1.42033	0.466186	3.04671	0.00231361	0.0225666
XM_027970780.1	180.139	1.21003	0.360431	3.35716	0.000787468	0.0104605
XM_027970865.1	144.41	2.03057	0.536314	3.78616	0.000152991	0.00309451
XM_027970895.1	327.774	1.46744	0.372419	3.94029	8.13826e-05	0.00193924
XM_027970921.1	484.917	1.12859	0.361022	3.12609	0.00177147	0.0187397
XM_027970929.1	512.818	-1.07416	0.33441	-3.21209	0.00131774	0.0150093
XM_027970981.1	45.579	1.43748	0.467747	3.07319	0.00211786	0.0212511
XM_027970989.1	171.336	-1.75474	0.480107	-3.65489	0.000257291	0.00459554
XM_027971023.1	33.578	1.57499	0.335711	4.6915	2.71214e-06	0.000135673
XM_027971026.1	163.368	1.67583	0.412609	4.06154	4.87491e-05	0.00130019
XM_027971034.1	702.205	1.38951	0.26028	5.33854	9.36989e-08	8.77518e-06
XM_027971036.1	41.0394	1.81817	0.67352	2.6995	0.00694431	0.0487528
XM_027971068.1	26.9103	-1.24831	0.434765	-2.87124	0.00408869	0.0332046
XM_027971070.1	140.77	-1.04294	0.342532	-3.0448	0.00232835	0.022654
XM_027971077.1	346.832	-1.20833	0.264567	-4.5672	4.94287e-06	0.000222321
XM_027971079.1	542.474	-1.09927	0.251136	-4.3772	1.20212e-05	0.000440031
XM_027971104.1	15.8158	1.74429	0.440918	3.95606	7.61976e-05	0.00184763
XM_027971146.1	269.869	1.15	0.249454	4.61006	4.02557e-06	0.000187221
XM_027971160.1	107.224	-2.9938	0.885668	-3.38027	0.000724134	0.00982925
XM_027971163.1	136.37	-2.00938	0.467516	-4.29799	1.72357e-05	0.000575738
XM_027971179.1	189.194	2.42226	0.339146	7.14225	9.18153e-13	4.59301e-10
XM_027971236.1	23.9853	1.41129	0.410484	3.43811	0.00058578	0.0084134
XM_027971263.1	18.9192	-1.55221	0.570638	-2.72013	0.00652558	0.046748
XM_027971277.1	266.085	1.13395	0.199629	5.68031	1.34455e-08	1.82627e-06
XM_027971309.1	66.5447	1.44578	0.479814	3.0132	0.00258505	0.02435
XM_027971341.1	35.2562	-1.02641	0.348104	-2.94856	0.00319258	0.0278283
XM_027971470.1	27.9813	-1.45071	0.455492	-3.18493	0.00144788	0.0160954
XM_027971508.1	222.644	-1.46936	0.40811	-3.60041	0.000317718	0.00541678
XM_027971524.1	531.902	-1.37135	0.343418	-3.99323	6.51799e-05	0.00162633
XM_027971529.1	84.8971	1.43406	0.488249	2.93716	0.00331237	0.0285328
XM_027971576.1	604.057	-1.23015	0.329939	-3.72841	0.00019269	0.00370043
XM_027971692.1	111.739	1.56674	0.214577	7.3015	2.84586e-13	1.67691e-10
XM_027971738.1	57.0451	1.06482	0.273268	3.89659	9.75556e-05	0.00222277
XM_027971748.1	337.692	-1.14849	0.386181	-2.97397	0.00293972	0.0263983
XM_027971790.1	111.678	1.50872	0.320528	4.70698	2.51411e-06	0.000127764
XM_027971803.1	47.8857	-1.77628	0.545642	-3.2554	0.00113231	0.0134864
XM_027971822.1	108.652	1.41087	0.240927	5.85602	4.7408e-09	7.5375e-07
XM_027971831.1	185.69	-1.22427	0.323533	-3.78407	0.000154282	0.00311756
XM_027971835.1	22.2478	-1.92028	0.694527	-2.76487	0.00569448	0.0423934
XM_027971923.1	24.8277	-1.38726	0.488172	-2.84174	0.00448675	0.0355696
XM_027971955.1	200.176	-1.28876	0.417629	-3.0859	0.00202938	0.0205855
XM_027971999.1	17.7646	1.35033	0.409274	3.29933	0.000969171	0.0120455
XM_027972001.1	230.188	-1.30954	0.381906	-3.42896	0.000605889	0.00861178
XM_027972018.1	404.735	-1.09196	0.311412	-3.50647	0.000454087	0.0070025
XM_027972092.1	62.202	-2.8724	0.699045	-4.10903	3.97321e-05	0.00111062
XM_027972114.1	116.854	-1.21959	0.262325	-4.64916	3.33292e-06	0.000161603
XM_027972132.1	87.0694	-1.08025	0.295731	-3.65283	0.000259369	0.00462177
XM_027972135.1	64.5681	-1.49399	0.294975	-5.06479	4.08846e-07	2.97356e-05
XM_027972152.1	109.527	-2.10794	0.60599	-3.47851	0.000504217	0.00751562
XM_027972257.1	113.783	1.46243	0.506171	2.88921	0.00386217	0.0318253
XM_027972276.1	262.451	-1.07151	0.345348	-3.1027	0.00191762	0.0198039
XM_027972306.1	888.386	1.03457	0.295254	3.50399	0.00045834	0.00703635
XM_027972356.1	108.773	1.25152	0.407492	3.07126	0.00213154	0.0213362
XM_027972387.1	14.0355	-1.65088	0.568239	-2.90526	0.00366946	0.0307061
XM_027972388.1	25.5312	-1.45963	0.42537	-3.43143	0.000600415	0.00856364
XM_027972399.1	1537.56	1.06928	0.257443	4.15347	3.27473e-05	0.000959624
XM_027972518.1	40.5989	1.40813	0.362301	3.88663	0.000101647	0.00228595
XM_027972521.1	10.6645	-1.70095	0.59561	-2.85581	0.00429275	0.0344326
XM_027972572.1	1550.94	-1.04961	0.303481	-3.45857	0.000543048	0.00794997
XM_027972663.1	45.0682	1.12202	0.378289	2.96605	0.00301651	0.0268294
XM_027972681.1	24.6615	1.65945	0.534748	3.10323	0.00191419	0.0197834
XM_027972741.1	36.3168	-1.4413	0.475724	-3.0297	0.00244797	0.0234412
XM_027972814.1	141.314	-1.44459	0.43998	-3.28331	0.00102595	0.0125454
XM_027972822.1	67.4392	-1.03472	0.24523	-4.21937	2.44988e-05	0.00076948
XM_027972823.1	37.2075	-1.67325	0.460791	-3.63125	0.000282053	0.00494014
XM_027972891.1	16.1831	-2.145	0.787704	-2.72311	0.00646714	0.0464788
XM_027972896.1	233.253	-1.23025	0.43823	-2.80732	0.00499558	0.0384144
XM_027972930.1	147.492	1.45715	0.295494	4.93122	8.17186e-07	5.30395e-05
XM_027972978.1	68.6753	1.38629	0.337543	4.10701	4.00817e-05	0.00111647
XM_027972994.1	83.8596	2.83472	0.501988	5.64699	1.63279e-08	2.13303e-06
XM_027972999.1	47.2372	1.70317	0.418003	4.07455	4.61039e-05	0.0012442
XM_027973204.1	875.744	1.02077	0.155174	6.57819	4.76209e-11	1.47986e-08
XM_027973597.1	52.9504	-1.61126	0.35251	-4.57082	4.85814e-06	0.00021899
XM_027973644.1	402.025	1.00927	0.349461	2.88806	0.00387624	0.0319283
XM_027973652.1	927.536	1.20327	0.252583	4.76388	1.89907e-06	0.000101959
XM_027973658.1	90.8905	-1.74169	0.56955	-3.05801	0.00222813	0.0219706
XM_027973682.1	147.289	-1.59103	0.489979	-3.24713	0.00116575	0.0137648
XM_027973697.1	59.2475	1.57192	0.523613	3.00207	0.00268153	0.0249992
XM_027973698.1	755.729	1.29585	0.261612	4.95334	7.29521e-07	4.79567e-05
XM_027973738.1	626.384	-1.75561	0.39461	-4.44896	8.62861e-06	0.000339028
XM_027973747.1	540.455	-1.20393	0.320583	-3.75545	0.000173028	0.0034156
XM_027973756.1	256.898	1.82605	0.403294	4.52784	5.95897e-06	0.000254092
XM_027973795.1	404.047	-1.1035	0.293774	-3.75628	0.000172461	0.00340768
XM_027973823.1	34.0207	2.9465	0.509611	5.78186	7.38791e-09	1.08233e-06
XM_027973928.1	141.029	3.7784	0.725461	5.20828	1.90604e-07	1.54517e-05
XM_027973995.1	649.243	-1.48934	0.491492	-3.03023	0.00244364	0.023431
XM_027973996.1	47.117	-1.62739	0.539701	-3.01536	0.00256676	0.0242377
XM_027974002.1	145.89	-1.23773	0.239538	-5.16715	2.37691e-07	1.87501e-05
XM_027974019.1	255.662	-1.79523	0.540708	-3.32014	0.000899714	0.0114474
XM_027974021.1	161.661	-1.1761	0.269544	-4.36331	1.2811e-05	0.000463411
XM_027974024.1	41.0548	1.67692	0.405172	4.13879	3.49136e-05	0.00100121
XM_027974049.1	235.049	1.86188	0.219908	8.46659	2.52673e-17	3.37586e-14
XM_027974096.1	234.266	-1.50506	0.450913	-3.3378	0.000844434	0.0109686
XM_027974137.1	572.436	1.95209	0.39342	4.96183	6.98309e-07	4.65266e-05
XM_027974154.1	160.247	-1.41759	0.421468	-3.36346	0.000769722	0.010278
XM_027974201.1	18.6381	-1.89822	0.555742	-3.41566	0.000636281	0.00895685
XM_027974209.1	350.259	-1.36537	0.371884	-3.67148	0.000241147	0.00439543
XM_027974216.1	329.2	-1.11905	0.384025	-2.91399	0.0035684	0.0301433
XM_027974217.1	96.0237	-1.44781	0.300079	-4.82475	1.40178e-06	8.00851e-05
XM_027974231.1	101.778	1.16192	0.213027	5.45436	4.9149e-08	5.25024e-06
XM_027974334.1	30.9907	-1.34041	0.379328	-3.53364	0.000409871	0.00647784
XM_027974474.1	36.8643	-1.67753	0.566582	-2.96078	0.00306859	0.0270929
XM_027974489.1	327.926	-1.18424	0.392704	-3.01561	0.00256463	0.0242288
XM_027974571.1	95.7044	3.7452	0.700678	5.34511	9.03625e-08	8.50154e-06
XM_027974572.1	108.328	2.65377	0.760107	3.49132	0.000480646	0.00726995
XM_027974577.1	146.552	-1.02008	0.280619	-3.63512	0.000277854	0.00489023
XM_027974638.1	88.8671	-1.14594	0.340344	-3.367	0.000759918	0.0101869
XM_027974705.1	45438	1.42118	0.460528	3.08598	0.00202879	0.0205855
XM_027974863.1	88.6506	-2.03766	0.459987	-4.42983	9.43095e-06	0.000364273
XM_027974889.1	214.643	-1.16616	0.387224	-3.0116	0.00259874	0.0244048
XM_027974911.1	237.647	-1.08665	0.27936	-3.88977	0.000100338	0.00226146
XM_027974912.1	31.7358	1.47116	0.481676	3.05424	0.00225628	0.0221805
XM_027974927.1	321.05	-2.0139	0.443949	-4.53632	5.72435e-06	0.000246652
XM_027974928.1	177.14	-1.518	0.547655	-2.77182	0.00557438	0.0416353
XM_027974935.1	319.252	1.58017	0.296905	5.32215	1.02547e-07	9.43154e-06
XM_027974993.1	25.8544	-1.10135	0.370047	-2.97623	0.00291813	0.0262965
XM_027975005.1	16.0093	-1.86695	0.602571	-3.0983	0.00194635	0.0200196
XM_027975028.1	184.043	-1.4039	0.285196	-4.92258	8.54089e-07	5.47418e-05
XM_027975036.1	355.175	-1.29377	0.291946	-4.43154	9.35634e-06	0.000362073
XM_027975081.1	58.8112	-2.29737	0.784795	-2.92735	0.00341859	0.0291661
XM_027975236.1	131.337	2.96299	0.563654	5.25676	1.46619e-07	1.25879e-05
XM_027975257.1	51.1169	-1.40603	0.435516	-3.22842	0.00124475	0.0144073
XM_027975261.1	188.809	-1.40216	0.383063	-3.66039	0.000251827	0.00453069
XM_027975298.1	56.159	1.44131	0.507234	2.84151	0.00448999	0.0355696
XM_027975308.1	528.942	2.02353	0.46556	4.34643	1.38371e-05	0.000489309
XM_027975321.1	55.5146	-1.15029	0.327526	-3.51206	0.000444654	0.0068881
XM_027975418.1	163.761	-1.07886	0.334335	-3.22687	0.00125151	0.014474
XM_027975489.1	199.92	-1.00074	0.277348	-3.60824	0.000308281	0.00528225
XM_027975584.1	43.0933	1.74078	0.49345	3.52777	0.000419071	0.00656179
XM_027975585.1	60.6942	1.55267	0.47855	3.24453	0.00117644	0.0138392
XM_027975642.1	336.3	-1.96494	0.402571	-4.88098	1.05559e-06	6.50158e-05
XM_027975801.1	34.6219	-1.32334	0.405731	-3.26162	0.00110779	0.0133089
XM_027975802.1	170.508	-1.49255	0.43086	-3.46413	0.000531952	0.00782151
XM_027975826.1	46.2763	-1.28951	0.38502	-3.34922	0.000810406	0.0106343
XM_027975878.1	108.76	-1.60751	0.43079	-3.73155	0.000190308	0.00367189
XM_027975946.1	335.102	-1.53031	0.456315	-3.35362	0.000797615	0.0105339
XM_027975969.1	3225.08	1.58148	0.23525	6.72253	1.78595e-11	5.83318e-09
XM_027976002.1	120.581	1.12626	0.352284	3.19702	0.00138855	0.0156222
XM_027976186.1	1719.86	-2.48668	0.350466	-7.09535	1.29025e-12	6.01431e-10
XM_027976197.1	149.912	-1.00671	0.289614	-3.47603	0.000508892	0.00756331
XM_027976238.1	41.0776	-1.44482	0.40272	-3.58767	0.000333645	0.005592
XM_027976270.1	184.212	-1.20578	0.304796	-3.95601	7.62112e-05	0.00184763
XM_027976276.1	218.607	1.14887	0.241205	4.76304	1.90697e-06	0.000101959
XM_027976291.1	15.3788	2.20799	0.793483	2.78266	0.00539148	0.0406881
XM_027976491.1	65.038	-1.11368	0.339	-3.28518	0.00101916	0.0124943
XM_027976514.1	194.417	-1.49272	0.506055	-2.94971	0.00318069	0.0277672
XM_027976587.1	139.119	-1.00055	0.36548	-2.73764	0.00618825	0.0451355
XM_027976593.1	1198.13	-1.07839	0.27027	-3.99005	6.6059e-05	0.00164426
XM_027976613.1	52.7584	-1.93614	0.604539	-3.20267	0.00136159	0.0154033
XM_027976651.1	886.941	1.19822	0.177136	6.76438	1.33884e-11	4.73441e-09
XM_027976656.1	30.462	1.25521	0.315781	3.97494	7.03973e-05	0.00173748
XM_027976675.1	82.5373	-1.94715	0.550625	-3.53625	0.000405854	0.00643281
XM_027976697.1	717.368	-1.28727	0.200728	-6.413	1.42687e-10	3.80067e-08
XM_027976725.1	58.6167	-2.69043	0.691858	-3.88871	0.00010078	0.00226893
XM_027976754.1	435	-1.04587	0.331288	-3.15699	0.00159408	0.0173354
XM_027976771.1	95.0404	-1.46407	0.367003	-3.98927	6.62782e-05	0.00164772
XM_027976807.1	745.598	-1.01195	0.212469	-4.76283	1.90893e-06	0.000101959
XM_027976836.1	1364.1	-1.07995	0.237084	-4.55514	5.23516e-06	0.000230414
XM_027976889.1	258.105	-1.01679	0.219697	-4.62816	3.68924e-06	0.000174749
XM_027976938.1	75.3088	2.30881	0.266977	8.648	5.24106e-18	1.25509e-14
XM_027976939.1	112.16	1.32401	0.294919	4.48939	7.14281e-06	0.000297158
XM_027976945.1	12.8729	-2.27449	0.808128	-2.81452	0.00488502	0.037851
XM_027976991.1	1782.44	1.16478	0.184805	6.30275	2.92414e-10	6.89358e-08
XM_027977011.1	25.3511	2.5958	0.43334	5.99022	2.09559e-09	3.73744e-07
XM_027977043.1	147.92	-1.13502	0.339256	-3.34562	0.000820989	0.010722
XM_027977050.1	1535.33	1.09041	0.19942	5.46791	4.55366e-08	4.94156e-06
XM_027977106.1	80.0365	-1.3544	0.428752	-3.15894	0.00158347	0.0172474
XM_027977118.1	119.889	1.19575	0.299536	3.99201	6.55165e-05	0.00163274
XM_027977153.1	41.266	-1.65911	0.575274	-2.88404	0.00392615	0.0322101
XM_027977161.1	68.3146	-1.3996	0.457278	-3.06072	0.00220807	0.021938
XM_027977169.1	800.732	-1.00528	0.206115	-4.87727	1.07567e-06	6.60537e-05
XM_027977248.1	30.8592	-1.48671	0.432481	-3.43764	0.000586816	0.00841822
XM_027977309.1	873.795	-1.22247	0.323808	-3.7753	0.000159816	0.00319475
XM_027977310.1	26.847	-1.84188	0.554558	-3.32135	0.000895823	0.0114191
XM_027977340.1	54.4268	-1.32185	0.47768	-2.76723	0.00565343	0.0421337
XM_027977412.1	73.0362	1.00412	0.288426	3.48137	0.000498862	0.00745313
XM_027977444.1	51.0405	-1.09924	0.390808	-2.81274	0.0049122	0.0380043
XM_027977512.1	330.592	1.04155	0.297677	3.49895	0.000467098	0.00713341
XM_027977517.1	119.291	1.14423	0.299063	3.82605	0.000130215	0.00275047
XM_027977631.1	70.4209	-1.24935	0.357191	-3.4977	0.000469292	0.00715626
XM_027977677.1	357.146	-1.19724	0.299713	-3.99462	6.47972e-05	0.0016227
XM_027977683.1	1811.63	1.61733	0.278785	5.80136	6.57807e-09	9.92493e-07
XM_027977720.1	485.07	1.49863	0.348191	4.30405	1.67704e-05	0.000569294
XM_027977729.1	522.373	-1.00139	0.203647	-4.91728	8.77553e-07	5.57233e-05
XM_027977818.1	30.7758	-1.12133	0.367414	-3.05194	0.00227367	0.0223017
XM_027977826.1	90.5034	-1.63101	0.290426	-5.61591	1.95534e-08	2.43055e-06
XM_027978051.1	141.617	-2.15232	0.41611	-5.17249	2.30991e-07	1.8292e-05
XM_027978076.1	92.6563	-1.70148	0.52752	-3.22542	0.00125787	0.0145264
XM_027978175.1	117.508	-1.14067	0.332229	-3.43338	0.000596097	0.00853171
XM_027978208.1	261.505	-1.26117	0.216285	-5.83107	5.50737e-09	8.55728e-07
XM_027978210.1	250.604	1.27195	0.273156	4.65651	3.21615e-06	0.000157807
XM_027978246.1	46.2832	-1.12613	0.343891	-3.27466	0.00105788	0.0128157
XM_027978249.1	378.229	-1.02188	0.31124	-3.28324	0.00102622	0.0125454
XM_027978287.1	1555.15	-1.23218	0.272712	-4.51825	6.23515e-06	0.000264768
XM_027978302.1	153.157	-1.32842	0.372541	-3.56582	0.000362715	0.005923
XM_027978304.1	27.0892	-1.92152	0.486973	-3.94584	7.952e-05	0.00190532
XM_027978342.1	92.7229	1.32786	0.382572	3.47086	0.000518787	0.00767146
XM_027978359.1	365.475	-1.17734	0.238507	-4.9363	7.96171e-07	5.20047e-05
XM_027978403.1	162.278	-1.8071	0.450236	-4.01366	5.97844e-05	0.0015289
XM_027978408.1	12.9805	-2.05605	0.730079	-2.8162	0.00485956	0.0376823
XM_027978418.1	250.118	1.22982	0.432801	2.84154	0.00448961	0.0355696
XM_027978499.1	583.876	-1.0688	0.356189	-3.00064	0.00269411	0.0250564
XM_027978611.1	95.044	1.89134	0.352723	5.36212	8.22521e-08	7.84647e-06
XM_027978822.1	1180.78	-1.25129	0.225734	-5.54321	2.96982e-08	3.49819e-06
XM_027978823.1	106.962	-1.7461	0.54167	-3.22356	0.00126607	0.0145928
XM_027979022.1	66.0363	1.65986	0.386513	4.29445	1.75127e-05	0.000584043
XM_027979100.1	78.7066	-2.00389	0.584507	-3.42834	0.000607293	0.00861978
XM_027979175.1	556.879	-1.36088	0.227751	-5.97531	2.29647e-09	4.02569e-07
XM_027979418.1	43.267	-2.35481	0.622567	-3.78242	0.000155308	0.00312905
XM_027979478.1	415.815	-1.24438	0.299783	-4.15093	3.31134e-05	0.00096334
XM_027979539.1	29.5652	-1.02515	0.335151	-3.05876	0.00222258	0.0219706
XM_027979550.1	1024.15	-1.1008	0.256359	-4.29399	1.75491e-05	0.000584304
XM_027979560.1	216.295	-1.24548	0.346141	-3.5982	0.000320424	0.00544149
XM_027979621.1	219.143	-1.72714	0.23168	-7.45483	8.99816e-14	6.36387e-11
XM_027979704.1	544.806	-1.65158	0.274994	-6.00586	1.90318e-09	3.45436e-07
XM_027979741.1	116.528	-1.66277	0.395021	-4.20932	2.56145e-05	0.00079599
XM_027979753.1	90.3725	-1.21155	0.287205	-4.2184	2.46041e-05	0.000771605
XM_027979783.1	125.337	-1.09897	0.395209	-2.78072	0.00542381	0.0408829
XM_027979806.1	30.0205	1.63116	0.50772	3.21272	0.00131486	0.0149982
XM_027979943.1	56.7037	-2.25668	0.48722	-4.63175	3.62593e-06	0.000172948
XM_027979980.1	82.9741	1.87677	0.502801	3.73263	0.000189493	0.00365961
XM_027979982.1	215.949	1.18169	0.212229	5.568	2.57678e-08	3.10881e-06
XM_027979985.1	59.446	1.39408	0.270991	5.14438	2.68412e-07	2.08527e-05
XM_027979990.1	1586.87	-1.24232	0.294992	-4.21137	2.53824e-05	0.00079238
XM_027979994.1	70.4602	-1.36702	0.426918	-3.20207	0.00136443	0.0154269
XM_027979998.1	319.423	1.90771	0.278489	6.8502	7.37443e-12	2.88985e-09
XM_027980005.1	472.892	1.07565	0.209632	5.13113	2.88009e-07	2.19593e-05
XM_027980019.1	64.394	1.59978	0.466103	3.43225	0.000598592	0.00854953
XM_027980056.1	75.842	2.17567	0.502474	4.32991	1.4917e-05	0.000515933
XM_027980127.1	246.458	-2.36122	0.491004	-4.80897	1.5171e-06	8.54829e-05
XM_027980132.1	150.307	-1.46218	0.349144	-4.18789	2.81564e-05	0.000853011
XM_027980199.1	131.678	-1.11277	0.357874	-3.10938	0.00187482	0.0194499
XM_027980208.1	23.8369	-2.43735	0.630079	-3.86833	0.000109585	0.00241157
XM_027980249.1	231.194	-1.07614	0.321468	-3.34757	0.000815225	0.0106907
XM_027980304.1	1812.04	1.00066	0.234094	4.27462	1.91461e-05	0.000625297
XR_001020866.2	34.8083	-1.9436	0.599686	-3.24103	0.00119099	0.0139664
XR_001023998.3	48.5223	-1.0404	0.341877	-3.04319	0.00234083	0.0227322
XR_001024753.2	33.3417	1.72987	0.590971	2.92716	0.00342074	0.0291723
XR_001025218.3	196.058	-1.11281	0.301295	-3.69343	0.000221248	0.00413672
XR_001031429.3	93.8571	-1.52495	0.377437	-4.04028	5.33871e-05	0.00141286
XR_001039451.3	16.8993	-2.85393	0.582496	-4.89949	9.60862e-07	6.00831e-05
XR_001044011.3	38.3189	-1.71449	0.62662	-2.73609	0.00621745	0.0453002
XR_001044516.3	34.4978	-1.29154	0.459676	-2.80968	0.00495905	0.0382458
XR_001433835.2	25.7253	1.00344	0.359589	2.79051	0.00526251	0.0400201
XR_001434709.2	66.6584	-1.28506	0.415842	-3.09027	0.00199976	0.020365
XR_001436416.2	61.8021	-1.05361	0.365375	-2.88363	0.00393123	0.0322132
XR_003585794.1	197.181	-1.04257	0.329751	-3.16168	0.00156861	0.017131
XR_003586082.1	118.152	-1.66157	0.474981	-3.49818	0.000468441	0.00714861
XR_003586274.1	228.534	1.16649	0.272927	4.27399	1.92002e-05	0.000626067
XR_003586400.1	20.6946	-1.514	0.531925	-2.84627	0.00442349	0.0352197
XR_003586422.1	66.0319	-1.30073	0.443288	-2.93428	0.00334319	0.0287149
XR_003586484.1	10.9231	-1.90655	0.691149	-2.75852	0.00580637	0.0429767
XR_003586567.1	16.4175	-1.3254	0.460573	-2.87771	0.00400569	0.0326537
XR_003586615.1	88.9684	-1.0869	0.354633	-3.06486	0.00217773	0.0216926
XR_003586720.1	16.0472	-1.57447	0.553042	-2.84692	0.00441442	0.0351639
XR_003586809.1	67.1437	-1.34868	0.268184	-5.02894	4.93186e-07	3.47603e-05
XR_003587266.1	33.3272	-1.26658	0.459142	-2.75858	0.00580537	0.0429767
XR_003587507.1	69.215	-1.21699	0.349246	-3.48464	0.000492802	0.00739924
XR_003587894.1	127.17	2.33501	0.324323	7.19967	6.036e-13	3.17432e-10
XR_003588310.1	48.9662	-1.534	0.545985	-2.80961	0.00496021	0.0382458
XR_003588569.1	79.4653	-1.08187	0.325333	-3.32543	0.000882836	0.0113098
XR_003588738.1	61.3475	1.83894	0.473368	3.8848	0.000102413	0.00229989
XR_003588782.1	28.0617	-1.26276	0.422666	-2.9876	0.00281179	0.0256891
XR_003588791.1	208.33	-1.72879	0.275571	-6.27347	3.53088e-10	7.95807e-08
XR_003588954.1	18.7416	1.3731	0.461575	2.97482	0.00293161	0.0263878
XR_003589146.1	37.5389	-1.03187	0.365443	-2.82362	0.0047484	0.0370913
XR_003589198.1	44.4886	1.03319	0.333585	3.09724	0.00195332	0.0200499
XR_003589201.1	186.696	-1.52705	0.259831	-5.8771	4.17512e-09	6.75878e-07
XR_003589211.1	85.1373	-1.51758	0.367162	-4.13327	3.57636e-05	0.00101834
XR_003589328.1	22.3062	-1.34965	0.431684	-3.12647	0.0017692	0.0187397
XR_003589708.1	39.9521	-1.75756	0.415827	-4.22666	2.37182e-05	0.00074725
XR_003589948.1	78.3355	-1.43594	0.416951	-3.44392	0.000573351	0.00827546
XR_003590104.1	32.9226	-1.27353	0.447312	-2.84707	0.00441239	0.0351639
XR_003590208.1	32.9226	-1.27353	0.447312	-2.84707	0.00441239	0.0351639
XR_003590214.1	20.1786	-1.64724	0.609531	-2.70247	0.00688257	0.0485091
XR_003590695.1	35.4459	1.98479	0.682253	2.90917	0.00362387	0.0304613
XR_003590726.1	36.6829	-1.27531	0.360395	-3.53864	0.0004022	0.00638971
XR_003590942.1	9.40489	1.74137	0.630975	2.75981	0.00578345	0.0428975
XR_003591167.1	8.76507	-2.53115	0.822877	-3.07597	0.00209817	0.0210845
XR_003591389.1	14.2001	-1.52792	0.53154	-2.87451	0.00404656	0.0329214
XR_003591475.1	65.3352	-1.08058	0.385028	-2.80649	0.00500852	0.0384737
XR_003591504.1	74.688	-1.38229	0.424959	-3.25276	0.00114291	0.0135654
XR_003591641.1	23.6136	-1.22989	0.454995	-2.70307	0.00687013	0.0484654
XR_003591754.1	158.562	-1.11322	0.372886	-2.98542	0.00283186	0.0257818

## Sheet: S3-VS-N3
	baseMean	log2FoldChange	lfcSE	stat	pvalue	padj
NM_001040009.2	35.9088	-2.55635	0.654569	-3.9054	9.40702e-05	0.038115
XM_004002244.4	1029.85	-1.26019	0.207374	-6.07692	1.22509e-09	3.16441e-06
XM_004004513.4	6522.04	-1.0063	0.199574	-5.04222	4.6015e-07	0.000633903
XM_004004514.4	112789	-1.74852	0.392245	-4.45773	8.28307e-06	0.00633931
XM_004004684.4	58.8974	-1.7799	0.386505	-4.60511	4.12244e-06	0.00354942
XM_004006311.4	111.602	-1.49129	0.370254	-4.02774	5.63154e-05	0.0277072
XM_004006731.4	403.488	-2.64556	0.513851	-5.1485	2.62583e-07	0.000417385
XM_004007726.4	90585.2	-1.75791	0.363716	-4.83319	1.34362e-06	0.00154247
XM_004008073.4	81.9823	-1.93062	0.483313	-3.99456	6.48141e-05	0.0304391
XM_004008653.4	727.659	-2.97909	0.465059	-6.40583	1.49557e-10	6.1809e-07
XM_004009088.4	31.8322	-4.00278	1.03034	-3.88491	0.000102368	0.0391727
XM_004010706.4	13.5656	3.94797	0.994501	3.9698	7.19335e-05	0.0311858
XM_004012979.4	116.699	-1.36191	0.335386	-4.06072	4.89223e-05	0.0252992
XM_004015198.4	197.837	-1.27651	0.333965	-3.82229	0.000132218	0.045886
XM_004016337.4	82.8243	1.19627	0.294208	4.06606	4.7815e-05	0.0252992
XM_004017935.4	42.3915	-2.55727	0.580628	-4.40432	1.06117e-05	0.00756137
XM_004018864.3	55.8852	-1.62373	0.406137	-3.99798	6.38864e-05	0.0304391
XM_004022417.4	53.4333	-2.42705	0.514998	-4.71274	2.44407e-06	0.00252522
XM_012117428.2	257.481	-1.68807	0.37785	-4.46756	7.91183e-06	0.00628808
XM_012177565.3	12603.4	-1.47368	0.305878	-4.81786	1.45104e-06	0.00157812
XM_012178897.3	73.982	1.16833	0.289443	4.03648	5.42588e-05	0.0273465
XM_012180664.3	14.99	-2.29067	0.601574	-3.80779	0.000140212	0.0474974
XM_012182761.3	70.107	-1.19973	0.314033	-3.8204	0.000133235	0.045886
XM_012186005.3	34.919	1.28662	0.304873	4.22017	2.44118e-05	0.0144128
XM_012189784.3	38.8459	-1.71941	0.443966	-3.87284	0.000107574	0.0396948
XM_015095971.2	122.848	1.60155	0.401985	3.9841	6.77354e-05	0.0311041
XM_027956649.1	69.376	1.04159	0.274333	3.79681	0.000146567	0.0480741
XM_027957453.1	897.085	1.6175	0.384367	4.20822	2.57387e-05	0.014774
XM_027957815.1	32.5006	-2.01164	0.438615	-4.58636	4.51046e-06	0.00372817
XM_027957826.1	259.275	-1.90216	0.439137	-4.33159	1.48036e-05	0.0101967
XM_027958946.1	295.649	-1.00153	0.257197	-3.89401	9.86009e-05	0.0391727
XM_027960269.1	248.348	1.66264	0.233966	7.10632	1.19175e-12	1.23131e-08
XM_027961179.1	134.806	-2.18117	0.549673	-3.96812	7.24408e-05	0.0311858
XM_027961602.1	153.006	-1.01411	0.23627	-4.29216	1.76942e-05	0.0117053
XM_027961842.1	93.4369	-2.85195	0.326912	-8.72391	2.68763e-18	5.55371e-14
XM_027962136.1	289.4	-1.44584	0.284765	-5.07733	3.82774e-07	0.000564974
XM_027964232.1	304.249	-1.03416	0.260364	-3.97196	7.12849e-05	0.0311858
XM_027965247.1	78.6878	-1.24956	0.222748	-5.60974	2.02635e-08	3.80658e-05
XM_027966118.1	536.406	-1.31595	0.283592	-4.64028	3.47944e-06	0.00326814
XM_027967131.1	121.821	-2.03312	0.474275	-4.2868	1.81267e-05	0.0117053
XM_027967270.1	6400.01	-1.19048	0.211762	-5.62177	1.89014e-08	3.80658e-05
XM_027967332.1	1210.39	6.82323	1.06501	6.40673	1.48679e-10	6.1809e-07
XM_027969455.1	216.358	-1.44888	0.347952	-4.16403	3.12674e-05	0.0174624
XM_027970265.1	90.4685	-1.82204	0.289052	-6.30349	2.91011e-10	8.59066e-07
XM_027971294.1	34.1155	-2.13709	0.551763	-3.87321	0.000107413	0.0396948
XM_027971307.1	84.1361	-2.0103	0.514034	-3.91082	9.19816e-05	0.0380142
XM_027971817.1	87.4872	1.47279	0.318219	4.62822	3.6882e-06	0.00331361
XM_027972092.1	50.5775	-2.98112	0.776328	-3.84003	0.000123021	0.0445983
XM_027972896.1	191.709	-2.00609	0.316574	-6.33689	2.34449e-10	8.07443e-07
XM_027974705.1	60875.4	-2.13538	0.424728	-5.02764	4.96557e-07	0.000641304
XM_027976725.1	62.6341	-4.47188	0.891552	-5.01583	5.28039e-07	0.000641847
XM_027977412.1	63.8648	1.0505	0.237568	4.42188	9.78471e-06	0.00722111
XM_027977852.1	54.5614	-2.43084	0.376262	-6.46048	1.04368e-10	6.1809e-07
XM_027978726.1	88.6797	-1.18895	0.30089	-3.95145	7.76783e-05	0.032758
XM_027979368.1	621.151	-1.25378	0.242927	-5.16116	2.45418e-07	0.000417385
XR_003587131.1	51.3854	1.61501	0.38219	4.22568	2.38221e-05	0.0144128
XR_003589622.1	28.1863	1.54256	0.362759	4.2523	2.11585e-05	0.0132491
