# Supplementary material for: Unlocking the genetic secrets of Dorper sheep: insights into wool shedding and hair follicle development
Source: Front Vet Sci. 2024 Dec 11;11:1489379. doi: 10.3389/fvets.2024.1489379 (PMC11670804; doi:10.3389/fvets.2024.1489379)
Supplement: Supplementary file 1 [file Data_Sheet_1.zip › Appendix Table/Table S6.xlsx]

## Sheet: Guide
Table S6 GO Enrichment Analysis of DETs.
Guide
1	CC
2	BP
3	MF

## Sheet: CC
GO ID	Description	out (1844)	All (12148)	pvalue	p.adjust	Genes
GO:0031012	extracellular matrix	65	203	1.01705e-09	3.87496e-07	ncbi_100101231;ncbi_100192422;ncbi_100307048;ncbi_100820740;ncbi_101102299;ncbi_101102544;ncbi_101102790;ncbi_101103028;ncbi_101103515;ncbi_101103717;ncbi_101104991;ncbi_101105160;ncbi_101105836;ncbi_101106381;ncbi_101107101;ncbi_101107392;ncbi_101107777;ncbi_101107864;ncbi_101107994;ncbi_101108189;ncbi_101108803;ncbi_101109808;ncbi_101110395;ncbi_101110931;ncbi_101111183;ncbi_101111731;ncbi_1011…
GO:0043226	organelle	1361	8333	6.5669e-08	1.25099e-05	ncbi_100036757;ncbi_100037674;ncbi_100037680;ncbi_100037686;ncbi_100037690;ncbi_100037702;ncbi_100101231;ncbi_100125355;ncbi_100125614;ncbi_100125627;ncbi_100135443;ncbi_100135447;ncbi_100135687;ncbi_100135692;ncbi_100137067;ncbi_100141295;ncbi_100141296;ncbi_100141298;ncbi_100142657;ncbi_100144758;ncbi_100145865;ncbi_100147786;ncbi_100147794;ncbi_100147798;ncbi_100169940;ncbi_100170324;ncbi_1001…
GO:0045111	intermediate filament cytoskeleton	29	76	8.13514e-07	0.000103316	ncbi_100037680;ncbi_100141295;ncbi_100303604;ncbi_100526780;ncbi_100526784;ncbi_100526789;ncbi_100526798;ncbi_101102221;ncbi_101108583;ncbi_101109430;ncbi_101109951;ncbi_101110219;ncbi_101110495;ncbi_101111178;ncbi_101112045;ncbi_101112304;ncbi_101112404;ncbi_101112469;ncbi_101112555;ncbi_101112716;ncbi_101112805;ncbi_101113159;ncbi_101117805;ncbi_105610157;ncbi_114113976;ncbi_114113977;ncbi_1141…
GO:0005581	collagen trimer	12	18	1.09767e-06	0.000104553	ncbi_100101231;ncbi_100820740;ncbi_101102790;ncbi_101107777;ncbi_101112967;ncbi_101113128;ncbi_101114493;ncbi_101115457;ncbi_101118172;ncbi_101119374;ncbi_443483;ncbi_443512
GO:0005882	intermediate filament	28	74	1.52911e-06	0.000116518	ncbi_100037680;ncbi_100141295;ncbi_100303604;ncbi_100526780;ncbi_100526784;ncbi_100526789;ncbi_100526798;ncbi_101102221;ncbi_101109430;ncbi_101109951;ncbi_101110219;ncbi_101110495;ncbi_101111178;ncbi_101112045;ncbi_101112304;ncbi_101112404;ncbi_101112469;ncbi_101112555;ncbi_101112716;ncbi_101112805;ncbi_101113159;ncbi_101117805;ncbi_105610157;ncbi_114113976;ncbi_114113977;ncbi_114116854;ncbi_1141…
GO:0044427	chromosomal part	89	373	5.24542e-06	0.000327735	ncbi_100135447;ncbi_100286738;ncbi_100302636;ncbi_100500776;ncbi_101102134;ncbi_101103618;ncbi_101104790;ncbi_101104964;ncbi_101105464;ncbi_101105594;ncbi_101105964;ncbi_101106041;ncbi_101106486;ncbi_101106791;ncbi_101106931;ncbi_101107512;ncbi_101107680;ncbi_101108097;ncbi_101108101;ncbi_101108313;ncbi_101108583;ncbi_101108627;ncbi_101108868;ncbi_101108989;ncbi_101109094;ncbi_101109275;ncbi_1011…
GO:0005694	chromosome	92	390	6.02138e-06	0.000327735	ncbi_100135447;ncbi_100286738;ncbi_100302636;ncbi_100500776;ncbi_101102134;ncbi_101103618;ncbi_101104790;ncbi_101104964;ncbi_101105464;ncbi_101105594;ncbi_101105964;ncbi_101106041;ncbi_101106486;ncbi_101106643;ncbi_101106791;ncbi_101106931;ncbi_101107512;ncbi_101107680;ncbi_101108097;ncbi_101108101;ncbi_101108313;ncbi_101108583;ncbi_101108627;ncbi_101108868;ncbi_101108989;ncbi_101109094;ncbi_1011…
GO:0031982	vesicle	467	2618	1.41928e-05	0.000673033	ncbi_100037690;ncbi_100125614;ncbi_100125627;ncbi_100135447;ncbi_100137067;ncbi_100141296;ncbi_100141298;ncbi_100147794;ncbi_100170324;ncbi_100170327;ncbi_100192422;ncbi_100216432;ncbi_100294646;ncbi_100302303;ncbi_100302305;ncbi_100302306;ncbi_100302359;ncbi_100303604;ncbi_100307035;ncbi_100307039;ncbi_100307046;ncbi_100307047;ncbi_100307048;ncbi_100526788;ncbi_100526798;ncbi_100579169;ncbi_1008…
GO:0000785	chromatin	53	198	1.58984e-05	0.000673033	ncbi_100135447;ncbi_100286738;ncbi_100302636;ncbi_100500776;ncbi_101102134;ncbi_101104790;ncbi_101105964;ncbi_101106041;ncbi_101106791;ncbi_101106931;ncbi_101107512;ncbi_101108097;ncbi_101108627;ncbi_101108868;ncbi_101109397;ncbi_101109652;ncbi_101109748;ncbi_101109972;ncbi_101110736;ncbi_101111469;ncbi_101112356;ncbi_101113108;ncbi_101113692;ncbi_101113893;ncbi_101114146;ncbi_101114418;ncbi_1011…
GO:0031988	membrane-bounded vesicle	451	2532	2.48939e-05	0.000948456	ncbi_100037690;ncbi_100125614;ncbi_100125627;ncbi_100135447;ncbi_100137067;ncbi_100141296;ncbi_100141298;ncbi_100147794;ncbi_100170324;ncbi_100170327;ncbi_100192422;ncbi_100216432;ncbi_100294646;ncbi_100302303;ncbi_100302305;ncbi_100302306;ncbi_100302359;ncbi_100303604;ncbi_100307035;ncbi_100307039;ncbi_100307046;ncbi_100307047;ncbi_100307048;ncbi_100526788;ncbi_100526798;ncbi_100579169;ncbi_1008…
GO:0043227	membrane-bounded organelle	1225	7575	4.43063e-05	0.00153461	ncbi_100036757;ncbi_100037674;ncbi_100037680;ncbi_100037686;ncbi_100037690;ncbi_100037702;ncbi_100101231;ncbi_100125355;ncbi_100125614;ncbi_100125627;ncbi_100135443;ncbi_100135447;ncbi_100135687;ncbi_100135692;ncbi_100137067;ncbi_100141296;ncbi_100141298;ncbi_100142657;ncbi_100144758;ncbi_100147786;ncbi_100147794;ncbi_100147798;ncbi_100169940;ncbi_100170324;ncbi_100170327;ncbi_100171398;ncbi_1001…
GO:0030054	cell junction	128	612	6.01737e-05	0.0018798	ncbi_100170324;ncbi_100180629;ncbi_100270789;ncbi_100302306;ncbi_100307035;ncbi_100307044;ncbi_100527962;ncbi_100579169;ncbi_101102150;ncbi_101102541;ncbi_101102544;ncbi_101102951;ncbi_101103028;ncbi_101103142;ncbi_101103515;ncbi_101104043;ncbi_101104783;ncbi_101105162;ncbi_101105372;ncbi_101105550;ncbi_101105574;ncbi_101105659;ncbi_101105848;ncbi_101106265;ncbi_101106385;ncbi_101106481;ncbi_1011…
GO:0005583	fibrillar collagen trimer	6	7	7.4008e-05	0.0018798	ncbi_100101231;ncbi_101107777;ncbi_101114493;ncbi_101115457;ncbi_443483;ncbi_443512
GO:0098643	banded collagen fibril	6	7	7.4008e-05	0.0018798	ncbi_100101231;ncbi_101107777;ncbi_101114493;ncbi_101115457;ncbi_443483;ncbi_443512
GO:0098644	complex of collagen trimers	6	7	7.4008e-05	0.0018798	ncbi_100101231;ncbi_101107777;ncbi_101114493;ncbi_101115457;ncbi_443483;ncbi_443512
GO:0005578	proteinaceous extracellular matrix	18	47	9.27366e-05	0.00220829	ncbi_100101231;ncbi_101103028;ncbi_101106381;ncbi_101107777;ncbi_101108189;ncbi_101108803;ncbi_101112689;ncbi_101114493;ncbi_101115457;ncbi_101116580;ncbi_101118172;ncbi_101118337;ncbi_101120758;ncbi_101121444;ncbi_101122067;ncbi_101122677;ncbi_443483;ncbi_443512
GO:0044420	extracellular matrix component	27	87	0.000140339	0.00314524	ncbi_100101231;ncbi_100307048;ncbi_101102544;ncbi_101102790;ncbi_101103028;ncbi_101103515;ncbi_101103717;ncbi_101107101;ncbi_101107777;ncbi_101112927;ncbi_101113128;ncbi_101114493;ncbi_101115457;ncbi_101116580;ncbi_101116840;ncbi_101116844;ncbi_101118172;ncbi_101118337;ncbi_101119261;ncbi_101119919;ncbi_101121444;ncbi_101121916;ncbi_101122067;ncbi_101122677;ncbi_105607800;ncbi_443483;ncbi_443512
GO:0044421	extracellular region part	149	768	0.000633498	0.013409	ncbi_100034672;ncbi_100037695;ncbi_100101231;ncbi_100141295;ncbi_100141296;ncbi_100192422;ncbi_100307048;ncbi_100579169;ncbi_100642180;ncbi_100820737;ncbi_100820740;ncbi_101102437;ncbi_101102801;ncbi_101102957;ncbi_101103028;ncbi_101103369;ncbi_101103515;ncbi_101103861;ncbi_101103961;ncbi_101104194;ncbi_101104302;ncbi_101104361;ncbi_101104395;ncbi_101104397;ncbi_101104422;ncbi_101104482;ncbi_1011…
GO:0005576	extracellular region	150	777	0.000758505	0.0150455	ncbi_100034672;ncbi_100037695;ncbi_100101231;ncbi_100141295;ncbi_100141296;ncbi_100192422;ncbi_100307048;ncbi_100579169;ncbi_100642180;ncbi_100820737;ncbi_100820740;ncbi_101102437;ncbi_101102801;ncbi_101102957;ncbi_101103028;ncbi_101103369;ncbi_101103515;ncbi_101103861;ncbi_101103961;ncbi_101104194;ncbi_101104302;ncbi_101104361;ncbi_101104395;ncbi_101104397;ncbi_101104422;ncbi_101104482;ncbi_1011…
GO:0043228	non-membrane-bounded organelle	430	2495	0.000840367	0.0150455	ncbi_100037680;ncbi_100125355;ncbi_100135447;ncbi_100141295;ncbi_100145865;ncbi_100147794;ncbi_100171398;ncbi_100216432;ncbi_100270789;ncbi_100286738;ncbi_100302636;ncbi_100303604;ncbi_100303608;ncbi_100305129;ncbi_100500776;ncbi_100526780;ncbi_100526784;ncbi_100526789;ncbi_100526798;ncbi_100579169;ncbi_101101844;ncbi_101101968;ncbi_101101983;ncbi_101102133;ncbi_101102134;ncbi_101102150;ncbi_1011…
GO:0043232	intracellular non-membrane-bounded organelle	430	2495	0.000840367	0.0150455	ncbi_100037680;ncbi_100125355;ncbi_100135447;ncbi_100141295;ncbi_100145865;ncbi_100147794;ncbi_100171398;ncbi_100216432;ncbi_100270789;ncbi_100286738;ncbi_100302636;ncbi_100303604;ncbi_100303608;ncbi_100305129;ncbi_100500776;ncbi_100526780;ncbi_100526784;ncbi_100526789;ncbi_100526798;ncbi_100579169;ncbi_101101844;ncbi_101101968;ncbi_101101983;ncbi_101102133;ncbi_101102134;ncbi_101102150;ncbi_1011…
GO:0099512	supramolecular fiber	34	131	0.000908261	0.0150455	ncbi_100037680;ncbi_100141295;ncbi_100303604;ncbi_100526780;ncbi_100526784;ncbi_100526789;ncbi_100526798;ncbi_101102221;ncbi_101106631;ncbi_101109430;ncbi_101109951;ncbi_101110219;ncbi_101110495;ncbi_101111178;ncbi_101112045;ncbi_101112304;ncbi_101112404;ncbi_101112469;ncbi_101112555;ncbi_101112716;ncbi_101112805;ncbi_101113159;ncbi_101117805;ncbi_101119975;ncbi_101120018;ncbi_101121120;ncbi_1011…
GO:0099513	polymeric cytoskeletal fiber	34	131	0.000908261	0.0150455	ncbi_100037680;ncbi_100141295;ncbi_100303604;ncbi_100526780;ncbi_100526784;ncbi_100526789;ncbi_100526798;ncbi_101102221;ncbi_101106631;ncbi_101109430;ncbi_101109951;ncbi_101110219;ncbi_101110495;ncbi_101111178;ncbi_101112045;ncbi_101112304;ncbi_101112404;ncbi_101112469;ncbi_101112555;ncbi_101112716;ncbi_101112805;ncbi_101113159;ncbi_101117805;ncbi_101119975;ncbi_101120018;ncbi_101121120;ncbi_1011…
GO:0044424	intracellular part	1328	8384	0.00126366	0.0188477	ncbi_100036757;ncbi_100037661;ncbi_100037674;ncbi_100037680;ncbi_100037686;ncbi_100037702;ncbi_100101231;ncbi_100125355;ncbi_100135431;ncbi_100135443;ncbi_100135447;ncbi_100135687;ncbi_100135692;ncbi_100137067;ncbi_100141295;ncbi_100141298;ncbi_100142657;ncbi_100144758;ncbi_100145865;ncbi_100147786;ncbi_100147794;ncbi_100147798;ncbi_100169940;ncbi_100170324;ncbi_100170327;ncbi_100171398;ncbi_1001…
GO:0005623	cell	1457	9265	0.00130836	0.0188477	ncbi_100036757;ncbi_100037661;ncbi_100037674;ncbi_100037680;ncbi_100037686;ncbi_100037702;ncbi_100101231;ncbi_100101239;ncbi_100125355;ncbi_100125614;ncbi_100135431;ncbi_100135443;ncbi_100135447;ncbi_100135687;ncbi_100135692;ncbi_100137067;ncbi_100141295;ncbi_100141298;ncbi_100142657;ncbi_100144758;ncbi_100145865;ncbi_100147786;ncbi_100147794;ncbi_100147798;ncbi_100169940;ncbi_100170324;ncbi_1001…
GO:0044464	cell part	1457	9265	0.00130836	0.0188477	ncbi_100036757;ncbi_100037661;ncbi_100037674;ncbi_100037680;ncbi_100037686;ncbi_100037702;ncbi_100101231;ncbi_100101239;ncbi_100125355;ncbi_100125614;ncbi_100135431;ncbi_100135443;ncbi_100135447;ncbi_100135687;ncbi_100135692;ncbi_100137067;ncbi_100141295;ncbi_100141298;ncbi_100142657;ncbi_100144758;ncbi_100145865;ncbi_100147786;ncbi_100147794;ncbi_100147798;ncbi_100169940;ncbi_100170324;ncbi_1001…
GO:0005622	intracellular	1329	8394	0.00137854	0.0188477	ncbi_100036757;ncbi_100037661;ncbi_100037674;ncbi_100037680;ncbi_100037686;ncbi_100037702;ncbi_100101231;ncbi_100125355;ncbi_100135431;ncbi_100135443;ncbi_100135447;ncbi_100135687;ncbi_100135692;ncbi_100137067;ncbi_100141295;ncbi_100141298;ncbi_100142657;ncbi_100144758;ncbi_100145865;ncbi_100147786;ncbi_100147794;ncbi_100147798;ncbi_100169940;ncbi_100170324;ncbi_100170327;ncbi_100171398;ncbi_1001…
GO:0005856	cytoskeleton	200	1087	0.00138513	0.0188477	ncbi_100037680;ncbi_100141295;ncbi_100145865;ncbi_100216432;ncbi_100303604;ncbi_100526780;ncbi_100526784;ncbi_100526789;ncbi_100526798;ncbi_100579169;ncbi_101101983;ncbi_101102133;ncbi_101102150;ncbi_101102221;ncbi_101102581;ncbi_101102582;ncbi_101102677;ncbi_101103028;ncbi_101103186;ncbi_101103800;ncbi_101103864;ncbi_101104158;ncbi_101104295;ncbi_101104542;ncbi_101104613;ncbi_101104651;ncbi_1011…
GO:0044430	cytoskeletal part	127	656	0.00170014	0.0223363	ncbi_100037680;ncbi_100141295;ncbi_100145865;ncbi_100216432;ncbi_100303604;ncbi_100526780;ncbi_100526784;ncbi_100526789;ncbi_100526798;ncbi_100579169;ncbi_101101983;ncbi_101102133;ncbi_101102150;ncbi_101102221;ncbi_101102677;ncbi_101103800;ncbi_101104158;ncbi_101104295;ncbi_101104542;ncbi_101104613;ncbi_101104651;ncbi_101104783;ncbi_101104966;ncbi_101105464;ncbi_101105683;ncbi_101106443;ncbi_1011…
GO:0005912	adherens junction	76	367	0.00240529	0.0305472	ncbi_100170324;ncbi_100180629;ncbi_100270789;ncbi_100302306;ncbi_100307035;ncbi_100307044;ncbi_100579169;ncbi_101102150;ncbi_101102541;ncbi_101102544;ncbi_101103142;ncbi_101103515;ncbi_101104783;ncbi_101105162;ncbi_101105372;ncbi_101105848;ncbi_101106385;ncbi_101106492;ncbi_101106700;ncbi_101107098;ncbi_101107386;ncbi_101107431;ncbi_101109025;ncbi_101109631;ncbi_101109754;ncbi_101110224;ncbi_1011…
GO:0030055	cell-substrate junction	75	362	0.00252618	0.0310475	ncbi_100170324;ncbi_100180629;ncbi_100270789;ncbi_100302306;ncbi_100307035;ncbi_100307044;ncbi_100579169;ncbi_101102150;ncbi_101102541;ncbi_101102544;ncbi_101103142;ncbi_101103515;ncbi_101104783;ncbi_101105162;ncbi_101105848;ncbi_101106385;ncbi_101106492;ncbi_101106700;ncbi_101107098;ncbi_101107386;ncbi_101109025;ncbi_101109631;ncbi_101109754;ncbi_101110224;ncbi_101110420;ncbi_101111737;ncbi_1011…
GO:0030424	axon	21	74	0.00260919	0.0310657	ncbi_101102221;ncbi_101102234;ncbi_101102581;ncbi_101103028;ncbi_101103306;ncbi_101103515;ncbi_101104867;ncbi_101105836;ncbi_101106481;ncbi_101108583;ncbi_101109081;ncbi_101109927;ncbi_101111565;ncbi_101116015;ncbi_101116251;ncbi_101116822;ncbi_101116934;ncbi_101120081;ncbi_101122097;ncbi_101123143;ncbi_114110160
GO:0005924	cell-substrate adherens junction	74	359	0.00308136	0.0355756	ncbi_100170324;ncbi_100180629;ncbi_100270789;ncbi_100302306;ncbi_100307035;ncbi_100307044;ncbi_100579169;ncbi_101102150;ncbi_101102541;ncbi_101102544;ncbi_101103142;ncbi_101103515;ncbi_101104783;ncbi_101105162;ncbi_101105848;ncbi_101106385;ncbi_101106492;ncbi_101106700;ncbi_101107098;ncbi_101107386;ncbi_101109025;ncbi_101109631;ncbi_101109754;ncbi_101110224;ncbi_101110420;ncbi_101111737;ncbi_1011…
GO:0070161	anchoring junction	80	394	0.00328003	0.0367556	ncbi_100170324;ncbi_100180629;ncbi_100270789;ncbi_100302306;ncbi_100307035;ncbi_100307044;ncbi_100527962;ncbi_100579169;ncbi_101102150;ncbi_101102541;ncbi_101102544;ncbi_101103142;ncbi_101103515;ncbi_101104783;ncbi_101105162;ncbi_101105372;ncbi_101105848;ncbi_101106385;ncbi_101106492;ncbi_101106700;ncbi_101107098;ncbi_101107386;ncbi_101107431;ncbi_101108435;ncbi_101109025;ncbi_101109631;ncbi_1011…
GO:0098687	chromosomal region	33	137	0.00396329	0.0431433	ncbi_100500776;ncbi_101104964;ncbi_101105464;ncbi_101105594;ncbi_101106791;ncbi_101106931;ncbi_101107680;ncbi_101108101;ncbi_101108313;ncbi_101108583;ncbi_101108989;ncbi_101109094;ncbi_101110750;ncbi_101112149;ncbi_101113226;ncbi_101113896;ncbi_101114418;ncbi_101114958;ncbi_101115324;ncbi_101115762;ncbi_101116014;ncbi_101116822;ncbi_101117037;ncbi_101117252;ncbi_101117500;ncbi_101120214;ncbi_1011…
GO:0000786	nucleosome	7	16	0.00594144	0.0611808	ncbi_100135447;ncbi_101118484;ncbi_105603814;ncbi_106990414;ncbi_114109686;ncbi_114109701;ncbi_114109702
GO:0044815	DNA packaging complex	7	16	0.00594144	0.0611808	ncbi_100135447;ncbi_101118484;ncbi_105603814;ncbi_106990414;ncbi_114109686;ncbi_114109701;ncbi_114109702
GO:0032993	protein-DNA complex	9	25	0.00855385	0.0857636	ncbi_100135447;ncbi_101113896;ncbi_101114958;ncbi_101118484;ncbi_105603814;ncbi_106990414;ncbi_114109686;ncbi_114109701;ncbi_114109702
GO:0033267	axon part	18	67	0.00941342	0.0919619	ncbi_101102581;ncbi_101103028;ncbi_101103306;ncbi_101103515;ncbi_101104867;ncbi_101105836;ncbi_101106481;ncbi_101108583;ncbi_101109081;ncbi_101109927;ncbi_101111565;ncbi_101116015;ncbi_101116251;ncbi_101116822;ncbi_101120081;ncbi_101122097;ncbi_101123143;ncbi_114110160
GO:0000776	kinetochore	13	45	0.0137886	0.131337	ncbi_101105464;ncbi_101108101;ncbi_101108313;ncbi_101108583;ncbi_101110750;ncbi_101116822;ncbi_101117037;ncbi_101117500;ncbi_101120694;ncbi_101121358;ncbi_101121445;ncbi_101121749;ncbi_114115318
GO:0043229	intracellular organelle	1138	7234	0.0209455	0.19464	ncbi_100036757;ncbi_100037674;ncbi_100037680;ncbi_100037686;ncbi_100037702;ncbi_100101231;ncbi_100125355;ncbi_100135443;ncbi_100135447;ncbi_100135687;ncbi_100135692;ncbi_100137067;ncbi_100141295;ncbi_100142657;ncbi_100144758;ncbi_100145865;ncbi_100147786;ncbi_100147794;ncbi_100147798;ncbi_100169940;ncbi_100170324;ncbi_100170327;ncbi_100171398;ncbi_100174984;ncbi_100189620;ncbi_100192428;ncbi_1002…
GO:0005819	spindle	24	105	0.0236552	0.214586	ncbi_100216432;ncbi_101107536;ncbi_101109094;ncbi_101109507;ncbi_101109979;ncbi_101110092;ncbi_101112031;ncbi_101112149;ncbi_101112734;ncbi_101113202;ncbi_101113439;ncbi_101116014;ncbi_101116809;ncbi_101117037;ncbi_101117344;ncbi_101118902;ncbi_101118973;ncbi_101119246;ncbi_101119381;ncbi_101120018;ncbi_101120694;ncbi_101122327;ncbi_114115318;ncbi_443284
GO:0000228	nuclear chromosome	24	106	0.0263196	0.233204	ncbi_100500776;ncbi_101103618;ncbi_101105594;ncbi_101106486;ncbi_101106791;ncbi_101106931;ncbi_101107512;ncbi_101108627;ncbi_101109275;ncbi_101109397;ncbi_101109652;ncbi_101109748;ncbi_101113893;ncbi_101113896;ncbi_101114146;ncbi_101114418;ncbi_101115762;ncbi_101116417;ncbi_101116565;ncbi_101118973;ncbi_101120343;ncbi_101123158;ncbi_105607154;ncbi_443235
GO:0000777	condensed chromosome kinetochore	3	5	0.0274672	0.237841	ncbi_101108313;ncbi_101120694;ncbi_114115318
GO:0034705	potassium channel complex	8	26	0.0340218	0.288051	ncbi_101103859;ncbi_101109958;ncbi_101111565;ncbi_101114598;ncbi_101116251;ncbi_105608581;ncbi_114113810;ncbi_114113811
GO:0005887	integral component of plasma membrane	16	66	0.0353531	0.292816	ncbi_101104477;ncbi_101105162;ncbi_101106739;ncbi_101108869;ncbi_101115445;ncbi_101115719;ncbi_101115975;ncbi_101117689;ncbi_101117805;ncbi_101119919;ncbi_101120369;ncbi_101123143;ncbi_443140;ncbi_443209;ncbi_443217;ncbi_494433
GO:0000775	chromosome, centromeric region	15	62	0.0414112	0.327507	ncbi_101105464;ncbi_101106931;ncbi_101108101;ncbi_101108313;ncbi_101108583;ncbi_101110750;ncbi_101116014;ncbi_101116822;ncbi_101117037;ncbi_101117500;ncbi_101120694;ncbi_101121358;ncbi_101121445;ncbi_101121749;ncbi_114115318
GO:0000790	nuclear chromatin	15	62	0.0414112	0.327507	ncbi_100500776;ncbi_101106931;ncbi_101107512;ncbi_101109397;ncbi_101109652;ncbi_101109748;ncbi_101113893;ncbi_101114146;ncbi_101114418;ncbi_101116417;ncbi_101116565;ncbi_101120343;ncbi_101123158;ncbi_105607154;ncbi_443235
GO:0044423	virion part	8	27	0.0421203	0.327507	ncbi_101104770;ncbi_101113093;ncbi_101114432;ncbi_101115037;ncbi_101116434;ncbi_101118755;ncbi_101120819;ncbi_101122300
GO:0005911	cell-cell junction	36	179	0.0439755	0.335093	ncbi_100170324;ncbi_101102951;ncbi_101103028;ncbi_101105372;ncbi_101105659;ncbi_101106265;ncbi_101107144;ncbi_101107431;ncbi_101107876;ncbi_101108435;ncbi_101110761;ncbi_101110782;ncbi_101112031;ncbi_101112561;ncbi_101112995;ncbi_101113308;ncbi_101115623;ncbi_101116192;ncbi_101116618;ncbi_101117052;ncbi_101117561;ncbi_101118304;ncbi_101118368;ncbi_101118914;ncbi_101121618;ncbi_101121947;ncbi_1011…
GO:0034703	cation channel complex	15	63	0.0470088	0.351184	ncbi_101102503;ncbi_101103859;ncbi_101108953;ncbi_101109958;ncbi_101111565;ncbi_101114598;ncbi_101116251;ncbi_101120082;ncbi_101122080;ncbi_101123143;ncbi_101123550;ncbi_105608581;ncbi_114113113;ncbi_114113810;ncbi_114113811
GO:0000793	condensed chromosome	7	23	0.0487951	0.353013	ncbi_101106486;ncbi_101108313;ncbi_101116014;ncbi_101120550;ncbi_101120694;ncbi_101121775;ncbi_114115318
GO:0031252	cell leading edge	31	152	0.0495586	0.353013	ncbi_100125614;ncbi_100170324;ncbi_100302306;ncbi_100527962;ncbi_100579169;ncbi_101102133;ncbi_101102150;ncbi_101102951;ncbi_101103515;ncbi_101104043;ncbi_101105233;ncbi_101105821;ncbi_101106481;ncbi_101106492;ncbi_101106801;ncbi_101106932;ncbi_101110420;ncbi_101113308;ncbi_101114775;ncbi_101114880;ncbi_101115874;ncbi_101116251;ncbi_101116493;ncbi_101117050;ncbi_101117693;ncbi_101117698;ncbi_1011…
GO:0016021	integral component of membrane	93	522	0.0512534	0.353013	ncbi_100036757;ncbi_100302554;ncbi_100307039;ncbi_101102017;ncbi_101102067;ncbi_101102503;ncbi_101103789;ncbi_101103859;ncbi_101103941;ncbi_101104477;ncbi_101105033;ncbi_101105158;ncbi_101105162;ncbi_101106445;ncbi_101106625;ncbi_101106739;ncbi_101106801;ncbi_101107008;ncbi_101107288;ncbi_101107431;ncbi_101108101;ncbi_101108869;ncbi_101108953;ncbi_101109094;ncbi_101109152;ncbi_101109754;ncbi_1011…
GO:0019012	virion	8	28	0.0513973	0.353013	ncbi_101104770;ncbi_101113093;ncbi_101114432;ncbi_101115037;ncbi_101116434;ncbi_101118755;ncbi_101120819;ncbi_101122300
GO:0044454	nuclear chromosome part	20	91	0.0526867	0.353013	ncbi_100500776;ncbi_101103618;ncbi_101105594;ncbi_101106486;ncbi_101106931;ncbi_101107512;ncbi_101109275;ncbi_101109397;ncbi_101109652;ncbi_101109748;ncbi_101113893;ncbi_101113896;ncbi_101114146;ncbi_101114418;ncbi_101116417;ncbi_101116565;ncbi_101120343;ncbi_101123158;ncbi_105607154;ncbi_443235
GO:0015630	microtubule cytoskeleton	103	584	0.0528129	0.353013	ncbi_100216432;ncbi_101101983;ncbi_101102150;ncbi_101102581;ncbi_101102582;ncbi_101102677;ncbi_101103028;ncbi_101103800;ncbi_101104158;ncbi_101104295;ncbi_101104542;ncbi_101104613;ncbi_101104651;ncbi_101104783;ncbi_101104966;ncbi_101105464;ncbi_101105683;ncbi_101106443;ncbi_101106463;ncbi_101106631;ncbi_101106636;ncbi_101106931;ncbi_101107536;ncbi_101107720;ncbi_101108061;ncbi_101108445;ncbi_1011…
GO:0043234	protein complex	337	2063	0.0587886	0.38618	ncbi_100037661;ncbi_100037686;ncbi_100037702;ncbi_100101231;ncbi_100135447;ncbi_100141296;ncbi_100141297;ncbi_100141298;ncbi_100145865;ncbi_100147798;ncbi_100294614;ncbi_100307039;ncbi_100526781;ncbi_100526782;ncbi_100526785;ncbi_100526786;ncbi_100526788;ncbi_100642178;ncbi_100820740;ncbi_101101909;ncbi_101101916;ncbi_101101969;ncbi_101101983;ncbi_101101995;ncbi_101102051;ncbi_101102067;ncbi_1011…
GO:0031226	intrinsic component of plasma membrane	17	76	0.0609342	0.392476	ncbi_101104477;ncbi_101105162;ncbi_101106739;ncbi_101108869;ncbi_101115001;ncbi_101115445;ncbi_101115719;ncbi_101115975;ncbi_101117689;ncbi_101117805;ncbi_101119919;ncbi_101120369;ncbi_101123143;ncbi_443140;ncbi_443209;ncbi_443217;ncbi_494433
GO:0000940	condensed chromosome outer kinetochore	2	3	0.0621074	0.392476	ncbi_101120694;ncbi_114115318
GO:0071944	cell periphery	135	787	0.0628374	0.392476	ncbi_100036757;ncbi_100125614;ncbi_100145865;ncbi_100170324;ncbi_100180629;ncbi_100302306;ncbi_100302554;ncbi_100303608;ncbi_100579169;ncbi_100820737;ncbi_101102133;ncbi_101102221;ncbi_101102437;ncbi_101102544;ncbi_101102603;ncbi_101103028;ncbi_101103369;ncbi_101103515;ncbi_101104477;ncbi_101104867;ncbi_101105162;ncbi_101105177;ncbi_101105675;ncbi_101106269;ncbi_101106481;ncbi_101106492;ncbi_1011…
GO:0005886	plasma membrane	131	767	0.0732525	0.450148	ncbi_100036757;ncbi_100125614;ncbi_100145865;ncbi_100170324;ncbi_100180629;ncbi_100302306;ncbi_100302554;ncbi_100303608;ncbi_100820737;ncbi_101102133;ncbi_101102221;ncbi_101102437;ncbi_101102544;ncbi_101102603;ncbi_101103028;ncbi_101103369;ncbi_101103515;ncbi_101104477;ncbi_101104867;ncbi_101105162;ncbi_101105177;ncbi_101105675;ncbi_101106269;ncbi_101106481;ncbi_101106492;ncbi_101106625;ncbi_1011…
GO:0044459	plasma membrane part	105	606	0.0748142	0.452076	ncbi_100036757;ncbi_100125614;ncbi_100145865;ncbi_100170324;ncbi_100180629;ncbi_100302306;ncbi_100302554;ncbi_100303608;ncbi_100820737;ncbi_101102133;ncbi_101102221;ncbi_101102437;ncbi_101102544;ncbi_101102603;ncbi_101103028;ncbi_101103515;ncbi_101104477;ncbi_101104867;ncbi_101105162;ncbi_101105177;ncbi_101105675;ncbi_101106269;ncbi_101106481;ncbi_101106492;ncbi_101106625;ncbi_101106739;ncbi_1011…
GO:0000803	sex chromosome	3	7	0.0759392	0.452076	ncbi_100500776;ncbi_101106791;ncbi_101114418
GO:0005634	nucleus	192	1156	0.08472	0.49659	ncbi_100037680;ncbi_100135447;ncbi_100144758;ncbi_100216432;ncbi_100286738;ncbi_100294646;ncbi_100307048;ncbi_100500776;ncbi_100653388;ncbi_101101916;ncbi_101101995;ncbi_101102517;ncbi_101102544;ncbi_101102586;ncbi_101103142;ncbi_101103214;ncbi_101103306;ncbi_101103515;ncbi_101103543;ncbi_101103564;ncbi_101103618;ncbi_101103652;ncbi_101104140;ncbi_101104194;ncbi_101104333;ncbi_101104366;ncbi_1011…
GO:0032991	macromolecular complex	464	2904	0.0897495	0.518099	ncbi_100037661;ncbi_100037686;ncbi_100037702;ncbi_100101231;ncbi_100135447;ncbi_100141296;ncbi_100141297;ncbi_100141298;ncbi_100145865;ncbi_100147798;ncbi_100270789;ncbi_100286738;ncbi_100294614;ncbi_100294646;ncbi_100302636;ncbi_100305129;ncbi_100307039;ncbi_100500776;ncbi_100526781;ncbi_100526782;ncbi_100526785;ncbi_100526786;ncbi_100526788;ncbi_100579169;ncbi_100642178;ncbi_100820740;ncbi_1011…
GO:0031253	cell projection membrane	22	109	0.0951791	0.541243	ncbi_100125614;ncbi_100145865;ncbi_100170324;ncbi_100302306;ncbi_100302554;ncbi_101102133;ncbi_101102221;ncbi_101102603;ncbi_101104477;ncbi_101106481;ncbi_101106492;ncbi_101108204;ncbi_101109511;ncbi_101109798;ncbi_101110420;ncbi_101111940;ncbi_101113303;ncbi_101116251;ncbi_101117024;ncbi_101118486;ncbi_101121292;ncbi_443140
GO:0044463	cell projection part	52	289	0.104459	0.58121	ncbi_100125614;ncbi_100145865;ncbi_100170324;ncbi_100302306;ncbi_100302554;ncbi_101101998;ncbi_101102133;ncbi_101102221;ncbi_101102581;ncbi_101102603;ncbi_101103028;ncbi_101103306;ncbi_101103515;ncbi_101104358;ncbi_101104477;ncbi_101104867;ncbi_101105683;ncbi_101105836;ncbi_101106481;ncbi_101106492;ncbi_101106904;ncbi_101108204;ncbi_101108583;ncbi_101109081;ncbi_101109511;ncbi_101109798;ncbi_1011…
GO:0098589	membrane region	58	326	0.106487	0.58121	ncbi_100036757;ncbi_100125614;ncbi_100145865;ncbi_100170324;ncbi_100302306;ncbi_100302554;ncbi_100303608;ncbi_100307047;ncbi_101102133;ncbi_101102221;ncbi_101102544;ncbi_101102603;ncbi_101103028;ncbi_101103485;ncbi_101103515;ncbi_101104477;ncbi_101104867;ncbi_101106102;ncbi_101106269;ncbi_101106481;ncbi_101106492;ncbi_101106625;ncbi_101107228;ncbi_101108204;ncbi_101108511;ncbi_101109511;ncbi_1011…
GO:0005813	centrosome	3	8	0.108177	0.58121	ncbi_101103800;ncbi_101104783;ncbi_101113241
GO:0044428	nuclear part	188	1141	0.108309	0.58121	ncbi_100037680;ncbi_100135447;ncbi_100216432;ncbi_100286738;ncbi_100294646;ncbi_100307048;ncbi_100500776;ncbi_100653388;ncbi_101101916;ncbi_101101995;ncbi_101102517;ncbi_101102544;ncbi_101102586;ncbi_101103142;ncbi_101103214;ncbi_101103306;ncbi_101103515;ncbi_101103543;ncbi_101103564;ncbi_101103618;ncbi_101103652;ncbi_101104140;ncbi_101104194;ncbi_101104333;ncbi_101104366;ncbi_101104433;ncbi_1011…
GO:0033178	proton-transporting two-sector ATPase complex, catalytic domain	2	4	0.111832	0.583672	ncbi_101113504;ncbi_101115299
GO:0097651	phosphatidylinositol 3-kinase complex, class I	2	4	0.111832	0.583672	ncbi_101102896;ncbi_101121455
GO:0000779	condensed chromosome, centromeric region	4	13	0.121938	0.619445	ncbi_101108313;ncbi_101116014;ncbi_101120694;ncbi_114115318
GO:0031312	extrinsic component of organelle membrane	4	13	0.121938	0.619445	ncbi_101111580;ncbi_101119416;ncbi_101119487;ncbi_101120159
GO:1902494	catalytic complex	67	388	0.137656	0.657201	ncbi_100037686;ncbi_100642178;ncbi_101101916;ncbi_101102067;ncbi_101102517;ncbi_101102594;ncbi_101102622;ncbi_101102896;ncbi_101103543;ncbi_101103618;ncbi_101103775;ncbi_101104433;ncbi_101104764;ncbi_101104770;ncbi_101104957;ncbi_101105144;ncbi_101105467;ncbi_101105683;ncbi_101105877;ncbi_101106227;ncbi_101106920;ncbi_101106996;ncbi_101107201;ncbi_101107512;ncbi_101108864;ncbi_101109483;ncbi_1011…
GO:0043005	neuron projection	65	376	0.139656	0.657201	ncbi_100125614;ncbi_100307039;ncbi_101102133;ncbi_101102221;ncbi_101102234;ncbi_101102517;ncbi_101102544;ncbi_101102581;ncbi_101102677;ncbi_101103028;ncbi_101103306;ncbi_101103515;ncbi_101104070;ncbi_101104358;ncbi_101104361;ncbi_101104867;ncbi_101105836;ncbi_101106001;ncbi_101106481;ncbi_101106904;ncbi_101108264;ncbi_101108583;ncbi_101108973;ncbi_101109081;ncbi_101109798;ncbi_101109927;ncbi_1011…
GO:0008278	cohesin complex	3	9	0.144642	0.657201	ncbi_101106486;ncbi_101116014;ncbi_101120550
GO:0031256	leading edge membrane	4	14	0.151203	0.657201	ncbi_100125614;ncbi_101102133;ncbi_101106481;ncbi_101116251
GO:0032589	neuron projection membrane	4	14	0.151203	0.657201	ncbi_100125614;ncbi_101102133;ncbi_101106481;ncbi_101116251
GO:0043073	germ cell nucleus	4	14	0.151203	0.657201	ncbi_101106486;ncbi_101106791;ncbi_101117384;ncbi_101119924
GO:0005684	U2-type spliceosomal complex	1	1	0.151795	0.657201	ncbi_101116434
GO:0005838	proteasome regulatory particle	1	1	0.151795	0.657201	ncbi_101108368
GO:0005858	axonemal dynein complex	1	1	0.151795	0.657201	ncbi_101105683
GO:0010369	chromocenter	1	1	0.151795	0.657201	ncbi_101114958
GO:0033180	proton-transporting V-type ATPase, V1 domain	1	1	0.151795	0.657201	ncbi_101113504
GO:0070992	translation initiation complex	1	1	0.151795	0.657201	ncbi_101106700
GO:0071664	catenin-TCF7L2 complex	1	1	0.151795	0.657201	ncbi_101118068
GO:0019898	extrinsic component of membrane	11	52	0.155833	0.667103	ncbi_100820737;ncbi_101102896;ncbi_101105177;ncbi_101107434;ncbi_101111580;ncbi_101115142;ncbi_101117262;ncbi_101119416;ncbi_101119487;ncbi_101120159;ncbi_101121455
GO:0005942	phosphatidylinositol 3-kinase complex	2	5	0.168075	0.696052	ncbi_101102896;ncbi_101121455
GO:0031414	N-terminal protein acetyltransferase complex	2	5	0.168075	0.696052	ncbi_101104764;ncbi_101106920
GO:0043025	neuronal cell body	2	5	0.168075	0.696052	ncbi_101116251;ncbi_101122097
GO:1990234	transferase complex	50	289	0.174368	0.702625	ncbi_100037686;ncbi_100642178;ncbi_101101916;ncbi_101102622;ncbi_101102896;ncbi_101103543;ncbi_101103618;ncbi_101103775;ncbi_101104433;ncbi_101104764;ncbi_101104770;ncbi_101104957;ncbi_101105144;ncbi_101105467;ncbi_101105877;ncbi_101106227;ncbi_101106920;ncbi_101106996;ncbi_101107201;ncbi_101109483;ncbi_101109507;ncbi_101110136;ncbi_101111236;ncbi_101111469;ncbi_101112079;ncbi_101112420;ncbi_1011…
GO:0043292	contractile fiber	26	142	0.175532	0.702625	ncbi_100145865;ncbi_100303608;ncbi_101102133;ncbi_101105292;ncbi_101105542;ncbi_101106269;ncbi_101107431;ncbi_101108953;ncbi_101110495;ncbi_101111737;ncbi_101112026;ncbi_101112591;ncbi_101113460;ncbi_101114682;ncbi_101115623;ncbi_101115756;ncbi_101118388;ncbi_101118876;ncbi_101119493;ncbi_101122194;ncbi_101122837;ncbi_105603281;ncbi_114113810;ncbi_114113811;ncbi_443085;ncbi_443115
GO:0098573	intrinsic component of mitochondrial membrane	5	20	0.176194	0.702625	ncbi_101105406;ncbi_101108454;ncbi_101118379;ncbi_101119378;ncbi_101120082
GO:0090544	BAF-type complex	4	15	0.182801	0.702625	ncbi_101103652;ncbi_101110736;ncbi_101115263;ncbi_101116565
GO:0044446	intracellular organelle part	490	3122	0.183225	0.702625	ncbi_100037674;ncbi_100037680;ncbi_100037686;ncbi_100101231;ncbi_100135447;ncbi_100141295;ncbi_100145865;ncbi_100147786;ncbi_100170324;ncbi_100216432;ncbi_100217405;ncbi_100270789;ncbi_100286738;ncbi_100294646;ncbi_100302306;ncbi_100302636;ncbi_100303604;ncbi_100305129;ncbi_100307035;ncbi_100307047;ncbi_100307048;ncbi_100500776;ncbi_100526780;ncbi_100526784;ncbi_100526789;ncbi_100526798;ncbi_1005…
GO:0019867	outer membrane	3	10	0.184416	0.702625	ncbi_101103515;ncbi_101118379;ncbi_101119378
GO:0031332	RNAi effector complex	3	10	0.184416	0.702625	ncbi_101103649;ncbi_101111326;ncbi_101119260
GO:0034774	secretory granule lumen	3	10	0.184416	0.702625	ncbi_100307048;ncbi_101115840;ncbi_443085
GO:0031248	protein acetyltransferase complex	14	72	0.195329	0.725165	ncbi_101103618;ncbi_101104433;ncbi_101104764;ncbi_101106920;ncbi_101106996;ncbi_101109507;ncbi_101110136;ncbi_101113816;ncbi_101115756;ncbi_101117449;ncbi_101119334;ncbi_101120116;ncbi_101123364;ncbi_105609801
GO:1902493	acetyltransferase complex	14	72	0.195329	0.725165	ncbi_101103618;ncbi_101104433;ncbi_101104764;ncbi_101106920;ncbi_101106996;ncbi_101109507;ncbi_101110136;ncbi_101113816;ncbi_101115756;ncbi_101117449;ncbi_101119334;ncbi_101120116;ncbi_101123364;ncbi_105609801
GO:0044309	neuron spine	9	43	0.196042	0.725165	ncbi_101106904;ncbi_101109798;ncbi_101110761;ncbi_101112079;ncbi_101116493;ncbi_101117805;ncbi_101119442;ncbi_101120987;ncbi_443533
GO:0043231	intracellular membrane-bounded organelle	977	6324	0.201115	0.736779	ncbi_100036757;ncbi_100037674;ncbi_100037680;ncbi_100037686;ncbi_100037702;ncbi_100101231;ncbi_100125355;ncbi_100135443;ncbi_100135447;ncbi_100135687;ncbi_100135692;ncbi_100137067;ncbi_100142657;ncbi_100144758;ncbi_100147786;ncbi_100147798;ncbi_100169940;ncbi_100170324;ncbi_100170327;ncbi_100171398;ncbi_100174984;ncbi_100189620;ncbi_100192428;ncbi_100216432;ncbi_100216434;ncbi_100217405;ncbi_1002…
GO:0005764	lysosome	5	21	0.204228	0.741057	ncbi_101103771;ncbi_101104466;ncbi_101111171;ncbi_101114907;ncbi_780504
GO:0044449	contractile fiber part	21	115	0.210113	0.751647	ncbi_101102133;ncbi_101105292;ncbi_101105542;ncbi_101106269;ncbi_101107431;ncbi_101110495;ncbi_101111737;ncbi_101112026;ncbi_101112591;ncbi_101113460;ncbi_101114682;ncbi_101115623;ncbi_101115756;ncbi_101118388;ncbi_101122194;ncbi_101122837;ncbi_105603281;ncbi_114113810;ncbi_114113811;ncbi_443085;ncbi_443115
GO:0005815	microtubule organizing center	53	313	0.211092	0.751647	ncbi_100216432;ncbi_101101983;ncbi_101103800;ncbi_101104158;ncbi_101104295;ncbi_101104542;ncbi_101104613;ncbi_101104651;ncbi_101104783;ncbi_101104966;ncbi_101105464;ncbi_101106443;ncbi_101106463;ncbi_101106636;ncbi_101108061;ncbi_101108583;ncbi_101108953;ncbi_101109254;ncbi_101109958;ncbi_101110420;ncbi_101110763;ncbi_101110888;ncbi_101112209;ncbi_101112751;ncbi_101112850;ncbi_101113202;ncbi_1011…
GO:0098590	plasma membrane region	39	226	0.213871	0.754489	ncbi_100125614;ncbi_100145865;ncbi_100170324;ncbi_100302306;ncbi_100302554;ncbi_101102133;ncbi_101102221;ncbi_101102544;ncbi_101102603;ncbi_101103515;ncbi_101104477;ncbi_101104867;ncbi_101106269;ncbi_101106481;ncbi_101106492;ncbi_101106625;ncbi_101108204;ncbi_101109511;ncbi_101109798;ncbi_101110420;ncbi_101110761;ncbi_101111940;ncbi_101113303;ncbi_101113351;ncbi_101113565;ncbi_101113577;ncbi_1011…
GO:0005789	endoplasmic reticulum membrane	16	86	0.225561	0.761048	ncbi_100037686;ncbi_101102067;ncbi_101103775;ncbi_101106227;ncbi_101110535;ncbi_101110652;ncbi_101112591;ncbi_101113634;ncbi_101114243;ncbi_101116424;ncbi_101117052;ncbi_101117331;ncbi_101118274;ncbi_101118379;ncbi_101121793;ncbi_101123475
GO:0042175	nuclear outer membrane-endoplasmic reticulum membrane network	16	86	0.225561	0.761048	ncbi_100037686;ncbi_101102067;ncbi_101103775;ncbi_101106227;ncbi_101110535;ncbi_101110652;ncbi_101112591;ncbi_101113634;ncbi_101114243;ncbi_101116424;ncbi_101117052;ncbi_101117331;ncbi_101118274;ncbi_101118379;ncbi_101121793;ncbi_101123475
GO:0005720	nuclear heterochromatin	3	11	0.226592	0.761048	ncbi_101106931;ncbi_101114418;ncbi_101120343
GO:0031304	intrinsic component of mitochondrial inner membrane	3	11	0.226592	0.761048	ncbi_101105406;ncbi_101108454;ncbi_101120082
GO:0031514	motile cilium	3	11	0.226592	0.761048	ncbi_101101998;ncbi_101110653;ncbi_101121323
GO:0042599	lamellar body	2	6	0.227715	0.761048	ncbi_101115562;ncbi_101116141
GO:0005783	endoplasmic reticulum	33	191	0.234491	0.771943	ncbi_100037686;ncbi_100101231;ncbi_101102067;ncbi_101103775;ncbi_101105292;ncbi_101105542;ncbi_101105836;ncbi_101106227;ncbi_101107777;ncbi_101108864;ncbi_101110535;ncbi_101110652;ncbi_101111606;ncbi_101112591;ncbi_101113634;ncbi_101113897;ncbi_101114142;ncbi_101114243;ncbi_101116424;ncbi_101117052;ncbi_101117331;ncbi_101118274;ncbi_101118379;ncbi_101118458;ncbi_101121212;ncbi_101121793;ncbi_1011…
GO:0097458	neuron part	68	411	0.235027	0.771943	ncbi_100125614;ncbi_100307039;ncbi_101102133;ncbi_101102221;ncbi_101102234;ncbi_101102517;ncbi_101102544;ncbi_101102581;ncbi_101102677;ncbi_101103028;ncbi_101103306;ncbi_101103515;ncbi_101104070;ncbi_101104358;ncbi_101104361;ncbi_101104867;ncbi_101105836;ncbi_101106001;ncbi_101106481;ncbi_101106904;ncbi_101107187;ncbi_101108264;ncbi_101108583;ncbi_101108973;ncbi_101109081;ncbi_101109798;ncbi_1011…
GO:0005913	cell-cell adherens junction	4	17	0.251294	0.790576	ncbi_101105372;ncbi_101107431;ncbi_101122194;ncbi_101122284
GO:0008305	integrin complex	4	17	0.251294	0.790576	ncbi_101105162;ncbi_101115445;ncbi_101120369;ncbi_494433
GO:0098636	protein complex involved in cell adhesion	4	17	0.251294	0.790576	ncbi_101105162;ncbi_101115445;ncbi_101120369;ncbi_494433
GO:0043296	apical junction complex	14	76	0.257267	0.790576	ncbi_101103028;ncbi_101107876;ncbi_101108435;ncbi_101110761;ncbi_101112561;ncbi_101112995;ncbi_101116618;ncbi_101117561;ncbi_101118304;ncbi_105603308;ncbi_114109520;ncbi_443506;ncbi_780474;ncbi_780518
GO:0005635	nuclear envelope	6	29	0.271191	0.790576	ncbi_101104140;ncbi_101105594;ncbi_101106269;ncbi_101113577;ncbi_101115676;ncbi_101120276
GO:0045202	synapse	35	208	0.279249	0.790576	ncbi_101102234;ncbi_101102544;ncbi_101103028;ncbi_101103515;ncbi_101104477;ncbi_101104867;ncbi_101106269;ncbi_101106625;ncbi_101107123;ncbi_101108012;ncbi_101108864;ncbi_101110761;ncbi_101112031;ncbi_101113351;ncbi_101113565;ncbi_101113577;ncbi_101114682;ncbi_101115445;ncbi_101116015;ncbi_101116251;ncbi_101116493;ncbi_101116509;ncbi_101116526;ncbi_101117454;ncbi_101117805;ncbi_101118356;ncbi_1011…
GO:0005771	multivesicular body	1	2	0.280558	0.790576	ncbi_101112637
GO:0009898	cytoplasmic side of plasma membrane	1	2	0.280558	0.790576	ncbi_101121618
GO:0031528	microvillus membrane	1	2	0.280558	0.790576	ncbi_101117024
GO:0033256	I-kappaB/NF-kappaB complex	1	2	0.280558	0.790576	ncbi_443119
GO:0043197	dendritic spine	1	2	0.280558	0.790576	ncbi_101116493
GO:0044352	pinosome	1	2	0.280558	0.790576	ncbi_101121120
GO:0090533	cation-transporting ATPase complex	1	2	0.280558	0.790576	ncbi_101102067
GO:0098533	ATPase dependent transmembrane transport complex	1	2	0.280558	0.790576	ncbi_101102067
GO:0098562	cytoplasmic side of membrane	1	2	0.280558	0.790576	ncbi_101121618
GO:1904949	ATPase complex	1	2	0.280558	0.790576	ncbi_101102067
GO:0000792	heterochromatin	4	18	0.287333	0.790576	ncbi_101106931;ncbi_101114418;ncbi_101117394;ncbi_101120343
GO:0033177	proton-transporting two-sector ATPase complex, proton-transporting domain	4	18	0.287333	0.790576	ncbi_101108285;ncbi_101113030;ncbi_105610140;ncbi_443003
GO:0000346	transcription export complex	2	7	0.288425	0.790576	ncbi_101107735;ncbi_101117811
GO:0000782	telomere cap complex	2	7	0.288425	0.790576	ncbi_101113896;ncbi_101114958
GO:0030658	transport vesicle membrane	2	7	0.288425	0.790576	ncbi_101108209;ncbi_101122312
GO:0033061	DNA recombinase mediator complex	2	7	0.288425	0.790576	ncbi_101114574;ncbi_101120905
GO:0070775	H3 histone acetyltransferase complex	2	7	0.288425	0.790576	ncbi_101104433;ncbi_101120116
GO:0034708	methyltransferase complex	11	60	0.297064	0.808438	ncbi_100642178;ncbi_101101916;ncbi_101103543;ncbi_101104770;ncbi_101105144;ncbi_101105467;ncbi_101106996;ncbi_101111236;ncbi_101113427;ncbi_101115617;ncbi_101123364
GO:0031227	intrinsic component of endoplasmic reticulum membrane	9	48	0.300069	0.810824	ncbi_100037686;ncbi_101110535;ncbi_101113634;ncbi_101114243;ncbi_101116424;ncbi_101117331;ncbi_101118274;ncbi_101121793;ncbi_101123475
GO:0005743	mitochondrial inner membrane	3	13	0.314837	0.811381	ncbi_101105406;ncbi_101108454;ncbi_101120082
GO:0044422	organelle part	571	3701	0.3155	0.811381	ncbi_100037674;ncbi_100037680;ncbi_100037686;ncbi_100037702;ncbi_100101231;ncbi_100135447;ncbi_100141295;ncbi_100142657;ncbi_100145865;ncbi_100147786;ncbi_100169940;ncbi_100170324;ncbi_100216432;ncbi_100217405;ncbi_100270789;ncbi_100286738;ncbi_100294646;ncbi_100302303;ncbi_100302306;ncbi_100302636;ncbi_100303604;ncbi_100305129;ncbi_100307035;ncbi_100307039;ncbi_100307047;ncbi_100307048;ncbi_1005…
GO:0015629	actin cytoskeleton	23	136	0.320017	0.811381	ncbi_100145865;ncbi_100579169;ncbi_101106017;ncbi_101106034;ncbi_101106757;ncbi_101108973;ncbi_101109631;ncbi_101109982;ncbi_101110390;ncbi_101110420;ncbi_101110761;ncbi_101111467;ncbi_101113697;ncbi_101115330;ncbi_101115874;ncbi_101116822;ncbi_101117499;ncbi_101117560;ncbi_101119327;ncbi_101120842;ncbi_101121302;ncbi_101121529;ncbi_101123350
GO:0031519	PcG protein complex	4	19	0.324019	0.811381	ncbi_101108627;ncbi_101113630;ncbi_101113692;ncbi_101121336
GO:0044291	cell-cell contact zone	5	25	0.327195	0.811381	ncbi_101115623;ncbi_101116192;ncbi_101116618;ncbi_101122284;ncbi_101123143
GO:0043233	organelle lumen	157	1000	0.329934	0.811381	ncbi_100037680;ncbi_100135447;ncbi_100216432;ncbi_100286738;ncbi_100294646;ncbi_100307048;ncbi_100500776;ncbi_100653388;ncbi_101101916;ncbi_101101995;ncbi_101102517;ncbi_101102586;ncbi_101103142;ncbi_101103214;ncbi_101103306;ncbi_101103515;ncbi_101103543;ncbi_101103564;ncbi_101103618;ncbi_101104194;ncbi_101104333;ncbi_101104433;ncbi_101104440;ncbi_101104449;ncbi_101104770;ncbi_101104778;ncbi_1011…
GO:0031981	nuclear lumen	152	968	0.332341	0.811381	ncbi_100037680;ncbi_100135447;ncbi_100216432;ncbi_100286738;ncbi_100294646;ncbi_100500776;ncbi_100653388;ncbi_101101916;ncbi_101101995;ncbi_101102517;ncbi_101102586;ncbi_101103142;ncbi_101103214;ncbi_101103306;ncbi_101103515;ncbi_101103543;ncbi_101103564;ncbi_101103618;ncbi_101104194;ncbi_101104333;ncbi_101104433;ncbi_101104440;ncbi_101104449;ncbi_101104770;ncbi_101104778;ncbi_101104783;ncbi_1011…
GO:0005741	mitochondrial outer membrane	2	8	0.348508	0.811381	ncbi_101118379;ncbi_101119378
GO:0005849	mRNA cleavage factor complex	2	8	0.348508	0.811381	ncbi_101103214;ncbi_105604798
GO:0016528	sarcoplasm	2	8	0.348508	0.811381	ncbi_101105292;ncbi_101112591
GO:0030426	growth cone	2	8	0.348508	0.811381	ncbi_101104358;ncbi_101106904
GO:0031306	intrinsic component of mitochondrial outer membrane	2	8	0.348508	0.811381	ncbi_101118379;ncbi_101119378
GO:0031968	organelle outer membrane	2	8	0.348508	0.811381	ncbi_101118379;ncbi_101119378
GO:0045120	pronucleus	2	8	0.348508	0.811381	ncbi_100144758;ncbi_101105649
GO:1990204	oxidoreductase complex	2	8	0.348508	0.811381	ncbi_101102594;ncbi_101113939
GO:0031974	membrane-enclosed lumen	161	1031	0.355521	0.811381	ncbi_100037680;ncbi_100135447;ncbi_100216432;ncbi_100286738;ncbi_100294646;ncbi_100307048;ncbi_100500776;ncbi_100653388;ncbi_101101916;ncbi_101101995;ncbi_101102517;ncbi_101102586;ncbi_101103142;ncbi_101103214;ncbi_101103306;ncbi_101103515;ncbi_101103543;ncbi_101103564;ncbi_101103618;ncbi_101104194;ncbi_101104333;ncbi_101104433;ncbi_101104440;ncbi_101104449;ncbi_101104770;ncbi_101104778;ncbi_1011…
GO:0000152	nuclear ubiquitin ligase complex	6	32	0.356415	0.811381	ncbi_101111469;ncbi_101113822;ncbi_101115053;ncbi_101120343;ncbi_101120520;ncbi_101122687
GO:0070013	intracellular organelle lumen	154	986	0.358488	0.811381	ncbi_100037680;ncbi_100135447;ncbi_100216432;ncbi_100286738;ncbi_100294646;ncbi_100500776;ncbi_100653388;ncbi_101101916;ncbi_101101995;ncbi_101102517;ncbi_101102586;ncbi_101103142;ncbi_101103214;ncbi_101103306;ncbi_101103515;ncbi_101103543;ncbi_101103564;ncbi_101103618;ncbi_101104194;ncbi_101104333;ncbi_101104433;ncbi_101104440;ncbi_101104449;ncbi_101104770;ncbi_101104778;ncbi_101104783;ncbi_1011…
GO:0005615	extracellular space	5	26	0.359355	0.811381	ncbi_101113910;ncbi_101116992;ncbi_101119000;ncbi_101121746;ncbi_101123539
GO:0031965	nuclear membrane	3	14	0.359465	0.811381	ncbi_101105594;ncbi_101115676;ncbi_101120276
GO:0033202	DNA helicase complex	3	14	0.359465	0.811381	ncbi_101110106;ncbi_101118827;ncbi_101123364
GO:0060205	cytoplasmic membrane-bounded vesicle lumen	3	14	0.359465	0.811381	ncbi_100307048;ncbi_101115840;ncbi_443085
GO:0030016	myofibril	14	82	0.360731	0.811381	ncbi_101105292;ncbi_101105542;ncbi_101107431;ncbi_101110495;ncbi_101111737;ncbi_101112026;ncbi_101113460;ncbi_101114682;ncbi_101115623;ncbi_101119493;ncbi_101122194;ncbi_101122837;ncbi_105603281;ncbi_443085
GO:0005604	basement membrane	4	20	0.360975	0.811381	ncbi_101103028;ncbi_101118172;ncbi_101121444;ncbi_101122677
GO:0034358	plasma lipoprotein particle	4	20	0.360975	0.811381	ncbi_101113910;ncbi_101116992;ncbi_101119000;ncbi_101121746
GO:1990777	lipoprotein particle	4	20	0.360975	0.811381	ncbi_101113910;ncbi_101116992;ncbi_101119000;ncbi_101121746
GO:0005773	vacuole	38	236	0.372394	0.811381	ncbi_100036757;ncbi_100170324;ncbi_100307047;ncbi_101103024;ncbi_101103771;ncbi_101104278;ncbi_101104466;ncbi_101106841;ncbi_101107276;ncbi_101108972;ncbi_101109219;ncbi_101109286;ncbi_101109408;ncbi_101109777;ncbi_101111171;ncbi_101111209;ncbi_101112523;ncbi_101112932;ncbi_101113504;ncbi_101113697;ncbi_101114661;ncbi_101114873;ncbi_101114907;ncbi_101115654;ncbi_101116056;ncbi_101117052;ncbi_1011…
GO:0032432	actin filament bundle	6	33	0.385363	0.811381	ncbi_100145865;ncbi_101109631;ncbi_101110761;ncbi_101116822;ncbi_101117499;ncbi_101120842
GO:0036477	somatodendritic compartment	6	33	0.385363	0.811381	ncbi_101113647;ncbi_101116251;ncbi_101116493;ncbi_101120987;ncbi_101121239;ncbi_101122097
GO:0000783	nuclear telomere cap complex	1	3	0.389783	0.811381	ncbi_101113896
GO:0000784	nuclear chromosome, telomeric region	1	3	0.389783	0.811381	ncbi_101113896
GO:0000922	spindle pole	1	3	0.389783	0.811381	ncbi_443284
GO:0042575	DNA polymerase complex	1	3	0.389783	0.811381	ncbi_101105877
GO:0045240	dihydrolipoyl dehydrogenase complex	1	3	0.389783	0.811381	ncbi_101113939
GO:0048500	signal recognition particle	1	3	0.389783	0.811381	ncbi_101118904
GO:0072379	ER membrane insertion complex	1	3	0.389783	0.811381	ncbi_101118855
GO:0072562	blood microparticle	1	3	0.389783	0.811381	ncbi_101123539
GO:0044432	endoplasmic reticulum part	25	154	0.390603	0.811381	ncbi_100037686;ncbi_100101231;ncbi_101102067;ncbi_101103775;ncbi_101105292;ncbi_101106227;ncbi_101107777;ncbi_101110535;ncbi_101110652;ncbi_101111606;ncbi_101112591;ncbi_101113634;ncbi_101113897;ncbi_101114142;ncbi_101114243;ncbi_101116424;ncbi_101117052;ncbi_101117331;ncbi_101118274;ncbi_101118379;ncbi_101118458;ncbi_101121793;ncbi_101123475;ncbi_105604882;ncbi_443483
GO:0030017	sarcomere	12	71	0.391489	0.811381	ncbi_101105292;ncbi_101105542;ncbi_101107431;ncbi_101110495;ncbi_101111737;ncbi_101113460;ncbi_101114682;ncbi_101115623;ncbi_101122194;ncbi_101122837;ncbi_105603281;ncbi_443085
GO:0032994	protein-lipid complex	4	21	0.397857	0.811381	ncbi_101113910;ncbi_101116992;ncbi_101119000;ncbi_101121746
GO:0098805	whole membrane	88	563	0.398522	0.811381	ncbi_100036757;ncbi_100125614;ncbi_100145865;ncbi_100170324;ncbi_100302306;ncbi_100302554;ncbi_100303608;ncbi_100307047;ncbi_100307048;ncbi_100820737;ncbi_101102133;ncbi_101102221;ncbi_101102544;ncbi_101102603;ncbi_101103024;ncbi_101103028;ncbi_101103485;ncbi_101103515;ncbi_101104182;ncbi_101104477;ncbi_101104867;ncbi_101106102;ncbi_101106269;ncbi_101106481;ncbi_101106492;ncbi_101106625;ncbi_1011…
GO:1902495	transmembrane transporter complex	21	129	0.400111	0.811381	ncbi_101102067;ncbi_101102503;ncbi_101103859;ncbi_101104477;ncbi_101106445;ncbi_101106625;ncbi_101108869;ncbi_101108953;ncbi_101109958;ncbi_101111565;ncbi_101113565;ncbi_101114598;ncbi_101116251;ncbi_101120082;ncbi_101122080;ncbi_101123143;ncbi_101123550;ncbi_105608581;ncbi_114113113;ncbi_114113810;ncbi_114113811
GO:1990351	transporter complex	21	129	0.400111	0.811381	ncbi_101102067;ncbi_101102503;ncbi_101103859;ncbi_101104477;ncbi_101106445;ncbi_101106625;ncbi_101108869;ncbi_101108953;ncbi_101109958;ncbi_101111565;ncbi_101113565;ncbi_101114598;ncbi_101116251;ncbi_101120082;ncbi_101122080;ncbi_101123143;ncbi_101123550;ncbi_105608581;ncbi_114113113;ncbi_114113810;ncbi_114113811
GO:0000781	chromosome, telomeric region	3	15	0.403631	0.811381	ncbi_101113896;ncbi_101114958;ncbi_101122527
GO:0031983	vesicle lumen	3	15	0.403631	0.811381	ncbi_100307048;ncbi_101115840;ncbi_443085
GO:0000109	nucleotide-excision repair complex	2	9	0.406755	0.811381	ncbi_101109650;ncbi_105609801
GO:0000153	cytoplasmic ubiquitin ligase complex	2	9	0.406755	0.811381	ncbi_100037686;ncbi_105616454
GO:0002178	palmitoyltransferase complex	2	9	0.406755	0.811381	ncbi_101103775;ncbi_101106227
GO:0022624	proteasome accessory complex	2	9	0.406755	0.811381	ncbi_101108368;ncbi_101111572
GO:0031211	endoplasmic reticulum palmitoyltransferase complex	2	9	0.406755	0.811381	ncbi_101103775;ncbi_101106227
GO:0044437	vacuolar part	21	131	0.429482	0.84894	ncbi_100170324;ncbi_100307047;ncbi_101103024;ncbi_101109408;ncbi_101109777;ncbi_101111209;ncbi_101112523;ncbi_101112932;ncbi_101113504;ncbi_101113697;ncbi_101114661;ncbi_101115654;ncbi_101116056;ncbi_101117052;ncbi_101117763;ncbi_101119000;ncbi_101119321;ncbi_101120656;ncbi_101122783;ncbi_101122907;ncbi_443003
GO:0019866	organelle inner membrane	53	339	0.43004	0.84894	ncbi_100037674;ncbi_100037680;ncbi_100147786;ncbi_100217405;ncbi_100305129;ncbi_101102135;ncbi_101102534;ncbi_101104112;ncbi_101104354;ncbi_101104932;ncbi_101105406;ncbi_101105620;ncbi_101105643;ncbi_101105836;ncbi_101105896;ncbi_101106116;ncbi_101106587;ncbi_101106931;ncbi_101107368;ncbi_101107747;ncbi_101108454;ncbi_101108634;ncbi_101108663;ncbi_101108864;ncbi_101109685;ncbi_101110653;ncbi_1011…
GO:0005903	brush border	4	22	0.434357	0.853041	ncbi_101116106;ncbi_101120396;ncbi_105603547;ncbi_494437
GO:0016469	proton-transporting two-sector ATPase complex	6	35	0.443088	0.858156	ncbi_101108285;ncbi_101113030;ncbi_101113504;ncbi_101115299;ncbi_105610140;ncbi_443003
GO:0000151	ubiquitin ligase complex	19	119	0.443958	0.858156	ncbi_100037686;ncbi_101102622;ncbi_101104957;ncbi_101109483;ncbi_101111469;ncbi_101112079;ncbi_101112420;ncbi_101112585;ncbi_101113822;ncbi_101114059;ncbi_101114756;ncbi_101115053;ncbi_101116197;ncbi_101116363;ncbi_101117496;ncbi_101120343;ncbi_101120520;ncbi_101122687;ncbi_105616454
GO:0005774	vacuolar membrane	20	126	0.45165	0.858156	ncbi_100170324;ncbi_100307047;ncbi_101103024;ncbi_101109408;ncbi_101109777;ncbi_101111209;ncbi_101112523;ncbi_101112932;ncbi_101113504;ncbi_101113697;ncbi_101114661;ncbi_101115654;ncbi_101116056;ncbi_101117052;ncbi_101117763;ncbi_101119000;ncbi_101119321;ncbi_101120656;ncbi_101122907;ncbi_443003
GO:0016604	nuclear body	31	198	0.455783	0.858156	ncbi_100286738;ncbi_101102586;ncbi_101103214;ncbi_101103564;ncbi_101104964;ncbi_101107735;ncbi_101109275;ncbi_101109758;ncbi_101110073;ncbi_101111580;ncbi_101111815;ncbi_101112782;ncbi_101112865;ncbi_101113202;ncbi_101114432;ncbi_101116434;ncbi_101116619;ncbi_101117188;ncbi_101117384;ncbi_101117449;ncbi_101118375;ncbi_101118401;ncbi_101118752;ncbi_101118795;ncbi_101118904;ncbi_101119830;ncbi_1011…
GO:0090575	RNA polymerase II transcription factor complex	2	10	0.46234	0.858156	ncbi_101117526;ncbi_443171
GO:0034702	ion channel complex	20	127	0.46673	0.858156	ncbi_101102503;ncbi_101103859;ncbi_101104477;ncbi_101106445;ncbi_101106625;ncbi_101108869;ncbi_101108953;ncbi_101109958;ncbi_101111565;ncbi_101113565;ncbi_101114598;ncbi_101116251;ncbi_101120082;ncbi_101122080;ncbi_101123143;ncbi_101123550;ncbi_105608581;ncbi_114113113;ncbi_114113810;ncbi_114113811
GO:0070603	SWI/SNF superfamily-type complex	4	23	0.470207	0.858156	ncbi_101103652;ncbi_101110736;ncbi_101115263;ncbi_101116565
GO:0005769	early endosome	6	36	0.471573	0.858156	ncbi_101106102;ncbi_101106841;ncbi_101107751;ncbi_101120727;ncbi_101120930;ncbi_101123404
GO:0046930	pore complex	6	36	0.471573	0.858156	ncbi_100307039;ncbi_101103789;ncbi_101107431;ncbi_101108101;ncbi_101109094;ncbi_101117676
GO:0061695	transferase complex, transferring phosphorus-containing groups	6	36	0.471573	0.858156	ncbi_101102896;ncbi_101105877;ncbi_101107201;ncbi_101114031;ncbi_101121455;ncbi_101122425
GO:0031674	I band	11	69	0.480905	0.858156	ncbi_101105292;ncbi_101105542;ncbi_101107431;ncbi_101110495;ncbi_101111737;ncbi_101113460;ncbi_101114682;ncbi_101115623;ncbi_101122194;ncbi_105603281;ncbi_443085
GO:0000835	ER ubiquitin ligase complex	1	4	0.482434	0.858156	ncbi_100037686
GO:0005791	rough endoplasmic reticulum	1	4	0.482434	0.858156	ncbi_101110652
GO:0030867	rough endoplasmic reticulum membrane	1	4	0.482434	0.858156	ncbi_101110652
GO:0036056	filtration diaphragm	1	4	0.482434	0.858156	ncbi_101121618
GO:0036452	ESCRT complex	1	4	0.482434	0.858156	ncbi_101122144
GO:0045239	tricarboxylic acid cycle enzyme complex	1	4	0.482434	0.858156	ncbi_101113939
GO:0071256	translocon complex	1	4	0.482434	0.858156	ncbi_101110652
GO:0098552	side of membrane	1	4	0.482434	0.858156	ncbi_101121618
GO:0044456	synapse part	27	174	0.482946	0.858156	ncbi_101102234;ncbi_101102544;ncbi_101103028;ncbi_101103515;ncbi_101104477;ncbi_101104867;ncbi_101106269;ncbi_101106625;ncbi_101107123;ncbi_101108864;ncbi_101110761;ncbi_101112031;ncbi_101113351;ncbi_101113565;ncbi_101113577;ncbi_101114682;ncbi_101116015;ncbi_101116493;ncbi_101116509;ncbi_101117454;ncbi_101117805;ncbi_101118356;ncbi_101119064;ncbi_101120987;ncbi_101122722;ncbi_114110160;ncbi_7804…
GO:0005667	transcription factor complex	5	30	0.486737	0.858156	ncbi_101107975;ncbi_101116303;ncbi_101117526;ncbi_443169;ncbi_443171
GO:0034704	calcium channel complex	3	17	0.488766	0.858156	ncbi_101102503;ncbi_101108953;ncbi_101123550
GO:0044798	nuclear transcription factor complex	3	17	0.488766	0.858156	ncbi_101116303;ncbi_101117526;ncbi_443171
GO:0097525	spliceosomal snRNP complex	4	24	0.505178	0.874857	ncbi_101104770;ncbi_101105144;ncbi_101109060;ncbi_101116434
GO:0030427	site of polarized growth	2	11	0.514729	0.874857	ncbi_101104358;ncbi_101106904
GO:0008287	protein serine/threonine phosphatase complex	5	31	0.517337	0.874857	ncbi_101102517;ncbi_101108864;ncbi_101110299;ncbi_101114233;ncbi_641303
GO:1903293	phosphatase complex	5	31	0.517337	0.874857	ncbi_101102517;ncbi_101108864;ncbi_101110299;ncbi_101114233;ncbi_641303
GO:0030133	transport vesicle	3	18	0.529053	0.874857	ncbi_101108209;ncbi_101114775;ncbi_101122312
GO:0098794	postsynapse	3	18	0.529053	0.874857	ncbi_101116015;ncbi_101116493;ncbi_101119064
GO:0044450	microtubule organizing center part	4	25	0.53908	0.874857	ncbi_101110888;ncbi_101116809;ncbi_101118162;ncbi_101120138
GO:0043235	receptor complex	14	92	0.540747	0.874857	ncbi_101103369;ncbi_101104477;ncbi_101105162;ncbi_101108643;ncbi_101108869;ncbi_101110813;ncbi_101115445;ncbi_101117086;ncbi_101119930;ncbi_101120369;ncbi_443333;ncbi_494433;ncbi_554257;ncbi_554261
GO:0000313	organellar ribosome	5	32	0.547137	0.874857	ncbi_100305129;ncbi_101114257;ncbi_101117428;ncbi_101120032;ncbi_101121019
GO:0032153	cell division site	5	32	0.547137	0.874857	ncbi_100302306;ncbi_101108973;ncbi_101116045;ncbi_101116822;ncbi_101118101
GO:0032155	cell division site part	5	32	0.547137	0.874857	ncbi_100302306;ncbi_101108973;ncbi_101116045;ncbi_101116822;ncbi_101118101
GO:0005875	microtubule associated complex	12	79	0.547259	0.874857	ncbi_101102150;ncbi_101102677;ncbi_101105683;ncbi_101107720;ncbi_101108583;ncbi_101110149;ncbi_101112751;ncbi_101113255;ncbi_101115324;ncbi_101118902;ncbi_101121295;ncbi_114114001
GO:0005938	cell cortex	6	39	0.554033	0.874857	ncbi_100579169;ncbi_101116424;ncbi_101118632;ncbi_101120930;ncbi_101121302;ncbi_101123350
GO:0044448	cell cortex part	6	39	0.554033	0.874857	ncbi_100579169;ncbi_101116424;ncbi_101118632;ncbi_101120930;ncbi_101121302;ncbi_101123350
GO:0044455	mitochondrial membrane part	14	93	0.558112	0.874857	ncbi_101105406;ncbi_101105620;ncbi_101108285;ncbi_101108454;ncbi_101113030;ncbi_101113437;ncbi_101114007;ncbi_101115299;ncbi_101116510;ncbi_101118379;ncbi_101119378;ncbi_101120082;ncbi_101122593;ncbi_105610140
GO:0000178	exosome (RNase complex)	1	5	0.561023	0.874857	ncbi_101122807
GO:0000428	DNA-directed RNA polymerase complex	1	5	0.561023	0.874857	ncbi_101107201
GO:0005637	nuclear inner membrane	1	5	0.561023	0.874857	ncbi_101115676
GO:0005930	axoneme	1	5	0.561023	0.874857	ncbi_101105683
GO:0016591	DNA-directed RNA polymerase II, holoenzyme	1	5	0.561023	0.874857	ncbi_101107201
GO:0030880	RNA polymerase complex	1	5	0.561023	0.874857	ncbi_101107201
GO:0031229	intrinsic component of nuclear inner membrane	1	5	0.561023	0.874857	ncbi_101115676
GO:0042101	T cell receptor complex	1	5	0.561023	0.874857	ncbi_101108643
GO:0044447	axoneme part	1	5	0.561023	0.874857	ncbi_101105683
GO:0044453	nuclear membrane part	1	5	0.561023	0.874857	ncbi_101115676
GO:0055029	nuclear DNA-directed RNA polymerase complex	1	5	0.561023	0.874857	ncbi_101107201
GO:0097014	ciliary plasm	1	5	0.561023	0.874857	ncbi_101105683
GO:0005681	spliceosomal complex	15	100	0.563051	0.874857	ncbi_101104366;ncbi_101104770;ncbi_101105144;ncbi_101107187;ncbi_101108010;ncbi_101109972;ncbi_101112933;ncbi_101115037;ncbi_101116434;ncbi_101117560;ncbi_101118752;ncbi_101118755;ncbi_101120819;ncbi_101122249;ncbi_101122518
GO:0031967	organelle envelope	66	441	0.571718	0.874857	ncbi_100037674;ncbi_100037680;ncbi_100147786;ncbi_100217405;ncbi_100305129;ncbi_101102135;ncbi_101102534;ncbi_101104112;ncbi_101104140;ncbi_101104354;ncbi_101104932;ncbi_101105406;ncbi_101105594;ncbi_101105620;ncbi_101105643;ncbi_101105782;ncbi_101105830;ncbi_101105836;ncbi_101105896;ncbi_101106116;ncbi_101106269;ncbi_101106587;ncbi_101106931;ncbi_101107368;ncbi_101107747;ncbi_101108285;ncbi_1011…
GO:0031975	envelope	66	441	0.571718	0.874857	ncbi_100037674;ncbi_100037680;ncbi_100147786;ncbi_100217405;ncbi_100305129;ncbi_101102135;ncbi_101102534;ncbi_101104112;ncbi_101104140;ncbi_101104354;ncbi_101104932;ncbi_101105406;ncbi_101105594;ncbi_101105620;ncbi_101105643;ncbi_101105782;ncbi_101105830;ncbi_101105836;ncbi_101105896;ncbi_101106116;ncbi_101106269;ncbi_101106587;ncbi_101106931;ncbi_101107368;ncbi_101107747;ncbi_101108285;ncbi_1011…
GO:0030286	dynein complex	4	26	0.571757	0.874857	ncbi_101105683;ncbi_101110149;ncbi_101112751;ncbi_101118902
GO:0030532	small nuclear ribonucleoprotein complex	4	26	0.571757	0.874857	ncbi_101104770;ncbi_101105144;ncbi_101109060;ncbi_101116434
GO:0031461	cullin-RING ubiquitin ligase complex	10	68	0.595405	0.905576	ncbi_101102622;ncbi_101104957;ncbi_101109483;ncbi_101112079;ncbi_101112420;ncbi_101112585;ncbi_101114059;ncbi_101116197;ncbi_101116363;ncbi_101117496
GO:0005654	nucleoplasm	58	391	0.598964	0.905576	ncbi_100286738;ncbi_101101916;ncbi_101102586;ncbi_101103214;ncbi_101103564;ncbi_101103618;ncbi_101104333;ncbi_101104433;ncbi_101104964;ncbi_101105467;ncbi_101106996;ncbi_101107201;ncbi_101107512;ncbi_101107735;ncbi_101108688;ncbi_101109275;ncbi_101109507;ncbi_101109758;ncbi_101110073;ncbi_101111144;ncbi_101111580;ncbi_101111815;ncbi_101112462;ncbi_101112782;ncbi_101112865;ncbi_101113202;ncbi_1011…
GO:0044451	nucleoplasm part	58	391	0.598964	0.905576	ncbi_100286738;ncbi_101101916;ncbi_101102586;ncbi_101103214;ncbi_101103564;ncbi_101103618;ncbi_101104333;ncbi_101104433;ncbi_101104964;ncbi_101105467;ncbi_101106996;ncbi_101107201;ncbi_101107512;ncbi_101107735;ncbi_101108688;ncbi_101109275;ncbi_101109507;ncbi_101109758;ncbi_101110073;ncbi_101111144;ncbi_101111580;ncbi_101111815;ncbi_101112462;ncbi_101112782;ncbi_101112865;ncbi_101113202;ncbi_1011…
GO:0000502	proteasome complex	4	27	0.603089	0.90821	ncbi_100037686;ncbi_101104194;ncbi_101108368;ncbi_101111572
GO:0000323	lytic vacuole	23	157	0.608194	0.909681	ncbi_100036757;ncbi_100307047;ncbi_101103024;ncbi_101103771;ncbi_101104278;ncbi_101104466;ncbi_101106841;ncbi_101107276;ncbi_101108972;ncbi_101109219;ncbi_101109286;ncbi_101111171;ncbi_101112523;ncbi_101114873;ncbi_101114907;ncbi_101117691;ncbi_101118706;ncbi_101119321;ncbi_101122284;ncbi_101122783;ncbi_101122907;ncbi_780504;ncbi_780510
GO:0070822	Sin3-type complex	2	13	0.608842	0.909681	ncbi_101107512;ncbi_105607154
GO:0031300	intrinsic component of organelle membrane	19	131	0.623195	0.9198	ncbi_100037686;ncbi_101104078;ncbi_101104182;ncbi_101105406;ncbi_101105601;ncbi_101106812;ncbi_101108454;ncbi_101110535;ncbi_101113634;ncbi_101114243;ncbi_101115676;ncbi_101116424;ncbi_101117331;ncbi_101118274;ncbi_101118379;ncbi_101119378;ncbi_101120082;ncbi_101121793;ncbi_101123475
GO:0000794	condensed nuclear chromosome	1	6	0.627685	0.9198	ncbi_101106486
GO:0000798	nuclear cohesin complex	1	6	0.627685	0.9198	ncbi_101106486
GO:0005788	endoplasmic reticulum lumen	1	6	0.627685	0.9198	ncbi_101105292
GO:0019908	nuclear cyclin-dependent protein kinase holoenzyme complex	1	6	0.627685	0.9198	ncbi_101122425
GO:0097060	synaptic membrane	17	118	0.632247	0.922936	ncbi_101102544;ncbi_101103515;ncbi_101104867;ncbi_101106269;ncbi_101106625;ncbi_101110761;ncbi_101113351;ncbi_101113565;ncbi_101113577;ncbi_101114682;ncbi_101116015;ncbi_101116493;ncbi_101117805;ncbi_101118356;ncbi_101120987;ncbi_101122722;ncbi_114110160
GO:0098796	membrane protein complex	50	342	0.638447	0.928429	ncbi_100037686;ncbi_100307039;ncbi_101102067;ncbi_101102503;ncbi_101102896;ncbi_101103775;ncbi_101103789;ncbi_101103859;ncbi_101104477;ncbi_101105162;ncbi_101106227;ncbi_101106445;ncbi_101106625;ncbi_101107431;ncbi_101108101;ncbi_101108285;ncbi_101108643;ncbi_101108869;ncbi_101108953;ncbi_101109094;ncbi_101109219;ncbi_101109958;ncbi_101110652;ncbi_101111565;ncbi_101113030;ncbi_101113504;ncbi_1011…
GO:0060170	ciliary membrane	2	14	0.650404	0.938652	ncbi_101102221;ncbi_101113303
GO:1990391	DNA repair complex	2	14	0.650404	0.938652	ncbi_101109650;ncbi_105609801
GO:0030425	dendrite	4	29	0.66139	0.950904	ncbi_101113647;ncbi_101116493;ncbi_101120987;ncbi_101121239
GO:0098802	plasma membrane receptor complex	7	51	0.67331	0.9604	ncbi_101104477;ncbi_101105162;ncbi_101108643;ncbi_101108869;ncbi_101115445;ncbi_101120369;ncbi_494433
GO:0000808	origin recognition complex	1	7	0.684228	0.9604	ncbi_101115076
GO:0005795	Golgi stack	1	7	0.684228	0.9604	ncbi_101120930
GO:0031985	Golgi cisterna	1	7	0.684228	0.9604	ncbi_101120930
GO:0098791	Golgi subcompartment	1	7	0.684228	0.9604	ncbi_101120930
GO:0005829	cytosol	4	30	0.688259	0.9604	ncbi_101106914;ncbi_101110375;ncbi_101117036;ncbi_101118855
GO:0044445	cytosolic part	4	30	0.688259	0.9604	ncbi_101106914;ncbi_101110375;ncbi_101117036;ncbi_101118855
GO:0043189	H4/H2A histone acetyltransferase complex	2	15	0.688369	0.9604	ncbi_101103618;ncbi_101117449
GO:0000123	histone acetyltransferase complex	8	59	0.690681	0.9604	ncbi_101103618;ncbi_101104433;ncbi_101109507;ncbi_101113816;ncbi_101115756;ncbi_101117449;ncbi_101120116;ncbi_105609801
GO:0099568	cytoplasmic region	6	45	0.69789	0.963374	ncbi_100579169;ncbi_101116424;ncbi_101118632;ncbi_101120930;ncbi_101121302;ncbi_101123350
GO:0008023	transcription elongation factor complex	3	23	0.700531	0.963374	ncbi_101111144;ncbi_105610361;ncbi_105616454
GO:0030863	cortical cytoskeleton	4	31	0.713581	0.963374	ncbi_100579169;ncbi_101118632;ncbi_101120930;ncbi_101123350
GO:0098862	cluster of actin-based cell projections	4	31	0.713581	0.963374	ncbi_101116106;ncbi_101120396;ncbi_105603547;ncbi_494437
GO:0030141	secretory granule	12	89	0.716724	0.963374	ncbi_100307048;ncbi_100820737;ncbi_101103306;ncbi_101108737;ncbi_101108864;ncbi_101110931;ncbi_101115562;ncbi_101115840;ncbi_101116141;ncbi_101116840;ncbi_101118797;ncbi_443085
GO:0099503	secretory vesicle	12	89	0.716724	0.963374	ncbi_100307048;ncbi_100820737;ncbi_101103306;ncbi_101108737;ncbi_101108864;ncbi_101110931;ncbi_101115562;ncbi_101115840;ncbi_101116141;ncbi_101116840;ncbi_101118797;ncbi_443085
GO:0036464	cytoplasmic ribonucleoprotein granule	11	82	0.718287	0.963374	ncbi_101102150;ncbi_101103649;ncbi_101103795;ncbi_101104963;ncbi_101106630;ncbi_101106899;ncbi_101107187;ncbi_101111326;ncbi_101112750;ncbi_101118022;ncbi_443262
GO:0014069	postsynaptic density	2	16	0.722871	0.963374	ncbi_101116015;ncbi_101119064
GO:0060076	excitatory synapse	2	16	0.722871	0.963374	ncbi_101116015;ncbi_101119064
GO:0099572	postsynaptic specialization	2	16	0.722871	0.963374	ncbi_101116015;ncbi_101119064
GO:1902562	H4 histone acetyltransferase complex	2	16	0.722871	0.963374	ncbi_101103618;ncbi_101117449
GO:0048770	pigment granule	9	68	0.723163	0.963374	ncbi_100170327;ncbi_101101968;ncbi_101108896;ncbi_101112637;ncbi_101112844;ncbi_101113480;ncbi_101113697;ncbi_101118706;ncbi_443116
GO:0005605	basal lamina	1	8	0.732188	0.965273	ncbi_101121444
GO:0031254	cell trailing edge	1	8	0.732188	0.965273	ncbi_101110420
GO:0043256	laminin complex	1	8	0.732188	0.965273	ncbi_101121444
GO:0005902	microvillus	4	32	0.737359	0.968737	ncbi_101104477;ncbi_101110420;ncbi_101113697;ncbi_101117024
GO:0019897	extrinsic component of plasma membrane	2	17	0.754085	0.98091	ncbi_101105177;ncbi_101115142
GO:0030139	endocytic vesicle	3	25	0.75426	0.98091	ncbi_101116493;ncbi_101119232;ncbi_554257
GO:0042995	cell projection	118	821	0.761945	0.98091	ncbi_100125614;ncbi_100145865;ncbi_100170324;ncbi_100302306;ncbi_100302554;ncbi_100307038;ncbi_100307039;ncbi_101101998;ncbi_101102133;ncbi_101102221;ncbi_101102234;ncbi_101102517;ncbi_101102544;ncbi_101102581;ncbi_101102603;ncbi_101102677;ncbi_101103028;ncbi_101103306;ncbi_101103515;ncbi_101104070;ncbi_101104358;ncbi_101104361;ncbi_101104477;ncbi_101104867;ncbi_101105233;ncbi_101105542;ncbi_1011…
GO:0098858	actin-based cell projection	5	41	0.766765	0.98091	ncbi_101104477;ncbi_101110420;ncbi_101113697;ncbi_101115874;ncbi_101117024
GO:0000314	organellar small ribosomal subunit	1	9	0.772868	0.98091	ncbi_101114257
GO:0005775	vacuolar lumen	1	9	0.772868	0.98091	ncbi_101122783
GO:0030175	filopodium	1	9	0.772868	0.98091	ncbi_101115874
GO:0030684	preribosome	1	9	0.772868	0.98091	ncbi_101112032
GO:0035770	ribonucleoprotein granule	15	115	0.776314	0.98091	ncbi_101102150;ncbi_101102541;ncbi_101103649;ncbi_101103795;ncbi_101103800;ncbi_101104963;ncbi_101106630;ncbi_101106899;ncbi_101107187;ncbi_101111326;ncbi_101112750;ncbi_101118022;ncbi_101119975;ncbi_101121718;ncbi_443262
GO:0030667	secretory granule membrane	4	34	0.780373	0.98091	ncbi_100307048;ncbi_100820737;ncbi_101108737;ncbi_101108864
GO:0031970	organelle envelope lumen	4	34	0.780373	0.98091	ncbi_101105782;ncbi_101105836;ncbi_101110653;ncbi_101123398
GO:0043209	myelin sheath	2	18	0.782214	0.98091	ncbi_101103028;ncbi_101120930
GO:0005777	peroxisome	5	42	0.785243	0.98091	ncbi_100307035;ncbi_101104182;ncbi_101104194;ncbi_101113900;ncbi_101121214
GO:0044438	microbody part	5	42	0.785243	0.98091	ncbi_100307035;ncbi_101104182;ncbi_101104194;ncbi_101113900;ncbi_101121214
GO:0044439	peroxisomal part	5	42	0.785243	0.98091	ncbi_100307035;ncbi_101104182;ncbi_101104194;ncbi_101113900;ncbi_101121214
GO:0016234	inclusion body	4	35	0.799684	0.986051	ncbi_101103864;ncbi_101109483;ncbi_101112167;ncbi_101122040
GO:0000118	histone deacetylase complex	3	27	0.799936	0.986051	ncbi_101107512;ncbi_101112462;ncbi_105607154
GO:0005876	spindle microtubule	1	10	0.807371	0.986051	ncbi_101120018
GO:0030666	endocytic vesicle membrane	1	10	0.807371	0.986051	ncbi_554257
GO:0034385	triglyceride-rich lipoprotein particle	1	10	0.807371	0.986051	ncbi_101113910
GO:0038201	TOR complex	1	10	0.807371	0.986051	ncbi_101119321
GO:0030118	clathrin coat	2	19	0.807475	0.986051	ncbi_101117929;ncbi_101121898
GO:0016023	cytoplasmic, membrane-bounded vesicle	53	387	0.814935	0.987199	ncbi_100170324;ncbi_100170327;ncbi_100302306;ncbi_100307048;ncbi_100820737;ncbi_101101968;ncbi_101101995;ncbi_101102287;ncbi_101102507;ncbi_101102549;ncbi_101103306;ncbi_101104538;ncbi_101105659;ncbi_101108209;ncbi_101108737;ncbi_101108766;ncbi_101108864;ncbi_101108896;ncbi_101109081;ncbi_101110417;ncbi_101110465;ncbi_101110679;ncbi_101110931;ncbi_101112637;ncbi_101112844;ncbi_101113458;ncbi_1011…
GO:0005798	Golgi-associated vesicle	2	20	0.83009	0.987199	ncbi_101104538;ncbi_101118797
GO:0005740	mitochondrial envelope	19	150	0.835759	0.987199	ncbi_101105406;ncbi_101105620;ncbi_101105830;ncbi_101105836;ncbi_101108285;ncbi_101108454;ncbi_101108646;ncbi_101109685;ncbi_101113030;ncbi_101113437;ncbi_101114007;ncbi_101115299;ncbi_101116510;ncbi_101118379;ncbi_101119378;ncbi_101120082;ncbi_101120972;ncbi_101122593;ncbi_105610140
GO:0031966	mitochondrial membrane	19	150	0.835759	0.987199	ncbi_101105406;ncbi_101105620;ncbi_101105830;ncbi_101105836;ncbi_101108285;ncbi_101108454;ncbi_101108646;ncbi_101109685;ncbi_101113030;ncbi_101113437;ncbi_101114007;ncbi_101115299;ncbi_101116510;ncbi_101118379;ncbi_101119378;ncbi_101120082;ncbi_101120972;ncbi_101122593;ncbi_105610140
GO:0005657	replication fork	1	11	0.836635	0.987199	ncbi_101116398
GO:0005778	peroxisomal membrane	1	11	0.836635	0.987199	ncbi_101104182
GO:0031231	intrinsic component of peroxisomal membrane	1	11	0.836635	0.987199	ncbi_101104182
GO:0031903	microbody membrane	1	11	0.836635	0.987199	ncbi_101104182
GO:0032806	carboxy-terminal domain protein kinase complex	1	11	0.836635	0.987199	ncbi_101114031
GO:0034518	RNA cap binding complex	1	11	0.836635	0.987199	ncbi_101103218
GO:0031410	cytoplasmic vesicle	54	398	0.836917	0.987199	ncbi_100170324;ncbi_100170327;ncbi_100302306;ncbi_100307048;ncbi_100820737;ncbi_101101968;ncbi_101101995;ncbi_101102287;ncbi_101102507;ncbi_101102549;ncbi_101103306;ncbi_101104538;ncbi_101105659;ncbi_101108209;ncbi_101108646;ncbi_101108737;ncbi_101108766;ncbi_101108864;ncbi_101108896;ncbi_101109081;ncbi_101110417;ncbi_101110465;ncbi_101110679;ncbi_101110931;ncbi_101112637;ncbi_101112844;ncbi_1011…
GO:0098588	bounding membrane of organelle	59	436	0.85222	1	ncbi_100037686;ncbi_100170324;ncbi_100302306;ncbi_100307047;ncbi_100307048;ncbi_100820737;ncbi_101102067;ncbi_101102221;ncbi_101103024;ncbi_101103775;ncbi_101104182;ncbi_101105615;ncbi_101106102;ncbi_101106227;ncbi_101106812;ncbi_101108209;ncbi_101108300;ncbi_101108737;ncbi_101108864;ncbi_101109408;ncbi_101109777;ncbi_101110535;ncbi_101110652;ncbi_101111209;ncbi_101111598;ncbi_101112523;ncbi_1011…
GO:0030131	clathrin adaptor complex	1	12	0.861455	1	ncbi_101121898
GO:0035097	histone methyltransferase complex	4	39	0.863548	1	ncbi_101101916;ncbi_101105467;ncbi_101106996;ncbi_101123364
GO:1902554	serine/threonine protein kinase complex	2	22	0.868258	1	ncbi_101114031;ncbi_101122425
GO:0009295	nucleoid	3	31	0.870081	1	ncbi_101105877;ncbi_101109685;ncbi_101120981
GO:0005874	microtubule	6	56	0.872037	1	ncbi_101106631;ncbi_101119975;ncbi_101120018;ncbi_101121120;ncbi_101121357;ncbi_105614728
GO:0000307	cyclin-dependent protein kinase holoenzyme complex	1	13	0.882506	1	ncbi_101122425
GO:0035869	ciliary transition zone	1	13	0.882506	1	ncbi_101117782
GO:0044665	MLL1/2 complex	2	23	0.884232	1	ncbi_101101916;ncbi_101123364
GO:1902911	protein kinase complex	2	23	0.884232	1	ncbi_101114031;ncbi_101122425
GO:0044297	cell body	21	172	0.887483	1	ncbi_100307038;ncbi_100307039;ncbi_101102517;ncbi_101102677;ncbi_101103789;ncbi_101104361;ncbi_101106904;ncbi_101107187;ncbi_101109898;ncbi_101111523;ncbi_101112420;ncbi_101114243;ncbi_101116251;ncbi_101116916;ncbi_101117879;ncbi_101120755;ncbi_101121239;ncbi_101122097;ncbi_101122928;ncbi_101123082;ncbi_780482
GO:0005737	cytoplasm	422	2915	0.8933	1	ncbi_100036757;ncbi_100037661;ncbi_100037674;ncbi_100037686;ncbi_100101231;ncbi_100125355;ncbi_100135431;ncbi_100145865;ncbi_100170324;ncbi_100170327;ncbi_100192423;ncbi_100194428;ncbi_100216432;ncbi_100270711;ncbi_100270789;ncbi_100286738;ncbi_100294646;ncbi_100302303;ncbi_100302305;ncbi_100302306;ncbi_100302359;ncbi_100303608;ncbi_100305129;ncbi_100307035;ncbi_100307038;ncbi_100307039;ncbi_1003…
GO:0044444	cytoplasmic part	420	2906	0.900347	1	ncbi_100036757;ncbi_100037661;ncbi_100037674;ncbi_100037686;ncbi_100101231;ncbi_100125355;ncbi_100135431;ncbi_100145865;ncbi_100170324;ncbi_100170327;ncbi_100192423;ncbi_100194428;ncbi_100216432;ncbi_100270711;ncbi_100270789;ncbi_100286738;ncbi_100294646;ncbi_100302303;ncbi_100302305;ncbi_100302306;ncbi_100302359;ncbi_100303608;ncbi_100305129;ncbi_100307035;ncbi_100307038;ncbi_100307039;ncbi_1003…
GO:0033176	proton-transporting V-type ATPase complex	1	14	0.90036	1	ncbi_101113504
GO:0098797	plasma membrane protein complex	9	83	0.900565	1	ncbi_101104477;ncbi_101105162;ncbi_101108643;ncbi_101108869;ncbi_101109219;ncbi_101115445;ncbi_101120369;ncbi_114109630;ncbi_494433
GO:0044429	mitochondrial part	35	277	0.901836	1	ncbi_100037674;ncbi_101102591;ncbi_101104112;ncbi_101105406;ncbi_101105462;ncbi_101105620;ncbi_101105830;ncbi_101105836;ncbi_101108285;ncbi_101108454;ncbi_101108646;ncbi_101109275;ncbi_101109685;ncbi_101109822;ncbi_101110082;ncbi_101113030;ncbi_101113118;ncbi_101113437;ncbi_101113939;ncbi_101114007;ncbi_101114126;ncbi_101114229;ncbi_101114492;ncbi_101115299;ncbi_101116510;ncbi_101118379;ncbi_1011…
GO:0005739	mitochondrion	35	278	0.906038	1	ncbi_100037674;ncbi_101102591;ncbi_101104112;ncbi_101105406;ncbi_101105462;ncbi_101105620;ncbi_101105830;ncbi_101105836;ncbi_101108285;ncbi_101108454;ncbi_101108646;ncbi_101109275;ncbi_101109685;ncbi_101109822;ncbi_101110082;ncbi_101113030;ncbi_101113118;ncbi_101113437;ncbi_101113939;ncbi_101114007;ncbi_101114126;ncbi_101114229;ncbi_101114492;ncbi_101115299;ncbi_101116510;ncbi_101118379;ncbi_1011…
GO:0031984	organelle subcompartment	10	92	0.90855	1	ncbi_101106102;ncbi_101107341;ncbi_101112591;ncbi_101114872;ncbi_101120248;ncbi_101120390;ncbi_101120930;ncbi_101121529;ncbi_114109520;ncbi_443282
GO:0031082	BLOC complex	1	15	0.915503	1	ncbi_101110375
GO:0042611	MHC protein complex	2	26	0.922001	1	ncbi_101109219;ncbi_114109630
GO:0044441	ciliary part	12	111	0.927845	1	ncbi_101101998;ncbi_101102221;ncbi_101105683;ncbi_101110653;ncbi_101113303;ncbi_101116098;ncbi_101116822;ncbi_101117782;ncbi_101118406;ncbi_101118902;ncbi_101119208;ncbi_443085
GO:0008328	ionotropic glutamate receptor complex	2	27	0.931766	1	ncbi_101104477;ncbi_101108869
GO:0012505	endomembrane system	100	748	0.931991	1	ncbi_100037680;ncbi_100037686;ncbi_100101231;ncbi_100101239;ncbi_100302306;ncbi_100307048;ncbi_100820737;ncbi_101102067;ncbi_101102301;ncbi_101103024;ncbi_101103306;ncbi_101103775;ncbi_101104140;ncbi_101104278;ncbi_101104395;ncbi_101104538;ncbi_101105292;ncbi_101105542;ncbi_101105594;ncbi_101105615;ncbi_101105836;ncbi_101106026;ncbi_101106102;ncbi_101106227;ncbi_101106269;ncbi_101106812;ncbi_1011…
GO:0031090	organelle membrane	196	1413	0.934042	1	ncbi_100037674;ncbi_100037680;ncbi_100037686;ncbi_100037702;ncbi_100142657;ncbi_100147786;ncbi_100169940;ncbi_100170324;ncbi_100217405;ncbi_100302303;ncbi_100302306;ncbi_100305129;ncbi_100307039;ncbi_100307047;ncbi_100307048;ncbi_100505388;ncbi_100820737;ncbi_101101968;ncbi_101102067;ncbi_101102135;ncbi_101102221;ncbi_101102287;ncbi_101102534;ncbi_101102544;ncbi_101102615;ncbi_101103024;ncbi_1011…
GO:0016459	myosin complex	1	17	0.939236	1	ncbi_101123350
GO:0031301	integral component of organelle membrane	1	17	0.939236	1	ncbi_101123475
GO:0000139	Golgi membrane	11	106	0.941895	1	ncbi_101103024;ncbi_101105615;ncbi_101106102;ncbi_101106812;ncbi_101108300;ncbi_101111598;ncbi_101114836;ncbi_101115405;ncbi_101120469;ncbi_101120930;ncbi_443282
GO:0044431	Golgi apparatus part	14	130	0.942709	1	ncbi_101103024;ncbi_101104538;ncbi_101105615;ncbi_101106026;ncbi_101106102;ncbi_101106812;ncbi_101108300;ncbi_101111598;ncbi_101114836;ncbi_101115405;ncbi_101118797;ncbi_101120469;ncbi_101120930;ncbi_443282
GO:0030135	coated vesicle	6	65	0.943263	1	ncbi_101104538;ncbi_101114351;ncbi_101117042;ncbi_101117262;ncbi_101118797;ncbi_101120248
GO:0031513	nonmotile primary cilium	5	57	0.947005	1	ncbi_101113202;ncbi_101113697;ncbi_101117782;ncbi_101117915;ncbi_443551
GO:0005929	cilium	22	196	0.955677	1	ncbi_101101998;ncbi_101102221;ncbi_101105683;ncbi_101110653;ncbi_101111282;ncbi_101112193;ncbi_101113202;ncbi_101113303;ncbi_101113697;ncbi_101116098;ncbi_101116822;ncbi_101117782;ncbi_101117915;ncbi_101118406;ncbi_101118902;ncbi_101119208;ncbi_101119381;ncbi_101120651;ncbi_101121323;ncbi_105602258;ncbi_443085;ncbi_443551
GO:0031225	anchored component of membrane	1	19	0.956306	1	ncbi_101104256
GO:0070461	SAGA-type complex	1	19	0.956306	1	ncbi_101103618
GO:0005770	late endosome	1	20	0.962949	1	ncbi_101122284
GO:0005794	Golgi apparatus	14	140	0.972298	1	ncbi_101103024;ncbi_101104538;ncbi_101105615;ncbi_101106026;ncbi_101106102;ncbi_101106812;ncbi_101108300;ncbi_101111598;ncbi_101114836;ncbi_101115405;ncbi_101118797;ncbi_101120469;ncbi_101120930;ncbi_443282
GO:0030119	AP-type membrane coat adaptor complex	2	35	0.977295	1	ncbi_101114351;ncbi_101121898
GO:0030659	cytoplasmic vesicle membrane	10	114	0.985066	1	ncbi_100307048;ncbi_100820737;ncbi_101102287;ncbi_101108209;ncbi_101108737;ncbi_101108864;ncbi_101114351;ncbi_101114907;ncbi_101122312;ncbi_554257
GO:0044433	cytoplasmic vesicle part	14	148	0.985166	1	ncbi_100307048;ncbi_100820737;ncbi_101102287;ncbi_101108209;ncbi_101108646;ncbi_101108737;ncbi_101108864;ncbi_101110465;ncbi_101114351;ncbi_101114907;ncbi_101115840;ncbi_101122312;ncbi_443085;ncbi_554257
GO:0072372	primary cilium	5	70	0.986893	1	ncbi_101113202;ncbi_101113697;ncbi_101117782;ncbi_101117915;ncbi_443551
GO:0030117	membrane coat	4	61	0.988111	1	ncbi_101114351;ncbi_101117929;ncbi_101121898;ncbi_101122150
GO:0048475	coated membrane	4	61	0.988111	1	ncbi_101114351;ncbi_101117929;ncbi_101121898;ncbi_101122150
GO:0044440	endosomal part	5	74	0.991688	1	ncbi_100302306;ncbi_101106102;ncbi_101115405;ncbi_101122144;ncbi_101122907
GO:0042579	microbody	7	98	0.995034	1	ncbi_100307035;ncbi_101104182;ncbi_101104194;ncbi_101108646;ncbi_101113796;ncbi_101113900;ncbi_101121214
GO:0010008	endosome membrane	4	70	0.996075	1	ncbi_100302306;ncbi_101106102;ncbi_101122144;ncbi_101122907
GO:0031228	intrinsic component of Golgi membrane	1	34	0.996323	1	ncbi_101106812
GO:0012506	vesicle membrane	13	159	0.997272	1	ncbi_100307048;ncbi_100820737;ncbi_101102287;ncbi_101106841;ncbi_101108209;ncbi_101108737;ncbi_101108864;ncbi_101114351;ncbi_101114907;ncbi_101121054;ncbi_101122312;ncbi_105603281;ncbi_554257
GO:0030662	coated vesicle membrane	1	36	0.997358	1	ncbi_101114351
GO:0005768	endosome	24	260	0.998436	1	ncbi_100037686;ncbi_100302306;ncbi_101104278;ncbi_101106102;ncbi_101106841;ncbi_101107751;ncbi_101112637;ncbi_101114081;ncbi_101115405;ncbi_101118695;ncbi_101119176;ncbi_101119975;ncbi_101120416;ncbi_101120727;ncbi_101120930;ncbi_101121120;ncbi_101122144;ncbi_101122150;ncbi_101122284;ncbi_101122744;ncbi_101122907;ncbi_101123404;ncbi_114110089;ncbi_114110311
GO:0015935	small ribosomal subunit	3	67	0.998671	1	ncbi_101114257;ncbi_101121718;ncbi_114113983
GO:0015934	large ribosomal subunit	9	131	0.998871	1	ncbi_100270789;ncbi_101102541;ncbi_101103783;ncbi_101106700;ncbi_101107098;ncbi_101115288;ncbi_101115926;ncbi_106990090;ncbi_114108601
GO:0030529	intracellular ribonucleoprotein complex	62	576	0.999337	1	ncbi_100270789;ncbi_100305129;ncbi_101102150;ncbi_101102541;ncbi_101103649;ncbi_101103783;ncbi_101103795;ncbi_101103800;ncbi_101104361;ncbi_101104366;ncbi_101104440;ncbi_101104764;ncbi_101104770;ncbi_101104963;ncbi_101105144;ncbi_101106630;ncbi_101106700;ncbi_101106899;ncbi_101107098;ncbi_101107187;ncbi_101107696;ncbi_101107747;ncbi_101108010;ncbi_101108063;ncbi_101108674;ncbi_101109051;ncbi_1011…
GO:1990904	ribonucleoprotein complex	62	576	0.999337	1	ncbi_100270789;ncbi_100305129;ncbi_101102150;ncbi_101102541;ncbi_101103649;ncbi_101103783;ncbi_101103795;ncbi_101103800;ncbi_101104361;ncbi_101104366;ncbi_101104440;ncbi_101104764;ncbi_101104770;ncbi_101104963;ncbi_101105144;ncbi_101106630;ncbi_101106700;ncbi_101106899;ncbi_101107098;ncbi_101107187;ncbi_101107696;ncbi_101107747;ncbi_101108010;ncbi_101108063;ncbi_101108674;ncbi_101109051;ncbi_1011…
GO:0005840	ribosome	19	228	0.999357	1	ncbi_100270789;ncbi_100305129;ncbi_101102541;ncbi_101103783;ncbi_101104361;ncbi_101106700;ncbi_101107098;ncbi_101108063;ncbi_101112750;ncbi_101114257;ncbi_101115288;ncbi_101115926;ncbi_101117428;ncbi_101120032;ncbi_101121019;ncbi_101121718;ncbi_106990090;ncbi_114108601;ncbi_114113983
GO:0044391	ribosomal subunit	15	210	0.999884	1	ncbi_100270789;ncbi_100305129;ncbi_101102541;ncbi_101103783;ncbi_101106700;ncbi_101107098;ncbi_101108063;ncbi_101114257;ncbi_101115288;ncbi_101115926;ncbi_101120032;ncbi_101121718;ncbi_106990090;ncbi_114108601;ncbi_114113983
GO:0016020	membrane	724	5311	0.999988	1	ncbi_100036757;ncbi_100037674;ncbi_100037680;ncbi_100037686;ncbi_100037702;ncbi_100125614;ncbi_100125627;ncbi_100142657;ncbi_100145865;ncbi_100147707;ncbi_100147786;ncbi_100147794;ncbi_100169940;ncbi_100170324;ncbi_100170327;ncbi_100180629;ncbi_100217405;ncbi_100302303;ncbi_100302305;ncbi_100302306;ncbi_100302554;ncbi_100303608;ncbi_100305129;ncbi_100307039;ncbi_100307044;ncbi_100307047;ncbi_1003…
GO:0044425	membrane part	525	4052	1	1	ncbi_100036757;ncbi_100037686;ncbi_100125614;ncbi_100125627;ncbi_100142657;ncbi_100145865;ncbi_100147707;ncbi_100147786;ncbi_100169940;ncbi_100170324;ncbi_100180629;ncbi_100217405;ncbi_100302306;ncbi_100302554;ncbi_100303608;ncbi_100307039;ncbi_100307047;ncbi_100820737;ncbi_100820755;ncbi_101101908;ncbi_101102017;ncbi_101102067;ncbi_101102133;ncbi_101102221;ncbi_101102277;ncbi_101102287;ncbi_1011…
GO:0031224	intrinsic component of membrane	443	3540	1	1	ncbi_100036757;ncbi_100037686;ncbi_100125627;ncbi_100142657;ncbi_100147707;ncbi_100147786;ncbi_100169940;ncbi_100170324;ncbi_100180629;ncbi_100217405;ncbi_100302554;ncbi_100307039;ncbi_100820755;ncbi_101101908;ncbi_101102017;ncbi_101102067;ncbi_101102277;ncbi_101102287;ncbi_101102315;ncbi_101102320;ncbi_101102456;ncbi_101102503;ncbi_101102524;ncbi_101102657;ncbi_101102949;ncbi_101102957;ncbi_1011…
GO:0005575	cellular_component	1844	12148	1	1	ncbi_100034672;ncbi_100036757;ncbi_100037661;ncbi_100037674;ncbi_100037680;ncbi_100037686;ncbi_100037690;ncbi_100037695;ncbi_100037702;ncbi_100101231;ncbi_100101239;ncbi_100125355;ncbi_100125614;ncbi_100125627;ncbi_100135431;ncbi_100135443;ncbi_100135447;ncbi_100135687;ncbi_100135692;ncbi_100137067;ncbi_100141295;ncbi_100141296;ncbi_100141297;ncbi_100141298;ncbi_100142657;ncbi_100144758;ncbi_1001…

## Sheet: BP
GO ID	Description	out (1901)	All (12601)	pvalue	p.adjust	Genes
GO:0050793	regulation of developmental process	256	1126	6.28e-13	2.37e-09	ncbi_100037695	ncbi_100125614	ncbi_100125616	ncbi_100135443	ncbi_100142657	ncbi_100216432	ncbi_100286738	ncbi_100286739	ncbi_100302306	ncbi_100307039	ncbi_100307048	ncbi_100526668	ncbi_100526798	ncbi_100579169	ncbi_100642178	ncbi_101102076	ncbi_101102134	ncbi_101102299	ncbi_101102437	ncbi_101102790	ncbi_101102951	ncbi_101103024	ncbi_101103235	ncbi_101103397	ncbi_101103484	ncbi_101103485	ncbi_101103648	ncbi_101103717	ncbi_101103742	ncbi_101103748	ncbi_101103758	ncbi_101103800	ncbi_101104056	ncbi_101104155	ncbi_101104389	ncbi_101104477	ncbi_101104533	ncbi_101104751	ncbi_101104966	ncbi_101104991	ncbi_101105305	ncbi_101105530	ncbi_101105541	ncbi_101105574
GO:0016043	cellular component organization	635	3401	1.12e-11	2.12e-08	ncbi_100034672	ncbi_100037680	ncbi_100037695	ncbi_100101231	ncbi_100125614	ncbi_100135447	ncbi_100144758	ncbi_100145865	ncbi_100147794	ncbi_100170324	ncbi_100174984	ncbi_100189620	ncbi_100192422	ncbi_100216432	ncbi_100270789	ncbi_100286738	ncbi_100286739	ncbi_100302306	ncbi_100303604	ncbi_100305129	ncbi_100307035	ncbi_100307039	ncbi_100307044	ncbi_100307048	ncbi_100500776	ncbi_100579169	ncbi_100642178	ncbi_100820737	ncbi_100820740	ncbi_101101916	ncbi_101101968	ncbi_101101998	ncbi_101102067	ncbi_101102076	ncbi_101102133	ncbi_101102150	ncbi_101102221	ncbi_101102234	ncbi_101102277	ncbi_101102299	ncbi_101102373	ncbi_101102437	ncbi_101102474	ncbi_101102476
GO:0044767	single-organism developmental process	594	3157	2e-11	2.52e-08	ncbi_100037695	ncbi_100101231	ncbi_100125355	ncbi_100125614	ncbi_100125616	ncbi_100135443	ncbi_100137067	ncbi_100142657	ncbi_100145865	ncbi_100169940	ncbi_100192422	ncbi_100216432	ncbi_100216434	ncbi_100286738	ncbi_100286739	ncbi_100302306	ncbi_100302636	ncbi_100303604	ncbi_100307039	ncbi_100307048	ncbi_100526668	ncbi_100526798	ncbi_100579169	ncbi_100642178	ncbi_100642180	ncbi_100653388	ncbi_101101916	ncbi_101101998	ncbi_101102017	ncbi_101102051	ncbi_101102076	ncbi_101102081	ncbi_101102134	ncbi_101102150	ncbi_101102258	ncbi_101102287	ncbi_101102299	ncbi_101102437	ncbi_101102686	ncbi_101102790	ncbi_101102810	ncbi_101102941	ncbi_101102951	ncbi_101102976
GO:0071840	cellular component organization or biogenesis	643	3469	3.29e-11	3.1e-08	ncbi_100034672	ncbi_100037680	ncbi_100037695	ncbi_100101231	ncbi_100125614	ncbi_100135447	ncbi_100144758	ncbi_100145865	ncbi_100147794	ncbi_100170324	ncbi_100174984	ncbi_100189620	ncbi_100192422	ncbi_100216432	ncbi_100270789	ncbi_100286738	ncbi_100286739	ncbi_100302306	ncbi_100303604	ncbi_100305129	ncbi_100307035	ncbi_100307039	ncbi_100307044	ncbi_100307048	ncbi_100500776	ncbi_100579169	ncbi_100642178	ncbi_100820737	ncbi_100820740	ncbi_101101916	ncbi_101101968	ncbi_101101998	ncbi_101102067	ncbi_101102076	ncbi_101102133	ncbi_101102150	ncbi_101102221	ncbi_101102234	ncbi_101102277	ncbi_101102299	ncbi_101102373	ncbi_101102437	ncbi_101102474	ncbi_101102476
GO:0032502	developmental process	624	3356	4.43e-11	3.34e-08	ncbi_100037695	ncbi_100101231	ncbi_100125355	ncbi_100125614	ncbi_100125616	ncbi_100135443	ncbi_100137067	ncbi_100141298	ncbi_100142657	ncbi_100145865	ncbi_100169940	ncbi_100192422	ncbi_100216432	ncbi_100216434	ncbi_100286738	ncbi_100286739	ncbi_100302306	ncbi_100302636	ncbi_100303604	ncbi_100307039	ncbi_100307048	ncbi_100526668	ncbi_100526798	ncbi_100579169	ncbi_100642178	ncbi_100642180	ncbi_100653388	ncbi_100820737	ncbi_101101916	ncbi_101101998	ncbi_101102017	ncbi_101102051	ncbi_101102067	ncbi_101102076	ncbi_101102081	ncbi_101102134	ncbi_101102150	ncbi_101102258	ncbi_101102287	ncbi_101102299	ncbi_101102437	ncbi_101102507	ncbi_101102686	ncbi_101102790
GO:0048731	system development	414	2108	3.02e-10	1.9e-07	ncbi_100037695	ncbi_100101231	ncbi_100125614	ncbi_100125616	ncbi_100145865	ncbi_100169940	ncbi_100192422	ncbi_100216432	ncbi_100216434	ncbi_100286738	ncbi_100286739	ncbi_100302306	ncbi_100302636	ncbi_100307048	ncbi_100579169	ncbi_100642180	ncbi_100653388	ncbi_101101916	ncbi_101101998	ncbi_101102017	ncbi_101102051	ncbi_101102076	ncbi_101102081	ncbi_101102134	ncbi_101102299	ncbi_101102437	ncbi_101102686	ncbi_101102790	ncbi_101102810	ncbi_101102941	ncbi_101102951	ncbi_101102976	ncbi_101103028	ncbi_101103149	ncbi_101103484	ncbi_101103485	ncbi_101103514	ncbi_101103515	ncbi_101103536	ncbi_101103543	ncbi_101103648	ncbi_101103652	ncbi_101103717	ncbi_101103742
GO:0048856	anatomical structure development	540	2883	6.31e-10	3.4e-07	ncbi_100037695	ncbi_100101231	ncbi_100125614	ncbi_100125616	ncbi_100141298	ncbi_100145865	ncbi_100169940	ncbi_100192422	ncbi_100216432	ncbi_100216434	ncbi_100286738	ncbi_100286739	ncbi_100302306	ncbi_100302636	ncbi_100303604	ncbi_100307048	ncbi_100526668	ncbi_100526798	ncbi_100579169	ncbi_100642178	ncbi_100642180	ncbi_100653388	ncbi_100820737	ncbi_101101916	ncbi_101101998	ncbi_101102017	ncbi_101102051	ncbi_101102067	ncbi_101102076	ncbi_101102081	ncbi_101102134	ncbi_101102150	ncbi_101102287	ncbi_101102299	ncbi_101102437	ncbi_101102507	ncbi_101102686	ncbi_101102790	ncbi_101102810	ncbi_101102896	ncbi_101102941	ncbi_101102951	ncbi_101102976	ncbi_101103024
GO:0044707	single-multicellular organism process	583	3155	9.13e-10	4.31e-07	ncbi_100037695	ncbi_100101231	ncbi_100125614	ncbi_100125616	ncbi_100142657	ncbi_100145865	ncbi_100169940	ncbi_100170324	ncbi_100192422	ncbi_100194428	ncbi_100216432	ncbi_100216434	ncbi_100286738	ncbi_100286739	ncbi_100302306	ncbi_100302636	ncbi_100303604	ncbi_100307035	ncbi_100307048	ncbi_100526798	ncbi_100579169	ncbi_100642178	ncbi_100642180	ncbi_100653388	ncbi_100820740	ncbi_100820755	ncbi_101101844	ncbi_101101908	ncbi_101101916	ncbi_101101998	ncbi_101102017	ncbi_101102051	ncbi_101102076	ncbi_101102081	ncbi_101102134	ncbi_101102299	ncbi_101102437	ncbi_101102456	ncbi_101102686	ncbi_101102790	ncbi_101102810	ncbi_101102941	ncbi_101102951	ncbi_101102976
GO:0048869	cellular developmental process	423	2197	2.91e-09	1.22e-06	ncbi_100101231	ncbi_100125355	ncbi_100125614	ncbi_100137067	ncbi_100192422	ncbi_100216432	ncbi_100216434	ncbi_100286738	ncbi_100286739	ncbi_100302306	ncbi_100302636	ncbi_100307039	ncbi_100526668	ncbi_100526798	ncbi_100579169	ncbi_100642178	ncbi_100642180	ncbi_101101998	ncbi_101102017	ncbi_101102051	ncbi_101102076	ncbi_101102134	ncbi_101102287	ncbi_101102299	ncbi_101102437	ncbi_101102686	ncbi_101102951	ncbi_101103024	ncbi_101103235	ncbi_101103397	ncbi_101103481	ncbi_101103485	ncbi_101103515	ncbi_101103536	ncbi_101103543	ncbi_101103717	ncbi_101103742	ncbi_101103758	ncbi_101103789	ncbi_101103800	ncbi_101103859	ncbi_101104011	ncbi_101104056	ncbi_101104070
GO:0009653	anatomical structure morphogenesis	310	1541	7.6e-09	2.87e-06	ncbi_100037695	ncbi_100101231	ncbi_100125614	ncbi_100125616	ncbi_100141298	ncbi_100145865	ncbi_100216432	ncbi_100286738	ncbi_100302306	ncbi_100302636	ncbi_100303604	ncbi_100307048	ncbi_100579169	ncbi_100820737	ncbi_101102051	ncbi_101102076	ncbi_101102134	ncbi_101102150	ncbi_101102299	ncbi_101102437	ncbi_101102507	ncbi_101102790	ncbi_101102810	ncbi_101102896	ncbi_101102951	ncbi_101103024	ncbi_101103028	ncbi_101103484	ncbi_101103485	ncbi_101103514	ncbi_101103515	ncbi_101103543	ncbi_101103648	ncbi_101103717	ncbi_101103742	ncbi_101103800	ncbi_101103961	ncbi_101104056	ncbi_101104070	ncbi_101104155	ncbi_101104358	ncbi_101104390	ncbi_101104477	ncbi_101104963
GO:0007275	multicellular organism development	443	2336	8.71e-09	2.99e-06	ncbi_100037695	ncbi_100101231	ncbi_100125614	ncbi_100125616	ncbi_100145865	ncbi_100169940	ncbi_100192422	ncbi_100216432	ncbi_100216434	ncbi_100286738	ncbi_100286739	ncbi_100302306	ncbi_100302636	ncbi_100307048	ncbi_100526798	ncbi_100579169	ncbi_100642180	ncbi_100653388	ncbi_101101916	ncbi_101101998	ncbi_101102017	ncbi_101102051	ncbi_101102076	ncbi_101102081	ncbi_101102134	ncbi_101102299	ncbi_101102437	ncbi_101102686	ncbi_101102790	ncbi_101102810	ncbi_101102941	ncbi_101102951	ncbi_101102976	ncbi_101103024	ncbi_101103028	ncbi_101103149	ncbi_101103218	ncbi_101103484	ncbi_101103485	ncbi_101103514	ncbi_101103515	ncbi_101103536	ncbi_101103543	ncbi_101103648
GO:0030154	cell differentiation	370	1920	3.65e-08	1.14e-05	ncbi_100101231	ncbi_100125614	ncbi_100137067	ncbi_100192422	ncbi_100216432	ncbi_100216434	ncbi_100286738	ncbi_100286739	ncbi_100302306	ncbi_100302636	ncbi_100307039	ncbi_100526668	ncbi_100526798	ncbi_100579169	ncbi_100642178	ncbi_100642180	ncbi_101101998	ncbi_101102017	ncbi_101102051	ncbi_101102076	ncbi_101102134	ncbi_101102287	ncbi_101102299	ncbi_101102437	ncbi_101102686	ncbi_101102951	ncbi_101103024	ncbi_101103235	ncbi_101103397	ncbi_101103485	ncbi_101103515	ncbi_101103536	ncbi_101103543	ncbi_101103717	ncbi_101103742	ncbi_101103758	ncbi_101103800	ncbi_101103859	ncbi_101104011	ncbi_101104056	ncbi_101104070	ncbi_101104155	ncbi_101104182	ncbi_101104358
GO:0051239	regulation of multicellular organismal process	244	1182	4.22e-08	1.14e-05	ncbi_100037695	ncbi_100125616	ncbi_100125623	ncbi_100142657	ncbi_100145865	ncbi_100169940	ncbi_100174984	ncbi_100192422	ncbi_100194428	ncbi_100216432	ncbi_100286738	ncbi_100286739	ncbi_100302306	ncbi_100302636	ncbi_100303604	ncbi_100307048	ncbi_100526798	ncbi_100642178	ncbi_101101844	ncbi_101102067	ncbi_101102076	ncbi_101102134	ncbi_101102299	ncbi_101102437	ncbi_101102790	ncbi_101102951	ncbi_101103024	ncbi_101103360	ncbi_101103369	ncbi_101103484	ncbi_101103485	ncbi_101103648	ncbi_101103717	ncbi_101103742	ncbi_101103748	ncbi_101103800	ncbi_101103859	ncbi_101103961	ncbi_101104155	ncbi_101104361	ncbi_101104533	ncbi_101104966	ncbi_101105160	ncbi_101105541
GO:0008283	cell proliferation	212	1000	4.31e-08	1.14e-05	ncbi_100101239	ncbi_100125616	ncbi_100135443	ncbi_100170324	ncbi_100192423	ncbi_100216432	ncbi_100216434	ncbi_100286738	ncbi_100286739	ncbi_100302636	ncbi_100307039	ncbi_100307048	ncbi_100642180	ncbi_100653388	ncbi_101101916	ncbi_101102017	ncbi_101102051	ncbi_101102134	ncbi_101102299	ncbi_101102389	ncbi_101102437	ncbi_101102544	ncbi_101102951	ncbi_101103028	ncbi_101103369	ncbi_101103485	ncbi_101103742	ncbi_101103748	ncbi_101104011	ncbi_101104140	ncbi_101104155	ncbi_101104361	ncbi_101104390	ncbi_101104395	ncbi_101104440	ncbi_101104718	ncbi_101104790	ncbi_101104810	ncbi_101105013	ncbi_101105042	ncbi_101105158	ncbi_101105455	ncbi_101105467	ncbi_101105574
GO:0006928	movement of cell or subcellular component	212	1001	4.68e-08	1.14e-05	ncbi_100101231	ncbi_100125614	ncbi_100170324	ncbi_100192422	ncbi_100216432	ncbi_100286738	ncbi_100286739	ncbi_100302636	ncbi_100303608	ncbi_100307048	ncbi_100642178	ncbi_101102076	ncbi_101102150	ncbi_101102437	ncbi_101102589	ncbi_101102677	ncbi_101102951	ncbi_101103371	ncbi_101103484	ncbi_101103485	ncbi_101103515	ncbi_101103758	ncbi_101103961	ncbi_101104155	ncbi_101104278	ncbi_101104302	ncbi_101104358	ncbi_101104361	ncbi_101104477	ncbi_101105042	ncbi_101105162	ncbi_101105293	ncbi_101105455	ncbi_101105541	ncbi_101105607	ncbi_101105675	ncbi_101105821	ncbi_101105836	ncbi_101106001	ncbi_101106161	ncbi_101106492	ncbi_101106631	ncbi_101106739	ncbi_101106801
GO:0022603	regulation of anatomical structure morphogenesis	111	451	4.83e-08	1.14e-05	ncbi_100037695	ncbi_100125614	ncbi_100125616	ncbi_100286738	ncbi_100307048	ncbi_100579169	ncbi_101102076	ncbi_101102437	ncbi_101102790	ncbi_101102951	ncbi_101103484	ncbi_101103485	ncbi_101103800	ncbi_101104477	ncbi_101105305	ncbi_101105530	ncbi_101105541	ncbi_101105675	ncbi_101105821	ncbi_101105830	ncbi_101105836	ncbi_101106385	ncbi_101106481	ncbi_101106801	ncbi_101107228	ncbi_101107438	ncbi_101107460	ncbi_101107975	ncbi_101108061	ncbi_101108379	ncbi_101109511	ncbi_101109631	ncbi_101109786	ncbi_101109798	ncbi_101110073	ncbi_101110420	ncbi_101110506	ncbi_101110708	ncbi_101111323	ncbi_101111467	ncbi_101111580	ncbi_101111650	ncbi_101112736	ncbi_101114019
GO:2000026	regulation of multicellular organismal development	144	627	5.71e-08	1.27e-05	ncbi_100037695	ncbi_100125616	ncbi_100216432	ncbi_100286738	ncbi_100286739	ncbi_100302306	ncbi_100307048	ncbi_100526798	ncbi_101102076	ncbi_101102134	ncbi_101102299	ncbi_101102437	ncbi_101102790	ncbi_101102951	ncbi_101103024	ncbi_101103484	ncbi_101103485	ncbi_101103648	ncbi_101103717	ncbi_101103742	ncbi_101103748	ncbi_101103800	ncbi_101104155	ncbi_101104533	ncbi_101104966	ncbi_101105541	ncbi_101105574	ncbi_101105675	ncbi_101105814	ncbi_101105830	ncbi_101106385	ncbi_101106996	ncbi_101107460	ncbi_101107735	ncbi_101107819	ncbi_101107975	ncbi_101108061	ncbi_101108379	ncbi_101108516	ncbi_101108627	ncbi_101108788	ncbi_101108832	ncbi_101108868	ncbi_101108939
GO:0016477	cell migration	146	643	9.74e-08	2.04e-05	ncbi_100101231	ncbi_100170324	ncbi_100192422	ncbi_100286738	ncbi_100286739	ncbi_100302636	ncbi_100303608	ncbi_100307048	ncbi_100642178	ncbi_101102076	ncbi_101102150	ncbi_101102437	ncbi_101102589	ncbi_101102951	ncbi_101103371	ncbi_101103484	ncbi_101103485	ncbi_101103515	ncbi_101103961	ncbi_101104155	ncbi_101104302	ncbi_101104358	ncbi_101104361	ncbi_101104477	ncbi_101105042	ncbi_101105162	ncbi_101105293	ncbi_101105541	ncbi_101105607	ncbi_101105821	ncbi_101105836	ncbi_101106492	ncbi_101106739	ncbi_101106801	ncbi_101106904	ncbi_101107438	ncbi_101107460	ncbi_101107512	ncbi_101107720	ncbi_101107751	ncbi_101107777	ncbi_101107819	ncbi_101107975	ncbi_101108061
GO:0048523	negative regulation of cellular process	303	1539	1.08e-07	2.16e-05	ncbi_100034672	ncbi_100135443	ncbi_100135447	ncbi_100135687	ncbi_100137067	ncbi_100174984	ncbi_100192422	ncbi_100216434	ncbi_100286738	ncbi_100302306	ncbi_100302636	ncbi_100307035	ncbi_100307047	ncbi_100500776	ncbi_100526668	ncbi_100579169	ncbi_101101968	ncbi_101102051	ncbi_101102067	ncbi_101102150	ncbi_101102299	ncbi_101102437	ncbi_101102517	ncbi_101102544	ncbi_101102686	ncbi_101102896	ncbi_101103028	ncbi_101103235	ncbi_101103306	ncbi_101103371	ncbi_101103397	ncbi_101103485	ncbi_101103515	ncbi_101103758	ncbi_101103912	ncbi_101103961	ncbi_101104056	ncbi_101104155	ncbi_101104265	ncbi_101104361	ncbi_101104366	ncbi_101104440	ncbi_101104477	ncbi_101104482
GO:0072358	cardiovascular system development	92	361	1.27e-07	2.2e-05	ncbi_100101231	ncbi_100125616	ncbi_100145865	ncbi_100169940	ncbi_100216432	ncbi_100286738	ncbi_100286739	ncbi_100307048	ncbi_101102051	ncbi_101102437	ncbi_101102790	ncbi_101102951	ncbi_101103484	ncbi_101103485	ncbi_101103648	ncbi_101103742	ncbi_101103800	ncbi_101104390	ncbi_101105541	ncbi_101105659	ncbi_101105675	ncbi_101106636	ncbi_101107196	ncbi_101107460	ncbi_101107777	ncbi_101107819	ncbi_101107975	ncbi_101108061	ncbi_101109372	ncbi_101109786	ncbi_101110506	ncbi_101110736	ncbi_101111287	ncbi_101111323	ncbi_101111580	ncbi_101111650	ncbi_101112736	ncbi_101112958	ncbi_101114019	ncbi_101114095	ncbi_101114163	ncbi_101114604	ncbi_101114907	ncbi_101115142
GO:0072359	circulatory system development	92	361	1.27e-07	2.2e-05	ncbi_100101231	ncbi_100125616	ncbi_100145865	ncbi_100169940	ncbi_100216432	ncbi_100286738	ncbi_100286739	ncbi_100307048	ncbi_101102051	ncbi_101102437	ncbi_101102790	ncbi_101102951	ncbi_101103484	ncbi_101103485	ncbi_101103648	ncbi_101103742	ncbi_101103800	ncbi_101104390	ncbi_101105541	ncbi_101105659	ncbi_101105675	ncbi_101106636	ncbi_101107196	ncbi_101107460	ncbi_101107777	ncbi_101107819	ncbi_101107975	ncbi_101108061	ncbi_101109372	ncbi_101109786	ncbi_101110506	ncbi_101110736	ncbi_101111287	ncbi_101111323	ncbi_101111580	ncbi_101111650	ncbi_101112736	ncbi_101112958	ncbi_101114019	ncbi_101114095	ncbi_101114163	ncbi_101114604	ncbi_101114907	ncbi_101115142
GO:0048519	negative regulation of biological process	358	1869	1.28e-07	2.2e-05	ncbi_100034672	ncbi_100037661	ncbi_100037695	ncbi_100101231	ncbi_100125355	ncbi_100125614	ncbi_100135443	ncbi_100135447	ncbi_100135687	ncbi_100137067	ncbi_100169940	ncbi_100174984	ncbi_100192422	ncbi_100216434	ncbi_100286738	ncbi_100302306	ncbi_100302636	ncbi_100307035	ncbi_100307047	ncbi_100500776	ncbi_100526668	ncbi_100579169	ncbi_101101968	ncbi_101102051	ncbi_101102067	ncbi_101102134	ncbi_101102150	ncbi_101102299	ncbi_101102437	ncbi_101102517	ncbi_101102544	ncbi_101102686	ncbi_101102896	ncbi_101103028	ncbi_101103142	ncbi_101103235	ncbi_101103306	ncbi_101103360	ncbi_101103369	ncbi_101103371	ncbi_101103397	ncbi_101103485	ncbi_101103515	ncbi_101103758
GO:0022610	biological adhesion	173	795	1.39e-07	2.24e-05	ncbi_100101231	ncbi_100125614	ncbi_100147798	ncbi_100170324	ncbi_100302306	ncbi_100302636	ncbi_100527962	ncbi_100579169	ncbi_100820737	ncbi_100820740	ncbi_101102134	ncbi_101102150	ncbi_101102544	ncbi_101102790	ncbi_101102951	ncbi_101103009	ncbi_101103028	ncbi_101103276	ncbi_101103371	ncbi_101104011	ncbi_101104361	ncbi_101105160	ncbi_101105162	ncbi_101105372	ncbi_101105550	ncbi_101105607	ncbi_101105659	ncbi_101105662	ncbi_101105669	ncbi_101105675	ncbi_101105836	ncbi_101105964	ncbi_101106001	ncbi_101106474	ncbi_101106492	ncbi_101106739	ncbi_101107002	ncbi_101107101	ncbi_101107276	ncbi_101107288	ncbi_101107438	ncbi_101107720	ncbi_101107777	ncbi_101107864
GO:0040011	locomotion	205	975	1.42e-07	2.24e-05	ncbi_100034672	ncbi_100101231	ncbi_100125614	ncbi_100170324	ncbi_100192422	ncbi_100216432	ncbi_100286738	ncbi_100286739	ncbi_100302636	ncbi_100303608	ncbi_100307048	ncbi_100579169	ncbi_100642178	ncbi_101102076	ncbi_101102150	ncbi_101102437	ncbi_101102589	ncbi_101102951	ncbi_101103371	ncbi_101103484	ncbi_101103485	ncbi_101103515	ncbi_101103961	ncbi_101104155	ncbi_101104302	ncbi_101104358	ncbi_101104361	ncbi_101104477	ncbi_101105042	ncbi_101105162	ncbi_101105214	ncbi_101105293	ncbi_101105455	ncbi_101105541	ncbi_101105607	ncbi_101105795	ncbi_101105821	ncbi_101105836	ncbi_101106001	ncbi_101106161	ncbi_101106492	ncbi_101106631	ncbi_101106739	ncbi_101106801
GO:0048870	cell motility	168	771	1.94e-07	2.82e-05	ncbi_100101231	ncbi_100170324	ncbi_100192422	ncbi_100216432	ncbi_100286738	ncbi_100286739	ncbi_100302636	ncbi_100303608	ncbi_100307048	ncbi_100642178	ncbi_101102076	ncbi_101102150	ncbi_101102437	ncbi_101102589	ncbi_101102951	ncbi_101103371	ncbi_101103484	ncbi_101103485	ncbi_101103515	ncbi_101103961	ncbi_101104155	ncbi_101104302	ncbi_101104358	ncbi_101104361	ncbi_101104477	ncbi_101105042	ncbi_101105162	ncbi_101105293	ncbi_101105455	ncbi_101105541	ncbi_101105607	ncbi_101105821	ncbi_101105836	ncbi_101106492	ncbi_101106631	ncbi_101106739	ncbi_101106801	ncbi_101106904	ncbi_101107438	ncbi_101107460	ncbi_101107512	ncbi_101107720	ncbi_101107751	ncbi_101107777
GO:0051674	localization of cell	168	771	1.94e-07	2.82e-05	ncbi_100101231	ncbi_100170324	ncbi_100192422	ncbi_100216432	ncbi_100286738	ncbi_100286739	ncbi_100302636	ncbi_100303608	ncbi_100307048	ncbi_100642178	ncbi_101102076	ncbi_101102150	ncbi_101102437	ncbi_101102589	ncbi_101102951	ncbi_101103371	ncbi_101103484	ncbi_101103485	ncbi_101103515	ncbi_101103961	ncbi_101104155	ncbi_101104302	ncbi_101104358	ncbi_101104361	ncbi_101104477	ncbi_101105042	ncbi_101105162	ncbi_101105293	ncbi_101105455	ncbi_101105541	ncbi_101105607	ncbi_101105821	ncbi_101105836	ncbi_101106492	ncbi_101106631	ncbi_101106739	ncbi_101106801	ncbi_101106904	ncbi_101107438	ncbi_101107460	ncbi_101107512	ncbi_101107720	ncbi_101107751	ncbi_101107777
GO:0007167	enzyme linked receptor protein signaling pathway	121	519	2.94e-07	4.11e-05	ncbi_100101231	ncbi_100135443	ncbi_100194428	ncbi_100216432	ncbi_100216434	ncbi_100286738	ncbi_100642180	ncbi_101101909	ncbi_101102081	ncbi_101102437	ncbi_101102476	ncbi_101102810	ncbi_101103481	ncbi_101103485	ncbi_101103864	ncbi_101103961	ncbi_101104056	ncbi_101104194	ncbi_101104538	ncbi_101104991	ncbi_101105045	ncbi_101105158	ncbi_101105659	ncbi_101105830	ncbi_101105836	ncbi_101106364	ncbi_101106385	ncbi_101106996	ncbi_101107195	ncbi_101107196	ncbi_101107228	ncbi_101107288	ncbi_101107751	ncbi_101107819	ncbi_101107975	ncbi_101108510	ncbi_101108619	ncbi_101108737	ncbi_101109754	ncbi_101111183	ncbi_101111326	ncbi_101111580	ncbi_101111650	ncbi_101111848
GO:0043062	extracellular structure organization	50	163	3.15e-07	4.25e-05	ncbi_100037695	ncbi_100101231	ncbi_100170324	ncbi_100192422	ncbi_100307048	ncbi_100820740	ncbi_101102507	ncbi_101102790	ncbi_101103485	ncbi_101103515	ncbi_101103748	ncbi_101106381	ncbi_101106492	ncbi_101107077	ncbi_101107777	ncbi_101107864	ncbi_101107975	ncbi_101108061	ncbi_101108189	ncbi_101108803	ncbi_101108832	ncbi_101109754	ncbi_101111287	ncbi_101112220	ncbi_101112689	ncbi_101112927	ncbi_101112967	ncbi_101114493	ncbi_101115391	ncbi_101115444	ncbi_101115445	ncbi_101116565	ncbi_101116580	ncbi_101117548	ncbi_101117689	ncbi_101118172	ncbi_101118406	ncbi_101119374	ncbi_101119706	ncbi_101120469	ncbi_101120758	ncbi_101120842	ncbi_101121916	ncbi_101122067
GO:0045595	regulation of cell differentiation	167	773	3.8e-07	4.95e-05	ncbi_100125614	ncbi_100216432	ncbi_100286738	ncbi_100286739	ncbi_100302306	ncbi_100307039	ncbi_100526668	ncbi_100526798	ncbi_100642178	ncbi_101102076	ncbi_101102299	ncbi_101102437	ncbi_101103235	ncbi_101103397	ncbi_101103717	ncbi_101103742	ncbi_101103758	ncbi_101103800	ncbi_101104056	ncbi_101104389	ncbi_101104751	ncbi_101104991	ncbi_101105574	ncbi_101105814	ncbi_101105830	ncbi_101105836	ncbi_101106034	ncbi_101106161	ncbi_101106385	ncbi_101106996	ncbi_101107196	ncbi_101107228	ncbi_101107438	ncbi_101107735	ncbi_101107777	ncbi_101107819	ncbi_101107975	ncbi_101108012	ncbi_101108061	ncbi_101108494	ncbi_101108627	ncbi_101108788	ncbi_101108832	ncbi_101108868
GO:0051128	regulation of cellular component organization	218	1069	6.41e-07	8.07e-05	ncbi_100034672	ncbi_100125614	ncbi_100135447	ncbi_100170324	ncbi_100286738	ncbi_100286739	ncbi_100302306	ncbi_100303604	ncbi_100307039	ncbi_100307044	ncbi_100579169	ncbi_100820737	ncbi_101101916	ncbi_101101968	ncbi_101102076	ncbi_101102150	ncbi_101102299	ncbi_101102437	ncbi_101102476	ncbi_101102497	ncbi_101102603	ncbi_101103028	ncbi_101103306	ncbi_101103371	ncbi_101103742	ncbi_101103800	ncbi_101103864	ncbi_101104011	ncbi_101104194	ncbi_101104295	ncbi_101104477	ncbi_101104613	ncbi_101104651	ncbi_101104783	ncbi_101104810	ncbi_101104964	ncbi_101105057	ncbi_101105158	ncbi_101105821	ncbi_101105830	ncbi_101105836	ncbi_101106001	ncbi_101106102	ncbi_101106385
GO:0019222	regulation of metabolic process	700	4043	1.11e-06	0.00013536	ncbi_100034672	ncbi_100037661	ncbi_100125355	ncbi_100135447	ncbi_100135687	ncbi_100137067	ncbi_100144758	ncbi_100147707	ncbi_100147798	ncbi_100169940	ncbi_100174984	ncbi_100192423	ncbi_100192428	ncbi_100194428	ncbi_100216432	ncbi_100216434	ncbi_100217409	ncbi_100286738	ncbi_100286739	ncbi_100294646	ncbi_100302636	ncbi_100303604	ncbi_100303608	ncbi_100307035	ncbi_100307038	ncbi_100307039	ncbi_100307047	ncbi_100500776	ncbi_100527962	ncbi_100579169	ncbi_100642178	ncbi_100653388	ncbi_100820740	ncbi_101101844	ncbi_101101916	ncbi_101101969	ncbi_101101995	ncbi_101101998	ncbi_101102051	ncbi_101102067	ncbi_101102134	ncbi_101102150	ncbi_101102234	ncbi_101102299
GO:0031589	cell-substrate adhesion	44	142	1.17e-06	0.000137869	ncbi_100101231	ncbi_100820740	ncbi_101102544	ncbi_101104361	ncbi_101105162	ncbi_101105550	ncbi_101105836	ncbi_101107101	ncbi_101107276	ncbi_101108189	ncbi_101108803	ncbi_101108832	ncbi_101110183	ncbi_101110314	ncbi_101110557	ncbi_101112927	ncbi_101114095	ncbi_101115001	ncbi_101115445	ncbi_101115457	ncbi_101115556	ncbi_101115719	ncbi_101116580	ncbi_101116748	ncbi_101117689	ncbi_101118504	ncbi_101118698	ncbi_101119131	ncbi_101119919	ncbi_101120549	ncbi_101121292	ncbi_101121455	ncbi_101121916	ncbi_101122067	ncbi_101122744	ncbi_101123626	ncbi_114109406	ncbi_114110089	ncbi_443058	ncbi_443087	ncbi_443103	ncbi_443169	ncbi_443209	ncbi_494433
GO:0001503	ossification	53	187	2.17e-06	0.000248167	ncbi_100286738	ncbi_100307035	ncbi_101102017	ncbi_101102299	ncbi_101104389	ncbi_101104991	ncbi_101105162	ncbi_101105541	ncbi_101105550	ncbi_101105836	ncbi_101105924	ncbi_101106161	ncbi_101106925	ncbi_101107196	ncbi_101107819	ncbi_101107975	ncbi_101108012	ncbi_101108516	ncbi_101108880	ncbi_101109754	ncbi_101109972	ncbi_101111370	ncbi_101111650	ncbi_101112193	ncbi_101112591	ncbi_101112782	ncbi_101115037	ncbi_101116039	ncbi_101116615	ncbi_101116844	ncbi_101117440	ncbi_101117499	ncbi_101117971	ncbi_101118728	ncbi_101119260	ncbi_101119467	ncbi_101120469	ncbi_101120549	ncbi_101120842	ncbi_101121793	ncbi_101121943	ncbi_101122284	ncbi_101122510	ncbi_101122639
GO:0001501	skeletal system development	42	136	2.24e-06	0.000248364	ncbi_100307048	ncbi_101103485	ncbi_101103648	ncbi_101103742	ncbi_101104155	ncbi_101104390	ncbi_101105814	ncbi_101105836	ncbi_101105924	ncbi_101106034	ncbi_101107819	ncbi_101107975	ncbi_101108379	ncbi_101108516	ncbi_101108880	ncbi_101109059	ncbi_101110169	ncbi_101112949	ncbi_101113692	ncbi_101114142	ncbi_101115382	ncbi_101115391	ncbi_101116170	ncbi_101116844	ncbi_101117548	ncbi_101119467	ncbi_101120343	ncbi_101120592	ncbi_101120648	ncbi_101122639	ncbi_114108616	ncbi_443110	ncbi_443116	ncbi_443169	ncbi_443349	ncbi_443454	ncbi_443483	ncbi_443548	ncbi_493773	ncbi_494191	ncbi_677670	ncbi_780460
GO:0009888	tissue development	175	840	2.32e-06	0.000249911	ncbi_100101231	ncbi_100145865	ncbi_100216432	ncbi_100286738	ncbi_100286739	ncbi_100302636	ncbi_100303604	ncbi_100526798	ncbi_100579169	ncbi_101102017	ncbi_101102051	ncbi_101102067	ncbi_101102150	ncbi_101102299	ncbi_101102437	ncbi_101102686	ncbi_101103024	ncbi_101103028	ncbi_101103149	ncbi_101103515	ncbi_101103536	ncbi_101103800	ncbi_101104056	ncbi_101104155	ncbi_101104361	ncbi_101104991	ncbi_101105177	ncbi_101105574	ncbi_101105675	ncbi_101105830	ncbi_101105924	ncbi_101106034	ncbi_101106385	ncbi_101106636	ncbi_101106700	ncbi_101106801	ncbi_101107140	ncbi_101107196	ncbi_101107777	ncbi_101107819	ncbi_101107864	ncbi_101107975	ncbi_101108061	ncbi_101108101
GO:0043087	regulation of GTPase activity	71	276	2.4e-06	0.000251611	ncbi_101101969	ncbi_101102234	ncbi_101102603	ncbi_101102615	ncbi_101102782	ncbi_101103309	ncbi_101104011	ncbi_101104043	ncbi_101104265	ncbi_101104295	ncbi_101104377	ncbi_101104613	ncbi_101105233	ncbi_101105585	ncbi_101105703	ncbi_101105738	ncbi_101105821	ncbi_101106623	ncbi_101106955	ncbi_101107240	ncbi_101107989	ncbi_101108418	ncbi_101108583	ncbi_101108921	ncbi_101109393	ncbi_101109571	ncbi_101109786	ncbi_101109800	ncbi_101110311	ncbi_101110423	ncbi_101110561	ncbi_101111550	ncbi_101112031	ncbi_101112131	ncbi_101112196	ncbi_101112448	ncbi_101112995	ncbi_101114961	ncbi_101115645	ncbi_101115874	ncbi_101115939	ncbi_101116493	ncbi_101116628	ncbi_101117050
GO:0007155	cell adhesion	145	672	2.49e-06	0.000253678	ncbi_100101231	ncbi_100125614	ncbi_100147798	ncbi_100170324	ncbi_100302636	ncbi_100527962	ncbi_100579169	ncbi_100820740	ncbi_101102134	ncbi_101102150	ncbi_101102544	ncbi_101102951	ncbi_101103028	ncbi_101103276	ncbi_101104011	ncbi_101104361	ncbi_101105162	ncbi_101105372	ncbi_101105550	ncbi_101105607	ncbi_101105659	ncbi_101105662	ncbi_101105669	ncbi_101105675	ncbi_101105836	ncbi_101105964	ncbi_101106001	ncbi_101106474	ncbi_101106739	ncbi_101107101	ncbi_101107276	ncbi_101107288	ncbi_101107438	ncbi_101107720	ncbi_101107975	ncbi_101108061	ncbi_101108165	ncbi_101108189	ncbi_101108435	ncbi_101108643	ncbi_101108803	ncbi_101108816	ncbi_101108832	ncbi_101109016
GO:0040012	regulation of locomotion	90	376	3.17e-06	0.000314997	ncbi_100034672	ncbi_100125614	ncbi_100192422	ncbi_100286739	ncbi_100302636	ncbi_100307048	ncbi_100579169	ncbi_100642178	ncbi_101102437	ncbi_101102951	ncbi_101103371	ncbi_101103484	ncbi_101103485	ncbi_101103515	ncbi_101103961	ncbi_101105607	ncbi_101105795	ncbi_101105821	ncbi_101105836	ncbi_101107438	ncbi_101107460	ncbi_101107512	ncbi_101107751	ncbi_101107975	ncbi_101108061	ncbi_101108816	ncbi_101108939	ncbi_101108953	ncbi_101108966	ncbi_101109511	ncbi_101109754	ncbi_101110314	ncbi_101110888	ncbi_101111584	ncbi_101111615	ncbi_101111848	ncbi_101112008	ncbi_101112075	ncbi_101112736	ncbi_101112949	ncbi_101114095	ncbi_101114243	ncbi_101114775	ncbi_101115001
GO:0030334	regulation of cell migration	80	325	3.61e-06	0.000349648	ncbi_100192422	ncbi_100286739	ncbi_100302636	ncbi_100307048	ncbi_100642178	ncbi_101102437	ncbi_101102951	ncbi_101103371	ncbi_101103484	ncbi_101103485	ncbi_101103515	ncbi_101103961	ncbi_101105607	ncbi_101105821	ncbi_101105836	ncbi_101107438	ncbi_101107460	ncbi_101107512	ncbi_101107751	ncbi_101107975	ncbi_101108061	ncbi_101108816	ncbi_101108939	ncbi_101108953	ncbi_101108966	ncbi_101109511	ncbi_101109754	ncbi_101110314	ncbi_101111584	ncbi_101111615	ncbi_101111848	ncbi_101112075	ncbi_101112736	ncbi_101112949	ncbi_101114095	ncbi_101114243	ncbi_101114775	ncbi_101115001	ncbi_101115840	ncbi_101115939	ncbi_101115961	ncbi_101116916	ncbi_101117247	ncbi_101117297
GO:0010033	response to organic substance	227	1149	4.27e-06	0.00039673	ncbi_100037674	ncbi_100037686	ncbi_100037690	ncbi_100101231	ncbi_100125614	ncbi_100147707	ncbi_100170327	ncbi_100174984	ncbi_100216432	ncbi_100216434	ncbi_100217409	ncbi_100286738	ncbi_100286739	ncbi_100302359	ncbi_100302636	ncbi_100307048	ncbi_100500776	ncbi_100505388	ncbi_100579169	ncbi_100642178	ncbi_100653388	ncbi_101101867	ncbi_101102067	ncbi_101102134	ncbi_101102299	ncbi_101102437	ncbi_101102517	ncbi_101102615	ncbi_101103365	ncbi_101103369	ncbi_101103485	ncbi_101103536	ncbi_101103864	ncbi_101104056	ncbi_101104366	ncbi_101104440	ncbi_101104533	ncbi_101104538	ncbi_101104590	ncbi_101104613	ncbi_101104718	ncbi_101104751	ncbi_101104810	ncbi_101104966
GO:0001944	vasculature development	63	240	4.31e-06	0.00039673	ncbi_100101231	ncbi_100125616	ncbi_100286738	ncbi_100286739	ncbi_100307048	ncbi_101102051	ncbi_101102790	ncbi_101102951	ncbi_101103484	ncbi_101103485	ncbi_101103742	ncbi_101103800	ncbi_101104390	ncbi_101105541	ncbi_101105675	ncbi_101107196	ncbi_101107460	ncbi_101107777	ncbi_101108061	ncbi_101109372	ncbi_101109786	ncbi_101110506	ncbi_101110736	ncbi_101111287	ncbi_101111323	ncbi_101111580	ncbi_101111650	ncbi_101112736	ncbi_101112958	ncbi_101114095	ncbi_101114907	ncbi_101115142	ncbi_101115263	ncbi_101115445	ncbi_101115652	ncbi_101115840	ncbi_101116565	ncbi_101116840	ncbi_101116844	ncbi_101117247	ncbi_101117496	ncbi_101117553	ncbi_101117556	ncbi_101118068
GO:0009887	organ morphogenesis	101	439	5.28e-06	0.000474165	ncbi_100037695	ncbi_100101231	ncbi_100145865	ncbi_100286738	ncbi_101102134	ncbi_101102299	ncbi_101102437	ncbi_101103028	ncbi_101103543	ncbi_101103648	ncbi_101103742	ncbi_101104056	ncbi_101104155	ncbi_101104390	ncbi_101104991	ncbi_101105659	ncbi_101105675	ncbi_101105814	ncbi_101105916	ncbi_101105924	ncbi_101106161	ncbi_101106636	ncbi_101107029	ncbi_101107196	ncbi_101107228	ncbi_101107777	ncbi_101107819	ncbi_101107975	ncbi_101108122	ncbi_101108379	ncbi_101108516	ncbi_101108645	ncbi_101108764	ncbi_101109372	ncbi_101110169	ncbi_101111650	ncbi_101112193	ncbi_101112518	ncbi_101112949	ncbi_101113697	ncbi_101113884	ncbi_101114019	ncbi_101114163	ncbi_101114258
GO:2000145	regulation of cell motility	80	330	6.69e-06	0.000587738	ncbi_100192422	ncbi_100286739	ncbi_100302636	ncbi_100307048	ncbi_100642178	ncbi_101102437	ncbi_101102951	ncbi_101103371	ncbi_101103484	ncbi_101103485	ncbi_101103515	ncbi_101103961	ncbi_101105607	ncbi_101105821	ncbi_101105836	ncbi_101107438	ncbi_101107460	ncbi_101107512	ncbi_101107751	ncbi_101107975	ncbi_101108061	ncbi_101108816	ncbi_101108939	ncbi_101108953	ncbi_101108966	ncbi_101109511	ncbi_101109754	ncbi_101110314	ncbi_101111584	ncbi_101111615	ncbi_101111848	ncbi_101112075	ncbi_101112736	ncbi_101112949	ncbi_101114095	ncbi_101114243	ncbi_101114775	ncbi_101115001	ncbi_101115840	ncbi_101115939	ncbi_101115961	ncbi_101116916	ncbi_101117247	ncbi_101117297
GO:0051093	negative regulation of developmental process	67	264	7.48e-06	0.00064216	ncbi_100037695	ncbi_100135443	ncbi_100526668	ncbi_101102299	ncbi_101103235	ncbi_101103397	ncbi_101103485	ncbi_101103758	ncbi_101104751	ncbi_101105814	ncbi_101105830	ncbi_101106161	ncbi_101106385	ncbi_101107228	ncbi_101107735	ncbi_101107777	ncbi_101107819	ncbi_101107975	ncbi_101108494	ncbi_101108868	ncbi_101109123	ncbi_101109511	ncbi_101110149	ncbi_101110557	ncbi_101110593	ncbi_101111592	ncbi_101111848	ncbi_101112736	ncbi_101113692	ncbi_101114019	ncbi_101114095	ncbi_101114493	ncbi_101114590	ncbi_101114972	ncbi_101115695	ncbi_101115728	ncbi_101116444	ncbi_101116809	ncbi_101116855	ncbi_101116876	ncbi_101117440	ncbi_101117451	ncbi_101117526	ncbi_101117853
GO:0006996	organelle organization	324	1738	7.68e-06	0.00064458	ncbi_100135447	ncbi_100144758	ncbi_100145865	ncbi_100147794	ncbi_100174984	ncbi_100216432	ncbi_100286738	ncbi_100302306	ncbi_100303604	ncbi_100500776	ncbi_100579169	ncbi_100642178	ncbi_101101916	ncbi_101101968	ncbi_101101998	ncbi_101102150	ncbi_101102221	ncbi_101102373	ncbi_101102474	ncbi_101102581	ncbi_101102582	ncbi_101102686	ncbi_101102941	ncbi_101103028	ncbi_101103235	ncbi_101103306	ncbi_101103515	ncbi_101103520	ncbi_101103543	ncbi_101103618	ncbi_101103648	ncbi_101103652	ncbi_101103789	ncbi_101103800	ncbi_101103869	ncbi_101104011	ncbi_101104070	ncbi_101104155	ncbi_101104182	ncbi_101104295	ncbi_101104433	ncbi_101104477	ncbi_101104538	ncbi_101104613
GO:0048513	animal organ development	271	1423	9.57e-06	0.000785386	ncbi_100037695	ncbi_100101231	ncbi_100145865	ncbi_100169940	ncbi_100216432	ncbi_100216434	ncbi_100286738	ncbi_100286739	ncbi_100302636	ncbi_100307048	ncbi_100653388	ncbi_101101916	ncbi_101102017	ncbi_101102051	ncbi_101102134	ncbi_101102299	ncbi_101102437	ncbi_101102686	ncbi_101102810	ncbi_101102941	ncbi_101102951	ncbi_101102976	ncbi_101103028	ncbi_101103149	ncbi_101103485	ncbi_101103514	ncbi_101103536	ncbi_101103543	ncbi_101103648	ncbi_101103717	ncbi_101103742	ncbi_101103748	ncbi_101104011	ncbi_101104056	ncbi_101104155	ncbi_101104366	ncbi_101104389	ncbi_101104390	ncbi_101104751	ncbi_101104963	ncbi_101104991	ncbi_101105239	ncbi_101105455	ncbi_101105659
GO:0051270	regulation of cellular component movement	80	337	1.53e-05	0.00122525	ncbi_100192422	ncbi_100286739	ncbi_100302636	ncbi_100307048	ncbi_100642178	ncbi_101102437	ncbi_101102951	ncbi_101103371	ncbi_101103484	ncbi_101103485	ncbi_101103515	ncbi_101103961	ncbi_101105607	ncbi_101105821	ncbi_101105836	ncbi_101107438	ncbi_101107460	ncbi_101107512	ncbi_101107751	ncbi_101107975	ncbi_101108061	ncbi_101108816	ncbi_101108939	ncbi_101108953	ncbi_101108966	ncbi_101109511	ncbi_101109754	ncbi_101110314	ncbi_101111584	ncbi_101111615	ncbi_101111848	ncbi_101112075	ncbi_101112736	ncbi_101112949	ncbi_101114095	ncbi_101114243	ncbi_101114775	ncbi_101115001	ncbi_101115840	ncbi_101115939	ncbi_101115961	ncbi_101116916	ncbi_101117247	ncbi_101117297
GO:0042127	regulation of cell proliferation	140	668	1.82e-05	0.00142908	ncbi_100101239	ncbi_100125616	ncbi_100135443	ncbi_100170324	ncbi_100192423	ncbi_100216432	ncbi_100216434	ncbi_100286738	ncbi_100286739	ncbi_100307039	ncbi_100307048	ncbi_100642180	ncbi_101102017	ncbi_101102299	ncbi_101102437	ncbi_101102544	ncbi_101102951	ncbi_101103028	ncbi_101103369	ncbi_101103485	ncbi_101103742	ncbi_101103748	ncbi_101104155	ncbi_101104361	ncbi_101104390	ncbi_101104395	ncbi_101104440	ncbi_101104718	ncbi_101104810	ncbi_101105158	ncbi_101105455	ncbi_101105467	ncbi_101105574	ncbi_101105607	ncbi_101105729	ncbi_101105814	ncbi_101105924	ncbi_101106364	ncbi_101106492	ncbi_101106706	ncbi_101107029	ncbi_101107140	ncbi_101107196	ncbi_101107975
GO:0006950	response to stress	314	1696	1.98e-05	0.00150393	ncbi_100034672	ncbi_100036757	ncbi_100037686	ncbi_100101231	ncbi_100135447	ncbi_100135692	ncbi_100137067	ncbi_100145865	ncbi_100170324	ncbi_100170652	ncbi_100194428	ncbi_100216432	ncbi_100286738	ncbi_100302636	ncbi_100303608	ncbi_100307035	ncbi_100307038	ncbi_100307046	ncbi_100307048	ncbi_100505388	ncbi_100579169	ncbi_100642180	ncbi_100820755	ncbi_101101844	ncbi_101101995	ncbi_101102051	ncbi_101102150	ncbi_101102299	ncbi_101102534	ncbi_101102896	ncbi_101102931	ncbi_101103142	ncbi_101103306	ncbi_101103360	ncbi_101103369	ncbi_101103450	ncbi_101103484	ncbi_101103536	ncbi_101103648	ncbi_101103771	ncbi_101103864	ncbi_101104011	ncbi_101104302	ncbi_101104333
GO:1902589	single-organism organelle organization	200	1015	1.99e-05	0.00150393	ncbi_100145865	ncbi_100147794	ncbi_100174984	ncbi_100216432	ncbi_100286738	ncbi_100302306	ncbi_100303604	ncbi_100579169	ncbi_100642178	ncbi_101101916	ncbi_101101968	ncbi_101102150	ncbi_101102581	ncbi_101103028	ncbi_101103235	ncbi_101103306	ncbi_101103515	ncbi_101103520	ncbi_101103543	ncbi_101103618	ncbi_101103648	ncbi_101103789	ncbi_101103869	ncbi_101104155	ncbi_101104295	ncbi_101104433	ncbi_101104477	ncbi_101104651	ncbi_101104783	ncbi_101104964	ncbi_101105057	ncbi_101105158	ncbi_101105292	ncbi_101105467	ncbi_101105594	ncbi_101105683	ncbi_101105836	ncbi_101105964	ncbi_101106102	ncbi_101106481	ncbi_101106579	ncbi_101106631	ncbi_101106632	ncbi_101106757
GO:0000902	cell morphogenesis	137	655	2.48e-05	0.00183547	ncbi_100101231	ncbi_100125614	ncbi_100216432	ncbi_100286738	ncbi_100579169	ncbi_101102076	ncbi_101102437	ncbi_101102951	ncbi_101103515	ncbi_101103717	ncbi_101103800	ncbi_101104070	ncbi_101104358	ncbi_101104477	ncbi_101105659	ncbi_101105683	ncbi_101105821	ncbi_101105830	ncbi_101105836	ncbi_101106001	ncbi_101106161	ncbi_101106385	ncbi_101106481	ncbi_101106636	ncbi_101106904	ncbi_101107196	ncbi_101107288	ncbi_101107405	ncbi_101107431	ncbi_101107438	ncbi_101107720	ncbi_101107777	ncbi_101107789	ncbi_101107819	ncbi_101107975	ncbi_101108061	ncbi_101108097	ncbi_101108204	ncbi_101108583	ncbi_101108737	ncbi_101109148	ncbi_101109511	ncbi_101109631	ncbi_101109798
GO:0009611	response to wounding	50	188	2.8e-05	0.00203403	ncbi_100101231	ncbi_100216432	ncbi_100303608	ncbi_100307048	ncbi_100579169	ncbi_100820755	ncbi_101102150	ncbi_101102299	ncbi_101103306	ncbi_101104361	ncbi_101104966	ncbi_101105675	ncbi_101106709	ncbi_101107140	ncbi_101107639	ncbi_101107699	ncbi_101107777	ncbi_101107819	ncbi_101108412	ncbi_101108643	ncbi_101109511	ncbi_101110311	ncbi_101110314	ncbi_101110596	ncbi_101112220	ncbi_101113884	ncbi_101114095	ncbi_101114775	ncbi_101115330	ncbi_101115652	ncbi_101115961	ncbi_101118190	ncbi_101118337	ncbi_101118842	ncbi_101118979	ncbi_101120369	ncbi_101120390	ncbi_101121292	ncbi_101122202	ncbi_101122284	ncbi_101122999	ncbi_101123539	ncbi_443010	ncbi_443074
GO:0009719	response to endogenous stimulus	131	623	2.88e-05	0.00204981	ncbi_100037690	ncbi_100101231	ncbi_100125614	ncbi_100147707	ncbi_100174984	ncbi_100216432	ncbi_100216434	ncbi_100286738	ncbi_100286739	ncbi_100307048	ncbi_100500776	ncbi_100642178	ncbi_100653388	ncbi_101101867	ncbi_101102067	ncbi_101102299	ncbi_101102437	ncbi_101102517	ncbi_101103485	ncbi_101103536	ncbi_101103864	ncbi_101104056	ncbi_101104440	ncbi_101104533	ncbi_101104538	ncbi_101104718	ncbi_101104810	ncbi_101104991	ncbi_101105292	ncbi_101105735	ncbi_101105830	ncbi_101106385	ncbi_101106996	ncbi_101107002	ncbi_101107046	ncbi_101107187	ncbi_101107196	ncbi_101107751	ncbi_101107819	ncbi_101107975	ncbi_101108510	ncbi_101108619	ncbi_101108953	ncbi_101109049
GO:0007010	cytoskeleton organization	128	609	3.63e-05	0.00253689	ncbi_100145865	ncbi_100147794	ncbi_100286738	ncbi_100302306	ncbi_100303604	ncbi_100579169	ncbi_101101968	ncbi_101102150	ncbi_101102221	ncbi_101102581	ncbi_101103028	ncbi_101103515	ncbi_101103789	ncbi_101103800	ncbi_101104011	ncbi_101104155	ncbi_101104295	ncbi_101104477	ncbi_101104651	ncbi_101104783	ncbi_101105292	ncbi_101105683	ncbi_101105836	ncbi_101105994	ncbi_101106102	ncbi_101106269	ncbi_101106481	ncbi_101106631	ncbi_101106757	ncbi_101106932	ncbi_101107228	ncbi_101107431	ncbi_101107438	ncbi_101107639	ncbi_101107880	ncbi_101108061	ncbi_101108204	ncbi_101108418	ncbi_101108583	ncbi_101108786	ncbi_101108836	ncbi_101109254	ncbi_101109511	ncbi_101109786
GO:0051336	regulation of hydrolase activity	130	621	3.84e-05	0.00263394	ncbi_100034672	ncbi_100125355	ncbi_100286738	ncbi_100579169	ncbi_101101969	ncbi_101101995	ncbi_101102067	ncbi_101102150	ncbi_101102234	ncbi_101102476	ncbi_101102603	ncbi_101102615	ncbi_101102782	ncbi_101102790	ncbi_101102957	ncbi_101103309	ncbi_101104011	ncbi_101104043	ncbi_101104265	ncbi_101104295	ncbi_101104377	ncbi_101104482	ncbi_101104538	ncbi_101104613	ncbi_101104631	ncbi_101104783	ncbi_101104867	ncbi_101105233	ncbi_101105585	ncbi_101105703	ncbi_101105738	ncbi_101105821	ncbi_101106623	ncbi_101106955	ncbi_101107077	ncbi_101107240	ncbi_101107699	ncbi_101107989	ncbi_101108368	ncbi_101108412	ncbi_101108418	ncbi_101108583	ncbi_101108921	ncbi_101109393
GO:1901700	response to oxygen-containing compound	94	422	4.27e-05	0.00287661	ncbi_100037690	ncbi_100101231	ncbi_100135692	ncbi_100145865	ncbi_100147707	ncbi_100216432	ncbi_100286738	ncbi_100307048	ncbi_100500776	ncbi_100505388	ncbi_100579169	ncbi_100642178	ncbi_101102067	ncbi_101102299	ncbi_101102437	ncbi_101103365	ncbi_101104538	ncbi_101104718	ncbi_101104810	ncbi_101104966	ncbi_101105160	ncbi_101105735	ncbi_101106161	ncbi_101106996	ncbi_101107002	ncbi_101107699	ncbi_101107819	ncbi_101107975	ncbi_101108953	ncbi_101109049	ncbi_101109408	ncbi_101109786	ncbi_101109927	ncbi_101110073	ncbi_101110092	ncbi_101110314	ncbi_101110535	ncbi_101111848	ncbi_101112193	ncbi_101112667	ncbi_101112927	ncbi_101114163	ncbi_101114493	ncbi_101114609
GO:0010810	regulation of cell-substrate adhesion	25	74	4.74e-05	0.0031371	ncbi_101102544	ncbi_101104361	ncbi_101105836	ncbi_101108189	ncbi_101108803	ncbi_101108832	ncbi_101110183	ncbi_101110314	ncbi_101110557	ncbi_101114095	ncbi_101116580	ncbi_101118504	ncbi_101118698	ncbi_101120549	ncbi_101121292	ncbi_101121455	ncbi_101121916	ncbi_101122067	ncbi_101122744	ncbi_114109406	ncbi_114110089	ncbi_443058	ncbi_443087	ncbi_443103	ncbi_443169
GO:0048666	neuron development	101	462	4.95e-05	0.00321935	ncbi_100101231	ncbi_100125614	ncbi_100216432	ncbi_100286738	ncbi_100286739	ncbi_100302306	ncbi_101102076	ncbi_101102951	ncbi_101103515	ncbi_101103717	ncbi_101103742	ncbi_101103800	ncbi_101103859	ncbi_101104070	ncbi_101104361	ncbi_101105662	ncbi_101105830	ncbi_101105836	ncbi_101106001	ncbi_101106161	ncbi_101107288	ncbi_101107405	ncbi_101107431	ncbi_101107777	ncbi_101107789	ncbi_101108583	ncbi_101108737	ncbi_101108832	ncbi_101108939	ncbi_101109148	ncbi_101109511	ncbi_101111592	ncbi_101111731	ncbi_101112420	ncbi_101112909	ncbi_101113308	ncbi_101113697	ncbi_101113987	ncbi_101114604	ncbi_101114670	ncbi_101114775	ncbi_101114972	ncbi_101115774	ncbi_101116015
GO:0031175	neuron projection development	89	397	5.29e-05	0.00338739	ncbi_100101231	ncbi_100125614	ncbi_100216432	ncbi_100286738	ncbi_100286739	ncbi_100302306	ncbi_101102076	ncbi_101102951	ncbi_101103515	ncbi_101103717	ncbi_101103742	ncbi_101103800	ncbi_101104070	ncbi_101104361	ncbi_101105830	ncbi_101106001	ncbi_101106161	ncbi_101107288	ncbi_101107405	ncbi_101107431	ncbi_101107777	ncbi_101107789	ncbi_101108583	ncbi_101108737	ncbi_101108832	ncbi_101108939	ncbi_101109148	ncbi_101109511	ncbi_101111592	ncbi_101111731	ncbi_101112420	ncbi_101112909	ncbi_101113308	ncbi_101114604	ncbi_101114670	ncbi_101114775	ncbi_101115774	ncbi_101116015	ncbi_101116320	ncbi_101116446	ncbi_101116493	ncbi_101116509	ncbi_101116526	ncbi_101116748
GO:0048468	cell development	199	1026	5.61e-05	0.00353183	ncbi_100101231	ncbi_100125614	ncbi_100216432	ncbi_100216434	ncbi_100286738	ncbi_100286739	ncbi_100302306	ncbi_100526668	ncbi_100579169	ncbi_101101998	ncbi_101102076	ncbi_101102287	ncbi_101102299	ncbi_101102437	ncbi_101102951	ncbi_101103024	ncbi_101103485	ncbi_101103515	ncbi_101103717	ncbi_101103742	ncbi_101103800	ncbi_101103859	ncbi_101104070	ncbi_101104361	ncbi_101105594	ncbi_101105659	ncbi_101105662	ncbi_101105814	ncbi_101105830	ncbi_101105836	ncbi_101106001	ncbi_101106161	ncbi_101106385	ncbi_101106739	ncbi_101107196	ncbi_101107228	ncbi_101107288	ncbi_101107405	ncbi_101107431	ncbi_101107438	ncbi_101107720	ncbi_101107777	ncbi_101107789	ncbi_101107819
GO:0050790	regulation of catalytic activity	193	992	6.09e-05	0.0037393	ncbi_100034672	ncbi_100037661	ncbi_100125355	ncbi_100147798	ncbi_100216432	ncbi_100216434	ncbi_100286738	ncbi_100286739	ncbi_100307038	ncbi_100307047	ncbi_100579169	ncbi_100820740	ncbi_101101969	ncbi_101101995	ncbi_101102067	ncbi_101102150	ncbi_101102234	ncbi_101102476	ncbi_101102581	ncbi_101102603	ncbi_101102615	ncbi_101102782	ncbi_101102790	ncbi_101102896	ncbi_101102957	ncbi_101103028	ncbi_101103309	ncbi_101103369	ncbi_101103484	ncbi_101104011	ncbi_101104043	ncbi_101104265	ncbi_101104295	ncbi_101104366	ncbi_101104377	ncbi_101104482	ncbi_101104538	ncbi_101104613	ncbi_101104631	ncbi_101104783	ncbi_101104867	ncbi_101105158	ncbi_101105233	ncbi_101105585
GO:0048705	skeletal system morphogenesis	20	54	6.14e-05	0.0037393	ncbi_101103742	ncbi_101104155	ncbi_101104390	ncbi_101105814	ncbi_101105924	ncbi_101107819	ncbi_101107975	ncbi_101108379	ncbi_101108516	ncbi_101112949	ncbi_101117548	ncbi_101119467	ncbi_101122639	ncbi_443110	ncbi_443116	ncbi_443169	ncbi_443454	ncbi_443548	ncbi_493773	ncbi_494191
GO:0051276	chromosome organization	121	577	6.56e-05	0.0039322	ncbi_100135447	ncbi_100174984	ncbi_100216432	ncbi_100500776	ncbi_100642178	ncbi_101101916	ncbi_101102373	ncbi_101103235	ncbi_101103520	ncbi_101103543	ncbi_101103618	ncbi_101103648	ncbi_101103652	ncbi_101104433	ncbi_101104783	ncbi_101104790	ncbi_101104964	ncbi_101105057	ncbi_101105467	ncbi_101105594	ncbi_101105636	ncbi_101105877	ncbi_101105964	ncbi_101106041	ncbi_101106579	ncbi_101106632	ncbi_101106791	ncbi_101106931	ncbi_101106983	ncbi_101106996	ncbi_101107029	ncbi_101107680	ncbi_101107789	ncbi_101107975	ncbi_101108012	ncbi_101108418	ncbi_101108494	ncbi_101108516	ncbi_101108627	ncbi_101108702	ncbi_101108868	ncbi_101108926	ncbi_101109275	ncbi_101109397
GO:0061383	trabecula morphogenesis	11	21	7.27e-05	0.00428858	ncbi_101102299	ncbi_101102437	ncbi_101104991	ncbi_101107228	ncbi_101107819	ncbi_101113412	ncbi_101114163	ncbi_101116565	ncbi_101122510	ncbi_443115	ncbi_443483
GO:0032989	cellular component morphogenesis	151	750	7.4e-05	0.00429727	ncbi_100101231	ncbi_100125614	ncbi_100216432	ncbi_100286738	ncbi_100579169	ncbi_101102076	ncbi_101102437	ncbi_101102951	ncbi_101103515	ncbi_101103717	ncbi_101103800	ncbi_101104070	ncbi_101104358	ncbi_101104477	ncbi_101105659	ncbi_101105683	ncbi_101105821	ncbi_101105830	ncbi_101105836	ncbi_101106001	ncbi_101106161	ncbi_101106385	ncbi_101106481	ncbi_101106636	ncbi_101106904	ncbi_101107196	ncbi_101107288	ncbi_101107405	ncbi_101107431	ncbi_101107438	ncbi_101107720	ncbi_101107735	ncbi_101107777	ncbi_101107789	ncbi_101107819	ncbi_101107975	ncbi_101108061	ncbi_101108097	ncbi_101108204	ncbi_101108583	ncbi_101108737	ncbi_101109148	ncbi_101109511	ncbi_101109631
GO:0072091	regulation of stem cell proliferation	13	28	8.11e-05	0.00458562	ncbi_100135443	ncbi_101103742	ncbi_101103748	ncbi_101104390	ncbi_101105814	ncbi_101107975	ncbi_101115891	ncbi_101116844	ncbi_443087	ncbi_443103	ncbi_443548	ncbi_494191	ncbi_780507
GO:0060343	trabecula formation	10	18	8.14e-05	0.00458562	ncbi_101102299	ncbi_101102437	ncbi_101104991	ncbi_101107228	ncbi_101107819	ncbi_101114163	ncbi_101116565	ncbi_101122510	ncbi_443115	ncbi_443483
GO:0072089	stem cell proliferation	18	47	8.55e-05	0.00472443	ncbi_100135443	ncbi_101102299	ncbi_101103742	ncbi_101103748	ncbi_101104390	ncbi_101105675	ncbi_101105814	ncbi_101107975	ncbi_101114019	ncbi_101115891	ncbi_101116844	ncbi_101120009	ncbi_443087	ncbi_443103	ncbi_443284	ncbi_443548	ncbi_494191	ncbi_780507
GO:0022604	regulation of cell morphogenesis	60	247	8.64e-05	0.00472443	ncbi_100125614	ncbi_101102076	ncbi_101102437	ncbi_101104477	ncbi_101105821	ncbi_101105830	ncbi_101105836	ncbi_101106385	ncbi_101106481	ncbi_101107438	ncbi_101108061	ncbi_101109511	ncbi_101109631	ncbi_101109798	ncbi_101110420	ncbi_101110708	ncbi_101111467	ncbi_101114641	ncbi_101114880	ncbi_101115445	ncbi_101116380	ncbi_101116822	ncbi_101117050	ncbi_101117245	ncbi_101117440	ncbi_101117556	ncbi_101118388	ncbi_101118632	ncbi_101118728	ncbi_101119064	ncbi_101119131	ncbi_101119232	ncbi_101119260	ncbi_101119381	ncbi_101119467	ncbi_101119487	ncbi_101119554	ncbi_101119787	ncbi_101120096	ncbi_101120276	ncbi_101120842	ncbi_101120987	ncbi_101121302	ncbi_101121425
GO:0070848	response to growth factor	58	237	9.04e-05	0.00487635	ncbi_100216434	ncbi_100286738	ncbi_100302636	ncbi_100307048	ncbi_101102615	ncbi_101103485	ncbi_101103864	ncbi_101104056	ncbi_101104538	ncbi_101104991	ncbi_101105830	ncbi_101106385	ncbi_101107196	ncbi_101107751	ncbi_101107819	ncbi_101107975	ncbi_101108510	ncbi_101108619	ncbi_101110073	ncbi_101111183	ncbi_101113311	ncbi_101113884	ncbi_101114019	ncbi_101114095	ncbi_101114142	ncbi_101114641	ncbi_101116170	ncbi_101116876	ncbi_101117245	ncbi_101117247	ncbi_101117689	ncbi_101117693	ncbi_101118068	ncbi_101118965	ncbi_101119395	ncbi_101119467	ncbi_101120138	ncbi_101120928	ncbi_101121947	ncbi_101122097	ncbi_101122722	ncbi_101122961	ncbi_101123539	ncbi_443074
GO:0006325	chromatin organization	96	442	9.76e-05	0.00518911	ncbi_100135447	ncbi_100174984	ncbi_100216432	ncbi_100500776	ncbi_100642178	ncbi_101101916	ncbi_101103235	ncbi_101103520	ncbi_101103543	ncbi_101103618	ncbi_101103648	ncbi_101103652	ncbi_101104433	ncbi_101104783	ncbi_101104790	ncbi_101105057	ncbi_101105467	ncbi_101105636	ncbi_101105964	ncbi_101106041	ncbi_101106579	ncbi_101106632	ncbi_101106791	ncbi_101106931	ncbi_101106983	ncbi_101106996	ncbi_101107789	ncbi_101107975	ncbi_101108012	ncbi_101108418	ncbi_101108494	ncbi_101108516	ncbi_101108627	ncbi_101108702	ncbi_101108868	ncbi_101109397	ncbi_101109507	ncbi_101109652	ncbi_101109972	ncbi_101110136	ncbi_101110276	ncbi_101110557	ncbi_101110736	ncbi_101111580
GO:0045596	negative regulation of cell differentiation	57	233	0.000104678	0.00543973	ncbi_100526668	ncbi_101102299	ncbi_101103235	ncbi_101103397	ncbi_101103758	ncbi_101104751	ncbi_101105814	ncbi_101105830	ncbi_101106161	ncbi_101106385	ncbi_101107228	ncbi_101107735	ncbi_101107777	ncbi_101107819	ncbi_101107975	ncbi_101108494	ncbi_101108868	ncbi_101109123	ncbi_101109511	ncbi_101110149	ncbi_101110593	ncbi_101111592	ncbi_101111848	ncbi_101113692	ncbi_101114019	ncbi_101114095	ncbi_101114493	ncbi_101114972	ncbi_101115695	ncbi_101115728	ncbi_101116444	ncbi_101116809	ncbi_101116876	ncbi_101117440	ncbi_101117451	ncbi_101117526	ncbi_101117853	ncbi_101118162	ncbi_101118406	ncbi_101118728	ncbi_101118781	ncbi_101119064	ncbi_101119124	ncbi_101120096
GO:0030029	actin filament-based process	82	366	0.000105192	0.00543973	ncbi_100145865	ncbi_100147794	ncbi_100286738	ncbi_100302306	ncbi_100579169	ncbi_101101968	ncbi_101103028	ncbi_101103800	ncbi_101104155	ncbi_101104295	ncbi_101104477	ncbi_101104651	ncbi_101105292	ncbi_101105836	ncbi_101106481	ncbi_101106757	ncbi_101106932	ncbi_101107228	ncbi_101107431	ncbi_101107438	ncbi_101107639	ncbi_101108061	ncbi_101108204	ncbi_101108418	ncbi_101108836	ncbi_101109059	ncbi_101109511	ncbi_101109786	ncbi_101110311	ncbi_101110314	ncbi_101110390	ncbi_101110761	ncbi_101110782	ncbi_101111467	ncbi_101111608	ncbi_101113175	ncbi_101113308	ncbi_101113647	ncbi_101114775	ncbi_101114880	ncbi_101115002	ncbi_101115556	ncbi_101115623	ncbi_101115961
GO:0022008	neurogenesis	129	629	0.000108018	0.00551036	ncbi_100101231	ncbi_100125614	ncbi_100216432	ncbi_100286738	ncbi_100286739	ncbi_100302306	ncbi_100579169	ncbi_101102076	ncbi_101102951	ncbi_101103515	ncbi_101103717	ncbi_101103742	ncbi_101103800	ncbi_101103859	ncbi_101104070	ncbi_101104155	ncbi_101104358	ncbi_101104361	ncbi_101105662	ncbi_101105814	ncbi_101105830	ncbi_101105836	ncbi_101106001	ncbi_101106161	ncbi_101106739	ncbi_101107187	ncbi_101107196	ncbi_101107288	ncbi_101107405	ncbi_101107431	ncbi_101107777	ncbi_101107789	ncbi_101107975	ncbi_101108583	ncbi_101108737	ncbi_101108788	ncbi_101108832	ncbi_101108921	ncbi_101108939	ncbi_101109148	ncbi_101109511	ncbi_101111328	ncbi_101111592	ncbi_101111731
GO:0006323	DNA packaging	14	33	0.000144756	0.00728607	ncbi_100135447	ncbi_101106579	ncbi_101108868	ncbi_101112167	ncbi_101117394	ncbi_101118484	ncbi_101120694	ncbi_101123293	ncbi_105603814	ncbi_106990414	ncbi_114109686	ncbi_114109701	ncbi_114109702	ncbi_114115318
GO:0031323	regulation of cellular metabolic process	499	2896	0.000157754	0.00783581	ncbi_100034672	ncbi_100037661	ncbi_100125355	ncbi_100135447	ncbi_100135687	ncbi_100137067	ncbi_100144758	ncbi_100147707	ncbi_100147798	ncbi_100169940	ncbi_100174984	ncbi_100192428	ncbi_100216432	ncbi_100216434	ncbi_100286738	ncbi_100286739	ncbi_100294646	ncbi_100302636	ncbi_100303604	ncbi_100303608	ncbi_100307035	ncbi_100307039	ncbi_100307047	ncbi_100500776	ncbi_100579169	ncbi_100642178	ncbi_100653388	ncbi_100820740	ncbi_101101844	ncbi_101101916	ncbi_101101995	ncbi_101101998	ncbi_101102051	ncbi_101102134	ncbi_101102150	ncbi_101102299	ncbi_101102373	ncbi_101102437	ncbi_101102476	ncbi_101102517	ncbi_101102544	ncbi_101102581	ncbi_101102586	ncbi_101102686
GO:0051262	protein tetramerization	8	13	0.000166946	0.00818467	ncbi_101108868	ncbi_101118093	ncbi_101118484	ncbi_105603814	ncbi_106990414	ncbi_114109686	ncbi_114109701	ncbi_114109702
GO:0034728	nucleosome organization	31	107	0.000172299	0.00833883	ncbi_100135447	ncbi_101104783	ncbi_101104790	ncbi_101105636	ncbi_101106791	ncbi_101107975	ncbi_101108627	ncbi_101108702	ncbi_101108868	ncbi_101109397	ncbi_101109652	ncbi_101110276	ncbi_101112167	ncbi_101112356	ncbi_101113108	ncbi_101113241	ncbi_101113893	ncbi_101114146	ncbi_101115263	ncbi_101116565	ncbi_101117394	ncbi_101118484	ncbi_101120877	ncbi_101123158	ncbi_101123293	ncbi_105603814	ncbi_106990414	ncbi_114109686	ncbi_114109701	ncbi_114109702	ncbi_114116824
GO:0030198	extracellular matrix organization	21	62	0.000179492	0.008577	ncbi_100101231	ncbi_100170324	ncbi_100820740	ncbi_101102790	ncbi_101103485	ncbi_101103515	ncbi_101106492	ncbi_101107777	ncbi_101108061	ncbi_101109754	ncbi_101112220	ncbi_101112927	ncbi_101112967	ncbi_101114493	ncbi_101115391	ncbi_101117548	ncbi_101118172	ncbi_101119706	ncbi_101120758	ncbi_443483	ncbi_443512
GO:0030030	cell projection organization	135	671	0.000183932	0.00867928	ncbi_100101231	ncbi_100125614	ncbi_100216432	ncbi_100286738	ncbi_100286739	ncbi_100302306	ncbi_100579169	ncbi_101102076	ncbi_101102150	ncbi_101102603	ncbi_101102951	ncbi_101103515	ncbi_101103717	ncbi_101103742	ncbi_101103800	ncbi_101104043	ncbi_101104070	ncbi_101104358	ncbi_101104361	ncbi_101105233	ncbi_101105662	ncbi_101105683	ncbi_101105830	ncbi_101105836	ncbi_101106001	ncbi_101106161	ncbi_101106481	ncbi_101106636	ncbi_101106904	ncbi_101107288	ncbi_101107405	ncbi_101107431	ncbi_101107639	ncbi_101107777	ncbi_101107789	ncbi_101108583	ncbi_101108737	ncbi_101108832	ncbi_101108939	ncbi_101109148	ncbi_101109511	ncbi_101109798	ncbi_101110149	ncbi_101110595
GO:0007178	transmembrane receptor protein serine/threonine kinase signaling pathway	49	197	0.000203515	0.00935166	ncbi_100101231	ncbi_100216434	ncbi_101102437	ncbi_101102476	ncbi_101103485	ncbi_101103864	ncbi_101104056	ncbi_101104991	ncbi_101105830	ncbi_101106385	ncbi_101107195	ncbi_101107196	ncbi_101107228	ncbi_101107751	ncbi_101107819	ncbi_101108619	ncbi_101111183	ncbi_101111580	ncbi_101111650	ncbi_101112958	ncbi_101113311	ncbi_101114019	ncbi_101114095	ncbi_101114641	ncbi_101115001	ncbi_101115891	ncbi_101116844	ncbi_101116876	ncbi_101116916	ncbi_101117245	ncbi_101117689	ncbi_101118068	ncbi_101118914	ncbi_101118965	ncbi_101119395	ncbi_101120267	ncbi_101120626	ncbi_101120842	ncbi_101121947	ncbi_101123539	ncbi_101123626	ncbi_443074	ncbi_443169	ncbi_443171
GO:0065009	regulation of molecular function	251	1362	0.000207894	0.00935166	ncbi_100034672	ncbi_100037661	ncbi_100125355	ncbi_100147798	ncbi_100192422	ncbi_100216432	ncbi_100216434	ncbi_100286738	ncbi_100286739	ncbi_100302636	ncbi_100307035	ncbi_100307038	ncbi_100307044	ncbi_100307047	ncbi_100579169	ncbi_100820740	ncbi_101101916	ncbi_101101969	ncbi_101101995	ncbi_101102067	ncbi_101102150	ncbi_101102234	ncbi_101102299	ncbi_101102373	ncbi_101102437	ncbi_101102476	ncbi_101102581	ncbi_101102603	ncbi_101102615	ncbi_101102782	ncbi_101102790	ncbi_101102896	ncbi_101102957	ncbi_101103028	ncbi_101103309	ncbi_101103369	ncbi_101103484	ncbi_101103859	ncbi_101103864	ncbi_101104011	ncbi_101104043	ncbi_101104265	ncbi_101104295	ncbi_101104366
GO:0006334	nucleosome assembly	11	23	0.00020809	0.00935166	ncbi_100135447	ncbi_101108868	ncbi_101112167	ncbi_101117394	ncbi_101118484	ncbi_101123293	ncbi_105603814	ncbi_106990414	ncbi_114109686	ncbi_114109701	ncbi_114109702
GO:0010464	regulation of mesenchymal cell proliferation	11	23	0.00020809	0.00935166	ncbi_100135443	ncbi_101103742	ncbi_101104390	ncbi_101105814	ncbi_101107975	ncbi_101116844	ncbi_443087	ncbi_443103	ncbi_443548	ncbi_494191	ncbi_780507
GO:0070887	cellular response to chemical stimulus	137	685	0.000216794	0.00962821	ncbi_100174984	ncbi_100216432	ncbi_100216434	ncbi_100286738	ncbi_100286739	ncbi_100302359	ncbi_100653388	ncbi_101101916	ncbi_101102134	ncbi_101102299	ncbi_101102517	ncbi_101102615	ncbi_101103369	ncbi_101103485	ncbi_101103536	ncbi_101103864	ncbi_101104056	ncbi_101104366	ncbi_101104440	ncbi_101104533	ncbi_101104538	ncbi_101104718	ncbi_101104810	ncbi_101104966	ncbi_101104991	ncbi_101105541	ncbi_101105735	ncbi_101105830	ncbi_101106364	ncbi_101106385	ncbi_101106739	ncbi_101106996	ncbi_101107046	ncbi_101107196	ncbi_101107751	ncbi_101107819	ncbi_101107975	ncbi_101108510	ncbi_101108619	ncbi_101108688	ncbi_101108939	ncbi_101108953	ncbi_101109275	ncbi_101109483
GO:0006935	chemotaxis	78	352	0.000222115	0.00963775	ncbi_100101231	ncbi_100125614	ncbi_100216432	ncbi_101102951	ncbi_101103515	ncbi_101104302	ncbi_101105214	ncbi_101106001	ncbi_101106161	ncbi_101106739	ncbi_101107288	ncbi_101107431	ncbi_101107777	ncbi_101108737	ncbi_101108939	ncbi_101108953	ncbi_101109148	ncbi_101111592	ncbi_101111615	ncbi_101111731	ncbi_101112075	ncbi_101114243	ncbi_101114604	ncbi_101114775	ncbi_101114907	ncbi_101115840	ncbi_101115874	ncbi_101116446	ncbi_101116493	ncbi_101116868	ncbi_101117205	ncbi_101117297	ncbi_101117556	ncbi_101117693	ncbi_101117848	ncbi_101117925	ncbi_101117971	ncbi_101118296	ncbi_101118552	ncbi_101119064	ncbi_101119554	ncbi_101120096	ncbi_101120217	ncbi_101120928
GO:0042330	taxis	78	352	0.000222115	0.00963775	ncbi_100101231	ncbi_100125614	ncbi_100216432	ncbi_101102951	ncbi_101103515	ncbi_101104302	ncbi_101105214	ncbi_101106001	ncbi_101106161	ncbi_101106739	ncbi_101107288	ncbi_101107431	ncbi_101107777	ncbi_101108737	ncbi_101108939	ncbi_101108953	ncbi_101109148	ncbi_101111592	ncbi_101111615	ncbi_101111731	ncbi_101112075	ncbi_101114243	ncbi_101114604	ncbi_101114775	ncbi_101114907	ncbi_101115840	ncbi_101115874	ncbi_101116446	ncbi_101116493	ncbi_101116868	ncbi_101117205	ncbi_101117297	ncbi_101117556	ncbi_101117693	ncbi_101117848	ncbi_101117925	ncbi_101117971	ncbi_101118296	ncbi_101118552	ncbi_101119064	ncbi_101119554	ncbi_101120096	ncbi_101120217	ncbi_101120928
GO:0071363	cellular response to growth factor stimulus	48	193	0.000235736	0.0101125	ncbi_100216434	ncbi_100286738	ncbi_101102615	ncbi_101103485	ncbi_101103864	ncbi_101104056	ncbi_101104538	ncbi_101104991	ncbi_101105830	ncbi_101106385	ncbi_101107196	ncbi_101107751	ncbi_101107819	ncbi_101107975	ncbi_101108510	ncbi_101108619	ncbi_101110073	ncbi_101111183	ncbi_101113311	ncbi_101113884	ncbi_101114019	ncbi_101114095	ncbi_101114142	ncbi_101114641	ncbi_101116170	ncbi_101116876	ncbi_101117245	ncbi_101117247	ncbi_101117689	ncbi_101118068	ncbi_101118965	ncbi_101119395	ncbi_101120138	ncbi_101121947	ncbi_101122097	ncbi_101122722	ncbi_101123539	ncbi_443074	ncbi_443087	ncbi_443103	ncbi_443169	ncbi_443171	ncbi_443242	ncbi_443483
GO:0001568	blood vessel development	51	209	0.000252165	0.0106856	ncbi_100125616	ncbi_100286739	ncbi_100307048	ncbi_101102051	ncbi_101102790	ncbi_101102951	ncbi_101103484	ncbi_101103485	ncbi_101103742	ncbi_101103800	ncbi_101104390	ncbi_101105541	ncbi_101105675	ncbi_101107196	ncbi_101107460	ncbi_101108061	ncbi_101109786	ncbi_101110506	ncbi_101111287	ncbi_101111323	ncbi_101111580	ncbi_101112736	ncbi_101112958	ncbi_101114095	ncbi_101114907	ncbi_101115263	ncbi_101115445	ncbi_101115652	ncbi_101115840	ncbi_101116840	ncbi_101116844	ncbi_101117247	ncbi_101117496	ncbi_101117553	ncbi_101117556	ncbi_101118965	ncbi_101119467	ncbi_101119706	ncbi_101120656	ncbi_101121425	ncbi_101121825	ncbi_101122097	ncbi_101122284	ncbi_101123539
GO:0031497	chromatin assembly	12	27	0.000254755	0.0106856	ncbi_100135447	ncbi_101106579	ncbi_101108868	ncbi_101112167	ncbi_101117394	ncbi_101118484	ncbi_101123293	ncbi_105603814	ncbi_106990414	ncbi_114109686	ncbi_114109701	ncbi_114109702
GO:0060284	regulation of cell development	79	360	0.000280563	0.0116388	ncbi_100125614	ncbi_100216432	ncbi_100286738	ncbi_100286739	ncbi_100302306	ncbi_100526668	ncbi_101102076	ncbi_101102437	ncbi_101103717	ncbi_101103742	ncbi_101105814	ncbi_101105830	ncbi_101105836	ncbi_101106385	ncbi_101107228	ncbi_101107438	ncbi_101107975	ncbi_101108061	ncbi_101108788	ncbi_101108832	ncbi_101108939	ncbi_101109357	ncbi_101109511	ncbi_101110149	ncbi_101110593	ncbi_101110708	ncbi_101111580	ncbi_101111848	ncbi_101112420	ncbi_101114641	ncbi_101114672	ncbi_101114775	ncbi_101114972	ncbi_101116015	ncbi_101116444	ncbi_101116868	ncbi_101117245	ncbi_101117440	ncbi_101117451	ncbi_101118068	ncbi_101118162	ncbi_101118388	ncbi_101118632	ncbi_101118728
GO:0050673	epithelial cell proliferation	37	140	0.000336164	0.0137937	ncbi_100125616	ncbi_100286738	ncbi_100286739	ncbi_100307048	ncbi_101102134	ncbi_101102544	ncbi_101102951	ncbi_101103028	ncbi_101103485	ncbi_101104718	ncbi_101105675	ncbi_101106492	ncbi_101107975	ncbi_101108061	ncbi_101111144	ncbi_101112193	ncbi_101112736	ncbi_101112755	ncbi_101114095	ncbi_101115654	ncbi_101115840	ncbi_101116842	ncbi_101116868	ncbi_101116916	ncbi_101117245	ncbi_101117247	ncbi_101122639	ncbi_101123539	ncbi_443032	ncbi_443074	ncbi_443087	ncbi_443103	ncbi_443548	ncbi_654331	ncbi_780460	ncbi_780483	ncbi_780510
GO:0007399	nervous system development	162	839	0.00035257	0.0143113	ncbi_100101231	ncbi_100125614	ncbi_100216432	ncbi_100286738	ncbi_100286739	ncbi_100302306	ncbi_100579169	ncbi_101101998	ncbi_101102076	ncbi_101102810	ncbi_101102951	ncbi_101103514	ncbi_101103515	ncbi_101103717	ncbi_101103742	ncbi_101103800	ncbi_101103859	ncbi_101104070	ncbi_101104155	ncbi_101104295	ncbi_101104354	ncbi_101104358	ncbi_101104361	ncbi_101105042	ncbi_101105662	ncbi_101105814	ncbi_101105830	ncbi_101105836	ncbi_101105964	ncbi_101106001	ncbi_101106161	ncbi_101106636	ncbi_101106739	ncbi_101107187	ncbi_101107196	ncbi_101107288	ncbi_101107405	ncbi_101107431	ncbi_101107777	ncbi_101107789	ncbi_101107975	ncbi_101108516	ncbi_101108583	ncbi_101108627
GO:0042060	wound healing	28	97	0.000372087	0.0149429	ncbi_100820755	ncbi_101102150	ncbi_101102299	ncbi_101103306	ncbi_101104966	ncbi_101105675	ncbi_101107639	ncbi_101107777	ncbi_101107819	ncbi_101108643	ncbi_101109511	ncbi_101110314	ncbi_101113884	ncbi_101114095	ncbi_101115330	ncbi_101115652	ncbi_101118190	ncbi_101118979	ncbi_101120369	ncbi_101120390	ncbi_101121292	ncbi_101122202	ncbi_101122284	ncbi_101122999	ncbi_443010	ncbi_443140	ncbi_554263	ncbi_654331
GO:0060255	regulation of macromolecule metabolic process	561	3318	0.000393858	0.0156507	ncbi_100037661	ncbi_100135447	ncbi_100135687	ncbi_100137067	ncbi_100144758	ncbi_100147798	ncbi_100174984	ncbi_100192428	ncbi_100194428	ncbi_100216432	ncbi_100216434	ncbi_100217409	ncbi_100286738	ncbi_100286739	ncbi_100294646	ncbi_100302636	ncbi_100303604	ncbi_100303608	ncbi_100307035	ncbi_100307039	ncbi_100307047	ncbi_100500776	ncbi_100527962	ncbi_100579169	ncbi_100642178	ncbi_100653388	ncbi_100820740	ncbi_101101844	ncbi_101101916	ncbi_101101995	ncbi_101101998	ncbi_101102051	ncbi_101102134	ncbi_101102150	ncbi_101102299	ncbi_101102373	ncbi_101102437	ncbi_101102476	ncbi_101102517	ncbi_101102544	ncbi_101102581	ncbi_101102586	ncbi_101102686	ncbi_101102703
GO:0071824	protein-DNA complex subunit organization	32	117	0.000430139	0.0169143	ncbi_100135447	ncbi_101102299	ncbi_101104783	ncbi_101104790	ncbi_101105636	ncbi_101106791	ncbi_101107975	ncbi_101108627	ncbi_101108702	ncbi_101108868	ncbi_101109397	ncbi_101109652	ncbi_101110276	ncbi_101112167	ncbi_101112356	ncbi_101113108	ncbi_101113241	ncbi_101113893	ncbi_101114146	ncbi_101115263	ncbi_101116565	ncbi_101117394	ncbi_101118484	ncbi_101120877	ncbi_101123158	ncbi_101123293	ncbi_105603814	ncbi_106990414	ncbi_114109686	ncbi_114109701	ncbi_114109702	ncbi_114116824
GO:0001667	ameboidal-type cell migration	48	199	0.000500033	0.01946	ncbi_100170324	ncbi_100192422	ncbi_100286739	ncbi_100302636	ncbi_100307048	ncbi_100642178	ncbi_101102437	ncbi_101102951	ncbi_101103484	ncbi_101103961	ncbi_101105293	ncbi_101106492	ncbi_101106801	ncbi_101107438	ncbi_101107460	ncbi_101107975	ncbi_101108061	ncbi_101109754	ncbi_101109946	ncbi_101110314	ncbi_101112736	ncbi_101112949	ncbi_101114095	ncbi_101115001	ncbi_101115654	ncbi_101117247	ncbi_101117553	ncbi_101117693	ncbi_101118101	ncbi_101119000	ncbi_101119467	ncbi_101119706	ncbi_101119787	ncbi_101120159	ncbi_101120842	ncbi_101121444	ncbi_101122097	ncbi_101122223	ncbi_106990134	ncbi_443074	ncbi_443087	ncbi_443103	ncbi_443139	ncbi_443371
GO:0010631	epithelial cell migration	37	143	0.000524121	0.0199854	ncbi_100170324	ncbi_100192422	ncbi_100286739	ncbi_100302636	ncbi_100307048	ncbi_100642178	ncbi_101102437	ncbi_101102951	ncbi_101103484	ncbi_101103961	ncbi_101105293	ncbi_101106492	ncbi_101106801	ncbi_101107460	ncbi_101107975	ncbi_101108061	ncbi_101110314	ncbi_101112736	ncbi_101112949	ncbi_101114095	ncbi_101115001	ncbi_101115654	ncbi_101117247	ncbi_101117553	ncbi_101117693	ncbi_101119000	ncbi_101119706	ncbi_101120842	ncbi_101122097	ncbi_106990134	ncbi_443074	ncbi_443087	ncbi_443103	ncbi_494191	ncbi_780460	ncbi_780483	ncbi_780504
GO:0090132	epithelium migration	37	143	0.000524121	0.0199854	ncbi_100170324	ncbi_100192422	ncbi_100286739	ncbi_100302636	ncbi_100307048	ncbi_100642178	ncbi_101102437	ncbi_101102951	ncbi_101103484	ncbi_101103961	ncbi_101105293	ncbi_101106492	ncbi_101106801	ncbi_101107460	ncbi_101107975	ncbi_101108061	ncbi_101110314	ncbi_101112736	ncbi_101112949	ncbi_101114095	ncbi_101115001	ncbi_101115654	ncbi_101117247	ncbi_101117553	ncbi_101117693	ncbi_101119000	ncbi_101119706	ncbi_101120842	ncbi_101122097	ncbi_106990134	ncbi_443074	ncbi_443087	ncbi_443103	ncbi_494191	ncbi_780460	ncbi_780483	ncbi_780504
GO:0080090	regulation of primary metabolic process	467	2730	0.0005474	0.0206644	ncbi_100037661	ncbi_100125355	ncbi_100135447	ncbi_100135687	ncbi_100137067	ncbi_100144758	ncbi_100147707	ncbi_100147798	ncbi_100174984	ncbi_100192428	ncbi_100216432	ncbi_100216434	ncbi_100286738	ncbi_100286739	ncbi_100294646	ncbi_100302636	ncbi_100303604	ncbi_100303608	ncbi_100307035	ncbi_100307039	ncbi_100307047	ncbi_100500776	ncbi_100579169	ncbi_100642178	ncbi_100653388	ncbi_100820740	ncbi_101101844	ncbi_101101916	ncbi_101101995	ncbi_101101998	ncbi_101102051	ncbi_101102134	ncbi_101102150	ncbi_101102299	ncbi_101102373	ncbi_101102437	ncbi_101102476	ncbi_101102517	ncbi_101102544	ncbi_101102581	ncbi_101102586	ncbi_101102686	ncbi_101102703	ncbi_101102790
GO:0048568	embryonic organ development	42	169	0.000570538	0.0209429	ncbi_100286738	ncbi_100286739	ncbi_101102051	ncbi_101103028	ncbi_101103543	ncbi_101103742	ncbi_101104155	ncbi_101104390	ncbi_101105814	ncbi_101105924	ncbi_101106161	ncbi_101106636	ncbi_101107196	ncbi_101107735	ncbi_101107975	ncbi_101108379	ncbi_101108516	ncbi_101112792	ncbi_101113427	ncbi_101115382	ncbi_101115891	ncbi_101117440	ncbi_101117548	ncbi_101117853	ncbi_101118368	ncbi_101119467	ncbi_101120343	ncbi_101120592	ncbi_101120651	ncbi_101120947	ncbi_101121386	ncbi_101122284	ncbi_101122639	ncbi_101122677	ncbi_101123539	ncbi_114108616	ncbi_443068	ncbi_443116	ncbi_443169	ncbi_443548	ncbi_494191	ncbi_780507
GO:0045765	regulation of angiogenesis	30	109	0.000571421	0.0209429	ncbi_100125616	ncbi_100307048	ncbi_101102790	ncbi_101102951	ncbi_101103484	ncbi_101103485	ncbi_101103800	ncbi_101105541	ncbi_101105675	ncbi_101107460	ncbi_101108061	ncbi_101109786	ncbi_101110506	ncbi_101111323	ncbi_101111580	ncbi_101112736	ncbi_101114095	ncbi_101114907	ncbi_101115840	ncbi_101116840	ncbi_101117553	ncbi_101117556	ncbi_101119467	ncbi_101119706	ncbi_101121825	ncbi_101122097	ncbi_443087	ncbi_443103	ncbi_494191	ncbi_780460
GO:1901342	regulation of vasculature development	30	109	0.000571421	0.0209429	ncbi_100125616	ncbi_100307048	ncbi_101102790	ncbi_101102951	ncbi_101103484	ncbi_101103485	ncbi_101103800	ncbi_101105541	ncbi_101105675	ncbi_101107460	ncbi_101108061	ncbi_101109786	ncbi_101110506	ncbi_101111323	ncbi_101111580	ncbi_101112736	ncbi_101114095	ncbi_101114907	ncbi_101115840	ncbi_101116840	ncbi_101117553	ncbi_101117556	ncbi_101119467	ncbi_101119706	ncbi_101121825	ncbi_101122097	ncbi_443087	ncbi_443103	ncbi_494191	ncbi_780460
GO:0051129	negative regulation of cellular component organization	50	211	0.000597611	0.0216921	ncbi_100302306	ncbi_100579169	ncbi_101101968	ncbi_101103371	ncbi_101104477	ncbi_101104613	ncbi_101104783	ncbi_101104810	ncbi_101105057	ncbi_101105830	ncbi_101105836	ncbi_101106102	ncbi_101106631	ncbi_101106757	ncbi_101107431	ncbi_101107639	ncbi_101107720	ncbi_101109511	ncbi_101109777	ncbi_101111848	ncbi_101111925	ncbi_101113175	ncbi_101113241	ncbi_101113630	ncbi_101115961	ncbi_101116197	ncbi_101116809	ncbi_101116919	ncbi_101118504	ncbi_101118728	ncbi_101118973	ncbi_101119064	ncbi_101119124	ncbi_101119467	ncbi_101119930	ncbi_101120096	ncbi_101120520	ncbi_101120842	ncbi_101121154	ncbi_101121357	ncbi_101121947	ncbi_101122223	ncbi_101122279	ncbi_101122928
GO:0090130	tissue migration	37	144	0.000604836	0.0217453	ncbi_100170324	ncbi_100192422	ncbi_100286739	ncbi_100302636	ncbi_100307048	ncbi_100642178	ncbi_101102437	ncbi_101102951	ncbi_101103484	ncbi_101103961	ncbi_101105293	ncbi_101106492	ncbi_101106801	ncbi_101107460	ncbi_101107975	ncbi_101108061	ncbi_101110314	ncbi_101112736	ncbi_101112949	ncbi_101114095	ncbi_101115001	ncbi_101115654	ncbi_101117247	ncbi_101117553	ncbi_101117693	ncbi_101119000	ncbi_101119706	ncbi_101120842	ncbi_101122097	ncbi_106990134	ncbi_443074	ncbi_443087	ncbi_443103	ncbi_494191	ncbi_780460	ncbi_780483	ncbi_780504
GO:0043933	macromolecular complex subunit organization	258	1431	0.000681318	0.0242639	ncbi_100135447	ncbi_100174984	ncbi_100189620	ncbi_100216432	ncbi_100270789	ncbi_100302306	ncbi_100305129	ncbi_100307035	ncbi_100307039	ncbi_100500776	ncbi_100579169	ncbi_100642178	ncbi_101101916	ncbi_101101968	ncbi_101102067	ncbi_101102150	ncbi_101102299	ncbi_101102581	ncbi_101102677	ncbi_101102801	ncbi_101103028	ncbi_101103235	ncbi_101103306	ncbi_101103520	ncbi_101103543	ncbi_101103618	ncbi_101103648	ncbi_101103652	ncbi_101103758	ncbi_101103783	ncbi_101103795	ncbi_101103864	ncbi_101103987	ncbi_101104070	ncbi_101104194	ncbi_101104295	ncbi_101104366	ncbi_101104397	ncbi_101104433	ncbi_101104440	ncbi_101104477	ncbi_101104651	ncbi_101104770	ncbi_101104783
GO:0001525	angiogenesis	34	130	0.000703433	0.0248174	ncbi_100125616	ncbi_100307048	ncbi_101102051	ncbi_101102790	ncbi_101102951	ncbi_101103484	ncbi_101103485	ncbi_101103800	ncbi_101105541	ncbi_101105675	ncbi_101107460	ncbi_101108061	ncbi_101109786	ncbi_101110506	ncbi_101111323	ncbi_101111580	ncbi_101112736	ncbi_101114095	ncbi_101114907	ncbi_101115652	ncbi_101115840	ncbi_101116840	ncbi_101117247	ncbi_101117553	ncbi_101117556	ncbi_101119467	ncbi_101119706	ncbi_101121825	ncbi_101122097	ncbi_101123554	ncbi_443087	ncbi_443103	ncbi_494191	ncbi_780460
GO:0048638	regulation of developmental growth	23	77	0.000713284	0.0249319	ncbi_100142657	ncbi_101102299	ncbi_101104155	ncbi_101105830	ncbi_101108516	ncbi_101109910	ncbi_101112193	ncbi_101112660	ncbi_101114816	ncbi_101116855	ncbi_101118190	ncbi_101118301	ncbi_101119554	ncbi_101120096	ncbi_101120972	ncbi_101122223	ncbi_101122961	ncbi_114112914	ncbi_114116090	ncbi_443103	ncbi_443238	ncbi_443333	ncbi_443419
GO:0031214	biomineral tissue development	19	59	0.000735662	0.0253762	ncbi_100286738	ncbi_101102017	ncbi_101102299	ncbi_101103149	ncbi_101104991	ncbi_101105924	ncbi_101107819	ncbi_101108764	ncbi_101111370	ncbi_101112286	ncbi_101113412	ncbi_101116039	ncbi_101118068	ncbi_101120549	ncbi_443169	ncbi_443454	ncbi_443483	ncbi_443548	ncbi_677670
GO:0042303	molting cycle	16	46	0.00073944	0.0253762	ncbi_100303604	ncbi_101105964	ncbi_101107196	ncbi_101107819	ncbi_101107975	ncbi_101108645	ncbi_101110291	ncbi_101111606	ncbi_101116876	ncbi_101118728	ncbi_101119064	ncbi_101121444	ncbi_101121868	ncbi_443079	ncbi_443171	ncbi_780482
GO:0050678	regulation of epithelial cell proliferation	28	101	0.00075834	0.0257904	ncbi_100125616	ncbi_100286739	ncbi_100307048	ncbi_101102544	ncbi_101102951	ncbi_101103485	ncbi_101104718	ncbi_101107975	ncbi_101108061	ncbi_101111144	ncbi_101112736	ncbi_101114095	ncbi_101115840	ncbi_101116842	ncbi_101116868	ncbi_101116916	ncbi_101117245	ncbi_101117247	ncbi_101122639	ncbi_101123539	ncbi_443032	ncbi_443074	ncbi_443087	ncbi_443103	ncbi_443548	ncbi_654331	ncbi_780483	ncbi_780510
GO:1904019	epithelial cell apoptotic process	17	51	0.000889642	0.0299857	ncbi_100302306	ncbi_100579169	ncbi_101102790	ncbi_101104966	ncbi_101105455	ncbi_101107438	ncbi_101108061	ncbi_101110073	ncbi_101110495	ncbi_101117526	ncbi_101118068	ncbi_101120928	ncbi_101121386	ncbi_105606975	ncbi_443087	ncbi_494191	ncbi_780483
GO:0032879	regulation of localization	181	971	0.000969533	0.0323893	ncbi_100034672	ncbi_100125355	ncbi_100192422	ncbi_100216432	ncbi_100286739	ncbi_100302306	ncbi_100302636	ncbi_100307044	ncbi_100307048	ncbi_100642178	ncbi_100820737	ncbi_101101916	ncbi_101102067	ncbi_101102437	ncbi_101102476	ncbi_101102497	ncbi_101102544	ncbi_101102951	ncbi_101103306	ncbi_101103371	ncbi_101103481	ncbi_101103484	ncbi_101103485	ncbi_101103515	ncbi_101103648	ncbi_101103859	ncbi_101103912	ncbi_101103961	ncbi_101104011	ncbi_101104361	ncbi_101104395	ncbi_101104810	ncbi_101105052	ncbi_101105292	ncbi_101105542	ncbi_101105607	ncbi_101105675	ncbi_101105782	ncbi_101105821	ncbi_101105836	ncbi_101106102	ncbi_101107228	ncbi_101107438	ncbi_101107460
GO:0006366	transcription from RNA polymerase II promoter	170	906	0.00101891	0.0337403	ncbi_100174984	ncbi_100192428	ncbi_100216432	ncbi_100286738	ncbi_100286739	ncbi_100302636	ncbi_100642178	ncbi_100653388	ncbi_101101916	ncbi_101101983	ncbi_101101995	ncbi_101102051	ncbi_101102134	ncbi_101102299	ncbi_101102373	ncbi_101102517	ncbi_101102544	ncbi_101102586	ncbi_101103485	ncbi_101103520	ncbi_101103742	ncbi_101104056	ncbi_101104142	ncbi_101104155	ncbi_101104333	ncbi_101104389	ncbi_101104533	ncbi_101104647	ncbi_101104751	ncbi_101104810	ncbi_101104966	ncbi_101105239	ncbi_101105649	ncbi_101105814	ncbi_101105830	ncbi_101105924	ncbi_101105964	ncbi_101106075	ncbi_101106161	ncbi_101106632	ncbi_101106996	ncbi_101107152	ncbi_101107187	ncbi_101107195
GO:0033993	response to lipid	63	287	0.00110239	0.0361546	ncbi_100174984	ncbi_100286738	ncbi_100286739	ncbi_100307048	ncbi_100505388	ncbi_101102067	ncbi_101102437	ncbi_101102517	ncbi_101103365	ncbi_101104718	ncbi_101104810	ncbi_101105160	ncbi_101105735	ncbi_101106161	ncbi_101106996	ncbi_101107187	ncbi_101107699	ncbi_101107819	ncbi_101107975	ncbi_101108953	ncbi_101109144	ncbi_101109408	ncbi_101109483	ncbi_101110136	ncbi_101110535	ncbi_101112193	ncbi_101112782	ncbi_101113939	ncbi_101115001	ncbi_101115263	ncbi_101116039	ncbi_101116565	ncbi_101117526	ncbi_101117752	ncbi_101118458	ncbi_101119000	ncbi_101119104	ncbi_101119787	ncbi_101120217	ncbi_101120947	ncbi_101121296	ncbi_101121425	ncbi_101122097	ncbi_101122744
GO:0035556	intracellular signal transduction	208	1137	0.00111097	0.0361546	ncbi_100101231	ncbi_100135447	ncbi_100144758	ncbi_100147794	ncbi_100194428	ncbi_100216432	ncbi_100286738	ncbi_100302075	ncbi_100302303	ncbi_100302305	ncbi_100302306	ncbi_100303608	ncbi_100307035	ncbi_100307047	ncbi_100579169	ncbi_100642180	ncbi_100820740	ncbi_101101995	ncbi_101101998	ncbi_101102051	ncbi_101102150	ncbi_101102347	ncbi_101102476	ncbi_101102677	ncbi_101102810	ncbi_101102896	ncbi_101102937	ncbi_101103028	ncbi_101103369	ncbi_101103481	ncbi_101103484	ncbi_101103515	ncbi_101103771	ncbi_101103800	ncbi_101103961	ncbi_101104477	ncbi_101104613	ncbi_101105045	ncbi_101105158	ncbi_101105434	ncbi_101105541	ncbi_101105574	ncbi_101105795	ncbi_101105836
GO:0010463	mesenchymal cell proliferation	11	27	0.00112144	0.0361832	ncbi_100135443	ncbi_101103742	ncbi_101104390	ncbi_101105814	ncbi_101107975	ncbi_101116844	ncbi_443087	ncbi_443103	ncbi_443548	ncbi_494191	ncbi_780507
GO:0030036	actin cytoskeleton organization	69	321	0.00118904	0.0375892	ncbi_100145865	ncbi_100147794	ncbi_100286738	ncbi_100302306	ncbi_100579169	ncbi_101101968	ncbi_101103028	ncbi_101104155	ncbi_101104295	ncbi_101104477	ncbi_101104651	ncbi_101105292	ncbi_101105836	ncbi_101106481	ncbi_101106757	ncbi_101106932	ncbi_101107228	ncbi_101107431	ncbi_101107438	ncbi_101107639	ncbi_101108061	ncbi_101108204	ncbi_101108418	ncbi_101108836	ncbi_101109511	ncbi_101109786	ncbi_101110314	ncbi_101110390	ncbi_101110761	ncbi_101111467	ncbi_101111608	ncbi_101113175	ncbi_101113308	ncbi_101113647	ncbi_101114775	ncbi_101114880	ncbi_101115002	ncbi_101115556	ncbi_101115961	ncbi_101117297	ncbi_101117542	ncbi_101117556	ncbi_101117693	ncbi_101118388
GO:0071495	cellular response to endogenous stimulus	69	321	0.00118904	0.0375892	ncbi_100174984	ncbi_100216434	ncbi_100286738	ncbi_100286739	ncbi_100653388	ncbi_101102299	ncbi_101102517	ncbi_101103485	ncbi_101103536	ncbi_101103864	ncbi_101104056	ncbi_101104440	ncbi_101104533	ncbi_101104718	ncbi_101104810	ncbi_101104991	ncbi_101105830	ncbi_101106385	ncbi_101106996	ncbi_101107046	ncbi_101107196	ncbi_101107751	ncbi_101107819	ncbi_101107975	ncbi_101108510	ncbi_101108619	ncbi_101108953	ncbi_101109275	ncbi_101109483	ncbi_101110136	ncbi_101111183	ncbi_101111848	ncbi_101112782	ncbi_101113311	ncbi_101114019	ncbi_101114095	ncbi_101114609	ncbi_101114641	ncbi_101115263	ncbi_101116565	ncbi_101116615	ncbi_101116876	ncbi_101117245	ncbi_101117689
GO:0010243	response to organonitrogen compound	52	228	0.00119489	0.0375892	ncbi_100037690	ncbi_100101231	ncbi_100147707	ncbi_100216432	ncbi_100286738	ncbi_100500776	ncbi_100642178	ncbi_101101867	ncbi_101102067	ncbi_101102299	ncbi_101104538	ncbi_101104810	ncbi_101105292	ncbi_101106996	ncbi_101107002	ncbi_101107975	ncbi_101108953	ncbi_101109049	ncbi_101109275	ncbi_101109786	ncbi_101110092	ncbi_101110299	ncbi_101110314	ncbi_101111848	ncbi_101112561	ncbi_101112591	ncbi_101114493	ncbi_101114609	ncbi_101114927	ncbi_101115756	ncbi_101115891	ncbi_101115976	ncbi_101116560	ncbi_101117784	ncbi_101118797	ncbi_101119000	ncbi_101119064	ncbi_101119321	ncbi_101121455	ncbi_101122312	ncbi_101122722	ncbi_101122907	ncbi_105602258	ncbi_114112926
GO:0032970	regulation of actin filament-based process	42	176	0.00135969	0.0421104	ncbi_100302306	ncbi_100579169	ncbi_101101968	ncbi_101103028	ncbi_101103800	ncbi_101104295	ncbi_101104477	ncbi_101104651	ncbi_101105836	ncbi_101106757	ncbi_101106932	ncbi_101107431	ncbi_101107438	ncbi_101107639	ncbi_101108061	ncbi_101108836	ncbi_101109059	ncbi_101109511	ncbi_101109786	ncbi_101110311	ncbi_101110314	ncbi_101110761	ncbi_101113175	ncbi_101113308	ncbi_101113647	ncbi_101115002	ncbi_101117297	ncbi_101117556	ncbi_101118388	ncbi_101118504	ncbi_101118632	ncbi_101118991	ncbi_101120549	ncbi_101120656	ncbi_101120897	ncbi_101122744	ncbi_101123146	ncbi_101123183	ncbi_101123369	ncbi_114110089	ncbi_114117265	ncbi_443169
GO:0010837	regulation of keratinocyte proliferation	9	20	0.00137207	0.0421104	ncbi_101102544	ncbi_101104718	ncbi_101116842	ncbi_101116916	ncbi_101122639	ncbi_443032	ncbi_443074	ncbi_654331	ncbi_780510
GO:0043616	keratinocyte proliferation	9	20	0.00137207	0.0421104	ncbi_101102544	ncbi_101104718	ncbi_101116842	ncbi_101116916	ncbi_101122639	ncbi_443032	ncbi_443074	ncbi_654331	ncbi_780510
GO:0051291	protein heterooligomerization	6	10	0.00141939	0.0432111	ncbi_101102801	ncbi_101111848	ncbi_101122202	ncbi_101123038	ncbi_443483	ncbi_443512
GO:0048562	embryonic organ morphogenesis	33	130	0.00144811	0.0436629	ncbi_100286738	ncbi_101103028	ncbi_101103543	ncbi_101103742	ncbi_101104155	ncbi_101104390	ncbi_101105814	ncbi_101105924	ncbi_101106161	ncbi_101106636	ncbi_101108379	ncbi_101108516	ncbi_101115382	ncbi_101115891	ncbi_101117548	ncbi_101117853	ncbi_101118368	ncbi_101119467	ncbi_101120343	ncbi_101120592	ncbi_101120651	ncbi_101121386	ncbi_101122284	ncbi_101122639	ncbi_101122677	ncbi_101123539	ncbi_114108616	ncbi_443068	ncbi_443116	ncbi_443169	ncbi_443548	ncbi_494191	ncbi_780507
GO:0009725	response to hormone	75	357	0.00145736	0.0436629	ncbi_100037690	ncbi_100125614	ncbi_100147707	ncbi_100174984	ncbi_100286738	ncbi_100286739	ncbi_100307048	ncbi_100642178	ncbi_100653388	ncbi_101102067	ncbi_101102299	ncbi_101102437	ncbi_101102517	ncbi_101103536	ncbi_101104440	ncbi_101104533	ncbi_101104538	ncbi_101104718	ncbi_101104810	ncbi_101105735	ncbi_101106996	ncbi_101107046	ncbi_101107187	ncbi_101107819	ncbi_101109049	ncbi_101109144	ncbi_101109483	ncbi_101110092	ncbi_101110136	ncbi_101111848	ncbi_101112220	ncbi_101112782	ncbi_101113939	ncbi_101114609	ncbi_101114927	ncbi_101115001	ncbi_101115263	ncbi_101115756	ncbi_101115976	ncbi_101116039	ncbi_101116565	ncbi_101116615	ncbi_101118797	ncbi_101119000
GO:0048699	generation of neurons	115	587	0.00147827	0.0439408	ncbi_100101231	ncbi_100125614	ncbi_100216432	ncbi_100286738	ncbi_100286739	ncbi_100302306	ncbi_101102076	ncbi_101102951	ncbi_101103515	ncbi_101103717	ncbi_101103742	ncbi_101103800	ncbi_101103859	ncbi_101104070	ncbi_101104358	ncbi_101104361	ncbi_101105662	ncbi_101105814	ncbi_101105830	ncbi_101105836	ncbi_101106001	ncbi_101106161	ncbi_101107196	ncbi_101107288	ncbi_101107405	ncbi_101107431	ncbi_101107777	ncbi_101107789	ncbi_101107975	ncbi_101108583	ncbi_101108737	ncbi_101108788	ncbi_101108832	ncbi_101108939	ncbi_101109148	ncbi_101109511	ncbi_101111592	ncbi_101111731	ncbi_101112420	ncbi_101112909	ncbi_101113308	ncbi_101113697	ncbi_101113987	ncbi_101114233
GO:0061061	muscle structure development	60	274	0.00151881	0.0447929	ncbi_100101231	ncbi_100145865	ncbi_100216432	ncbi_100286738	ncbi_100642178	ncbi_101102299	ncbi_101102437	ncbi_101103235	ncbi_101103397	ncbi_101103536	ncbi_101104155	ncbi_101104538	ncbi_101105659	ncbi_101107196	ncbi_101107228	ncbi_101107807	ncbi_101107975	ncbi_101108012	ncbi_101109060	ncbi_101110736	ncbi_101112149	ncbi_101112591	ncbi_101112806	ncbi_101114019	ncbi_101114059	ncbi_101114163	ncbi_101114208	ncbi_101114233	ncbi_101114590	ncbi_101114641	ncbi_101114682	ncbi_101115695	ncbi_101115891	ncbi_101116565	ncbi_101116618	ncbi_101116716	ncbi_101116876	ncbi_101117548	ncbi_101118068	ncbi_101118190	ncbi_101118379	ncbi_101119467	ncbi_101119560	ncbi_101121145
GO:0006333	chromatin assembly or disassembly	12	32	0.00159296	0.0466156	ncbi_100135447	ncbi_101106579	ncbi_101108868	ncbi_101112167	ncbi_101117394	ncbi_101118484	ncbi_101123293	ncbi_105603814	ncbi_106990414	ncbi_114109686	ncbi_114109701	ncbi_114109702
GO:0060429	epithelium development	92	455	0.00160874	0.0467152	ncbi_100286738	ncbi_100302636	ncbi_100526798	ncbi_101102051	ncbi_101102150	ncbi_101102299	ncbi_101102686	ncbi_101103024	ncbi_101103028	ncbi_101103515	ncbi_101103800	ncbi_101104056	ncbi_101105177	ncbi_101105574	ncbi_101105675	ncbi_101106385	ncbi_101106636	ncbi_101106801	ncbi_101107196	ncbi_101107777	ncbi_101107819	ncbi_101107975	ncbi_101108627	ncbi_101108880	ncbi_101108953	ncbi_101109372	ncbi_101109786	ncbi_101109958	ncbi_101110420	ncbi_101111580	ncbi_101111650	ncbi_101112193	ncbi_101112232	ncbi_101113697	ncbi_101113884	ncbi_101114019	ncbi_101114095	ncbi_101114233	ncbi_101114604	ncbi_101114682	ncbi_101115001	ncbi_101115142	ncbi_101115382	ncbi_101115444
GO:0042325	regulation of phosphorylation	145	766	0.00165375	0.0474733	ncbi_100137067	ncbi_100147798	ncbi_100169940	ncbi_100216432	ncbi_100216434	ncbi_100286738	ncbi_100286739	ncbi_100303608	ncbi_100307047	ncbi_100820740	ncbi_101101995	ncbi_101102150	ncbi_101102581	ncbi_101102896	ncbi_101102957	ncbi_101103028	ncbi_101103369	ncbi_101103481	ncbi_101103484	ncbi_101103515	ncbi_101103869	ncbi_101103961	ncbi_101104366	ncbi_101104783	ncbi_101105052	ncbi_101105158	ncbi_101105703	ncbi_101105836	ncbi_101106102	ncbi_101106632	ncbi_101106636	ncbi_101107228	ncbi_101107288	ncbi_101107437	ncbi_101107438	ncbi_101107460	ncbi_101107639	ncbi_101107751	ncbi_101107899	ncbi_101107975	ncbi_101107989	ncbi_101108012	ncbi_101108061	ncbi_101108418
GO:0048514	blood vessel morphogenesis	43	183	0.00165999	0.0474733	ncbi_100125616	ncbi_100307048	ncbi_101102051	ncbi_101102790	ncbi_101102951	ncbi_101103484	ncbi_101103485	ncbi_101103742	ncbi_101103800	ncbi_101104390	ncbi_101105541	ncbi_101105675	ncbi_101107196	ncbi_101107460	ncbi_101108061	ncbi_101109786	ncbi_101110506	ncbi_101111323	ncbi_101111580	ncbi_101112736	ncbi_101112958	ncbi_101114095	ncbi_101114907	ncbi_101115652	ncbi_101115840	ncbi_101116840	ncbi_101116844	ncbi_101117247	ncbi_101117496	ncbi_101117553	ncbi_101117556	ncbi_101118965	ncbi_101119467	ncbi_101119706	ncbi_101120656	ncbi_101121825	ncbi_101122097	ncbi_101123539	ncbi_101123554	ncbi_443087	ncbi_443103	ncbi_494191	ncbi_780460
GO:0008015	blood circulation	45	194	0.00173078	0.0491255	ncbi_100145865	ncbi_100169940	ncbi_100286738	ncbi_101102067	ncbi_101102951	ncbi_101103859	ncbi_101105542	ncbi_101105675	ncbi_101107228	ncbi_101108953	ncbi_101109357	ncbi_101110000	ncbi_101111848	ncbi_101112571	ncbi_101112949	ncbi_101114095	ncbi_101114557	ncbi_101114682	ncbi_101115623	ncbi_101115840	ncbi_101116192	ncbi_101116618	ncbi_101116716	ncbi_101117763	ncbi_101118190	ncbi_101118379	ncbi_101119997	ncbi_101120928	ncbi_101121054	ncbi_101121154	ncbi_101121292	ncbi_101121961	ncbi_101122284	ncbi_101122722	ncbi_101122994	ncbi_101123143	ncbi_101123539	ncbi_443103	ncbi_443107	ncbi_443139	ncbi_443512	ncbi_443533	ncbi_443551	ncbi_493773
GO:0006357	regulation of transcription from RNA polymerase II promoter	167	899	0.00176857	0.0498235	ncbi_100174984	ncbi_100192428	ncbi_100216432	ncbi_100286738	ncbi_100286739	ncbi_100302636	ncbi_100642178	ncbi_100653388	ncbi_101101916	ncbi_101101995	ncbi_101102051	ncbi_101102134	ncbi_101102299	ncbi_101102373	ncbi_101102517	ncbi_101102544	ncbi_101102586	ncbi_101103485	ncbi_101103520	ncbi_101103742	ncbi_101104056	ncbi_101104142	ncbi_101104155	ncbi_101104333	ncbi_101104389	ncbi_101104533	ncbi_101104647	ncbi_101104751	ncbi_101104810	ncbi_101104966	ncbi_101105239	ncbi_101105649	ncbi_101105814	ncbi_101105830	ncbi_101105924	ncbi_101105964	ncbi_101106075	ncbi_101106161	ncbi_101106632	ncbi_101106996	ncbi_101107152	ncbi_101107187	ncbi_101107195	ncbi_101107196
GO:0060348	bone development	8	17	0.00179098	0.0500812	ncbi_101107819	ncbi_101107975	ncbi_101109059	ncbi_101112949	ncbi_101119467	ncbi_443454	ncbi_443548	ncbi_493773
GO:0030182	neuron differentiation	106	538	0.0018388	0.0510403	ncbi_100101231	ncbi_100125614	ncbi_100216432	ncbi_100286738	ncbi_100286739	ncbi_100302306	ncbi_101102076	ncbi_101102951	ncbi_101103515	ncbi_101103717	ncbi_101103742	ncbi_101103800	ncbi_101103859	ncbi_101104070	ncbi_101104361	ncbi_101105662	ncbi_101105830	ncbi_101105836	ncbi_101106001	ncbi_101106161	ncbi_101107196	ncbi_101107288	ncbi_101107405	ncbi_101107431	ncbi_101107777	ncbi_101107789	ncbi_101107975	ncbi_101108583	ncbi_101108737	ncbi_101108832	ncbi_101108939	ncbi_101109148	ncbi_101109511	ncbi_101111592	ncbi_101111731	ncbi_101112420	ncbi_101112909	ncbi_101113308	ncbi_101113697	ncbi_101113987	ncbi_101114233	ncbi_101114604	ncbi_101114670	ncbi_101114775
GO:0001101	response to acid chemical	33	132	0.00190116	0.0522688	ncbi_100101231	ncbi_100302636	ncbi_100307048	ncbi_100500776	ncbi_101102437	ncbi_101104810	ncbi_101105735	ncbi_101106161	ncbi_101106996	ncbi_101107002	ncbi_101107975	ncbi_101110535	ncbi_101112193	ncbi_101112232	ncbi_101113692	ncbi_101114493	ncbi_101115891	ncbi_101116876	ncbi_101117526	ncbi_101117752	ncbi_101117784	ncbi_101118099	ncbi_101119321	ncbi_101119787	ncbi_101120217	ncbi_101120947	ncbi_101122744	ncbi_101122907	ncbi_114110089	ncbi_443013	ncbi_443115	ncbi_443483	ncbi_443512
GO:0042633	hair cycle	14	41	0.00191075	0.0522688	ncbi_100303604	ncbi_101105964	ncbi_101107196	ncbi_101107819	ncbi_101107975	ncbi_101108645	ncbi_101111606	ncbi_101116876	ncbi_101118728	ncbi_101119064	ncbi_101121444	ncbi_101121868	ncbi_443171	ncbi_780482
GO:0010468	regulation of gene expression	420	2472	0.00194005	0.0526884	ncbi_100037661	ncbi_100135447	ncbi_100135687	ncbi_100137067	ncbi_100144758	ncbi_100174984	ncbi_100192428	ncbi_100194428	ncbi_100216432	ncbi_100216434	ncbi_100217409	ncbi_100286738	ncbi_100286739	ncbi_100294646	ncbi_100302636	ncbi_100303604	ncbi_100307035	ncbi_100307039	ncbi_100500776	ncbi_100527962	ncbi_100579169	ncbi_100642178	ncbi_100653388	ncbi_101101844	ncbi_101101916	ncbi_101101995	ncbi_101102051	ncbi_101102134	ncbi_101102150	ncbi_101102299	ncbi_101102373	ncbi_101102437	ncbi_101102517	ncbi_101102544	ncbi_101102586	ncbi_101102686	ncbi_101102703	ncbi_101102822	ncbi_101103131	ncbi_101103218	ncbi_101103235	ncbi_101103314	ncbi_101103416	ncbi_101103481
GO:0007169	transmembrane receptor protein tyrosine kinase signaling pathway	64	299	0.00195605	0.0527434	ncbi_100135443	ncbi_100194428	ncbi_100216432	ncbi_100286738	ncbi_100642180	ncbi_101101909	ncbi_101102810	ncbi_101103485	ncbi_101103961	ncbi_101104194	ncbi_101104538	ncbi_101105158	ncbi_101105659	ncbi_101105836	ncbi_101106996	ncbi_101107288	ncbi_101107975	ncbi_101108510	ncbi_101108737	ncbi_101109754	ncbi_101111326	ncbi_101111848	ncbi_101112518	ncbi_101113147	ncbi_101115142	ncbi_101115391	ncbi_101115840	ncbi_101116015	ncbi_101116844	ncbi_101117205	ncbi_101117247	ncbi_101117693	ncbi_101117752	ncbi_101117784	ncbi_101119000	ncbi_101119064	ncbi_101120138	ncbi_101120648	ncbi_101120656	ncbi_101120842	ncbi_101121292	ncbi_101121455	ncbi_101121620	ncbi_101122040
GO:0010975	regulation of neuron projection development	28	107	0.00197867	0.0529751	ncbi_100286738	ncbi_100286739	ncbi_100302306	ncbi_101102076	ncbi_101103742	ncbi_101105830	ncbi_101108832	ncbi_101108939	ncbi_101109511	ncbi_101112420	ncbi_101114775	ncbi_101116015	ncbi_101118388	ncbi_101119124	ncbi_101119554	ncbi_101119787	ncbi_101120081	ncbi_101120096	ncbi_101121302	ncbi_101121774	ncbi_101122097	ncbi_101122223	ncbi_101122719	ncbi_101122744	ncbi_101123143	ncbi_114110089	ncbi_443103	ncbi_780507
GO:0030856	regulation of epithelial cell differentiation	18	59	0.00200754	0.0533695	ncbi_100526798	ncbi_101102299	ncbi_101103800	ncbi_101105574	ncbi_101107819	ncbi_101107975	ncbi_101108627	ncbi_101114095	ncbi_101115142	ncbi_101115444	ncbi_101116039	ncbi_101117853	ncbi_101118965	ncbi_101121185	ncbi_443032	ncbi_443371	ncbi_654331	ncbi_780483
GO:0051241	negative regulation of multicellular organismal process	61	283	0.00207266	0.0545939	ncbi_100037695	ncbi_100169940	ncbi_100302636	ncbi_101103360	ncbi_101103369	ncbi_101103485	ncbi_101104361	ncbi_101105541	ncbi_101105675	ncbi_101105814	ncbi_101105830	ncbi_101107195	ncbi_101107460	ncbi_101107639	ncbi_101107699	ncbi_101107735	ncbi_101107819	ncbi_101107975	ncbi_101108061	ncbi_101108418	ncbi_101108619	ncbi_101108868	ncbi_101108953	ncbi_101109357	ncbi_101110557	ncbi_101111370	ncbi_101111848	ncbi_101112256	ncbi_101112736	ncbi_101112949	ncbi_101114095	ncbi_101114590	ncbi_101114654	ncbi_101114972	ncbi_101116876	ncbi_101117451	ncbi_101117853	ncbi_101117971	ncbi_101118781	ncbi_101118979	ncbi_101119064	ncbi_101119124	ncbi_101119301	ncbi_101119467
GO:0045604	regulation of epidermal cell differentiation	9	21	0.00208252	0.0545939	ncbi_100526798	ncbi_101103800	ncbi_101105574	ncbi_101107819	ncbi_101108627	ncbi_101115142	ncbi_101116039	ncbi_101121185	ncbi_654331
GO:0048704	embryonic skeletal system morphogenesis	12	33	0.00216408	0.0559547	ncbi_101103742	ncbi_101104155	ncbi_101104390	ncbi_101105924	ncbi_101108379	ncbi_101108516	ncbi_101119467	ncbi_101122639	ncbi_443116	ncbi_443169	ncbi_443548	ncbi_494191
GO:0065004	protein-DNA complex assembly	12	33	0.00216408	0.0559547	ncbi_100135447	ncbi_101102299	ncbi_101108868	ncbi_101112167	ncbi_101117394	ncbi_101118484	ncbi_101123293	ncbi_105603814	ncbi_106990414	ncbi_114109686	ncbi_114109701	ncbi_114109702
GO:0045682	regulation of epidermis development	10	25	0.00221329	0.056838	ncbi_100526798	ncbi_101103024	ncbi_101103800	ncbi_101105574	ncbi_101107819	ncbi_101108627	ncbi_101115142	ncbi_101116039	ncbi_101121185	ncbi_654331
GO:0010632	regulation of epithelial cell migration	27	103	0.00229548	0.0585504	ncbi_100192422	ncbi_100286739	ncbi_100302636	ncbi_100307048	ncbi_100642178	ncbi_101102437	ncbi_101102951	ncbi_101103484	ncbi_101103961	ncbi_101107460	ncbi_101107975	ncbi_101108061	ncbi_101110314	ncbi_101112736	ncbi_101112949	ncbi_101114095	ncbi_101115001	ncbi_101117247	ncbi_101117553	ncbi_101117693	ncbi_101119000	ncbi_101122097	ncbi_443074	ncbi_443087	ncbi_443103	ncbi_494191	ncbi_780483
GO:0001952	regulation of cell-matrix adhesion	14	42	0.0024744	0.0626903	ncbi_101102544	ncbi_101104361	ncbi_101105836	ncbi_101110557	ncbi_101114095	ncbi_101118504	ncbi_101120549	ncbi_101121292	ncbi_101121455	ncbi_101122744	ncbi_114110089	ncbi_443087	ncbi_443103	ncbi_443169
GO:0030278	regulation of ossification	16	51	0.00254778	0.064119	ncbi_100286738	ncbi_101105541	ncbi_101106925	ncbi_101107196	ncbi_101107975	ncbi_101109754	ncbi_101112782	ncbi_101116039	ncbi_101116615	ncbi_101117971	ncbi_101118728	ncbi_101119467	ncbi_101120842	ncbi_101122284	ncbi_443392	ncbi_677670
GO:0010594	regulation of endothelial cell migration	19	65	0.00264217	0.065352	ncbi_100286739	ncbi_100302636	ncbi_100307048	ncbi_100642178	ncbi_101102951	ncbi_101103484	ncbi_101107460	ncbi_101108061	ncbi_101112736	ncbi_101112949	ncbi_101114095	ncbi_101117247	ncbi_101117553	ncbi_101117693	ncbi_101119000	ncbi_101122097	ncbi_443087	ncbi_443103	ncbi_780483
GO:0032990	cell part morphogenesis	81	399	0.0026487	0.065352	ncbi_100101231	ncbi_100125614	ncbi_100216432	ncbi_100579169	ncbi_101102076	ncbi_101102951	ncbi_101103515	ncbi_101103717	ncbi_101103800	ncbi_101104070	ncbi_101104358	ncbi_101105683	ncbi_101105830	ncbi_101106001	ncbi_101106161	ncbi_101106481	ncbi_101106636	ncbi_101106904	ncbi_101107288	ncbi_101107405	ncbi_101107431	ncbi_101107777	ncbi_101107789	ncbi_101108583	ncbi_101108737	ncbi_101109148	ncbi_101110149	ncbi_101111467	ncbi_101111565	ncbi_101111592	ncbi_101111731	ncbi_101112755	ncbi_101112909	ncbi_101114604	ncbi_101114670	ncbi_101114775	ncbi_101115774	ncbi_101115874	ncbi_101116320	ncbi_101116446	ncbi_101116493	ncbi_101116509	ncbi_101116748	ncbi_101116822
GO:0048858	cell projection morphogenesis	81	399	0.0026487	0.065352	ncbi_100101231	ncbi_100125614	ncbi_100216432	ncbi_100579169	ncbi_101102076	ncbi_101102951	ncbi_101103515	ncbi_101103717	ncbi_101103800	ncbi_101104070	ncbi_101104358	ncbi_101105683	ncbi_101105830	ncbi_101106001	ncbi_101106161	ncbi_101106481	ncbi_101106636	ncbi_101106904	ncbi_101107288	ncbi_101107405	ncbi_101107431	ncbi_101107777	ncbi_101107789	ncbi_101108583	ncbi_101108737	ncbi_101109148	ncbi_101110149	ncbi_101111467	ncbi_101111565	ncbi_101111592	ncbi_101111731	ncbi_101112755	ncbi_101112909	ncbi_101114604	ncbi_101114670	ncbi_101114775	ncbi_101115774	ncbi_101115874	ncbi_101116320	ncbi_101116446	ncbi_101116493	ncbi_101116509	ncbi_101116748	ncbi_101116822
GO:0071310	cellular response to organic substance	108	556	0.00270847	0.0659417	ncbi_100174984	ncbi_100216434	ncbi_100286738	ncbi_100286739	ncbi_100302359	ncbi_100653388	ncbi_101102134	ncbi_101102299	ncbi_101102517	ncbi_101102615	ncbi_101103369	ncbi_101103485	ncbi_101103536	ncbi_101103864	ncbi_101104056	ncbi_101104366	ncbi_101104440	ncbi_101104533	ncbi_101104538	ncbi_101104718	ncbi_101104810	ncbi_101104991	ncbi_101105541	ncbi_101105735	ncbi_101105830	ncbi_101106364	ncbi_101106385	ncbi_101106996	ncbi_101107046	ncbi_101107196	ncbi_101107751	ncbi_101107819	ncbi_101107975	ncbi_101108510	ncbi_101108619	ncbi_101108688	ncbi_101108953	ncbi_101109275	ncbi_101109483	ncbi_101110073	ncbi_101110136	ncbi_101110214	ncbi_101110495	ncbi_101110819
GO:0008543	fibroblast growth factor receptor signaling pathway	6	11	0.00272501	0.0659417	ncbi_101108510	ncbi_101120138	ncbi_443074	ncbi_443548	ncbi_780483	ncbi_780507
GO:0051145	smooth muscle cell differentiation	6	11	0.00272501	0.0659417	ncbi_101107975	ncbi_101110736	ncbi_101115891	ncbi_101116565	ncbi_443139	ncbi_443548
GO:0016310	phosphorylation	172	939	0.00281451	0.0676736	ncbi_100137067	ncbi_100147798	ncbi_100169940	ncbi_100194428	ncbi_100216432	ncbi_100216434	ncbi_100286738	ncbi_100286739	ncbi_100303608	ncbi_100307047	ncbi_100820740	ncbi_101101995	ncbi_101102133	ncbi_101102150	ncbi_101102437	ncbi_101102581	ncbi_101102896	ncbi_101102957	ncbi_101103028	ncbi_101103369	ncbi_101103481	ncbi_101103484	ncbi_101103515	ncbi_101103869	ncbi_101103961	ncbi_101104233	ncbi_101104366	ncbi_101104783	ncbi_101105052	ncbi_101105158	ncbi_101105703	ncbi_101105836	ncbi_101106102	ncbi_101106378	ncbi_101106632	ncbi_101106636	ncbi_101107228	ncbi_101107288	ncbi_101107437	ncbi_101107438	ncbi_101107460	ncbi_101107621	ncbi_101107639	ncbi_101107751
GO:0044319	wound healing, spreading of cells	5	8	0.00291921	0.0688752	ncbi_101102150	ncbi_101107777	ncbi_101107819	ncbi_101114095	ncbi_443140
GO:0090504	epiboly	5	8	0.00291921	0.0688752	ncbi_101102150	ncbi_101107777	ncbi_101107819	ncbi_101114095	ncbi_443140
GO:0090505	epiboly involved in wound healing	5	8	0.00291921	0.0688752	ncbi_101102150	ncbi_101107777	ncbi_101107819	ncbi_101114095	ncbi_443140
GO:0098602	single organism cell adhesion	76	372	0.00296964	0.0696297	ncbi_100147798	ncbi_100170324	ncbi_100302636	ncbi_100527962	ncbi_100579169	ncbi_100820740	ncbi_101102134	ncbi_101103028	ncbi_101103276	ncbi_101104011	ncbi_101105372	ncbi_101105550	ncbi_101105607	ncbi_101105662	ncbi_101105675	ncbi_101106001	ncbi_101106474	ncbi_101106739	ncbi_101107438	ncbi_101107975	ncbi_101108061	ncbi_101108435	ncbi_101108643	ncbi_101108816	ncbi_101109123	ncbi_101109357	ncbi_101109631	ncbi_101109752	ncbi_101110073	ncbi_101110420	ncbi_101110813	ncbi_101111370	ncbi_101111848	ncbi_101112031	ncbi_101112256	ncbi_101113147	ncbi_101113203	ncbi_101113636	ncbi_101113647	ncbi_101113884	ncbi_101114226	ncbi_101114854	ncbi_101115001	ncbi_101115330
GO:0008219	cell death	201	1117	0.00299241	0.0697306	ncbi_100037680	ncbi_100037695	ncbi_100192422	ncbi_100216432	ncbi_100286738	ncbi_100302306	ncbi_100302636	ncbi_100307035	ncbi_100307039	ncbi_100307046	ncbi_100579169	ncbi_101101995	ncbi_101101998	ncbi_101102299	ncbi_101102474	ncbi_101102581	ncbi_101102790	ncbi_101102896	ncbi_101102937	ncbi_101102957	ncbi_101102984	ncbi_101103024	ncbi_101103306	ncbi_101103800	ncbi_101103979	ncbi_101104155	ncbi_101104366	ncbi_101104538	ncbi_101104647	ncbi_101104764	ncbi_101104783	ncbi_101104966	ncbi_101105013	ncbi_101105455	ncbi_101105574	ncbi_101105675	ncbi_101105814	ncbi_101106102	ncbi_101106381	ncbi_101106492	ncbi_101106636	ncbi_101106709	ncbi_101106914	ncbi_101106945
GO:0061448	connective tissue development	18	61	0.00302014	0.069945	ncbi_101105675	ncbi_101105830	ncbi_101106034	ncbi_101107777	ncbi_101107975	ncbi_101110535	ncbi_101112949	ncbi_101114142	ncbi_101116170	ncbi_101117548	ncbi_101118665	ncbi_101119104	ncbi_101120648	ncbi_101121668	ncbi_443169	ncbi_493773	ncbi_494191	ncbi_780460
GO:0007049	cell cycle	154	832	0.00305367	0.0702903	ncbi_100144758	ncbi_100147798	ncbi_100216432	ncbi_100216434	ncbi_100286739	ncbi_100307044	ncbi_100620049	ncbi_101101995	ncbi_101102051	ncbi_101102288	ncbi_101102299	ncbi_101102581	ncbi_101102686	ncbi_101102937	ncbi_101103028	ncbi_101103489	ncbi_101103618	ncbi_101103800	ncbi_101103869	ncbi_101104295	ncbi_101104477	ncbi_101104533	ncbi_101104742	ncbi_101104783	ncbi_101104810	ncbi_101104964	ncbi_101105013	ncbi_101105158	ncbi_101105594	ncbi_101105877	ncbi_101105994	ncbi_101106492	ncbi_101106636	ncbi_101106791	ncbi_101106932	ncbi_101107029	ncbi_101107536	ncbi_101107735	ncbi_101107819	ncbi_101107975	ncbi_101108061	ncbi_101108097	ncbi_101108313	ncbi_101108368
GO:0007265	Ras protein signal transduction	25	95	0.0030916	0.0706772	ncbi_100101231	ncbi_100302306	ncbi_100303608	ncbi_101103800	ncbi_101104477	ncbi_101105836	ncbi_101106996	ncbi_101107720	ncbi_101109511	ncbi_101110557	ncbi_101110888	ncbi_101111584	ncbi_101113198	ncbi_101113308	ncbi_101114771	ncbi_101117148	ncbi_101117698	ncbi_101120835	ncbi_101121947	ncbi_101123183	ncbi_443074	ncbi_443107	ncbi_443346	ncbi_443371	ncbi_443512
GO:0051960	regulation of nervous system development	46	205	0.00310792	0.0706772	ncbi_100216432	ncbi_100286738	ncbi_100286739	ncbi_100302306	ncbi_101102076	ncbi_101103717	ncbi_101103742	ncbi_101105814	ncbi_101105830	ncbi_101107975	ncbi_101108788	ncbi_101108832	ncbi_101108939	ncbi_101109511	ncbi_101112420	ncbi_101112755	ncbi_101114672	ncbi_101114775	ncbi_101114880	ncbi_101114972	ncbi_101116015	ncbi_101116868	ncbi_101117451	ncbi_101117853	ncbi_101118068	ncbi_101118388	ncbi_101119124	ncbi_101119554	ncbi_101119787	ncbi_101120081	ncbi_101120096	ncbi_101120159	ncbi_101121302	ncbi_101121774	ncbi_101122097	ncbi_101122223	ncbi_101122719	ncbi_101122744	ncbi_101123143	ncbi_101123404	ncbi_114110089	ncbi_443103	ncbi_443139	ncbi_443262
GO:0033043	regulation of organelle organization	93	471	0.00318286	0.0719478	ncbi_100302306	ncbi_100579169	ncbi_101101916	ncbi_101101968	ncbi_101103028	ncbi_101103306	ncbi_101103800	ncbi_101104295	ncbi_101104477	ncbi_101104613	ncbi_101104651	ncbi_101104783	ncbi_101104810	ncbi_101104964	ncbi_101105057	ncbi_101105158	ncbi_101105836	ncbi_101106102	ncbi_101106631	ncbi_101106757	ncbi_101106932	ncbi_101106996	ncbi_101107029	ncbi_101107195	ncbi_101107431	ncbi_101107438	ncbi_101107536	ncbi_101107639	ncbi_101107819	ncbi_101108061	ncbi_101108151	ncbi_101108418	ncbi_101108466	ncbi_101108494	ncbi_101108516	ncbi_101108646	ncbi_101108786	ncbi_101108836	ncbi_101109511	ncbi_101109786	ncbi_101110149	ncbi_101110314	ncbi_101110557	ncbi_101110761
GO:0031399	regulation of protein modification process	167	912	0.00327177	0.0735175	ncbi_100137067	ncbi_100147798	ncbi_100216432	ncbi_100216434	ncbi_100286738	ncbi_100286739	ncbi_100303608	ncbi_100307047	ncbi_100820740	ncbi_101101916	ncbi_101101995	ncbi_101101998	ncbi_101102150	ncbi_101102476	ncbi_101102581	ncbi_101102896	ncbi_101102957	ncbi_101103028	ncbi_101103369	ncbi_101103481	ncbi_101103484	ncbi_101103510	ncbi_101103864	ncbi_101103869	ncbi_101103961	ncbi_101104366	ncbi_101104613	ncbi_101104783	ncbi_101104867	ncbi_101105052	ncbi_101105057	ncbi_101105158	ncbi_101105601	ncbi_101105703	ncbi_101106102	ncbi_101106636	ncbi_101106996	ncbi_101107228	ncbi_101107288	ncbi_101107438	ncbi_101107460	ncbi_101107639	ncbi_101107751	ncbi_101107899
GO:0022607	cellular component assembly	198	1101	0.00330202	0.0737581	ncbi_100135447	ncbi_100189620	ncbi_100216432	ncbi_100286738	ncbi_100302306	ncbi_100307035	ncbi_100579169	ncbi_100820740	ncbi_101101916	ncbi_101101968	ncbi_101102067	ncbi_101102133	ncbi_101102150	ncbi_101102234	ncbi_101102299	ncbi_101102801	ncbi_101103028	ncbi_101103306	ncbi_101103758	ncbi_101103795	ncbi_101103864	ncbi_101104043	ncbi_101104070	ncbi_101104194	ncbi_101104295	ncbi_101104366	ncbi_101104397	ncbi_101104440	ncbi_101104477	ncbi_101104651	ncbi_101104770	ncbi_101104783	ncbi_101105144	ncbi_101105159	ncbi_101105177	ncbi_101105233	ncbi_101105292	ncbi_101105501	ncbi_101105574	ncbi_101105659	ncbi_101105683	ncbi_101105836	ncbi_101106034	ncbi_101106463
GO:0006563	L-serine metabolic process	3	3	0.00342885	0.076112	ncbi_101111328	ncbi_101120382	ncbi_443544
GO:0006351	transcription, DNA-templated	279	1603	0.00346788	0.076112	ncbi_100135447	ncbi_100135687	ncbi_100137067	ncbi_100144758	ncbi_100174984	ncbi_100192428	ncbi_100216432	ncbi_100216434	ncbi_100217409	ncbi_100286738	ncbi_100286739	ncbi_100294646	ncbi_100302636	ncbi_100307035	ncbi_100500776	ncbi_100642178	ncbi_100653388	ncbi_101101844	ncbi_101101916	ncbi_101101983	ncbi_101101995	ncbi_101102051	ncbi_101102134	ncbi_101102299	ncbi_101102373	ncbi_101102437	ncbi_101102517	ncbi_101102544	ncbi_101102586	ncbi_101102686	ncbi_101103235	ncbi_101103485	ncbi_101103514	ncbi_101103520	ncbi_101103536	ncbi_101103609	ncbi_101103742	ncbi_101104056	ncbi_101104142	ncbi_101104155	ncbi_101104333	ncbi_101104389	ncbi_101104433	ncbi_101104533
GO:0097659	nucleic acid-templated transcription	279	1603	0.00346788	0.076112	ncbi_100135447	ncbi_100135687	ncbi_100137067	ncbi_100144758	ncbi_100174984	ncbi_100192428	ncbi_100216432	ncbi_100216434	ncbi_100217409	ncbi_100286738	ncbi_100286739	ncbi_100294646	ncbi_100302636	ncbi_100307035	ncbi_100500776	ncbi_100642178	ncbi_100653388	ncbi_101101844	ncbi_101101916	ncbi_101101983	ncbi_101101995	ncbi_101102051	ncbi_101102134	ncbi_101102299	ncbi_101102373	ncbi_101102437	ncbi_101102517	ncbi_101102544	ncbi_101102586	ncbi_101102686	ncbi_101103235	ncbi_101103485	ncbi_101103514	ncbi_101103520	ncbi_101103536	ncbi_101103609	ncbi_101103742	ncbi_101104056	ncbi_101104142	ncbi_101104155	ncbi_101104333	ncbi_101104389	ncbi_101104433	ncbi_101104533
GO:1901698	response to nitrogen compound	55	256	0.00358864	0.0783071	ncbi_100037690	ncbi_100101231	ncbi_100147707	ncbi_100216432	ncbi_100286738	ncbi_100500776	ncbi_100642178	ncbi_101101867	ncbi_101102067	ncbi_101102299	ncbi_101104366	ncbi_101104538	ncbi_101104810	ncbi_101105292	ncbi_101106996	ncbi_101107002	ncbi_101107975	ncbi_101108953	ncbi_101109049	ncbi_101109275	ncbi_101109786	ncbi_101110092	ncbi_101110299	ncbi_101110314	ncbi_101110819	ncbi_101111326	ncbi_101111848	ncbi_101112561	ncbi_101112591	ncbi_101114493	ncbi_101114609	ncbi_101114927	ncbi_101115756	ncbi_101115891	ncbi_101115976	ncbi_101116560	ncbi_101117784	ncbi_101118797	ncbi_101119000	ncbi_101119064	ncbi_101119321	ncbi_101121455	ncbi_101122312	ncbi_101122722
GO:0050663	cytokine secretion	7	15	0.00370545	0.0796851	ncbi_101104466	ncbi_101105675	ncbi_101107196	ncbi_101107699	ncbi_101111171	ncbi_101120972	ncbi_780483
GO:0060349	bone morphogenesis	7	15	0.00370545	0.0796851	ncbi_101107819	ncbi_101107975	ncbi_101112949	ncbi_101119467	ncbi_443454	ncbi_443548	ncbi_493773
GO:0012501	programmed cell death	191	1061	0.00371512	0.0796851	ncbi_100037680	ncbi_100037695	ncbi_100192422	ncbi_100216432	ncbi_100286738	ncbi_100302306	ncbi_100302636	ncbi_100307035	ncbi_100307039	ncbi_100307046	ncbi_100579169	ncbi_101101995	ncbi_101101998	ncbi_101102299	ncbi_101102474	ncbi_101102581	ncbi_101102790	ncbi_101102896	ncbi_101102937	ncbi_101102957	ncbi_101102984	ncbi_101103024	ncbi_101103306	ncbi_101103800	ncbi_101103979	ncbi_101104155	ncbi_101104366	ncbi_101104538	ncbi_101104764	ncbi_101104783	ncbi_101104966	ncbi_101105013	ncbi_101105455	ncbi_101105574	ncbi_101106102	ncbi_101106381	ncbi_101106492	ncbi_101106636	ncbi_101106709	ncbi_101106914	ncbi_101106945	ncbi_101106996	ncbi_101107195	ncbi_101107288
GO:0090092	regulation of transmembrane receptor protein serine/threonine kinase signaling pathway	31	127	0.00378926	0.0803867	ncbi_100216434	ncbi_101102476	ncbi_101103485	ncbi_101103864	ncbi_101104056	ncbi_101104991	ncbi_101105830	ncbi_101106385	ncbi_101107196	ncbi_101107228	ncbi_101107751	ncbi_101107819	ncbi_101108619	ncbi_101111183	ncbi_101113311	ncbi_101114019	ncbi_101114095	ncbi_101114641	ncbi_101115891	ncbi_101116844	ncbi_101116876	ncbi_101117245	ncbi_101117689	ncbi_101118068	ncbi_101119395	ncbi_101121947	ncbi_101123539	ncbi_443074	ncbi_443169	ncbi_443171	ncbi_443242
GO:0048706	embryonic skeletal system development	12	35	0.0038063	0.0803867	ncbi_101103742	ncbi_101104155	ncbi_101104390	ncbi_101105924	ncbi_101108379	ncbi_101108516	ncbi_101119467	ncbi_101122639	ncbi_443116	ncbi_443169	ncbi_443548	ncbi_494191
GO:0016265	death	202	1129	0.00381171	0.0803867	ncbi_100037680	ncbi_100037695	ncbi_100192422	ncbi_100216432	ncbi_100286738	ncbi_100302306	ncbi_100302636	ncbi_100307035	ncbi_100307039	ncbi_100307046	ncbi_100579169	ncbi_101101995	ncbi_101101998	ncbi_101102299	ncbi_101102474	ncbi_101102581	ncbi_101102790	ncbi_101102896	ncbi_101102937	ncbi_101102957	ncbi_101102984	ncbi_101103024	ncbi_101103306	ncbi_101103800	ncbi_101103979	ncbi_101104155	ncbi_101104366	ncbi_101104538	ncbi_101104647	ncbi_101104764	ncbi_101104783	ncbi_101104966	ncbi_101105013	ncbi_101105455	ncbi_101105574	ncbi_101105675	ncbi_101105814	ncbi_101106102	ncbi_101106381	ncbi_101106492	ncbi_101106636	ncbi_101106709	ncbi_101106914	ncbi_101106945
GO:0008152	metabolic process	1239	7867	0.00384412	0.0806197	ncbi_100034672	ncbi_100036757	ncbi_100037661	ncbi_100037674	ncbi_100037686	ncbi_100037690	ncbi_100037702	ncbi_100101231	ncbi_100125355	ncbi_100135431	ncbi_100135447	ncbi_100135687	ncbi_100135692	ncbi_100137067	ncbi_100142657	ncbi_100144758	ncbi_100147707	ncbi_100147797	ncbi_100147798	ncbi_100169940	ncbi_100170324	ncbi_100170327	ncbi_100171398	ncbi_100174984	ncbi_100189620	ncbi_100192422	ncbi_100192423	ncbi_100192428	ncbi_100194428	ncbi_100216432	ncbi_100216434	ncbi_100217409	ncbi_100270711	ncbi_100270789	ncbi_100286738	ncbi_100286739	ncbi_100294646	ncbi_100302303	ncbi_100302359	ncbi_100302636	ncbi_100303604	ncbi_100303608	ncbi_100305129	ncbi_100307035
GO:0006793	phosphorus metabolic process	300	1738	0.00394046	0.0821836	ncbi_100037674	ncbi_100037690	ncbi_100125355	ncbi_100137067	ncbi_100147707	ncbi_100147798	ncbi_100169940	ncbi_100194428	ncbi_100216432	ncbi_100216434	ncbi_100286738	ncbi_100286739	ncbi_100302303	ncbi_100303608	ncbi_100307047	ncbi_100820740	ncbi_101101867	ncbi_101101909	ncbi_101101995	ncbi_101102133	ncbi_101102150	ncbi_101102341	ncbi_101102342	ncbi_101102437	ncbi_101102476	ncbi_101102544	ncbi_101102581	ncbi_101102594	ncbi_101102896	ncbi_101102951	ncbi_101102957	ncbi_101103028	ncbi_101103276	ncbi_101103287	ncbi_101103314	ncbi_101103369	ncbi_101103481	ncbi_101103484	ncbi_101103515	ncbi_101103717	ncbi_101103800	ncbi_101103869	ncbi_101103961	ncbi_101104134
GO:0048598	embryonic morphogenesis	67	325	0.00406763	0.0843697	ncbi_100286738	ncbi_100302306	ncbi_101102810	ncbi_101103028	ncbi_101103543	ncbi_101103742	ncbi_101103961	ncbi_101104155	ncbi_101104390	ncbi_101105814	ncbi_101105924	ncbi_101105964	ncbi_101106161	ncbi_101106636	ncbi_101106700	ncbi_101107819	ncbi_101107975	ncbi_101108379	ncbi_101108516	ncbi_101110198	ncbi_101112193	ncbi_101112970	ncbi_101113697	ncbi_101114019	ncbi_101115382	ncbi_101115891	ncbi_101116320	ncbi_101116565	ncbi_101116844	ncbi_101116876	ncbi_101117440	ncbi_101117548	ncbi_101117689	ncbi_101117782	ncbi_101117853	ncbi_101118068	ncbi_101118368	ncbi_101118728	ncbi_101119467	ncbi_101119560	ncbi_101120096	ncbi_101120343	ncbi_101120592	ncbi_101120651
GO:0050789	regulation of biological process	1156	7313	0.00412638	0.0851206	ncbi_100034672	ncbi_100037661	ncbi_100037686	ncbi_100037695	ncbi_100101231	ncbi_100101239	ncbi_100125355	ncbi_100125614	ncbi_100125616	ncbi_100125623	ncbi_100135443	ncbi_100135447	ncbi_100135687	ncbi_100137067	ncbi_100142657	ncbi_100144758	ncbi_100145865	ncbi_100147707	ncbi_100147794	ncbi_100147798	ncbi_100169940	ncbi_100170324	ncbi_100174984	ncbi_100192422	ncbi_100192423	ncbi_100192428	ncbi_100194428	ncbi_100216432	ncbi_100216434	ncbi_100217409	ncbi_100286738	ncbi_100286739	ncbi_100294646	ncbi_100302075	ncbi_100302303	ncbi_100302305	ncbi_100302306	ncbi_100302359	ncbi_100302636	ncbi_100303604	ncbi_100303608	ncbi_100307035	ncbi_100307038	ncbi_100307039
GO:0006355	regulation of transcription, DNA-templated	262	1503	0.00426565	0.0868885	ncbi_100135447	ncbi_100135687	ncbi_100137067	ncbi_100144758	ncbi_100174984	ncbi_100192428	ncbi_100216432	ncbi_100216434	ncbi_100286738	ncbi_100286739	ncbi_100294646	ncbi_100302636	ncbi_100307035	ncbi_100500776	ncbi_100642178	ncbi_100653388	ncbi_101101844	ncbi_101101916	ncbi_101101995	ncbi_101102051	ncbi_101102134	ncbi_101102299	ncbi_101102373	ncbi_101102437	ncbi_101102517	ncbi_101102544	ncbi_101102586	ncbi_101102686	ncbi_101103235	ncbi_101103485	ncbi_101103514	ncbi_101103520	ncbi_101103536	ncbi_101103742	ncbi_101104056	ncbi_101104142	ncbi_101104155	ncbi_101104333	ncbi_101104389	ncbi_101104433	ncbi_101104533	ncbi_101104647	ncbi_101104751	ncbi_101104778
GO:1903506	regulation of nucleic acid-templated transcription	262	1503	0.00426565	0.0868885	ncbi_100135447	ncbi_100135687	ncbi_100137067	ncbi_100144758	ncbi_100174984	ncbi_100192428	ncbi_100216432	ncbi_100216434	ncbi_100286738	ncbi_100286739	ncbi_100294646	ncbi_100302636	ncbi_100307035	ncbi_100500776	ncbi_100642178	ncbi_100653388	ncbi_101101844	ncbi_101101916	ncbi_101101995	ncbi_101102051	ncbi_101102134	ncbi_101102299	ncbi_101102373	ncbi_101102437	ncbi_101102517	ncbi_101102544	ncbi_101102586	ncbi_101102686	ncbi_101103235	ncbi_101103485	ncbi_101103514	ncbi_101103520	ncbi_101103536	ncbi_101103742	ncbi_101104056	ncbi_101104142	ncbi_101104155	ncbi_101104333	ncbi_101104389	ncbi_101104433	ncbi_101104533	ncbi_101104647	ncbi_101104751	ncbi_101104778
GO:0048812	neuron projection morphogenesis	63	303	0.00428113	0.0868885	ncbi_100101231	ncbi_100125614	ncbi_100216432	ncbi_101102076	ncbi_101102951	ncbi_101103515	ncbi_101103717	ncbi_101103800	ncbi_101104070	ncbi_101105830	ncbi_101106001	ncbi_101106161	ncbi_101107288	ncbi_101107405	ncbi_101107431	ncbi_101107777	ncbi_101107789	ncbi_101108583	ncbi_101108737	ncbi_101109148	ncbi_101111592	ncbi_101111731	ncbi_101112909	ncbi_101114604	ncbi_101114670	ncbi_101114775	ncbi_101115774	ncbi_101116320	ncbi_101116446	ncbi_101116493	ncbi_101116509	ncbi_101116748	ncbi_101116868	ncbi_101117205	ncbi_101117245	ncbi_101117848	ncbi_101117925	ncbi_101118388	ncbi_101119064	ncbi_101119554	ncbi_101120009	ncbi_101120096	ncbi_101120842	ncbi_101120930
GO:0045664	regulation of neuron differentiation	30	123	0.00440375	0.0888992	ncbi_100286738	ncbi_100286739	ncbi_100302306	ncbi_101102076	ncbi_101103742	ncbi_101105830	ncbi_101107975	ncbi_101108832	ncbi_101108939	ncbi_101109511	ncbi_101112420	ncbi_101114775	ncbi_101116015	ncbi_101118388	ncbi_101119124	ncbi_101119554	ncbi_101119787	ncbi_101120081	ncbi_101120096	ncbi_101121302	ncbi_101121774	ncbi_101122097	ncbi_101122223	ncbi_101122719	ncbi_101122744	ncbi_101123143	ncbi_114110089	ncbi_443103	ncbi_443139	ncbi_780507
GO:0090287	regulation of cellular response to growth factor stimulus	28	113	0.00459981	0.0923632	ncbi_100216434	ncbi_101103485	ncbi_101103864	ncbi_101104056	ncbi_101104991	ncbi_101105830	ncbi_101106385	ncbi_101107196	ncbi_101107751	ncbi_101107819	ncbi_101108619	ncbi_101111183	ncbi_101113311	ncbi_101114019	ncbi_101114095	ncbi_101114641	ncbi_101116876	ncbi_101117245	ncbi_101117689	ncbi_101118068	ncbi_101119395	ncbi_101120138	ncbi_101121947	ncbi_101123539	ncbi_443169	ncbi_443171	ncbi_443242	ncbi_780483
GO:0051174	regulation of phosphorus metabolic process	164	902	0.00472982	0.0941595	ncbi_100137067	ncbi_100147707	ncbi_100147798	ncbi_100169940	ncbi_100216432	ncbi_100216434	ncbi_100286738	ncbi_100286739	ncbi_100303608	ncbi_100307047	ncbi_100820740	ncbi_101101995	ncbi_101102150	ncbi_101102476	ncbi_101102581	ncbi_101102896	ncbi_101102957	ncbi_101103028	ncbi_101103369	ncbi_101103481	ncbi_101103484	ncbi_101103515	ncbi_101103869	ncbi_101103961	ncbi_101104366	ncbi_101104783	ncbi_101104867	ncbi_101105052	ncbi_101105158	ncbi_101105703	ncbi_101105836	ncbi_101106102	ncbi_101106632	ncbi_101106636	ncbi_101107228	ncbi_101107288	ncbi_101107437	ncbi_101107438	ncbi_101107460	ncbi_101107639	ncbi_101107751	ncbi_101107899	ncbi_101107975	ncbi_101107989
GO:0065007	biological regulation	1204	7641	0.00473916	0.0941595	ncbi_100034672	ncbi_100037661	ncbi_100037686	ncbi_100037695	ncbi_100101231	ncbi_100101239	ncbi_100125355	ncbi_100125614	ncbi_100125616	ncbi_100125618	ncbi_100125623	ncbi_100135443	ncbi_100135447	ncbi_100135687	ncbi_100135692	ncbi_100137067	ncbi_100142657	ncbi_100144758	ncbi_100145865	ncbi_100147707	ncbi_100147794	ncbi_100147797	ncbi_100147798	ncbi_100169940	ncbi_100170324	ncbi_100174984	ncbi_100192422	ncbi_100192423	ncbi_100192428	ncbi_100194428	ncbi_100216432	ncbi_100216434	ncbi_100217409	ncbi_100286738	ncbi_100286739	ncbi_100294646	ncbi_100302075	ncbi_100302303	ncbi_100302305	ncbi_100302306	ncbi_100302359	ncbi_100302554	ncbi_100302636	ncbi_100303604
GO:0010001	glial cell differentiation	25	98	0.00480738	0.0948103	ncbi_100216432	ncbi_100579169	ncbi_101103515	ncbi_101103717	ncbi_101105814	ncbi_101106739	ncbi_101107187	ncbi_101107975	ncbi_101108788	ncbi_101108921	ncbi_101111328	ncbi_101114682	ncbi_101114880	ncbi_101114972	ncbi_101116015	ncbi_101116170	ncbi_101117451	ncbi_101118068	ncbi_101118631	ncbi_101120159	ncbi_101121072	ncbi_101121292	ncbi_114116090	ncbi_443074	ncbi_443217
GO:0000904	cell morphogenesis involved in differentiation	68	333	0.00482672	0.0948103	ncbi_100125614	ncbi_100286738	ncbi_101102076	ncbi_101102437	ncbi_101102951	ncbi_101103515	ncbi_101105659	ncbi_101105830	ncbi_101105836	ncbi_101106001	ncbi_101106161	ncbi_101106385	ncbi_101107196	ncbi_101107288	ncbi_101107405	ncbi_101107438	ncbi_101107720	ncbi_101107789	ncbi_101107819	ncbi_101107975	ncbi_101108061	ncbi_101108097	ncbi_101108204	ncbi_101108583	ncbi_101109511	ncbi_101110708	ncbi_101111650	ncbi_101112909	ncbi_101114019	ncbi_101114641	ncbi_101114670	ncbi_101115330	ncbi_101116493	ncbi_101116868	ncbi_101117245	ncbi_101117440	ncbi_101117689	ncbi_101118388	ncbi_101118632	ncbi_101118728	ncbi_101119064	ncbi_101119467	ncbi_101119487	ncbi_101119554
GO:0030155	regulation of cell adhesion	59	282	0.00484725	0.0948103	ncbi_100170324	ncbi_100302636	ncbi_100579169	ncbi_101102544	ncbi_101103028	ncbi_101104361	ncbi_101105607	ncbi_101105836	ncbi_101107288	ncbi_101108061	ncbi_101108189	ncbi_101108643	ncbi_101108803	ncbi_101108832	ncbi_101109123	ncbi_101109357	ncbi_101110073	ncbi_101110183	ncbi_101110314	ncbi_101110557	ncbi_101110813	ncbi_101111370	ncbi_101111848	ncbi_101112256	ncbi_101113203	ncbi_101113884	ncbi_101114095	ncbi_101114854	ncbi_101115330	ncbi_101115556	ncbi_101115891	ncbi_101116580	ncbi_101118504	ncbi_101118632	ncbi_101118698	ncbi_101119104	ncbi_101119706	ncbi_101120081	ncbi_101120549	ncbi_101120842	ncbi_101120972	ncbi_101121292	ncbi_101121455	ncbi_101121916
GO:0043627	response to estrogen	12	36	0.00493923	0.0960241	ncbi_100286739	ncbi_101102517	ncbi_101107819	ncbi_101109144	ncbi_101122961	ncbi_101123584	ncbi_443074	ncbi_443235	ncbi_443333	ncbi_443419	ncbi_443483	ncbi_443490
GO:0019220	regulation of phosphate metabolic process	163	897	0.00496018	0.0960241	ncbi_100137067	ncbi_100147707	ncbi_100147798	ncbi_100169940	ncbi_100216432	ncbi_100216434	ncbi_100286738	ncbi_100286739	ncbi_100303608	ncbi_100307047	ncbi_100820740	ncbi_101101995	ncbi_101102150	ncbi_101102476	ncbi_101102581	ncbi_101102896	ncbi_101102957	ncbi_101103028	ncbi_101103369	ncbi_101103481	ncbi_101103484	ncbi_101103515	ncbi_101103869	ncbi_101103961	ncbi_101104366	ncbi_101104783	ncbi_101104867	ncbi_101105052	ncbi_101105158	ncbi_101105703	ncbi_101105836	ncbi_101106102	ncbi_101106632	ncbi_101106636	ncbi_101107228	ncbi_101107288	ncbi_101107437	ncbi_101107438	ncbi_101107460	ncbi_101107639	ncbi_101107751	ncbi_101107899	ncbi_101107975	ncbi_101107989
GO:0050900	leukocyte migration	32	135	0.00530967	0.101581	ncbi_101102589	ncbi_101104302	ncbi_101104361	ncbi_101104477	ncbi_101105541	ncbi_101105607	ncbi_101106739	ncbi_101108939	ncbi_101108953	ncbi_101111615	ncbi_101112075	ncbi_101114243	ncbi_101114907	ncbi_101115840	ncbi_101115874	ncbi_101117556	ncbi_101117971	ncbi_101118296	ncbi_101118552	ncbi_101120217	ncbi_101120928	ncbi_101121145	ncbi_101121292	ncbi_101121825	ncbi_443058	ncbi_443103	ncbi_443139	ncbi_443217	ncbi_494433	ncbi_780465	ncbi_780483	ncbi_780504
GO:0043405	regulation of MAP kinase activity	27	109	0.00535136	0.101581	ncbi_100286738	ncbi_100307047	ncbi_100820740	ncbi_101102150	ncbi_101102896	ncbi_101103484	ncbi_101105158	ncbi_101107228	ncbi_101107639	ncbi_101108643	ncbi_101108689	ncbi_101109357	ncbi_101111848	ncbi_101118842	ncbi_101118910	ncbi_101118974	ncbi_101118991	ncbi_101119059	ncbi_101121292	ncbi_101122097	ncbi_443068	ncbi_443103	ncbi_443371	ncbi_554257	ncbi_780460	ncbi_780504	ncbi_780507
GO:0021782	glial cell development	11	32	0.00539105	0.101581	ncbi_100579169	ncbi_101103515	ncbi_101106739	ncbi_101108921	ncbi_101114682	ncbi_101114880	ncbi_101118068	ncbi_101118631	ncbi_101121072	ncbi_114116090	ncbi_443217
GO:0048634	regulation of muscle organ development	11	32	0.00539105	0.101581	ncbi_100286738	ncbi_101102299	ncbi_101104155	ncbi_101109060	ncbi_101112149	ncbi_101114590	ncbi_101116876	ncbi_101118068	ncbi_101119467	ncbi_101122284	ncbi_443169
GO:0051259	protein oligomerization	50	233	0.00543942	0.101581	ncbi_100189620	ncbi_100307035	ncbi_101102067	ncbi_101102801	ncbi_101104070	ncbi_101104194	ncbi_101104397	ncbi_101105159	ncbi_101105177	ncbi_101105501	ncbi_101105659	ncbi_101107398	ncbi_101107434	ncbi_101108646	ncbi_101108868	ncbi_101109275	ncbi_101110931	ncbi_101111134	ncbi_101111848	ncbi_101113198	ncbi_101114036	ncbi_101114229	ncbi_101114775	ncbi_101114816	ncbi_101114933	ncbi_101116251	ncbi_101116367	ncbi_101116822	ncbi_101118093	ncbi_101118484	ncbi_101118487	ncbi_101118974	ncbi_101119521	ncbi_101120873	ncbi_101121995	ncbi_101122202	ncbi_101123038	ncbi_101123404	ncbi_105603814	ncbi_105608581	ncbi_106990414	ncbi_114109686	ncbi_114109701	ncbi_114109702
GO:0060326	cell chemotaxis	26	104	0.00544936	0.101581	ncbi_101106739	ncbi_101108939	ncbi_101108953	ncbi_101111615	ncbi_101112075	ncbi_101114243	ncbi_101114907	ncbi_101115840	ncbi_101115874	ncbi_101117556	ncbi_101117971	ncbi_101118296	ncbi_101118552	ncbi_101120217	ncbi_101120928	ncbi_101121145	ncbi_101121292	ncbi_101121825	ncbi_443058	ncbi_443103	ncbi_443139	ncbi_443217	ncbi_494433	ncbi_780460	ncbi_780465	ncbi_780504
GO:2000112	regulation of cellular macromolecule biosynthetic process	289	1679	0.00545826	0.101581	ncbi_100037661	ncbi_100135447	ncbi_100135687	ncbi_100137067	ncbi_100144758	ncbi_100174984	ncbi_100192428	ncbi_100216432	ncbi_100216434	ncbi_100286738	ncbi_100286739	ncbi_100294646	ncbi_100302636	ncbi_100303604	ncbi_100307035	ncbi_100307039	ncbi_100500776	ncbi_100642178	ncbi_100653388	ncbi_101101844	ncbi_101101916	ncbi_101101995	ncbi_101102051	ncbi_101102134	ncbi_101102150	ncbi_101102299	ncbi_101102373	ncbi_101102437	ncbi_101102517	ncbi_101102544	ncbi_101102586	ncbi_101102686	ncbi_101102703	ncbi_101103218	ncbi_101103235	ncbi_101103485	ncbi_101103514	ncbi_101103520	ncbi_101103536	ncbi_101103742	ncbi_101104056	ncbi_101104142	ncbi_101104155	ncbi_101104333
GO:0007264	small GTPase mediated signal transduction	31	130	0.00547765	0.101581	ncbi_100101231	ncbi_100144758	ncbi_100194428	ncbi_100216432	ncbi_100302306	ncbi_100303608	ncbi_101103800	ncbi_101104477	ncbi_101105836	ncbi_101106996	ncbi_101107279	ncbi_101107720	ncbi_101109511	ncbi_101110557	ncbi_101110888	ncbi_101111584	ncbi_101113198	ncbi_101113308	ncbi_101113566	ncbi_101114771	ncbi_101117086	ncbi_101117148	ncbi_101117698	ncbi_101120835	ncbi_101121947	ncbi_101123183	ncbi_443074	ncbi_443107	ncbi_443346	ncbi_443371	ncbi_443512
GO:0007160	cell-matrix adhesion	15	50	0.00548941	0.101581	ncbi_101102544	ncbi_101104361	ncbi_101105836	ncbi_101110557	ncbi_101114095	ncbi_101115556	ncbi_101118504	ncbi_101120549	ncbi_101121292	ncbi_101121455	ncbi_101122744	ncbi_114110089	ncbi_443087	ncbi_443103	ncbi_443169
GO:0030595	leukocyte chemotaxis	25	99	0.00553162	0.101863	ncbi_101106739	ncbi_101108939	ncbi_101108953	ncbi_101111615	ncbi_101112075	ncbi_101114243	ncbi_101114907	ncbi_101115840	ncbi_101115874	ncbi_101117556	ncbi_101117971	ncbi_101118296	ncbi_101118552	ncbi_101120217	ncbi_101120928	ncbi_101121145	ncbi_101121292	ncbi_101121825	ncbi_443058	ncbi_443103	ncbi_443139	ncbi_443217	ncbi_494433	ncbi_780465	ncbi_780504
GO:0060485	mesenchyme development	23	89	0.00563467	0.103257	ncbi_100286738	ncbi_101102437	ncbi_101104155	ncbi_101106385	ncbi_101107196	ncbi_101107819	ncbi_101107975	ncbi_101108061	ncbi_101114019	ncbi_101114641	ncbi_101116844	ncbi_101117440	ncbi_101119467	ncbi_101121425	ncbi_101121684	ncbi_101122097	ncbi_101122223	ncbi_443169	ncbi_443171	ncbi_443242	ncbi_443483	ncbi_443548	ncbi_780507
GO:0044344	cellular response to fibroblast growth factor stimulus	7	16	0.0057384	0.103875	ncbi_101108510	ncbi_101120138	ncbi_443074	ncbi_443548	ncbi_780460	ncbi_780483	ncbi_780507
GO:0071774	response to fibroblast growth factor	7	16	0.0057384	0.103875	ncbi_101108510	ncbi_101120138	ncbi_443074	ncbi_443548	ncbi_780460	ncbi_780483	ncbi_780507
GO:0032268	regulation of cellular protein metabolic process	217	1232	0.00575095	0.103875	ncbi_100037661	ncbi_100137067	ncbi_100147798	ncbi_100174984	ncbi_100216432	ncbi_100216434	ncbi_100286738	ncbi_100286739	ncbi_100294646	ncbi_100303604	ncbi_100303608	ncbi_100307039	ncbi_100307047	ncbi_100579169	ncbi_100820740	ncbi_101101916	ncbi_101101995	ncbi_101101998	ncbi_101102150	ncbi_101102299	ncbi_101102476	ncbi_101102581	ncbi_101102703	ncbi_101102790	ncbi_101102896	ncbi_101102957	ncbi_101103028	ncbi_101103218	ncbi_101103369	ncbi_101103481	ncbi_101103484	ncbi_101103510	ncbi_101103864	ncbi_101103869	ncbi_101103961	ncbi_101104366	ncbi_101104482	ncbi_101104590	ncbi_101104613	ncbi_101104631	ncbi_101104783	ncbi_101104867	ncbi_101104952	ncbi_101105052
GO:2001141	regulation of RNA biosynthetic process	267	1544	0.00596731	0.106819	ncbi_100135447	ncbi_100135687	ncbi_100137067	ncbi_100144758	ncbi_100174984	ncbi_100192428	ncbi_100216432	ncbi_100216434	ncbi_100286738	ncbi_100286739	ncbi_100294646	ncbi_100302636	ncbi_100307035	ncbi_100500776	ncbi_100642178	ncbi_100653388	ncbi_101101844	ncbi_101101916	ncbi_101101995	ncbi_101102051	ncbi_101102134	ncbi_101102299	ncbi_101102373	ncbi_101102437	ncbi_101102517	ncbi_101102544	ncbi_101102586	ncbi_101102686	ncbi_101103235	ncbi_101103485	ncbi_101103514	ncbi_101103520	ncbi_101103536	ncbi_101103742	ncbi_101104056	ncbi_101104142	ncbi_101104155	ncbi_101104333	ncbi_101104389	ncbi_101104433	ncbi_101104440	ncbi_101104533	ncbi_101104647	ncbi_101104751
GO:0010544	negative regulation of platelet activation	4	6	0.00599886	0.106819	ncbi_101107639	ncbi_101118979	ncbi_101122202	ncbi_443010
GO:0035336	long-chain fatty-acyl-CoA metabolic process	4	6	0.00599886	0.106819	ncbi_101117331	ncbi_101118274	ncbi_101121789	ncbi_654404
GO:0061564	axon development	25	100	0.00634417	0.112438	ncbi_101102951	ncbi_101103515	ncbi_101104361	ncbi_101105830	ncbi_101106001	ncbi_101106161	ncbi_101107288	ncbi_101107405	ncbi_101107789	ncbi_101108583	ncbi_101112909	ncbi_101114670	ncbi_101116868	ncbi_101118337	ncbi_101119554	ncbi_101120096	ncbi_101120842	ncbi_101121145	ncbi_101122223	ncbi_101122928	ncbi_101123143	ncbi_105607800	ncbi_443103	ncbi_443454	ncbi_780482
GO:1902531	regulation of intracellular signal transduction	132	716	0.00673827	0.118864	ncbi_100101231	ncbi_100286738	ncbi_100302306	ncbi_100303608	ncbi_100307035	ncbi_100307047	ncbi_100820740	ncbi_101101995	ncbi_101102150	ncbi_101102347	ncbi_101102476	ncbi_101102896	ncbi_101103028	ncbi_101103369	ncbi_101103481	ncbi_101103484	ncbi_101103515	ncbi_101103771	ncbi_101103961	ncbi_101104613	ncbi_101105158	ncbi_101105541	ncbi_101105795	ncbi_101105836	ncbi_101106198	ncbi_101106914	ncbi_101106996	ncbi_101107228	ncbi_101107288	ncbi_101107438	ncbi_101107639	ncbi_101107699	ncbi_101107720	ncbi_101107975	ncbi_101107989	ncbi_101108418	ncbi_101108466	ncbi_101108510	ncbi_101108643	ncbi_101108689	ncbi_101108788	ncbi_101108864	ncbi_101108913	ncbi_101109357
GO:0051246	regulation of protein metabolic process	223	1274	0.00686019	0.120108	ncbi_100037661	ncbi_100137067	ncbi_100147798	ncbi_100174984	ncbi_100216432	ncbi_100216434	ncbi_100286738	ncbi_100286739	ncbi_100294646	ncbi_100303604	ncbi_100303608	ncbi_100307039	ncbi_100307047	ncbi_100579169	ncbi_100820740	ncbi_101101916	ncbi_101101995	ncbi_101101998	ncbi_101102150	ncbi_101102299	ncbi_101102476	ncbi_101102581	ncbi_101102703	ncbi_101102790	ncbi_101102896	ncbi_101102957	ncbi_101103028	ncbi_101103218	ncbi_101103369	ncbi_101103481	ncbi_101103484	ncbi_101103510	ncbi_101103864	ncbi_101103869	ncbi_101103961	ncbi_101104194	ncbi_101104361	ncbi_101104366	ncbi_101104482	ncbi_101104590	ncbi_101104613	ncbi_101104631	ncbi_101104783	ncbi_101104867
GO:0031344	regulation of cell projection organization	39	175	0.0069021	0.120108	ncbi_100286738	ncbi_100286739	ncbi_100302306	ncbi_101102076	ncbi_101102603	ncbi_101103742	ncbi_101105830	ncbi_101106001	ncbi_101106904	ncbi_101107639	ncbi_101108583	ncbi_101108832	ncbi_101108939	ncbi_101109511	ncbi_101109798	ncbi_101111523	ncbi_101111940	ncbi_101112420	ncbi_101114672	ncbi_101114775	ncbi_101116015	ncbi_101118388	ncbi_101119124	ncbi_101119554	ncbi_101119787	ncbi_101120081	ncbi_101120096	ncbi_101121302	ncbi_101121774	ncbi_101122097	ncbi_101122223	ncbi_101122719	ncbi_101122744	ncbi_101123143	ncbi_101123146	ncbi_114110089	ncbi_443103	ncbi_780483	ncbi_780507
GO:0006915	apoptotic process	166	923	0.00690423	0.120108	ncbi_100192422	ncbi_100216432	ncbi_100286738	ncbi_100302306	ncbi_100302636	ncbi_100307035	ncbi_100307039	ncbi_100307046	ncbi_100579169	ncbi_101101995	ncbi_101101998	ncbi_101102299	ncbi_101102474	ncbi_101102790	ncbi_101102896	ncbi_101102957	ncbi_101102984	ncbi_101103306	ncbi_101103800	ncbi_101103979	ncbi_101104155	ncbi_101104366	ncbi_101104538	ncbi_101104764	ncbi_101104783	ncbi_101104966	ncbi_101105013	ncbi_101105455	ncbi_101105574	ncbi_101106102	ncbi_101106381	ncbi_101106492	ncbi_101106636	ncbi_101106709	ncbi_101106914	ncbi_101106945	ncbi_101107288	ncbi_101107438	ncbi_101107460	ncbi_101107497	ncbi_101107639	ncbi_101107699	ncbi_101107819	ncbi_101107864
GO:0050767	regulation of neurogenesis	41	186	0.00694877	0.120118	ncbi_100216432	ncbi_100286738	ncbi_100286739	ncbi_100302306	ncbi_101102076	ncbi_101103717	ncbi_101103742	ncbi_101105814	ncbi_101105830	ncbi_101107975	ncbi_101108788	ncbi_101108832	ncbi_101108939	ncbi_101109511	ncbi_101112420	ncbi_101114672	ncbi_101114775	ncbi_101114972	ncbi_101116015	ncbi_101116868	ncbi_101117451	ncbi_101118068	ncbi_101118388	ncbi_101119124	ncbi_101119554	ncbi_101119787	ncbi_101120081	ncbi_101120096	ncbi_101120159	ncbi_101121302	ncbi_101121774	ncbi_101122097	ncbi_101122223	ncbi_101122719	ncbi_101122744	ncbi_101123143	ncbi_114110089	ncbi_443103	ncbi_443139	ncbi_443284	ncbi_780507
GO:0030855	epithelial cell differentiation	58	281	0.00696844	0.120118	ncbi_100286738	ncbi_100302636	ncbi_100526798	ncbi_101102051	ncbi_101102299	ncbi_101102686	ncbi_101103800	ncbi_101105177	ncbi_101105574	ncbi_101105675	ncbi_101107196	ncbi_101107819	ncbi_101107975	ncbi_101108627	ncbi_101108953	ncbi_101109372	ncbi_101109786	ncbi_101109958	ncbi_101110420	ncbi_101111650	ncbi_101112193	ncbi_101112232	ncbi_101113697	ncbi_101114095	ncbi_101114682	ncbi_101115001	ncbi_101115142	ncbi_101115444	ncbi_101115891	ncbi_101116039	ncbi_101116141	ncbi_101116565	ncbi_101116868	ncbi_101117394	ncbi_101117782	ncbi_101117853	ncbi_101118632	ncbi_101118914	ncbi_101118965	ncbi_101119246	ncbi_101120567	ncbi_101120651	ncbi_101120760	ncbi_101121042
GO:0010556	regulation of macromolecule biosynthetic process	299	1751	0.0072996	0.125254	ncbi_100037661	ncbi_100135447	ncbi_100135687	ncbi_100137067	ncbi_100144758	ncbi_100174984	ncbi_100192428	ncbi_100216432	ncbi_100216434	ncbi_100286738	ncbi_100286739	ncbi_100294646	ncbi_100302636	ncbi_100303604	ncbi_100307035	ncbi_100307039	ncbi_100500776	ncbi_100642178	ncbi_100653388	ncbi_101101844	ncbi_101101916	ncbi_101101995	ncbi_101102051	ncbi_101102134	ncbi_101102150	ncbi_101102299	ncbi_101102373	ncbi_101102437	ncbi_101102517	ncbi_101102544	ncbi_101102586	ncbi_101102686	ncbi_101102703	ncbi_101103218	ncbi_101103235	ncbi_101103369	ncbi_101103485	ncbi_101103514	ncbi_101103520	ncbi_101103536	ncbi_101103742	ncbi_101104056	ncbi_101104142	ncbi_101104155
GO:0010639	negative regulation of organelle organization	29	122	0.00739447	0.126308	ncbi_100579169	ncbi_101101968	ncbi_101104477	ncbi_101104613	ncbi_101104783	ncbi_101105057	ncbi_101105836	ncbi_101106102	ncbi_101106631	ncbi_101106757	ncbi_101107431	ncbi_101111925	ncbi_101113175	ncbi_101113241	ncbi_101113630	ncbi_101116197	ncbi_101116809	ncbi_101118504	ncbi_101118973	ncbi_101119467	ncbi_101120520	ncbi_101121154	ncbi_101121357	ncbi_101121947	ncbi_101123146	ncbi_101123183	ncbi_101123369	ncbi_114117265	ncbi_443075
GO:0001932	regulation of protein phosphorylation	123	664	0.00748407	0.127263	ncbi_100137067	ncbi_100147798	ncbi_100216432	ncbi_100216434	ncbi_100286738	ncbi_100286739	ncbi_100303608	ncbi_100307047	ncbi_100820740	ncbi_101101995	ncbi_101102150	ncbi_101102581	ncbi_101102896	ncbi_101102957	ncbi_101103028	ncbi_101103369	ncbi_101103481	ncbi_101103484	ncbi_101103869	ncbi_101103961	ncbi_101104366	ncbi_101104783	ncbi_101105052	ncbi_101105158	ncbi_101105703	ncbi_101106102	ncbi_101106636	ncbi_101107228	ncbi_101107288	ncbi_101107438	ncbi_101107460	ncbi_101107639	ncbi_101107751	ncbi_101107899	ncbi_101107975	ncbi_101107989	ncbi_101108061	ncbi_101108418	ncbi_101108510	ncbi_101108643	ncbi_101108689	ncbi_101108786	ncbi_101108788	ncbi_101108913
GO:0050795	regulation of behavior	20	76	0.00764757	0.12946	ncbi_100125614	ncbi_100125623	ncbi_101108939	ncbi_101111615	ncbi_101112075	ncbi_101114243	ncbi_101115840	ncbi_101117971	ncbi_101118552	ncbi_101119554	ncbi_101120217	ncbi_101121145	ncbi_101121292	ncbi_101121825	ncbi_443074	ncbi_443087	ncbi_443103	ncbi_443169	ncbi_443192	ncbi_780465
GO:0032292	peripheral nervous system axon ensheathment	6	13	0.00771941	0.130093	ncbi_101103515	ncbi_101104295	ncbi_101105836	ncbi_101118631	ncbi_101118695	ncbi_114116090
GO:0035107	appendage morphogenesis	27	112	0.00784968	0.131535	ncbi_101103742	ncbi_101104390	ncbi_101104991	ncbi_101105239	ncbi_101105814	ncbi_101105916	ncbi_101105924	ncbi_101107819	ncbi_101108379	ncbi_101108516	ncbi_101108880	ncbi_101112193	ncbi_101114019	ncbi_101116565	ncbi_101116844	ncbi_101116876	ncbi_101117782	ncbi_101118728	ncbi_101119467	ncbi_101119560	ncbi_101120096	ncbi_101122284	ncbi_101122425	ncbi_105610628	ncbi_443074	ncbi_443454	ncbi_780507
GO:0048522	positive regulation of cellular process	280	1634	0.00787467	0.131535	ncbi_100034672	ncbi_100101239	ncbi_100125614	ncbi_100147707	ncbi_100169940	ncbi_100170324	ncbi_100192422	ncbi_100216432	ncbi_100286738	ncbi_100302306	ncbi_100302636	ncbi_100307035	ncbi_100307039	ncbi_100307047	ncbi_100579169	ncbi_100642178	ncbi_100642180	ncbi_100820737	ncbi_101101995	ncbi_101102134	ncbi_101102150	ncbi_101102234	ncbi_101102299	ncbi_101102437	ncbi_101102476	ncbi_101102544	ncbi_101102581	ncbi_101102603	ncbi_101102686	ncbi_101102790	ncbi_101102957	ncbi_101103028	ncbi_101103149	ncbi_101103369	ncbi_101103484	ncbi_101103485	ncbi_101103648	ncbi_101103800	ncbi_101103864	ncbi_101103979	ncbi_101104011	ncbi_101104194	ncbi_101104295	ncbi_101104333
GO:0051726	regulation of cell cycle	65	323	0.00805943	0.133787	ncbi_100144758	ncbi_100147798	ncbi_100216432	ncbi_100286739	ncbi_100307044	ncbi_101102051	ncbi_101102288	ncbi_101102299	ncbi_101102686	ncbi_101102937	ncbi_101104742	ncbi_101104964	ncbi_101105158	ncbi_101106492	ncbi_101106636	ncbi_101107029	ncbi_101107536	ncbi_101107819	ncbi_101107975	ncbi_101108061	ncbi_101108466	ncbi_101108786	ncbi_101108880	ncbi_101109094	ncbi_101109650	ncbi_101110314	ncbi_101112031	ncbi_101112148	ncbi_101112149	ncbi_101112734	ncbi_101112914	ncbi_101112958	ncbi_101114019	ncbi_101115053	ncbi_101115712	ncbi_101115756	ncbi_101116809	ncbi_101116916	ncbi_101117394	ncbi_101117698	ncbi_101118884	ncbi_101119064	ncbi_101120073	ncbi_101120511
GO:0009790	embryo development	100	528	0.00808037	0.133787	ncbi_100286738	ncbi_100286739	ncbi_100302306	ncbi_101102051	ncbi_101102437	ncbi_101102810	ncbi_101103028	ncbi_101103218	ncbi_101103485	ncbi_101103543	ncbi_101103742	ncbi_101103961	ncbi_101104155	ncbi_101104366	ncbi_101104390	ncbi_101104533	ncbi_101105649	ncbi_101105814	ncbi_101105924	ncbi_101105964	ncbi_101106161	ncbi_101106636	ncbi_101106700	ncbi_101107196	ncbi_101107735	ncbi_101107807	ncbi_101107819	ncbi_101107975	ncbi_101108379	ncbi_101108516	ncbi_101108880	ncbi_101110198	ncbi_101110776	ncbi_101112193	ncbi_101112792	ncbi_101112970	ncbi_101113427	ncbi_101113697	ncbi_101114019	ncbi_101114095	ncbi_101114233	ncbi_101115382	ncbi_101115712	ncbi_101115891
GO:0007346	regulation of mitotic cell cycle	35	155	0.00820787	0.135304	ncbi_100144758	ncbi_100216432	ncbi_100307044	ncbi_101102288	ncbi_101102299	ncbi_101102686	ncbi_101104742	ncbi_101104964	ncbi_101105158	ncbi_101106636	ncbi_101107536	ncbi_101108061	ncbi_101108466	ncbi_101108880	ncbi_101109094	ncbi_101109650	ncbi_101112148	ncbi_101112149	ncbi_101112734	ncbi_101115053	ncbi_101117698	ncbi_101118884	ncbi_101120073	ncbi_101120511	ncbi_101120520	ncbi_101120591	ncbi_101120694	ncbi_101122564	ncbi_101122961	ncbi_101123269	ncbi_114115318	ncbi_443074	ncbi_443325	ncbi_443419	ncbi_443548
GO:0031326	regulation of cellular biosynthetic process	310	1825	0.00841011	0.138035	ncbi_100034672	ncbi_100037661	ncbi_100135447	ncbi_100135687	ncbi_100137067	ncbi_100144758	ncbi_100147707	ncbi_100174984	ncbi_100192428	ncbi_100216432	ncbi_100216434	ncbi_100286738	ncbi_100286739	ncbi_100294646	ncbi_100302636	ncbi_100303604	ncbi_100307035	ncbi_100307039	ncbi_100500776	ncbi_100642178	ncbi_100653388	ncbi_101101844	ncbi_101101916	ncbi_101101995	ncbi_101102051	ncbi_101102134	ncbi_101102150	ncbi_101102299	ncbi_101102373	ncbi_101102437	ncbi_101102517	ncbi_101102544	ncbi_101102586	ncbi_101102686	ncbi_101102703	ncbi_101103218	ncbi_101103235	ncbi_101103485	ncbi_101103514	ncbi_101103520	ncbi_101103536	ncbi_101103742	ncbi_101104056	ncbi_101104142
GO:0016569	covalent chromatin modification	57	278	0.00853508	0.138722	ncbi_100174984	ncbi_100216432	ncbi_100642178	ncbi_101101916	ncbi_101103235	ncbi_101103520	ncbi_101103543	ncbi_101103618	ncbi_101103648	ncbi_101104433	ncbi_101105057	ncbi_101105467	ncbi_101105964	ncbi_101106579	ncbi_101106632	ncbi_101106996	ncbi_101107789	ncbi_101108012	ncbi_101108418	ncbi_101108494	ncbi_101108516	ncbi_101109507	ncbi_101110136	ncbi_101110557	ncbi_101111580	ncbi_101111840	ncbi_101113630	ncbi_101113692	ncbi_101113816	ncbi_101113945	ncbi_101114756	ncbi_101115617	ncbi_101115756	ncbi_101116398	ncbi_101116417	ncbi_101116455	ncbi_101116565	ncbi_101117449	ncbi_101118101	ncbi_101118166	ncbi_101118190	ncbi_101119334	ncbi_101119467	ncbi_101120116
GO:0016570	histone modification	57	278	0.00853508	0.138722	ncbi_100174984	ncbi_100216432	ncbi_100642178	ncbi_101101916	ncbi_101103235	ncbi_101103520	ncbi_101103543	ncbi_101103618	ncbi_101103648	ncbi_101104433	ncbi_101105057	ncbi_101105467	ncbi_101105964	ncbi_101106579	ncbi_101106632	ncbi_101106996	ncbi_101107789	ncbi_101108012	ncbi_101108418	ncbi_101108494	ncbi_101108516	ncbi_101109507	ncbi_101110136	ncbi_101110557	ncbi_101111580	ncbi_101111840	ncbi_101113630	ncbi_101113692	ncbi_101113816	ncbi_101113945	ncbi_101114756	ncbi_101115617	ncbi_101115756	ncbi_101116398	ncbi_101116417	ncbi_101116455	ncbi_101116565	ncbi_101117449	ncbi_101118101	ncbi_101118166	ncbi_101118190	ncbi_101119334	ncbi_101119467	ncbi_101120116
GO:0070542	response to fatty acid	8	21	0.0085622	0.138722	ncbi_101102437	ncbi_101104810	ncbi_101105735	ncbi_101110535	ncbi_101117526	ncbi_101117752	ncbi_101120217	ncbi_443013
GO:0007015	actin filament organization	44	205	0.00868092	0.139706	ncbi_100302306	ncbi_100579169	ncbi_101101968	ncbi_101103028	ncbi_101104295	ncbi_101104477	ncbi_101104651	ncbi_101105836	ncbi_101106757	ncbi_101106932	ncbi_101107431	ncbi_101107438	ncbi_101107639	ncbi_101108061	ncbi_101108418	ncbi_101108836	ncbi_101109511	ncbi_101109786	ncbi_101110314	ncbi_101110390	ncbi_101110761	ncbi_101111467	ncbi_101111608	ncbi_101113175	ncbi_101113308	ncbi_101113647	ncbi_101114775	ncbi_101114880	ncbi_101115002	ncbi_101117297	ncbi_101117556	ncbi_101118388	ncbi_101118504	ncbi_101118632	ncbi_101120390	ncbi_101120897	ncbi_101122194	ncbi_101123146	ncbi_101123183	ncbi_101123369	ncbi_101123626	ncbi_114117265	ncbi_443169	ncbi_443238
GO:0044255	cellular lipid metabolic process	91	476	0.00869694	0.139706	ncbi_100125355	ncbi_100170327	ncbi_100302303	ncbi_100307035	ncbi_100307047	ncbi_100820740	ncbi_101102150	ncbi_101102341	ncbi_101102896	ncbi_101103775	ncbi_101104078	ncbi_101104140	ncbi_101105000	ncbi_101105058	ncbi_101105496	ncbi_101106706	ncbi_101106812	ncbi_101107228	ncbi_101107639	ncbi_101107677	ncbi_101107899	ncbi_101108059	ncbi_101108515	ncbi_101108615	ncbi_101108766	ncbi_101108821	ncbi_101109049	ncbi_101109685	ncbi_101109927	ncbi_101110535	ncbi_101110908	ncbi_101111472	ncbi_101111606	ncbi_101111848	ncbi_101112232	ncbi_101112289	ncbi_101112958	ncbi_101113448	ncbi_101113796	ncbi_101113987	ncbi_101114609	ncbi_101114816	ncbi_101115232	ncbi_101115654
GO:0032787	monocarboxylic acid metabolic process	55	267	0.00878087	0.140457	ncbi_100037690	ncbi_100125355	ncbi_100170327	ncbi_100820740	ncbi_101102657	ncbi_101104140	ncbi_101105000	ncbi_101107202	ncbi_101107899	ncbi_101108012	ncbi_101108515	ncbi_101108592	ncbi_101108615	ncbi_101109049	ncbi_101109685	ncbi_101109927	ncbi_101110626	ncbi_101111848	ncbi_101111925	ncbi_101112958	ncbi_101113198	ncbi_101114126	ncbi_101114163	ncbi_101114529	ncbi_101114609	ncbi_101114816	ncbi_101116121	ncbi_101116992	ncbi_101117331	ncbi_101117697	ncbi_101117752	ncbi_101118274	ncbi_101119706	ncbi_101120396	ncbi_101120835	ncbi_101120972	ncbi_101121072	ncbi_101121185	ncbi_101121214	ncbi_101121296	ncbi_101121628	ncbi_101121789	ncbi_101122312	ncbi_101122961
GO:0043542	endothelial cell migration	21	82	0.00884581	0.140899	ncbi_100286739	ncbi_100302636	ncbi_100307048	ncbi_100642178	ncbi_101102951	ncbi_101103484	ncbi_101107460	ncbi_101108061	ncbi_101112736	ncbi_101112949	ncbi_101114095	ncbi_101115654	ncbi_101117247	ncbi_101117553	ncbi_101117693	ncbi_101119000	ncbi_101122097	ncbi_443087	ncbi_443103	ncbi_780460	ncbi_780483
GO:0043408	regulation of MAPK cascade	56	273	0.00899041	0.1426	ncbi_100286738	ncbi_100307047	ncbi_100820740	ncbi_101101995	ncbi_101102150	ncbi_101102896	ncbi_101103481	ncbi_101103484	ncbi_101103961	ncbi_101105158	ncbi_101107228	ncbi_101107288	ncbi_101107438	ncbi_101107639	ncbi_101107989	ncbi_101108418	ncbi_101108510	ncbi_101108643	ncbi_101108689	ncbi_101109357	ncbi_101110763	ncbi_101111848	ncbi_101113884	ncbi_101115556	ncbi_101115840	ncbi_101116320	ncbi_101116352	ncbi_101116560	ncbi_101116934	ncbi_101117247	ncbi_101117971	ncbi_101118296	ncbi_101118552	ncbi_101118842	ncbi_101118910	ncbi_101118974	ncbi_101118991	ncbi_101119059	ncbi_101120217	ncbi_101120928	ncbi_101121292	ncbi_101121947	ncbi_101122097	ncbi_101122719
GO:0010769	regulation of cell morphogenesis involved in differentiation	37	167	0.00917949	0.14499	ncbi_100125614	ncbi_101102076	ncbi_101102437	ncbi_101105830	ncbi_101105836	ncbi_101106385	ncbi_101107438	ncbi_101108061	ncbi_101109511	ncbi_101110708	ncbi_101114641	ncbi_101117245	ncbi_101117440	ncbi_101118388	ncbi_101118632	ncbi_101118728	ncbi_101119064	ncbi_101119467	ncbi_101119487	ncbi_101119554	ncbi_101119787	ncbi_101120096	ncbi_101120842	ncbi_101120987	ncbi_101121302	ncbi_101121425	ncbi_101122097	ncbi_101122223	ncbi_101122279	ncbi_101122928	ncbi_101123413	ncbi_114116090	ncbi_443103	ncbi_443169	ncbi_443171	ncbi_443242	ncbi_443483
GO:0048736	appendage development	29	124	0.00933253	0.146793	ncbi_100286739	ncbi_101103742	ncbi_101104390	ncbi_101104991	ncbi_101105239	ncbi_101105814	ncbi_101105916	ncbi_101105924	ncbi_101107819	ncbi_101107864	ncbi_101108379	ncbi_101108516	ncbi_101108880	ncbi_101112193	ncbi_101114019	ncbi_101116565	ncbi_101116844	ncbi_101116876	ncbi_101117782	ncbi_101118728	ncbi_101119467	ncbi_101119560	ncbi_101120096	ncbi_101122284	ncbi_101122425	ncbi_105610628	ncbi_443074	ncbi_443454	ncbi_780507
GO:0006796	phosphate-containing compound metabolic process	291	1710	0.00970855	0.152074	ncbi_100037674	ncbi_100037690	ncbi_100125355	ncbi_100137067	ncbi_100147707	ncbi_100147798	ncbi_100169940	ncbi_100194428	ncbi_100216432	ncbi_100216434	ncbi_100286738	ncbi_100286739	ncbi_100302303	ncbi_100303608	ncbi_100307047	ncbi_100820740	ncbi_101101867	ncbi_101101909	ncbi_101101995	ncbi_101102133	ncbi_101102150	ncbi_101102341	ncbi_101102342	ncbi_101102437	ncbi_101102476	ncbi_101102544	ncbi_101102581	ncbi_101102594	ncbi_101102896	ncbi_101102951	ncbi_101102957	ncbi_101103028	ncbi_101103276	ncbi_101103287	ncbi_101103314	ncbi_101103369	ncbi_101103481	ncbi_101103484	ncbi_101103515	ncbi_101103717	ncbi_101103800	ncbi_101103869	ncbi_101103961	ncbi_101104134
GO:0044085	cellular component biogenesis	211	1210	0.00995311	0.152968	ncbi_100135447	ncbi_100189620	ncbi_100216432	ncbi_100286738	ncbi_100302306	ncbi_100307035	ncbi_100579169	ncbi_100820740	ncbi_101101916	ncbi_101101968	ncbi_101102067	ncbi_101102133	ncbi_101102150	ncbi_101102234	ncbi_101102299	ncbi_101102801	ncbi_101103028	ncbi_101103306	ncbi_101103564	ncbi_101103758	ncbi_101103795	ncbi_101103864	ncbi_101104043	ncbi_101104070	ncbi_101104194	ncbi_101104295	ncbi_101104366	ncbi_101104397	ncbi_101104440	ncbi_101104477	ncbi_101104651	ncbi_101104770	ncbi_101104783	ncbi_101105144	ncbi_101105159	ncbi_101105177	ncbi_101105233	ncbi_101105292	ncbi_101105501	ncbi_101105574	ncbi_101105659	ncbi_101105683	ncbi_101105836	ncbi_101106034
GO:0035264	multicellular organism growth	12	39	0.0100055	0.152968	ncbi_100142657	ncbi_101108516	ncbi_101109910	ncbi_101112193	ncbi_101112660	ncbi_101118301	ncbi_101120972	ncbi_101122961	ncbi_114116090	ncbi_443238	ncbi_443333	ncbi_443419
GO:0040014	regulation of multicellular organism growth	12	39	0.0100055	0.152968	ncbi_100142657	ncbi_101108516	ncbi_101109910	ncbi_101112193	ncbi_101112660	ncbi_101118301	ncbi_101120972	ncbi_101122961	ncbi_114116090	ncbi_443238	ncbi_443333	ncbi_443419
GO:0009595	detection of biotic stimulus	5	10	0.0100898	0.152968	ncbi_101115654	ncbi_101119500	ncbi_554257	ncbi_554261	ncbi_554263
GO:0032490	detection of molecule of bacterial origin	5	10	0.0100898	0.152968	ncbi_101115654	ncbi_101119500	ncbi_554257	ncbi_554261	ncbi_554263
GO:0043588	skin development	5	10	0.0100898	0.152968	ncbi_101107196	ncbi_101107819	ncbi_101121148	ncbi_101122687	ncbi_443171
GO:0098581	detection of external biotic stimulus	5	10	0.0100898	0.152968	ncbi_101115654	ncbi_101119500	ncbi_554257	ncbi_554261	ncbi_554263
GO:0098754	detoxification	5	10	0.0100898	0.152968	ncbi_101104966	ncbi_101112927	ncbi_101112970	ncbi_101114416	ncbi_101117691
GO:0032956	regulation of actin cytoskeleton organization	34	152	0.0105	0.15855	ncbi_100302306	ncbi_100579169	ncbi_101101968	ncbi_101103028	ncbi_101104295	ncbi_101104477	ncbi_101104651	ncbi_101105836	ncbi_101106757	ncbi_101106932	ncbi_101107431	ncbi_101107438	ncbi_101107639	ncbi_101108061	ncbi_101108836	ncbi_101109511	ncbi_101109786	ncbi_101110314	ncbi_101110761	ncbi_101113175	ncbi_101113308	ncbi_101113647	ncbi_101115002	ncbi_101117297	ncbi_101117556	ncbi_101118388	ncbi_101118504	ncbi_101118632	ncbi_101120897	ncbi_101123146	ncbi_101123183	ncbi_101123369	ncbi_114117265	ncbi_443169
GO:0003013	circulatory system process	45	213	0.0106746	0.160545	ncbi_100145865	ncbi_100169940	ncbi_100286738	ncbi_101102067	ncbi_101102951	ncbi_101103859	ncbi_101105542	ncbi_101105675	ncbi_101107228	ncbi_101108953	ncbi_101109357	ncbi_101110000	ncbi_101111848	ncbi_101112571	ncbi_101112949	ncbi_101114095	ncbi_101114557	ncbi_101114682	ncbi_101115623	ncbi_101115840	ncbi_101116192	ncbi_101116618	ncbi_101116716	ncbi_101117763	ncbi_101118190	ncbi_101118379	ncbi_101119997	ncbi_101120928	ncbi_101121054	ncbi_101121154	ncbi_101121292	ncbi_101121961	ncbi_101122284	ncbi_101122722	ncbi_101122994	ncbi_101123143	ncbi_101123539	ncbi_443103	ncbi_443107	ncbi_443139	ncbi_443512	ncbi_443533	ncbi_443551	ncbi_493773
GO:0051252	regulation of RNA metabolic process	273	1600	0.010732	0.160767	ncbi_100135447	ncbi_100135687	ncbi_100137067	ncbi_100144758	ncbi_100174984	ncbi_100192428	ncbi_100216432	ncbi_100216434	ncbi_100286738	ncbi_100286739	ncbi_100294646	ncbi_100302636	ncbi_100307035	ncbi_100500776	ncbi_100642178	ncbi_100653388	ncbi_101101844	ncbi_101101916	ncbi_101101995	ncbi_101102051	ncbi_101102134	ncbi_101102299	ncbi_101102373	ncbi_101102437	ncbi_101102517	ncbi_101102544	ncbi_101102586	ncbi_101102686	ncbi_101103235	ncbi_101103485	ncbi_101103514	ncbi_101103520	ncbi_101103536	ncbi_101103742	ncbi_101104056	ncbi_101104142	ncbi_101104155	ncbi_101104333	ncbi_101104389	ncbi_101104433	ncbi_101104440	ncbi_101104533	ncbi_101104647	ncbi_101104751
GO:0043436	oxoacid metabolic process	94	498	0.0109574	0.163495	ncbi_100037690	ncbi_100125355	ncbi_100170327	ncbi_100189620	ncbi_100192423	ncbi_100820740	ncbi_101101867	ncbi_101102469	ncbi_101102657	ncbi_101103276	ncbi_101104080	ncbi_101104140	ncbi_101104513	ncbi_101104590	ncbi_101105000	ncbi_101105462	ncbi_101106412	ncbi_101106670	ncbi_101107202	ncbi_101107899	ncbi_101108012	ncbi_101108059	ncbi_101108515	ncbi_101108592	ncbi_101108615	ncbi_101109049	ncbi_101109685	ncbi_101109822	ncbi_101109927	ncbi_101110034	ncbi_101110626	ncbi_101111134	ncbi_101111328	ncbi_101111472	ncbi_101111848	ncbi_101111925	ncbi_101112958	ncbi_101113161	ncbi_101113198	ncbi_101113939	ncbi_101114126	ncbi_101114163	ncbi_101114229	ncbi_101114529
GO:0009889	regulation of biosynthetic process	318	1885	0.0110571	0.164334	ncbi_100034672	ncbi_100037661	ncbi_100135447	ncbi_100135687	ncbi_100137067	ncbi_100144758	ncbi_100147707	ncbi_100174984	ncbi_100192428	ncbi_100216432	ncbi_100216434	ncbi_100286738	ncbi_100286739	ncbi_100294646	ncbi_100302636	ncbi_100303604	ncbi_100307035	ncbi_100307039	ncbi_100500776	ncbi_100642178	ncbi_100653388	ncbi_101101844	ncbi_101101916	ncbi_101101995	ncbi_101102051	ncbi_101102134	ncbi_101102150	ncbi_101102299	ncbi_101102373	ncbi_101102437	ncbi_101102517	ncbi_101102544	ncbi_101102586	ncbi_101102686	ncbi_101102703	ncbi_101103218	ncbi_101103235	ncbi_101103369	ncbi_101103485	ncbi_101103514	ncbi_101103520	ncbi_101103536	ncbi_101103742	ncbi_101104056
GO:0048583	regulation of response to stimulus	292	1721	0.0111619	0.165241	ncbi_100101231	ncbi_100125614	ncbi_100125623	ncbi_100135443	ncbi_100137067	ncbi_100174984	ncbi_100194428	ncbi_100216432	ncbi_100216434	ncbi_100286738	ncbi_100302306	ncbi_100303608	ncbi_100307035	ncbi_100307047	ncbi_100642180	ncbi_100820740	ncbi_101101995	ncbi_101102134	ncbi_101102150	ncbi_101102299	ncbi_101102347	ncbi_101102476	ncbi_101102517	ncbi_101102544	ncbi_101102896	ncbi_101102931	ncbi_101103028	ncbi_101103369	ncbi_101103481	ncbi_101103484	ncbi_101103485	ncbi_101103515	ncbi_101103536	ncbi_101103648	ncbi_101103742	ncbi_101103771	ncbi_101103864	ncbi_101103961	ncbi_101104011	ncbi_101104056	ncbi_101104265	ncbi_101104361	ncbi_101104366	ncbi_101104390
GO:0006473	protein acetylation	23	94	0.0112297	0.165594	ncbi_100037690	ncbi_100174984	ncbi_101101916	ncbi_101103618	ncbi_101104433	ncbi_101105964	ncbi_101106412	ncbi_101106920	ncbi_101106996	ncbi_101108418	ncbi_101109507	ncbi_101110136	ncbi_101113816	ncbi_101114418	ncbi_101115319	ncbi_101115756	ncbi_101116565	ncbi_101117449	ncbi_101118166	ncbi_101119334	ncbi_101120116	ncbi_101123364	ncbi_105609801
GO:0043200	response to amino acid	11	35	0.0113388	0.166552	ncbi_100101231	ncbi_100500776	ncbi_101107002	ncbi_101114493	ncbi_101115891	ncbi_101117784	ncbi_101119321	ncbi_101122907	ncbi_443115	ncbi_443483	ncbi_443512
GO:0042063	gliogenesis	26	110	0.0116298	0.167435	ncbi_100216432	ncbi_100579169	ncbi_101103515	ncbi_101103717	ncbi_101105814	ncbi_101106739	ncbi_101107187	ncbi_101107975	ncbi_101108788	ncbi_101108921	ncbi_101111328	ncbi_101114682	ncbi_101114880	ncbi_101114972	ncbi_101116015	ncbi_101116170	ncbi_101116493	ncbi_101117451	ncbi_101118068	ncbi_101118631	ncbi_101120159	ncbi_101121072	ncbi_101121292	ncbi_114116090	ncbi_443074	ncbi_443217
GO:0046578	regulation of Ras protein signal transduction	15	54	0.0117473	0.167435	ncbi_100101231	ncbi_100302306	ncbi_101105836	ncbi_101106996	ncbi_101107720	ncbi_101109511	ncbi_101110557	ncbi_101110888	ncbi_101113198	ncbi_101117698	ncbi_101121947	ncbi_101123183	ncbi_443074	ncbi_443346	ncbi_443371
GO:0003333	amino acid transmembrane transport	6	14	0.0118068	0.167435	ncbi_101107008	ncbi_101109152	ncbi_101113480	ncbi_101120439	ncbi_443249	ncbi_443250
GO:0023057	negative regulation of signaling	70	358	0.0119851	0.167435	ncbi_100135443	ncbi_100174984	ncbi_100307047	ncbi_101102517	ncbi_101103485	ncbi_101103961	ncbi_101104056	ncbi_101104265	ncbi_101104361	ncbi_101104366	ncbi_101104810	ncbi_101104962	ncbi_101104991	ncbi_101106632	ncbi_101107639	ncbi_101107975	ncbi_101108368	ncbi_101108688	ncbi_101108689	ncbi_101109511	ncbi_101109777	ncbi_101109798	ncbi_101110561	ncbi_101110763	ncbi_101111848	ncbi_101112782	ncbi_101113692	ncbi_101114233	ncbi_101114410	ncbi_101114654	ncbi_101115391	ncbi_101115695	ncbi_101115728	ncbi_101116320	ncbi_101116565	ncbi_101116844	ncbi_101116855	ncbi_101116876	ncbi_101117715	ncbi_101118068	ncbi_101118728	ncbi_101118974	ncbi_101119059	ncbi_101119064
GO:0000165	MAPK cascade	60	300	0.0120319	0.167435	ncbi_100216432	ncbi_100286738	ncbi_100307047	ncbi_100820740	ncbi_101101995	ncbi_101102150	ncbi_101102896	ncbi_101103481	ncbi_101103484	ncbi_101103961	ncbi_101105158	ncbi_101107228	ncbi_101107288	ncbi_101107438	ncbi_101107639	ncbi_101107975	ncbi_101107989	ncbi_101108418	ncbi_101108510	ncbi_101108643	ncbi_101108689	ncbi_101109357	ncbi_101110763	ncbi_101111848	ncbi_101113884	ncbi_101115556	ncbi_101115840	ncbi_101116320	ncbi_101116352	ncbi_101116560	ncbi_101116934	ncbi_101117036	ncbi_101117247	ncbi_101117971	ncbi_101118296	ncbi_101118552	ncbi_101118842	ncbi_101118910	ncbi_101118974	ncbi_101118991	ncbi_101119059	ncbi_101120217	ncbi_101120835	ncbi_101120928
GO:0023014	signal transduction by protein phosphorylation	60	300	0.0120319	0.167435	ncbi_100216432	ncbi_100286738	ncbi_100307047	ncbi_100820740	ncbi_101101995	ncbi_101102150	ncbi_101102896	ncbi_101103481	ncbi_101103484	ncbi_101103961	ncbi_101105158	ncbi_101107228	ncbi_101107288	ncbi_101107438	ncbi_101107639	ncbi_101107975	ncbi_101107989	ncbi_101108418	ncbi_101108510	ncbi_101108643	ncbi_101108689	ncbi_101109357	ncbi_101110763	ncbi_101111848	ncbi_101113884	ncbi_101115556	ncbi_101115840	ncbi_101116320	ncbi_101116352	ncbi_101116560	ncbi_101116934	ncbi_101117036	ncbi_101117247	ncbi_101117971	ncbi_101118296	ncbi_101118552	ncbi_101118842	ncbi_101118910	ncbi_101118974	ncbi_101118991	ncbi_101119059	ncbi_101120217	ncbi_101120835	ncbi_101120928
GO:0019752	carboxylic acid metabolic process	91	482	0.0120953	0.167435	ncbi_100037690	ncbi_100125355	ncbi_100170327	ncbi_100189620	ncbi_100192423	ncbi_100820740	ncbi_101101867	ncbi_101102469	ncbi_101102657	ncbi_101103276	ncbi_101104080	ncbi_101104140	ncbi_101104513	ncbi_101104590	ncbi_101105000	ncbi_101105462	ncbi_101106412	ncbi_101107202	ncbi_101107899	ncbi_101108012	ncbi_101108059	ncbi_101108515	ncbi_101108592	ncbi_101108615	ncbi_101109049	ncbi_101109685	ncbi_101109822	ncbi_101109927	ncbi_101110626	ncbi_101111134	ncbi_101111328	ncbi_101111472	ncbi_101111848	ncbi_101111925	ncbi_101112958	ncbi_101113161	ncbi_101113198	ncbi_101113939	ncbi_101114126	ncbi_101114163	ncbi_101114229	ncbi_101114529	ncbi_101114561	ncbi_101114609
GO:0006639	acylglycerol metabolic process	17	64	0.0120991	0.167435	ncbi_100125355	ncbi_100307035	ncbi_100820740	ncbi_101107228	ncbi_101109927	ncbi_101110535	ncbi_101111606	ncbi_101115654	ncbi_101115927	ncbi_101116385	ncbi_101116992	ncbi_101117331	ncbi_101118068	ncbi_101118274	ncbi_101119000	ncbi_101120972	ncbi_654404
GO:0030858	positive regulation of epithelial cell differentiation	7	18	0.0121292	0.167435	ncbi_101105574	ncbi_101108627	ncbi_101114095	ncbi_101116039	ncbi_101118965	ncbi_101121185	ncbi_443032
GO:0010460	positive regulation of heart rate	3	4	0.0121657	0.167435	ncbi_100145865	ncbi_100169940	ncbi_101108953
GO:0010640	regulation of platelet-derived growth factor receptor signaling pathway	3	4	0.0121657	0.167435	ncbi_100135443	ncbi_101111848	ncbi_101120656
GO:0010642	negative regulation of platelet-derived growth factor receptor signaling pathway	3	4	0.0121657	0.167435	ncbi_100135443	ncbi_101111848	ncbi_101120656
GO:0010715	regulation of extracellular matrix disassembly	3	4	0.0121657	0.167435	ncbi_100170324	ncbi_101106492	ncbi_101109754
GO:0036072	direct ossification	3	4	0.0121657	0.167435	ncbi_443115	ncbi_443483	ncbi_780460
GO:0038030	non-canonical Wnt signaling pathway via MAPK cascade	3	4	0.0121657	0.167435	ncbi_101105836	ncbi_101116855	ncbi_101118991
GO:0060638	mesenchymal-epithelial cell signaling	3	4	0.0121657	0.167435	ncbi_443074	ncbi_443075	ncbi_780507
GO:0071577	zinc II ion transmembrane transport	3	4	0.0121657	0.167435	ncbi_100302554	ncbi_101103912	ncbi_101116017
GO:0033273	response to vitamin	4	7	0.0123303	0.167435	ncbi_101109049	ncbi_101120928	ncbi_443483	ncbi_677670
GO:0042312	regulation of vasodilation	4	7	0.0123303	0.167435	ncbi_101102951	ncbi_101119997	ncbi_443533	ncbi_493773
GO:0045161	neuronal ion channel clustering	4	7	0.0123303	0.167435	ncbi_101103859	ncbi_101105662	ncbi_101105836	ncbi_101106001
GO:1903053	regulation of extracellular matrix organization	4	7	0.0123303	0.167435	ncbi_100170324	ncbi_101106492	ncbi_101108061	ncbi_101109754
GO:0006641	triglyceride metabolic process	12	40	0.0123773	0.16747	ncbi_100125355	ncbi_101110535	ncbi_101115654	ncbi_101115927	ncbi_101116385	ncbi_101116992	ncbi_101117331	ncbi_101118068	ncbi_101118274	ncbi_101119000	ncbi_101120972	ncbi_654404
GO:0065003	macromolecular complex assembly	135	748	0.0125578	0.169307	ncbi_100135447	ncbi_100189620	ncbi_100216432	ncbi_100302306	ncbi_100307035	ncbi_100579169	ncbi_101101916	ncbi_101101968	ncbi_101102067	ncbi_101102150	ncbi_101102299	ncbi_101102801	ncbi_101103028	ncbi_101103306	ncbi_101103758	ncbi_101103795	ncbi_101103864	ncbi_101104070	ncbi_101104194	ncbi_101104366	ncbi_101104397	ncbi_101104440	ncbi_101104477	ncbi_101104770	ncbi_101104783	ncbi_101105144	ncbi_101105159	ncbi_101105177	ncbi_101105292	ncbi_101105501	ncbi_101105659	ncbi_101105683	ncbi_101106034	ncbi_101106463	ncbi_101106579	ncbi_101106700	ncbi_101106757	ncbi_101106925	ncbi_101106932	ncbi_101107398	ncbi_101107434	ncbi_101107639	ncbi_101107699	ncbi_101107720
GO:0048585	negative regulation of response to stimulus	90	477	0.0127256	0.170958	ncbi_100125614	ncbi_100135443	ncbi_100174984	ncbi_100307047	ncbi_101102517	ncbi_101102544	ncbi_101103485	ncbi_101103961	ncbi_101104056	ncbi_101104265	ncbi_101104361	ncbi_101104366	ncbi_101104810	ncbi_101104962	ncbi_101104966	ncbi_101104991	ncbi_101106632	ncbi_101107639	ncbi_101107699	ncbi_101107975	ncbi_101108368	ncbi_101108643	ncbi_101108688	ncbi_101108689	ncbi_101109430	ncbi_101109511	ncbi_101109777	ncbi_101109798	ncbi_101110073	ncbi_101110557	ncbi_101110561	ncbi_101110763	ncbi_101111370	ncbi_101111848	ncbi_101112075	ncbi_101112755	ncbi_101112782	ncbi_101113692	ncbi_101113796	ncbi_101114233	ncbi_101114410	ncbi_101114654	ncbi_101115391	ncbi_101115695
GO:0044710	single-organism metabolic process	447	2714	0.0129193	0.172944	ncbi_100036757	ncbi_100037674	ncbi_100037690	ncbi_100037702	ncbi_100101231	ncbi_100125355	ncbi_100135431	ncbi_100135692	ncbi_100142657	ncbi_100147707	ncbi_100147797	ncbi_100170327	ncbi_100174984	ncbi_100189620	ncbi_100192422	ncbi_100192423	ncbi_100216432	ncbi_100286738	ncbi_100302303	ncbi_100302359	ncbi_100307035	ncbi_100307038	ncbi_100307046	ncbi_100307047	ncbi_100526668	ncbi_100568289	ncbi_100642178	ncbi_100653388	ncbi_100820740	ncbi_101101867	ncbi_101101916	ncbi_101101995	ncbi_101102051	ncbi_101102134	ncbi_101102150	ncbi_101102279	ncbi_101102280	ncbi_101102287	ncbi_101102325	ncbi_101102341	ncbi_101102469	ncbi_101102476	ncbi_101102548	ncbi_101102591
GO:0006082	organic acid metabolic process	95	508	0.0135364	0.17993	ncbi_100037690	ncbi_100125355	ncbi_100170327	ncbi_100189620	ncbi_100192423	ncbi_100820740	ncbi_101101867	ncbi_101102469	ncbi_101102657	ncbi_101103276	ncbi_101104080	ncbi_101104140	ncbi_101104513	ncbi_101104590	ncbi_101105000	ncbi_101105462	ncbi_101106412	ncbi_101106670	ncbi_101107202	ncbi_101107899	ncbi_101108012	ncbi_101108059	ncbi_101108515	ncbi_101108592	ncbi_101108615	ncbi_101109049	ncbi_101109685	ncbi_101109822	ncbi_101109927	ncbi_101110034	ncbi_101110626	ncbi_101111134	ncbi_101111328	ncbi_101111472	ncbi_101111848	ncbi_101111925	ncbi_101112958	ncbi_101113161	ncbi_101113198	ncbi_101113939	ncbi_101114126	ncbi_101114163	ncbi_101114229	ncbi_101114529
GO:0048667	cell morphogenesis involved in neuron differentiation	25	106	0.0135364	0.17993	ncbi_101102076	ncbi_101102951	ncbi_101103515	ncbi_101105830	ncbi_101106001	ncbi_101106161	ncbi_101107288	ncbi_101107405	ncbi_101107789	ncbi_101108583	ncbi_101112909	ncbi_101114670	ncbi_101116868	ncbi_101118388	ncbi_101119554	ncbi_101120096	ncbi_101120842	ncbi_101121145	ncbi_101122223	ncbi_101122928	ncbi_101123143	ncbi_105607800	ncbi_443103	ncbi_443454	ncbi_780482
GO:0006629	lipid metabolic process	124	683	0.0136489	0.180788	ncbi_100037702	ncbi_100125355	ncbi_100135431	ncbi_100170327	ncbi_100302303	ncbi_100307035	ncbi_100307047	ncbi_100653388	ncbi_100820740	ncbi_101102150	ncbi_101102341	ncbi_101102896	ncbi_101102976	ncbi_101103536	ncbi_101103775	ncbi_101103864	ncbi_101104078	ncbi_101104134	ncbi_101104140	ncbi_101104440	ncbi_101105000	ncbi_101105058	ncbi_101105400	ncbi_101105496	ncbi_101105703	ncbi_101106664	ncbi_101106706	ncbi_101106812	ncbi_101106995	ncbi_101107228	ncbi_101107639	ncbi_101107677	ncbi_101107899	ncbi_101108059	ncbi_101108515	ncbi_101108615	ncbi_101108766	ncbi_101108821	ncbi_101108880	ncbi_101109049	ncbi_101109685	ncbi_101109927	ncbi_101110314	ncbi_101110535
GO:0007599	hemostasis	38	177	0.0139189	0.181467	ncbi_100135447	ncbi_100307048	ncbi_100820755	ncbi_101102677	ncbi_101103198	ncbi_101103306	ncbi_101104966	ncbi_101105574	ncbi_101107639	ncbi_101108643	ncbi_101110375	ncbi_101110931	ncbi_101112196	ncbi_101112927	ncbi_101115330	ncbi_101115814	ncbi_101115840	ncbi_101116424	ncbi_101117205	ncbi_101117698	ncbi_101118484	ncbi_101118979	ncbi_101120369	ncbi_101120390	ncbi_101120928	ncbi_101121292	ncbi_101122202	ncbi_101122999	ncbi_105603814	ncbi_106990414	ncbi_114109686	ncbi_114109701	ncbi_114109702	ncbi_443010	ncbi_443085	ncbi_443249	ncbi_443483	ncbi_554263
GO:0022402	cell cycle process	116	635	0.0139619	0.181467	ncbi_100144758	ncbi_100216432	ncbi_100216434	ncbi_100307044	ncbi_101102051	ncbi_101102288	ncbi_101102299	ncbi_101102581	ncbi_101102686	ncbi_101103618	ncbi_101103800	ncbi_101103869	ncbi_101104295	ncbi_101104477	ncbi_101104783	ncbi_101104810	ncbi_101104964	ncbi_101105158	ncbi_101105594	ncbi_101105877	ncbi_101105994	ncbi_101106492	ncbi_101106636	ncbi_101106932	ncbi_101107029	ncbi_101107536	ncbi_101107735	ncbi_101107819	ncbi_101108061	ncbi_101108097	ncbi_101108313	ncbi_101108368	ncbi_101108466	ncbi_101108516	ncbi_101108583	ncbi_101108643	ncbi_101108689	ncbi_101108786	ncbi_101108836	ncbi_101108880	ncbi_101108926	ncbi_101109094	ncbi_101109275	ncbi_101109483
GO:0050920	regulation of chemotaxis	18	70	0.0140677	0.181467	ncbi_100125614	ncbi_101108939	ncbi_101111615	ncbi_101112075	ncbi_101114243	ncbi_101115840	ncbi_101117971	ncbi_101118552	ncbi_101119554	ncbi_101120217	ncbi_101121145	ncbi_101121292	ncbi_101121825	ncbi_443074	ncbi_443087	ncbi_443103	ncbi_443169	ncbi_780465
GO:0006638	neutral lipid metabolic process	17	65	0.0141431	0.181467	ncbi_100125355	ncbi_100307035	ncbi_100820740	ncbi_101107228	ncbi_101109927	ncbi_101110535	ncbi_101111606	ncbi_101115654	ncbi_101115927	ncbi_101116385	ncbi_101116992	ncbi_101117331	ncbi_101118068	ncbi_101118274	ncbi_101119000	ncbi_101120972	ncbi_654404
GO:0006306	DNA methylation	11	36	0.0141545	0.181467	ncbi_100135447	ncbi_100500776	ncbi_101105649	ncbi_101109748	ncbi_101116565	ncbi_101118484	ncbi_105603814	ncbi_106990414	ncbi_114109686	ncbi_114109701	ncbi_114109702
GO:0006637	acyl-CoA metabolic process	11	36	0.0141545	0.181467	ncbi_101106706	ncbi_101110535	ncbi_101113796	ncbi_101114126	ncbi_101114816	ncbi_101117331	ncbi_101117752	ncbi_101118274	ncbi_101121789	ncbi_443186	ncbi_654404
GO:0035383	thioester metabolic process	11	36	0.0141545	0.181467	ncbi_101106706	ncbi_101110535	ncbi_101113796	ncbi_101114126	ncbi_101114816	ncbi_101117331	ncbi_101117752	ncbi_101118274	ncbi_101121789	ncbi_443186	ncbi_654404
GO:0051261	protein depolymerization	11	36	0.0141545	0.181467	ncbi_100579169	ncbi_101101968	ncbi_101104477	ncbi_101106757	ncbi_101107431	ncbi_101111237	ncbi_101112844	ncbi_101113175	ncbi_101118388	ncbi_101123369	ncbi_114117265
GO:0097485	neuron projection guidance	41	194	0.0142213	0.181467	ncbi_100101231	ncbi_100125614	ncbi_100216432	ncbi_101102951	ncbi_101103515	ncbi_101106001	ncbi_101106161	ncbi_101107288	ncbi_101107431	ncbi_101107777	ncbi_101108737	ncbi_101109148	ncbi_101111592	ncbi_101111731	ncbi_101114604	ncbi_101114775	ncbi_101116446	ncbi_101116493	ncbi_101116868	ncbi_101117205	ncbi_101117848	ncbi_101117925	ncbi_101119064	ncbi_101119554	ncbi_101120096	ncbi_101121145	ncbi_101122040	ncbi_101122223	ncbi_101122759	ncbi_101122928	ncbi_101123082	ncbi_101123143	ncbi_101123624	ncbi_105607800	ncbi_114114429	ncbi_443103	ncbi_443115	ncbi_443171	ncbi_443454	ncbi_780482	ncbi_780483
GO:0016202	regulation of striated muscle tissue development	9	27	0.014229	0.181467	ncbi_100286738	ncbi_101102299	ncbi_101104155	ncbi_101109060	ncbi_101114590	ncbi_101116876	ncbi_101118068	ncbi_101119467	ncbi_101122284
GO:1901861	regulation of muscle tissue development	9	27	0.014229	0.181467	ncbi_100286738	ncbi_101102299	ncbi_101104155	ncbi_101109060	ncbi_101114590	ncbi_101116876	ncbi_101118068	ncbi_101119467	ncbi_101122284
GO:0030323	respiratory tube development	23	96	0.0144513	0.183682	ncbi_100307048	ncbi_101102941	ncbi_101105814	ncbi_101106925	ncbi_101107187	ncbi_101107196	ncbi_101107975	ncbi_101108953	ncbi_101110136	ncbi_101112220	ncbi_101116844	ncbi_101120651	ncbi_101121042	ncbi_101121444	ncbi_443074	ncbi_443087	ncbi_443103	ncbi_443116	ncbi_443409	ncbi_443548	ncbi_494191	ncbi_780460	ncbi_780507
GO:0006468	protein phosphorylation	143	801	0.0148982	0.188727	ncbi_100137067	ncbi_100147798	ncbi_100194428	ncbi_100216432	ncbi_100216434	ncbi_100286738	ncbi_100286739	ncbi_100303608	ncbi_100307047	ncbi_100820740	ncbi_101101995	ncbi_101102133	ncbi_101102150	ncbi_101102437	ncbi_101102581	ncbi_101102896	ncbi_101102957	ncbi_101103028	ncbi_101103369	ncbi_101103481	ncbi_101103484	ncbi_101103869	ncbi_101103961	ncbi_101104233	ncbi_101104366	ncbi_101104783	ncbi_101105052	ncbi_101105158	ncbi_101105703	ncbi_101106102	ncbi_101106636	ncbi_101107228	ncbi_101107288	ncbi_101107438	ncbi_101107460	ncbi_101107639	ncbi_101107751	ncbi_101107899	ncbi_101107975	ncbi_101107989	ncbi_101108061	ncbi_101108418	ncbi_101108466	ncbi_101108510
GO:0045859	regulation of protein kinase activity	59	298	0.0155235	0.194894	ncbi_100147798	ncbi_100216432	ncbi_100216434	ncbi_100286738	ncbi_100286739	ncbi_100307047	ncbi_100820740	ncbi_101102150	ncbi_101102581	ncbi_101102896	ncbi_101102957	ncbi_101103028	ncbi_101103369	ncbi_101103484	ncbi_101104366	ncbi_101104783	ncbi_101105158	ncbi_101106636	ncbi_101107228	ncbi_101107460	ncbi_101107639	ncbi_101108061	ncbi_101108643	ncbi_101108689	ncbi_101108786	ncbi_101109357	ncbi_101111848	ncbi_101113241	ncbi_101114094	ncbi_101114609	ncbi_101115001	ncbi_101115756	ncbi_101117036	ncbi_101117245	ncbi_101118842	ncbi_101118910	ncbi_101118974	ncbi_101118991	ncbi_101119059	ncbi_101119321	ncbi_101120591	ncbi_101120928	ncbi_101120947	ncbi_101121292
GO:0032635	interleukin-6 production	8	23	0.0156268	0.194894	ncbi_101116560	ncbi_101118552	ncbi_101119467	ncbi_101120928	ncbi_101122360	ncbi_443238	ncbi_554257	ncbi_554261
GO:0032675	regulation of interleukin-6 production	8	23	0.0156268	0.194894	ncbi_101116560	ncbi_101118552	ncbi_101119467	ncbi_101120928	ncbi_101122360	ncbi_443238	ncbi_554257	ncbi_554261
GO:0035108	limb morphogenesis	24	102	0.0157634	0.194894	ncbi_101103742	ncbi_101104390	ncbi_101104991	ncbi_101105239	ncbi_101105814	ncbi_101105924	ncbi_101107819	ncbi_101108379	ncbi_101108516	ncbi_101108880	ncbi_101112193	ncbi_101114019	ncbi_101116565	ncbi_101116844	ncbi_101116876	ncbi_101117782	ncbi_101118728	ncbi_101119467	ncbi_101119560	ncbi_101120096	ncbi_101122284	ncbi_101122425	ncbi_105610628	ncbi_780507
GO:0060173	limb development	24	102	0.0157634	0.194894	ncbi_101103742	ncbi_101104390	ncbi_101104991	ncbi_101105239	ncbi_101105814	ncbi_101105924	ncbi_101107819	ncbi_101108379	ncbi_101108516	ncbi_101108880	ncbi_101112193	ncbi_101114019	ncbi_101116565	ncbi_101116844	ncbi_101116876	ncbi_101117782	ncbi_101118728	ncbi_101119467	ncbi_101119560	ncbi_101120096	ncbi_101122284	ncbi_101122425	ncbi_105610628	ncbi_780507
GO:0006305	DNA alkylation	13	46	0.0158392	0.194894	ncbi_100135447	ncbi_100500776	ncbi_101101916	ncbi_101105649	ncbi_101109748	ncbi_101110692	ncbi_101116565	ncbi_101118484	ncbi_105603814	ncbi_106990414	ncbi_114109686	ncbi_114109701	ncbi_114109702
GO:0051493	regulation of cytoskeleton organization	42	201	0.0159335	0.194894	ncbi_100302306	ncbi_100579169	ncbi_101101968	ncbi_101103028	ncbi_101104295	ncbi_101104477	ncbi_101104651	ncbi_101105836	ncbi_101106102	ncbi_101106631	ncbi_101106757	ncbi_101106932	ncbi_101107431	ncbi_101107438	ncbi_101107639	ncbi_101108061	ncbi_101108786	ncbi_101108836	ncbi_101109511	ncbi_101109786	ncbi_101110314	ncbi_101110761	ncbi_101113175	ncbi_101113308	ncbi_101113647	ncbi_101115002	ncbi_101116809	ncbi_101117297	ncbi_101117556	ncbi_101118388	ncbi_101118504	ncbi_101118632	ncbi_101120694	ncbi_101120897	ncbi_101121120	ncbi_101121357	ncbi_101123146	ncbi_101123183	ncbi_101123369	ncbi_114115318	ncbi_114117265	ncbi_443169
GO:0002376	immune system process	211	1224	0.0159794	0.194894	ncbi_100034672	ncbi_100101231	ncbi_100147798	ncbi_100170324	ncbi_100170652	ncbi_100192422	ncbi_100216432	ncbi_100217409	ncbi_100286738	ncbi_100505388	ncbi_100579169	ncbi_100642180	ncbi_101101916	ncbi_101102134	ncbi_101102437	ncbi_101102589	ncbi_101102677	ncbi_101102931	ncbi_101102949	ncbi_101102957	ncbi_101102976	ncbi_101103028	ncbi_101103142	ncbi_101103276	ncbi_101103360	ncbi_101103648	ncbi_101103717	ncbi_101103748	ncbi_101103771	ncbi_101104011	ncbi_101104155	ncbi_101104302	ncbi_101104361	ncbi_101104366	ncbi_101104389	ncbi_101104422	ncbi_101104466	ncbi_101104477	ncbi_101104590	ncbi_101105160	ncbi_101105455	ncbi_101105464	ncbi_101105541	ncbi_101105574
GO:0006631	fatty acid metabolic process	37	173	0.0159807	0.194894	ncbi_100170327	ncbi_101104140	ncbi_101105000	ncbi_101107899	ncbi_101108515	ncbi_101108615	ncbi_101109049	ncbi_101109685	ncbi_101109927	ncbi_101111848	ncbi_101112958	ncbi_101114609	ncbi_101114816	ncbi_101116121	ncbi_101116992	ncbi_101117331	ncbi_101117697	ncbi_101117752	ncbi_101118274	ncbi_101119706	ncbi_101120396	ncbi_101120835	ncbi_101121072	ncbi_101121185	ncbi_101121214	ncbi_101121296	ncbi_101121628	ncbi_101121789	ncbi_101122312	ncbi_114109406	ncbi_114115357	ncbi_443185	ncbi_443186	ncbi_443192	ncbi_443238	ncbi_443434	ncbi_443551
GO:0022404	molting cycle process	10	32	0.0161155	0.194894	ncbi_101105964	ncbi_101107196	ncbi_101107819	ncbi_101107975	ncbi_101108645	ncbi_101111606	ncbi_101116876	ncbi_101118728	ncbi_101121444	ncbi_780482
GO:0022405	hair cycle process	10	32	0.0161155	0.194894	ncbi_101105964	ncbi_101107196	ncbi_101107819	ncbi_101107975	ncbi_101108645	ncbi_101111606	ncbi_101116876	ncbi_101118728	ncbi_101121444	ncbi_780482
GO:0035337	fatty-acyl-CoA metabolic process	5	11	0.0162271	0.194894	ncbi_101110535	ncbi_101117331	ncbi_101118274	ncbi_101121789	ncbi_654404
GO:0045684	positive regulation of epidermis development	5	11	0.0162271	0.194894	ncbi_101105574	ncbi_101107819	ncbi_101108627	ncbi_101116039	ncbi_101121185
GO:0060317	cardiac epithelial to mesenchymal transition	5	11	0.0162271	0.194894	ncbi_101107196	ncbi_101107819	ncbi_101114019	ncbi_101119467	ncbi_443171
GO:0061082	myeloid leukocyte cytokine production	5	11	0.0162271	0.194894	ncbi_101105160	ncbi_101114907	ncbi_101120928	ncbi_554263	ncbi_780504
GO:0001837	epithelial to mesenchymal transition	14	51	0.0162627	0.194894	ncbi_101102437	ncbi_101106385	ncbi_101107196	ncbi_101107819	ncbi_101108061	ncbi_101114019	ncbi_101114641	ncbi_101117440	ncbi_101119467	ncbi_101122097	ncbi_443169	ncbi_443171	ncbi_443242	ncbi_443483
GO:0001935	endothelial cell proliferation	14	51	0.0162627	0.194894	ncbi_100125616	ncbi_100286739	ncbi_100307048	ncbi_101102951	ncbi_101103485	ncbi_101108061	ncbi_101112736	ncbi_101114095	ncbi_101115840	ncbi_101117247	ncbi_101123539	ncbi_443087	ncbi_443103	ncbi_780460
GO:0007409	axonogenesis	23	97	0.0163165	0.19492	ncbi_101102951	ncbi_101103515	ncbi_101105830	ncbi_101106001	ncbi_101106161	ncbi_101107288	ncbi_101107405	ncbi_101107789	ncbi_101108583	ncbi_101112909	ncbi_101114670	ncbi_101116868	ncbi_101119554	ncbi_101120096	ncbi_101120842	ncbi_101121145	ncbi_101122223	ncbi_101122928	ncbi_101123143	ncbi_105607800	ncbi_443103	ncbi_443454	ncbi_780482
GO:0016458	gene silencing	17	66	0.016447	0.19586	ncbi_100135447	ncbi_100500776	ncbi_101102150	ncbi_101104366	ncbi_101107854	ncbi_101110819	ncbi_101111326	ncbi_101116565	ncbi_101118484	ncbi_101119260	ncbi_101121154	ncbi_101121261	ncbi_105603814	ncbi_106990414	ncbi_114109686	ncbi_114109701	ncbi_114109702
GO:0009968	negative regulation of signal transduction	68	352	0.0169992	0.201799	ncbi_100135443	ncbi_100174984	ncbi_100307047	ncbi_101102517	ncbi_101103485	ncbi_101103961	ncbi_101104056	ncbi_101104265	ncbi_101104361	ncbi_101104366	ncbi_101104810	ncbi_101104962	ncbi_101104991	ncbi_101106632	ncbi_101107639	ncbi_101107975	ncbi_101108368	ncbi_101108688	ncbi_101108689	ncbi_101109511	ncbi_101109777	ncbi_101109798	ncbi_101110561	ncbi_101110763	ncbi_101111848	ncbi_101112782	ncbi_101113692	ncbi_101114233	ncbi_101114410	ncbi_101114654	ncbi_101115391	ncbi_101115695	ncbi_101115728	ncbi_101116320	ncbi_101116565	ncbi_101116844	ncbi_101116855	ncbi_101116876	ncbi_101117715	ncbi_101118068	ncbi_101118728	ncbi_101118974	ncbi_101119059	ncbi_101119064
GO:0010543	regulation of platelet activation	6	15	0.0172076	0.202996	ncbi_101107639	ncbi_101118979	ncbi_101121292	ncbi_101122202	ncbi_443010	ncbi_554263
GO:0042551	neuron maturation	6	15	0.0172076	0.202996	ncbi_101103859	ncbi_101105662	ncbi_101105836	ncbi_101106001	ncbi_443139	ncbi_780511
GO:0044283	small molecule biosynthetic process	27	119	0.0174976	0.205774	ncbi_101101867	ncbi_101106412	ncbi_101106996	ncbi_101108515	ncbi_101108615	ncbi_101108821	ncbi_101109049	ncbi_101111848	ncbi_101113161	ncbi_101113448	ncbi_101114229	ncbi_101114609	ncbi_101115756	ncbi_101116039	ncbi_101117331	ncbi_101117752	ncbi_101118068	ncbi_101118274	ncbi_101118487	ncbi_101118733	ncbi_101120073	ncbi_101120835	ncbi_101121620	ncbi_101121789	ncbi_101122312	ncbi_443264	ncbi_443485
GO:0008284	positive regulation of cell proliferation	38	180	0.0180395	0.211488	ncbi_100216432	ncbi_100286738	ncbi_101103369	ncbi_101104810	ncbi_101105158	ncbi_101105467	ncbi_101105574	ncbi_101105924	ncbi_101107140	ncbi_101107196	ncbi_101107975	ncbi_101108953	ncbi_101109754	ncbi_101110708	ncbi_101116844	ncbi_101117526	ncbi_101118068	ncbi_101118296	ncbi_101118552	ncbi_101119064	ncbi_101119467	ncbi_101120694	ncbi_101120928	ncbi_101120972	ncbi_101121943	ncbi_101122783	ncbi_101122961	ncbi_101123554	ncbi_114115318	ncbi_443074	ncbi_443087	ncbi_443103	ncbi_443325	ncbi_443371	ncbi_443419	ncbi_443548	ncbi_554263	ncbi_780507
GO:1901652	response to peptide	26	114	0.0182555	0.213358	ncbi_100037690	ncbi_100147707	ncbi_100642178	ncbi_101102067	ncbi_101104538	ncbi_101104810	ncbi_101106996	ncbi_101109049	ncbi_101110092	ncbi_101111848	ncbi_101114609	ncbi_101114927	ncbi_101115756	ncbi_101115976	ncbi_101116560	ncbi_101118797	ncbi_101119000	ncbi_101119064	ncbi_101121455	ncbi_101122312	ncbi_105602258	ncbi_114112926	ncbi_443235	ncbi_443238	ncbi_443325	ncbi_780465
GO:0043543	protein acylation	23	98	0.0183665	0.213993	ncbi_100037690	ncbi_100174984	ncbi_101101916	ncbi_101103618	ncbi_101104433	ncbi_101105964	ncbi_101106412	ncbi_101106920	ncbi_101106996	ncbi_101108418	ncbi_101109507	ncbi_101110136	ncbi_101113816	ncbi_101114418	ncbi_101115319	ncbi_101115756	ncbi_101116565	ncbi_101117449	ncbi_101118166	ncbi_101119334	ncbi_101120116	ncbi_101123364	ncbi_105609801
GO:0003012	muscle system process	42	203	0.0186922	0.217117	ncbi_100145865	ncbi_100169940	ncbi_100286738	ncbi_100579169	ncbi_101102067	ncbi_101103028	ncbi_101103485	ncbi_101103800	ncbi_101103859	ncbi_101105292	ncbi_101105836	ncbi_101107228	ncbi_101108012	ncbi_101108500	ncbi_101108953	ncbi_101109357	ncbi_101110000	ncbi_101111840	ncbi_101112026	ncbi_101112591	ncbi_101112949	ncbi_101114670	ncbi_101114682	ncbi_101114931	ncbi_101115319	ncbi_101115391	ncbi_101115623	ncbi_101115840	ncbi_101116192	ncbi_101116716	ncbi_101117499	ncbi_101118379	ncbi_101120947	ncbi_101121961	ncbi_101122471	ncbi_101122994	ncbi_101123143	ncbi_443010	ncbi_443085	ncbi_443139	ncbi_443238	ncbi_443533
GO:0001936	regulation of endothelial cell proliferation	13	47	0.0189545	0.218817	ncbi_100125616	ncbi_100286739	ncbi_100307048	ncbi_101102951	ncbi_101103485	ncbi_101108061	ncbi_101112736	ncbi_101114095	ncbi_101115840	ncbi_101117247	ncbi_101123539	ncbi_443087	ncbi_443103
GO:0003158	endothelium development	13	47	0.0189545	0.218817	ncbi_101105675	ncbi_101107196	ncbi_101108953	ncbi_101109786	ncbi_101110420	ncbi_101114095	ncbi_101114682	ncbi_101115382	ncbi_101118632	ncbi_101118965	ncbi_101122722	ncbi_443087	ncbi_443171
GO:0003007	heart morphogenesis	25	109	0.0190297	0.219015	ncbi_100145865	ncbi_100286738	ncbi_101102437	ncbi_101103648	ncbi_101105659	ncbi_101106636	ncbi_101107196	ncbi_101107819	ncbi_101107975	ncbi_101114019	ncbi_101114163	ncbi_101114604	ncbi_101116844	ncbi_101117548	ncbi_101117853	ncbi_101119467	ncbi_101121961	ncbi_101122284	ncbi_101123539	ncbi_114114429	ncbi_114116340	ncbi_443169	ncbi_443171	ncbi_443548	ncbi_780483
GO:0040013	negative regulation of locomotion	16	62	0.0192474	0.220847	ncbi_100034672	ncbi_100125614	ncbi_100302636	ncbi_100579169	ncbi_101105795	ncbi_101107460	ncbi_101108061	ncbi_101111848	ncbi_101112008	ncbi_101112075	ncbi_101112736	ncbi_101114095	ncbi_101118552	ncbi_101121145	ncbi_101121825	ncbi_780483
GO:0010648	negative regulation of cell communication	71	372	0.0194604	0.222479	ncbi_100135443	ncbi_100174984	ncbi_100307047	ncbi_101102517	ncbi_101103485	ncbi_101103961	ncbi_101104056	ncbi_101104265	ncbi_101104361	ncbi_101104366	ncbi_101104810	ncbi_101104962	ncbi_101104991	ncbi_101106632	ncbi_101107639	ncbi_101107975	ncbi_101108368	ncbi_101108688	ncbi_101108689	ncbi_101109511	ncbi_101109777	ncbi_101109798	ncbi_101110561	ncbi_101110763	ncbi_101111848	ncbi_101112782	ncbi_101113692	ncbi_101114233	ncbi_101114410	ncbi_101114654	ncbi_101114907	ncbi_101115391	ncbi_101115695	ncbi_101115728	ncbi_101116320	ncbi_101116565	ncbi_101116844	ncbi_101116855	ncbi_101116876	ncbi_101117715	ncbi_101118068	ncbi_101118728	ncbi_101118974	ncbi_101119059
GO:0051171	regulation of nitrogen compound metabolic process	318	1906	0.0195407	0.222479	ncbi_100037661	ncbi_100135447	ncbi_100135687	ncbi_100137067	ncbi_100144758	ncbi_100147707	ncbi_100174984	ncbi_100192428	ncbi_100216432	ncbi_100216434	ncbi_100286738	ncbi_100286739	ncbi_100294646	ncbi_100302636	ncbi_100303604	ncbi_100307035	ncbi_100307039	ncbi_100500776	ncbi_100642178	ncbi_100653388	ncbi_101101844	ncbi_101101916	ncbi_101101995	ncbi_101102051	ncbi_101102134	ncbi_101102150	ncbi_101102299	ncbi_101102373	ncbi_101102437	ncbi_101102517	ncbi_101102544	ncbi_101102586	ncbi_101102686	ncbi_101102703	ncbi_101103218	ncbi_101103235	ncbi_101103485	ncbi_101103514	ncbi_101103520	ncbi_101103536	ncbi_101103648	ncbi_101103742	ncbi_101104056	ncbi_101104142
GO:0051301	cell division	29	131	0.019619	0.222479	ncbi_101104964	ncbi_101105158	ncbi_101107536	ncbi_101107735	ncbi_101107819	ncbi_101108061	ncbi_101108466	ncbi_101110314	ncbi_101112031	ncbi_101112148	ncbi_101112734	ncbi_101114019	ncbi_101115053	ncbi_101116380	ncbi_101117720	ncbi_101120009	ncbi_101120511	ncbi_101120520	ncbi_101120591	ncbi_101121357	ncbi_101121947	ncbi_101122040	ncbi_105606925	ncbi_114116090	ncbi_443032	ncbi_443284	ncbi_443325	ncbi_443548	ncbi_780507
GO:0000226	microtubule cytoskeleton organization	41	198	0.0197033	0.222479	ncbi_101102150	ncbi_101102581	ncbi_101103515	ncbi_101104295	ncbi_101104783	ncbi_101105683	ncbi_101106102	ncbi_101106631	ncbi_101107228	ncbi_101108583	ncbi_101108786	ncbi_101109254	ncbi_101110149	ncbi_101110888	ncbi_101112232	ncbi_101112734	ncbi_101113175	ncbi_101113241	ncbi_101113439	ncbi_101113519	ncbi_101114173	ncbi_101115715	ncbi_101116014	ncbi_101116098	ncbi_101116493	ncbi_101116509	ncbi_101116809	ncbi_101117037	ncbi_101117344	ncbi_101118162	ncbi_101118973	ncbi_101120138	ncbi_101120390	ncbi_101121120	ncbi_101121357	ncbi_101121358	ncbi_101121749	ncbi_101123429	ncbi_443074	ncbi_443284	ncbi_641303
GO:0048518	positive regulation of biological process	336	2021	0.0197321	0.222479	ncbi_100034672	ncbi_100101239	ncbi_100125614	ncbi_100137067	ncbi_100145865	ncbi_100147707	ncbi_100169940	ncbi_100170324	ncbi_100192422	ncbi_100194428	ncbi_100216432	ncbi_100286738	ncbi_100286739	ncbi_100302306	ncbi_100302636	ncbi_100303604	ncbi_100307035	ncbi_100307039	ncbi_100307047	ncbi_100579169	ncbi_100642178	ncbi_100642180	ncbi_100820737	ncbi_101101844	ncbi_101101995	ncbi_101102134	ncbi_101102150	ncbi_101102234	ncbi_101102299	ncbi_101102437	ncbi_101102476	ncbi_101102497	ncbi_101102544	ncbi_101102581	ncbi_101102603	ncbi_101102686	ncbi_101102790	ncbi_101102931	ncbi_101102957	ncbi_101103028	ncbi_101103149	ncbi_101103369	ncbi_101103484	ncbi_101103485
GO:0043434	response to peptide hormone	24	104	0.0198169	0.222479	ncbi_100037690	ncbi_100147707	ncbi_100642178	ncbi_101102067	ncbi_101104538	ncbi_101104810	ncbi_101106996	ncbi_101109049	ncbi_101110092	ncbi_101111848	ncbi_101114609	ncbi_101114927	ncbi_101115756	ncbi_101115976	ncbi_101118797	ncbi_101119000	ncbi_101119064	ncbi_101121455	ncbi_101122312	ncbi_105602258	ncbi_114112926	ncbi_443235	ncbi_443238	ncbi_443325
GO:0071822	protein complex subunit organization	169	969	0.0198833	0.222479	ncbi_100135447	ncbi_100189620	ncbi_100270789	ncbi_100302306	ncbi_100305129	ncbi_100307035	ncbi_100307039	ncbi_100579169	ncbi_101101968	ncbi_101102067	ncbi_101102150	ncbi_101102299	ncbi_101102581	ncbi_101102801	ncbi_101103028	ncbi_101103306	ncbi_101103758	ncbi_101103783	ncbi_101103864	ncbi_101103987	ncbi_101104070	ncbi_101104194	ncbi_101104295	ncbi_101104397	ncbi_101104477	ncbi_101104651	ncbi_101104783	ncbi_101104790	ncbi_101105159	ncbi_101105177	ncbi_101105292	ncbi_101105501	ncbi_101105636	ncbi_101105659	ncbi_101105683	ncbi_101105836	ncbi_101106034	ncbi_101106463	ncbi_101106700	ncbi_101106757	ncbi_101106791	ncbi_101106932	ncbi_101107098	ncbi_101107398
GO:0008203	cholesterol metabolic process	10	33	0.0200768	0.222479	ncbi_100037702	ncbi_101106706	ncbi_101106995	ncbi_101112792	ncbi_101113796	ncbi_101115654	ncbi_101119093	ncbi_101119109	ncbi_101121628	ncbi_101122312
GO:0044259	multicellular organismal macromolecule metabolic process	10	33	0.0200768	0.222479	ncbi_100101231	ncbi_100192422	ncbi_100820740	ncbi_101107777	ncbi_101108972	ncbi_101110224	ncbi_101111650	ncbi_443115	ncbi_443116	ncbi_443483
GO:1902652	secondary alcohol metabolic process	10	33	0.0200768	0.222479	ncbi_100037702	ncbi_101106706	ncbi_101106995	ncbi_101112792	ncbi_101113796	ncbi_101115654	ncbi_101119093	ncbi_101119109	ncbi_101121628	ncbi_101122312
GO:0006897	endocytosis	54	273	0.0202492	0.222479	ncbi_100034672	ncbi_100101231	ncbi_100191064	ncbi_100302306	ncbi_100307048	ncbi_100505388	ncbi_100820737	ncbi_101102476	ncbi_101102497	ncbi_101102949	ncbi_101102967	ncbi_101104011	ncbi_101106064	ncbi_101106102	ncbi_101108418	ncbi_101108737	ncbi_101108939	ncbi_101110021	ncbi_101110045	ncbi_101110420	ncbi_101111237	ncbi_101111323	ncbi_101111737	ncbi_101111848	ncbi_101113697	ncbi_101114771	ncbi_101114933	ncbi_101115654	ncbi_101115961	ncbi_101116726	ncbi_101117042	ncbi_101117205	ncbi_101117316	ncbi_101117380	ncbi_101117560	ncbi_101119176	ncbi_101119500	ncbi_101120171	ncbi_101120216	ncbi_101120656	ncbi_101120928	ncbi_101121425	ncbi_101121746	ncbi_105612575
GO:0045930	negative regulation of mitotic cell cycle	8	24	0.0204127	0.222479	ncbi_101102686	ncbi_101106636	ncbi_101108061	ncbi_101109650	ncbi_101117698	ncbi_101120520	ncbi_101120694	ncbi_114115318
GO:0009605	response to external stimulus	158	902	0.0207149	0.222479	ncbi_100034672	ncbi_100101231	ncbi_100125614	ncbi_100169940	ncbi_100192423	ncbi_100216432	ncbi_100286738	ncbi_100307048	ncbi_100505388	ncbi_101102544	ncbi_101102951	ncbi_101103360	ncbi_101103365	ncbi_101103369	ncbi_101103515	ncbi_101103771	ncbi_101104011	ncbi_101104302	ncbi_101104366	ncbi_101104751	ncbi_101104966	ncbi_101105160	ncbi_101105214	ncbi_101106001	ncbi_101106041	ncbi_101106161	ncbi_101106739	ncbi_101106932	ncbi_101106996	ncbi_101107196	ncbi_101107288	ncbi_101107431	ncbi_101107639	ncbi_101107699	ncbi_101107777	ncbi_101107975	ncbi_101108583	ncbi_101108737	ncbi_101108939	ncbi_101108953	ncbi_101109049	ncbi_101109148	ncbi_101109408	ncbi_101109426
GO:0010717	regulation of epithelial to mesenchymal transition	11	38	0.0213232	0.222479	ncbi_101102437	ncbi_101106385	ncbi_101108061	ncbi_101114641	ncbi_101117440	ncbi_101119467	ncbi_101122097	ncbi_443169	ncbi_443171	ncbi_443242	ncbi_443483
GO:0044728	DNA methylation or demethylation	11	38	0.0213232	0.222479	ncbi_100135447	ncbi_100500776	ncbi_101105649	ncbi_101109748	ncbi_101116565	ncbi_101118484	ncbi_105603814	ncbi_106990414	ncbi_114109686	ncbi_114109701	ncbi_114109702
GO:0009913	epidermal cell differentiation	18	73	0.0214422	0.222479	ncbi_100526798	ncbi_101103800	ncbi_101105177	ncbi_101105574	ncbi_101107196	ncbi_101107819	ncbi_101108627	ncbi_101113697	ncbi_101115001	ncbi_101115142	ncbi_101116039	ncbi_101116565	ncbi_101118914	ncbi_101121185	ncbi_101123269	ncbi_443032	ncbi_654331	ncbi_654403
GO:0010880	regulation of release of sequestered calcium ion into cytosol by sarcoplasmic reticulum	4	8	0.0217415	0.222479	ncbi_101102067	ncbi_101105292	ncbi_101114682	ncbi_101115623
GO:0014808	release of sequestered calcium ion into cytosol by sarcoplasmic reticulum	4	8	0.0217415	0.222479	ncbi_101102067	ncbi_101105292	ncbi_101114682	ncbi_101115623
GO:0042311	vasodilation	4	8	0.0217415	0.222479	ncbi_101102951	ncbi_101119997	ncbi_443533	ncbi_493773
GO:0045606	positive regulation of epidermal cell differentiation	4	8	0.0217415	0.222479	ncbi_101105574	ncbi_101108627	ncbi_101116039	ncbi_101121185
GO:0045777	positive regulation of blood pressure	4	8	0.0217415	0.222479	ncbi_100145865	ncbi_101108953	ncbi_101123539	ncbi_554335
GO:0045830	positive regulation of isotype switching	4	8	0.0217415	0.222479	ncbi_101102134	ncbi_101103648	ncbi_101108788	ncbi_101123054
GO:0045911	positive regulation of DNA recombination	4	8	0.0217415	0.222479	ncbi_101102134	ncbi_101103648	ncbi_101108788	ncbi_101123054
GO:0048008	platelet-derived growth factor receptor signaling pathway	4	8	0.0217415	0.222479	ncbi_100135443	ncbi_101111848	ncbi_101120656	ncbi_101122783
GO:0050871	positive regulation of B cell activation	4	8	0.0217415	0.222479	ncbi_101102134	ncbi_101103648	ncbi_101108788	ncbi_101123054
GO:0060306	regulation of membrane repolarization	4	8	0.0217415	0.222479	ncbi_101107228	ncbi_101115623	ncbi_101122284	ncbi_101123143
GO:0070296	sarcoplasmic reticulum calcium ion transport	4	8	0.0217415	0.222479	ncbi_101102067	ncbi_101105292	ncbi_101114682	ncbi_101115623
GO:0097205	renal filtration	4	8	0.0217415	0.222479	ncbi_101103485	ncbi_101105675	ncbi_101115391	ncbi_101120928
GO:1903513	endoplasmic reticulum to cytosol transport	4	8	0.0217415	0.222479	ncbi_101102067	ncbi_101105292	ncbi_101114682	ncbi_101115623
GO:1903514	calcium ion transport from endoplasmic reticulum to cytosol	4	8	0.0217415	0.222479	ncbi_101102067	ncbi_101105292	ncbi_101114682	ncbi_101115623
GO:0007507	heart development	36	171	0.0217624	0.222479	ncbi_100145865	ncbi_100169940	ncbi_100216432	ncbi_100286738	ncbi_101102437	ncbi_101103648	ncbi_101105659	ncbi_101106636	ncbi_101107196	ncbi_101107819	ncbi_101107975	ncbi_101114019	ncbi_101114163	ncbi_101114604	ncbi_101115623	ncbi_101116170	ncbi_101116844	ncbi_101116876	ncbi_101117548	ncbi_101117853	ncbi_101119467	ncbi_101121054	ncbi_101121961	ncbi_101122284	ncbi_101122510	ncbi_101122837	ncbi_101123539	ncbi_114114429	ncbi_114115357	ncbi_114116340	ncbi_443103	ncbi_443169	ncbi_443171	ncbi_443548	ncbi_494435	ncbi_780483
GO:0071900	regulation of protein serine/threonine kinase activity	34	160	0.0221613	0.222479	ncbi_100147798	ncbi_100286738	ncbi_100286739	ncbi_100307047	ncbi_100820740	ncbi_101102150	ncbi_101102896	ncbi_101103484	ncbi_101105158	ncbi_101106636	ncbi_101107228	ncbi_101107639	ncbi_101108061	ncbi_101108643	ncbi_101108689	ncbi_101108786	ncbi_101109357	ncbi_101111848	ncbi_101115756	ncbi_101118842	ncbi_101118910	ncbi_101118974	ncbi_101118991	ncbi_101119059	ncbi_101121292	ncbi_101122097	ncbi_443068	ncbi_443074	ncbi_443103	ncbi_443371	ncbi_554257	ncbi_780460	ncbi_780504	ncbi_780507
GO:0016568	chromatin modification	65	339	0.0223889	0.222479	ncbi_100174984	ncbi_100216432	ncbi_100642178	ncbi_101101916	ncbi_101103235	ncbi_101103520	ncbi_101103543	ncbi_101103618	ncbi_101103648	ncbi_101104433	ncbi_101105057	ncbi_101105467	ncbi_101105964	ncbi_101106579	ncbi_101106632	ncbi_101106931	ncbi_101106983	ncbi_101106996	ncbi_101107789	ncbi_101107975	ncbi_101108012	ncbi_101108418	ncbi_101108494	ncbi_101108516	ncbi_101108702	ncbi_101109507	ncbi_101109972	ncbi_101110136	ncbi_101110557	ncbi_101110736	ncbi_101111580	ncbi_101111840	ncbi_101113630	ncbi_101113692	ncbi_101113816	ncbi_101113945	ncbi_101114756	ncbi_101115263	ncbi_101115617	ncbi_101115756	ncbi_101116398	ncbi_101116417	ncbi_101116455	ncbi_101116565
GO:0034341	response to interferon-gamma	7	20	0.0224905	0.222479	ncbi_100505388	ncbi_101104590	ncbi_101106474	ncbi_101113985	ncbi_101115037	ncbi_105603547	ncbi_114110581
GO:0035023	regulation of Rho protein signal transduction	7	20	0.0224905	0.222479	ncbi_100101231	ncbi_101105836	ncbi_101109511	ncbi_101110557	ncbi_101121947	ncbi_101123183	ncbi_443346
GO:0048469	cell maturation	13	48	0.0225087	0.222479	ncbi_100216434	ncbi_101103024	ncbi_101103859	ncbi_101105662	ncbi_101105836	ncbi_101106001	ncbi_101118631	ncbi_101119314	ncbi_101119787	ncbi_101121154	ncbi_101122284	ncbi_443139	ncbi_780511
GO:0051056	regulation of small GTPase mediated signal transduction	15	58	0.0225487	0.222479	ncbi_100101231	ncbi_100302306	ncbi_101105836	ncbi_101106996	ncbi_101107720	ncbi_101109511	ncbi_101110557	ncbi_101110888	ncbi_101113198	ncbi_101117698	ncbi_101121947	ncbi_101123183	ncbi_443074	ncbi_443346	ncbi_443371
GO:0001993	regulation of systemic arterial blood pressure by norepinephrine-epinephrine	2	2	0.0227489	0.222479	ncbi_100145865	ncbi_101108953
GO:0001996	positive regulation of heart rate by epinephrine-norepinephrine	2	2	0.0227489	0.222479	ncbi_100145865	ncbi_101108953
GO:0003321	positive regulation of blood pressure by epinephrine-norepinephrine	2	2	0.0227489	0.222479	ncbi_100145865	ncbi_101108953
GO:0009202	deoxyribonucleoside triphosphate biosynthetic process	2	2	0.0227489	0.222479	ncbi_100037674	ncbi_101107201
GO:0009212	pyrimidine deoxyribonucleoside triphosphate biosynthetic process	2	2	0.0227489	0.222479	ncbi_100037674	ncbi_101107201
GO:0014831	gastro-intestinal system smooth muscle contraction	2	2	0.0227489	0.222479	ncbi_101103485	ncbi_101115391
GO:0015937	coenzyme A biosynthetic process	2	2	0.0227489	0.222479	ncbi_101114816	ncbi_443186
GO:0019430	removal of superoxide radicals	2	2	0.0227489	0.222479	ncbi_101104966	ncbi_101112927
GO:0019731	antibacterial humoral response	2	2	0.0227489	0.222479	ncbi_101105160	ncbi_780465
GO:0033866	nucleoside bisphosphate biosynthetic process	2	2	0.0227489	0.222479	ncbi_101114816	ncbi_443186
GO:0034030	ribonucleoside bisphosphate biosynthetic process	2	2	0.0227489	0.222479	ncbi_101114816	ncbi_443186
GO:0034033	purine nucleoside bisphosphate biosynthetic process	2	2	0.0227489	0.222479	ncbi_101114816	ncbi_443186
GO:0035886	vascular smooth muscle cell differentiation	2	2	0.0227489	0.222479	ncbi_101110736	ncbi_101116565
GO:0040037	negative regulation of fibroblast growth factor receptor signaling pathway	2	2	0.0227489	0.222479	ncbi_101120138	ncbi_780483
GO:0060700	regulation of ribonuclease activity	2	2	0.0227489	0.222479	ncbi_101104783	ncbi_101113241
GO:0070426	positive regulation of nucleotide-binding oligomerization domain containing signaling pathway	2	2	0.0227489	0.222479	ncbi_101114654	ncbi_554263
GO:0071450	cellular response to oxygen radical	2	2	0.0227489	0.222479	ncbi_101104966	ncbi_101112927
GO:0071451	cellular response to superoxide	2	2	0.0227489	0.222479	ncbi_101104966	ncbi_101112927
GO:0098869	cellular oxidant detoxification	2	2	0.0227489	0.222479	ncbi_101104966	ncbi_101112927
GO:1990748	cellular detoxification	2	2	0.0227489	0.222479	ncbi_101104966	ncbi_101112927
GO:0043549	regulation of kinase activity	64	334	0.0235941	0.230149	ncbi_100147798	ncbi_100216432	ncbi_100216434	ncbi_100286738	ncbi_100286739	ncbi_100307047	ncbi_100820740	ncbi_101102150	ncbi_101102581	ncbi_101102896	ncbi_101102957	ncbi_101103028	ncbi_101103369	ncbi_101103484	ncbi_101104366	ncbi_101104783	ncbi_101105158	ncbi_101106636	ncbi_101107228	ncbi_101107460	ncbi_101107639	ncbi_101108061	ncbi_101108643	ncbi_101108689	ncbi_101108786	ncbi_101109357	ncbi_101109898	ncbi_101111848	ncbi_101113241	ncbi_101114094	ncbi_101114609	ncbi_101115001	ncbi_101115232	ncbi_101115756	ncbi_101117036	ncbi_101117245	ncbi_101118842	ncbi_101118910	ncbi_101118974	ncbi_101118991	ncbi_101119059	ncbi_101119321	ncbi_101120217	ncbi_101120591
GO:0060537	muscle tissue development	39	189	0.023699	0.230445	ncbi_100145865	ncbi_100216432	ncbi_100286738	ncbi_100286739	ncbi_101102067	ncbi_101102299	ncbi_101102437	ncbi_101103028	ncbi_101103536	ncbi_101104155	ncbi_101107196	ncbi_101109060	ncbi_101110136	ncbi_101114059	ncbi_101114590	ncbi_101114604	ncbi_101114641	ncbi_101114682	ncbi_101115143	ncbi_101115445	ncbi_101116455	ncbi_101116876	ncbi_101117548	ncbi_101117689	ncbi_101118068	ncbi_101119467	ncbi_101119493	ncbi_101121961	ncbi_101122284	ncbi_101122510	ncbi_101122677	ncbi_101122783	ncbi_101123539	ncbi_114114429	ncbi_114116340	ncbi_114117346	ncbi_443218	ncbi_443262	ncbi_443548
GO:0008544	epidermis development	19	79	0.0237465	0.230445	ncbi_100526798	ncbi_101103024	ncbi_101103800	ncbi_101105177	ncbi_101105574	ncbi_101107196	ncbi_101107819	ncbi_101108627	ncbi_101113697	ncbi_101115001	ncbi_101115142	ncbi_101116039	ncbi_101116565	ncbi_101118914	ncbi_101121185	ncbi_101123269	ncbi_443032	ncbi_654331	ncbi_654403
GO:0002891	positive regulation of immunoglobulin mediated immune response	5	12	0.024419	0.236096	ncbi_101102134	ncbi_101103648	ncbi_101108788	ncbi_101123054	ncbi_780465
GO:0016573	histone acetylation	18	74	0.0244634	0.236096	ncbi_100174984	ncbi_101101916	ncbi_101103618	ncbi_101104433	ncbi_101105964	ncbi_101106996	ncbi_101108418	ncbi_101109507	ncbi_101110136	ncbi_101113816	ncbi_101115756	ncbi_101116565	ncbi_101117449	ncbi_101118166	ncbi_101119334	ncbi_101120116	ncbi_101123364	ncbi_105609801
GO:0021700	developmental maturation	24	106	0.0246423	0.236096	ncbi_100216434	ncbi_101102017	ncbi_101103024	ncbi_101103859	ncbi_101105662	ncbi_101105836	ncbi_101106001	ncbi_101107819	ncbi_101109798	ncbi_101117879	ncbi_101118631	ncbi_101119314	ncbi_101119787	ncbi_101120159	ncbi_101121072	ncbi_101121154	ncbi_101122284	ncbi_443087	ncbi_443103	ncbi_443115	ncbi_443139	ncbi_780483	ncbi_780507	ncbi_780511
GO:0030336	negative regulation of cell migration	10	34	0.024704	0.236096	ncbi_100302636	ncbi_101107460	ncbi_101108061	ncbi_101111848	ncbi_101112075	ncbi_101112736	ncbi_101114095	ncbi_101118552	ncbi_101121145	ncbi_101121825
GO:0051271	negative regulation of cellular component movement	10	34	0.024704	0.236096	ncbi_100302636	ncbi_101107460	ncbi_101108061	ncbi_101111848	ncbi_101112075	ncbi_101112736	ncbi_101114095	ncbi_101118552	ncbi_101121145	ncbi_101121825
GO:2000146	negative regulation of cell motility	10	34	0.024704	0.236096	ncbi_100302636	ncbi_101107460	ncbi_101108061	ncbi_101111848	ncbi_101112075	ncbi_101112736	ncbi_101114095	ncbi_101118552	ncbi_101121145	ncbi_101121825
GO:0044087	regulation of cellular component biogenesis	55	282	0.0248667	0.23705	ncbi_100286738	ncbi_100302306	ncbi_100579169	ncbi_101101968	ncbi_101102150	ncbi_101102299	ncbi_101103028	ncbi_101103306	ncbi_101103864	ncbi_101104194	ncbi_101104295	ncbi_101104477	ncbi_101104651	ncbi_101105836	ncbi_101106757	ncbi_101106932	ncbi_101107438	ncbi_101107639	ncbi_101107720	ncbi_101107751	ncbi_101107975	ncbi_101108061	ncbi_101108646	ncbi_101108836	ncbi_101109511	ncbi_101109631	ncbi_101109786	ncbi_101110314	ncbi_101110761	ncbi_101111543	ncbi_101111940	ncbi_101113308	ncbi_101113647	ncbi_101114907	ncbi_101115002	ncbi_101115982	ncbi_101116735	ncbi_101116876	ncbi_101117297	ncbi_101117556	ncbi_101118356	ncbi_101118504	ncbi_101118632	ncbi_101119930
GO:0097305	response to alcohol	16	64	0.0256936	0.244315	ncbi_100216432	ncbi_100307048	ncbi_100579169	ncbi_101104718	ncbi_101107819	ncbi_101110314	ncbi_101112193	ncbi_101112667	ncbi_101118458	ncbi_101119000	ncbi_101119104	ncbi_101123584	ncbi_443235	ncbi_493773	ncbi_494191	ncbi_677670
GO:0007411	axon guidance	15	59	0.0261499	0.24803	ncbi_101102951	ncbi_101103515	ncbi_101106001	ncbi_101106161	ncbi_101107288	ncbi_101116868	ncbi_101119554	ncbi_101121145	ncbi_101122223	ncbi_101122928	ncbi_101123143	ncbi_105607800	ncbi_443103	ncbi_443454	ncbi_780482
GO:0043009	chordate embryonic development	44	219	0.0263182	0.248578	ncbi_100286739	ncbi_101102051	ncbi_101102437	ncbi_101103218	ncbi_101103543	ncbi_101103742	ncbi_101104155	ncbi_101104366	ncbi_101104390	ncbi_101105924	ncbi_101106636	ncbi_101107735	ncbi_101108379	ncbi_101108516	ncbi_101112193	ncbi_101114019	ncbi_101114095	ncbi_101114233	ncbi_101115712	ncbi_101116170	ncbi_101116565	ncbi_101117430	ncbi_101117440	ncbi_101118965	ncbi_101118973	ncbi_101119467	ncbi_101120159	ncbi_101120343	ncbi_101120694	ncbi_101121042	ncbi_101121947	ncbi_101122284	ncbi_101122639	ncbi_101122783	ncbi_114115318	ncbi_443068	ncbi_443103	ncbi_443116	ncbi_443169	ncbi_443171	ncbi_443548	ncbi_494191	ncbi_780483	ncbi_780507
GO:0061041	regulation of wound healing	12	44	0.0263394	0.248578	ncbi_101104966	ncbi_101107639	ncbi_101109511	ncbi_101110314	ncbi_101118190	ncbi_101118979	ncbi_101121292	ncbi_101122202	ncbi_101122999	ncbi_443010	ncbi_554263	ncbi_654331
GO:0002688	regulation of leukocyte chemotaxis	13	49	0.026535	0.249799	ncbi_101108939	ncbi_101111615	ncbi_101112075	ncbi_101114243	ncbi_101115840	ncbi_101117971	ncbi_101118552	ncbi_101120217	ncbi_101121145	ncbi_101121292	ncbi_101121825	ncbi_443103	ncbi_780465
GO:0048589	developmental growth	32	151	0.0268017	0.249876	ncbi_100142657	ncbi_101102299	ncbi_101104155	ncbi_101105830	ncbi_101107819	ncbi_101107975	ncbi_101108516	ncbi_101108583	ncbi_101109910	ncbi_101112193	ncbi_101112660	ncbi_101112949	ncbi_101114816	ncbi_101116509	ncbi_101116855	ncbi_101118190	ncbi_101118301	ncbi_101119554	ncbi_101120096	ncbi_101120972	ncbi_101122223	ncbi_101122284	ncbi_101122961	ncbi_114112914	ncbi_114116090	ncbi_443074	ncbi_443103	ncbi_443238	ncbi_443333	ncbi_443419	ncbi_443548	ncbi_494191
GO:0008156	negative regulation of DNA replication	3	5	0.0270065	0.249876	ncbi_101111580	ncbi_101114958	ncbi_101122527
GO:0045823	positive regulation of heart contraction	3	5	0.0270065	0.249876	ncbi_100145865	ncbi_100169940	ncbi_101108953
GO:0051303	establishment of chromosome localization	3	5	0.0270065	0.249876	ncbi_101105594	ncbi_101109979	ncbi_101112149
GO:0071241	cellular response to inorganic substance	3	5	0.0270065	0.249876	ncbi_101109275	ncbi_101112561	ncbi_101117394
GO:0090288	negative regulation of cellular response to growth factor stimulus	3	5	0.0270065	0.249876	ncbi_101104991	ncbi_101120138	ncbi_780483
GO:1903524	positive regulation of blood circulation	3	5	0.0270065	0.249876	ncbi_100145865	ncbi_100169940	ncbi_101108953
GO:0014070	response to organic cyclic compound	62	325	0.0277657	0.256272	ncbi_100174984	ncbi_100286738	ncbi_100286739	ncbi_100307048	ncbi_100579169	ncbi_101102067	ncbi_101102299	ncbi_101102517	ncbi_101104366	ncbi_101104718	ncbi_101105292	ncbi_101105735	ncbi_101107187	ncbi_101107819	ncbi_101108619	ncbi_101108953	ncbi_101109144	ncbi_101109275	ncbi_101109483	ncbi_101109786	ncbi_101110136	ncbi_101110299	ncbi_101110314	ncbi_101110819	ncbi_101111326	ncbi_101112193	ncbi_101112561	ncbi_101112591	ncbi_101112782	ncbi_101113939	ncbi_101114854	ncbi_101115001	ncbi_101115263	ncbi_101116039	ncbi_101116560	ncbi_101116565	ncbi_101118458	ncbi_101118665	ncbi_101119000	ncbi_101119104	ncbi_101119706	ncbi_101121296	ncbi_101121425	ncbi_101122722
GO:1901362	organic cyclic compound biosynthetic process	333	2016	0.0279432	0.257282	ncbi_100037674	ncbi_100037702	ncbi_100135447	ncbi_100135687	ncbi_100137067	ncbi_100144758	ncbi_100147707	ncbi_100174984	ncbi_100192428	ncbi_100216432	ncbi_100216434	ncbi_100217409	ncbi_100270789	ncbi_100286738	ncbi_100286739	ncbi_100294646	ncbi_100302636	ncbi_100307035	ncbi_100500776	ncbi_100642178	ncbi_100653388	ncbi_101101844	ncbi_101101867	ncbi_101101916	ncbi_101101983	ncbi_101101995	ncbi_101102051	ncbi_101102134	ncbi_101102299	ncbi_101102373	ncbi_101102437	ncbi_101102517	ncbi_101102544	ncbi_101102586	ncbi_101102686	ncbi_101102764	ncbi_101102976	ncbi_101103235	ncbi_101103276	ncbi_101103485	ncbi_101103514	ncbi_101103520	ncbi_101103536	ncbi_101103609
GO:0048646	anatomical structure formation involved in morphogenesis	98	542	0.0288583	0.265061	ncbi_100125616	ncbi_100286738	ncbi_100307048	ncbi_100820737	ncbi_101102051	ncbi_101102299	ncbi_101102437	ncbi_101102790	ncbi_101102896	ncbi_101102951	ncbi_101103484	ncbi_101103485	ncbi_101103514	ncbi_101103543	ncbi_101103800	ncbi_101104155	ncbi_101104991	ncbi_101105158	ncbi_101105541	ncbi_101105675	ncbi_101105683	ncbi_101106636	ncbi_101106801	ncbi_101107196	ncbi_101107228	ncbi_101107460	ncbi_101107819	ncbi_101107975	ncbi_101108061	ncbi_101108379	ncbi_101108643	ncbi_101109786	ncbi_101110395	ncbi_101110506	ncbi_101111323	ncbi_101111580	ncbi_101112193	ncbi_101112736	ncbi_101112970	ncbi_101113412	ncbi_101114095	ncbi_101114163	ncbi_101114233	ncbi_101114403
GO:0007266	Rho protein signal transduction	7	21	0.0294547	0.266741	ncbi_100101231	ncbi_101105836	ncbi_101109511	ncbi_101110557	ncbi_101121947	ncbi_101123183	ncbi_443346
GO:0030835	negative regulation of actin filament depolymerization	7	21	0.0294547	0.266741	ncbi_100579169	ncbi_101101968	ncbi_101104477	ncbi_101106757	ncbi_101107431	ncbi_101123369	ncbi_114117265
GO:0042439	ethanolamine-containing compound metabolic process	7	21	0.0294547	0.266741	ncbi_100307047	ncbi_101105058	ncbi_101106116	ncbi_101107639	ncbi_101108821	ncbi_101111606	ncbi_101113448
GO:0043242	negative regulation of protein complex disassembly	7	21	0.0294547	0.266741	ncbi_100579169	ncbi_101101968	ncbi_101104477	ncbi_101106757	ncbi_101107431	ncbi_101123369	ncbi_114117265
GO:1901880	negative regulation of protein depolymerization	7	21	0.0294547	0.266741	ncbi_100579169	ncbi_101101968	ncbi_101104477	ncbi_101106757	ncbi_101107431	ncbi_101123369	ncbi_114117265
GO:0032103	positive regulation of response to external stimulus	16	65	0.0294651	0.266741	ncbi_101108583	ncbi_101108939	ncbi_101111615	ncbi_101114243	ncbi_101115840	ncbi_101117971	ncbi_101118842	ncbi_101120217	ncbi_101121145	ncbi_101121292	ncbi_443074	ncbi_443087	ncbi_443103	ncbi_443169	ncbi_443238	ncbi_780465
GO:0018394	peptidyl-lysine acetylation	19	81	0.0303149	0.273215	ncbi_100174984	ncbi_101101916	ncbi_101103618	ncbi_101104433	ncbi_101105964	ncbi_101106996	ncbi_101108418	ncbi_101109507	ncbi_101110136	ncbi_101113816	ncbi_101115319	ncbi_101115756	ncbi_101116565	ncbi_101117449	ncbi_101118166	ncbi_101119334	ncbi_101120116	ncbi_101123364	ncbi_105609801
GO:0002573	myeloid leukocyte differentiation	24	108	0.0303251	0.273215	ncbi_100286738	ncbi_101106996	ncbi_101107735	ncbi_101108097	ncbi_101109059	ncbi_101111848	ncbi_101113274	ncbi_101113412	ncbi_101115743	ncbi_101116615	ncbi_101117971	ncbi_101118781	ncbi_101118842	ncbi_101119314	ncbi_101121455	ncbi_101122722	ncbi_101122961	ncbi_443103	ncbi_443218	ncbi_443371	ncbi_443419	ncbi_677670	ncbi_780483	ncbi_780504
GO:0006275	regulation of DNA replication	14	55	0.0307133	0.274686	ncbi_100216432	ncbi_101102051	ncbi_101104810	ncbi_101105877	ncbi_101111580	ncbi_101113896	ncbi_101114958	ncbi_101117394	ncbi_101120651	ncbi_101122527	ncbi_101123038	ncbi_101123667	ncbi_443074	ncbi_443371
GO:0034654	nucleobase-containing compound biosynthetic process	320	1937	0.0307956	0.274686	ncbi_100037674	ncbi_100135447	ncbi_100135687	ncbi_100137067	ncbi_100144758	ncbi_100147707	ncbi_100174984	ncbi_100192428	ncbi_100216432	ncbi_100216434	ncbi_100217409	ncbi_100270789	ncbi_100286738	ncbi_100286739	ncbi_100294646	ncbi_100302636	ncbi_100307035	ncbi_100500776	ncbi_100642178	ncbi_100653388	ncbi_101101844	ncbi_101101867	ncbi_101101916	ncbi_101101983	ncbi_101101995	ncbi_101102051	ncbi_101102134	ncbi_101102299	ncbi_101102373	ncbi_101102437	ncbi_101102517	ncbi_101102544	ncbi_101102586	ncbi_101102686	ncbi_101102764	ncbi_101103235	ncbi_101103276	ncbi_101103485	ncbi_101103514	ncbi_101103520	ncbi_101103536	ncbi_101103609	ncbi_101103742	ncbi_101103783
GO:0048285	organelle fission	51	262	0.0308052	0.274686	ncbi_100144758	ncbi_100216432	ncbi_101102581	ncbi_101102582	ncbi_101103869	ncbi_101104964	ncbi_101105158	ncbi_101106643	ncbi_101106932	ncbi_101107045	ncbi_101107536	ncbi_101107819	ncbi_101108061	ncbi_101108466	ncbi_101108646	ncbi_101108989	ncbi_101109275	ncbi_101109979	ncbi_101110149	ncbi_101110327	ncbi_101111159	ncbi_101112148	ncbi_101112734	ncbi_101113643	ncbi_101113822	ncbi_101114019	ncbi_101114492	ncbi_101115053	ncbi_101115324	ncbi_101115712	ncbi_101115762	ncbi_101116197	ncbi_101116417	ncbi_101116822	ncbi_101117037	ncbi_101117252	ncbi_101117344	ncbi_101117500	ncbi_101120511	ncbi_101120520	ncbi_101120550	ncbi_101120591	ncbi_101120694	ncbi_101121358
GO:0042692	muscle cell differentiation	37	181	0.0308098	0.274686	ncbi_100216432	ncbi_100286738	ncbi_100642178	ncbi_101102299	ncbi_101103235	ncbi_101103397	ncbi_101104155	ncbi_101104538	ncbi_101107228	ncbi_101107975	ncbi_101108012	ncbi_101110736	ncbi_101112591	ncbi_101112806	ncbi_101114019	ncbi_101114059	ncbi_101114208	ncbi_101114682	ncbi_101115695	ncbi_101115891	ncbi_101116565	ncbi_101116618	ncbi_101116716	ncbi_101116876	ncbi_101118190	ncbi_101118379	ncbi_101121145	ncbi_101122510	ncbi_101123082	ncbi_101123618	ncbi_105606759	ncbi_443074	ncbi_443103	ncbi_443110	ncbi_443139	ncbi_443325	ncbi_443548
GO:0007017	microtubule-based process	61	321	0.0309796	0.274686	ncbi_100216432	ncbi_101102150	ncbi_101102581	ncbi_101102677	ncbi_101103515	ncbi_101103758	ncbi_101104278	ncbi_101104295	ncbi_101104783	ncbi_101105683	ncbi_101106102	ncbi_101106631	ncbi_101107228	ncbi_101107720	ncbi_101108583	ncbi_101108786	ncbi_101109254	ncbi_101110149	ncbi_101110888	ncbi_101111565	ncbi_101112232	ncbi_101112734	ncbi_101112751	ncbi_101113175	ncbi_101113241	ncbi_101113255	ncbi_101113439	ncbi_101113519	ncbi_101114173	ncbi_101115715	ncbi_101116014	ncbi_101116098	ncbi_101116493	ncbi_101116509	ncbi_101116809	ncbi_101117037	ncbi_101117344	ncbi_101118162	ncbi_101118486	ncbi_101118902	ncbi_101118973	ncbi_101119378	ncbi_101120138	ncbi_101120390
GO:0009892	negative regulation of metabolic process	136	777	0.0309876	0.274686	ncbi_100034672	ncbi_100037661	ncbi_100135447	ncbi_100135687	ncbi_100137067	ncbi_100216434	ncbi_100302636	ncbi_100307035	ncbi_100500776	ncbi_101102067	ncbi_101102150	ncbi_101103369	ncbi_101103515	ncbi_101103961	ncbi_101104361	ncbi_101104366	ncbi_101104440	ncbi_101104482	ncbi_101104631	ncbi_101104783	ncbi_101105057	ncbi_101105541	ncbi_101105675	ncbi_101105814	ncbi_101106899	ncbi_101107077	ncbi_101107187	ncbi_101107228	ncbi_101107639	ncbi_101107699	ncbi_101107751	ncbi_101107819	ncbi_101107854	ncbi_101108412	ncbi_101108418	ncbi_101108619	ncbi_101108627	ncbi_101108643	ncbi_101108689	ncbi_101108786	ncbi_101108953	ncbi_101109051	ncbi_101109094	ncbi_101109187
GO:0048729	tissue morphogenesis	52	268	0.0310814	0.274686	ncbi_100101231	ncbi_100145865	ncbi_100286738	ncbi_100302636	ncbi_100303604	ncbi_101102150	ncbi_101102437	ncbi_101103028	ncbi_101103515	ncbi_101104056	ncbi_101106385	ncbi_101106636	ncbi_101106801	ncbi_101107196	ncbi_101107777	ncbi_101107819	ncbi_101107975	ncbi_101108880	ncbi_101111580	ncbi_101112193	ncbi_101112949	ncbi_101113341	ncbi_101113884	ncbi_101114095	ncbi_101114163	ncbi_101114604	ncbi_101116320	ncbi_101116565	ncbi_101116855	ncbi_101117548	ncbi_101117853	ncbi_101118337	ncbi_101119787	ncbi_101121444	ncbi_101121943	ncbi_101121961	ncbi_101122284	ncbi_101122961	ncbi_101123539	ncbi_105607800	ncbi_114114429	ncbi_114116340	ncbi_443074	ncbi_443140
GO:0030168	platelet activation	12	45	0.0311432	0.274686	ncbi_100820755	ncbi_101103306	ncbi_101107639	ncbi_101108643	ncbi_101115330	ncbi_101118979	ncbi_101120369	ncbi_101120390	ncbi_101121292	ncbi_101122202	ncbi_443010	ncbi_554263
GO:0042493	response to drug	12	45	0.0311432	0.274686	ncbi_100286738	ncbi_101101916	ncbi_101107438	ncbi_101110581	ncbi_101111848	ncbi_101113198	ncbi_101119000	ncbi_101119350	ncbi_101120928	ncbi_101122722	ncbi_105605046	ncbi_443533
GO:0018393	internal peptidyl-lysine acetylation	18	76	0.0314577	0.276813	ncbi_100174984	ncbi_101101916	ncbi_101103618	ncbi_101104433	ncbi_101105964	ncbi_101106996	ncbi_101108418	ncbi_101109507	ncbi_101110136	ncbi_101113816	ncbi_101115756	ncbi_101116565	ncbi_101117449	ncbi_101118166	ncbi_101119334	ncbi_101120116	ncbi_101123364	ncbi_105609801
GO:0032663	regulation of interleukin-2 production	6	17	0.0325915	0.285459	ncbi_101105675	ncbi_101110813	ncbi_101111370	ncbi_101116560	ncbi_101122961	ncbi_443419
GO:0051053	negative regulation of DNA metabolic process	6	17	0.0325915	0.285459	ncbi_101110557	ncbi_101111580	ncbi_101111848	ncbi_101114095	ncbi_101114958	ncbi_101122527
GO:0019219	regulation of nucleobase-containing compound metabolic process	295	1780	0.032748	0.28572	ncbi_100135447	ncbi_100135687	ncbi_100137067	ncbi_100144758	ncbi_100147707	ncbi_100174984	ncbi_100192428	ncbi_100216432	ncbi_100216434	ncbi_100286738	ncbi_100286739	ncbi_100294646	ncbi_100302636	ncbi_100307035	ncbi_100500776	ncbi_100642178	ncbi_100653388	ncbi_101101844	ncbi_101101916	ncbi_101101995	ncbi_101102051	ncbi_101102134	ncbi_101102299	ncbi_101102373	ncbi_101102437	ncbi_101102517	ncbi_101102544	ncbi_101102586	ncbi_101102686	ncbi_101103235	ncbi_101103485	ncbi_101103514	ncbi_101103520	ncbi_101103536	ncbi_101103648	ncbi_101103742	ncbi_101104056	ncbi_101104142	ncbi_101104155	ncbi_101104333	ncbi_101104389	ncbi_101104433	ncbi_101104440	ncbi_101104533
GO:0001676	long-chain fatty acid metabolic process	8	26	0.032924	0.28572	ncbi_101109049	ncbi_101109927	ncbi_101118274	ncbi_101119706	ncbi_101121072	ncbi_101121185	ncbi_101121789	ncbi_443551
GO:0030183	B cell differentiation	8	26	0.032924	0.28572	ncbi_101108643	ncbi_101110813	ncbi_101112331	ncbi_101118884	ncbi_101122961	ncbi_101123298	ncbi_443419	ncbi_780504
GO:0072577	endothelial cell apoptotic process	8	26	0.032924	0.28572	ncbi_101104966	ncbi_101105455	ncbi_101107438	ncbi_101108061	ncbi_101110073	ncbi_101120928	ncbi_443087	ncbi_780483
GO:0010721	negative regulation of cell development	22	98	0.0333142	0.288088	ncbi_100526668	ncbi_101105814	ncbi_101105830	ncbi_101107228	ncbi_101107975	ncbi_101109511	ncbi_101110149	ncbi_101110593	ncbi_101114972	ncbi_101116444	ncbi_101117451	ncbi_101118162	ncbi_101118728	ncbi_101119064	ncbi_101119124	ncbi_101120096	ncbi_101120842	ncbi_101122223	ncbi_101122279	ncbi_101122928	ncbi_101123413	ncbi_493773
GO:0051240	positive regulation of multicellular organismal process	69	370	0.0333496	0.288088	ncbi_100145865	ncbi_100169940	ncbi_100192422	ncbi_100194428	ncbi_100286738	ncbi_100303604	ncbi_100642178	ncbi_101101844	ncbi_101102134	ncbi_101103369	ncbi_101103485	ncbi_101103648	ncbi_101104155	ncbi_101105160	ncbi_101105574	ncbi_101105675	ncbi_101106474	ncbi_101106996	ncbi_101107460	ncbi_101107699	ncbi_101107819	ncbi_101108061	ncbi_101108627	ncbi_101108788	ncbi_101108794	ncbi_101108953	ncbi_101110361	ncbi_101110813	ncbi_101111370	ncbi_101111848	ncbi_101111901	ncbi_101114672	ncbi_101114816	ncbi_101115001	ncbi_101115391	ncbi_101115840	ncbi_101116039	ncbi_101116560	ncbi_101117247	ncbi_101117553	ncbi_101117971	ncbi_101118842	ncbi_101119064	ncbi_101119467
GO:0051494	negative regulation of cytoskeleton organization	16	66	0.0336309	0.289855	ncbi_100579169	ncbi_101101968	ncbi_101104477	ncbi_101105836	ncbi_101106102	ncbi_101106631	ncbi_101106757	ncbi_101107431	ncbi_101113175	ncbi_101116809	ncbi_101118504	ncbi_101121357	ncbi_101123146	ncbi_101123183	ncbi_101123369	ncbi_114117265
GO:0002009	morphogenesis of an epithelium	42	211	0.0337647	0.290346	ncbi_100286738	ncbi_100302636	ncbi_101102150	ncbi_101103028	ncbi_101103515	ncbi_101104056	ncbi_101106385	ncbi_101106636	ncbi_101106801	ncbi_101107196	ncbi_101107777	ncbi_101107819	ncbi_101107975	ncbi_101108880	ncbi_101111580	ncbi_101112193	ncbi_101113884	ncbi_101114095	ncbi_101114604	ncbi_101116320	ncbi_101116565	ncbi_101116855	ncbi_101117853	ncbi_101118337	ncbi_101119787	ncbi_101121444	ncbi_101121943	ncbi_101122284	ncbi_101122961	ncbi_101123539	ncbi_105607800	ncbi_114114429	ncbi_443074	ncbi_443140	ncbi_443169	ncbi_443171	ncbi_443412	ncbi_443419	ncbi_443548	ncbi_780482	ncbi_780483	ncbi_780507
GO:0032774	RNA biosynthetic process	293	1769	0.034181	0.293257	ncbi_100135447	ncbi_100135687	ncbi_100137067	ncbi_100144758	ncbi_100174984	ncbi_100192428	ncbi_100216432	ncbi_100216434	ncbi_100217409	ncbi_100270789	ncbi_100286738	ncbi_100286739	ncbi_100294646	ncbi_100302636	ncbi_100307035	ncbi_100500776	ncbi_100642178	ncbi_100653388	ncbi_101101844	ncbi_101101916	ncbi_101101983	ncbi_101101995	ncbi_101102051	ncbi_101102134	ncbi_101102299	ncbi_101102373	ncbi_101102437	ncbi_101102517	ncbi_101102544	ncbi_101102586	ncbi_101102686	ncbi_101103235	ncbi_101103485	ncbi_101103514	ncbi_101103520	ncbi_101103536	ncbi_101103609	ncbi_101103742	ncbi_101103783	ncbi_101104056	ncbi_101104142	ncbi_101104155	ncbi_101104333	ncbi_101104389
GO:0030099	myeloid cell differentiation	35	171	0.034345	0.293577	ncbi_100286738	ncbi_101102437	ncbi_101104366	ncbi_101105964	ncbi_101106996	ncbi_101107735	ncbi_101108097	ncbi_101108643	ncbi_101108868	ncbi_101109059	ncbi_101110557	ncbi_101111848	ncbi_101112008	ncbi_101113274	ncbi_101113412	ncbi_101115743	ncbi_101116170	ncbi_101116413	ncbi_101116565	ncbi_101116615	ncbi_101117971	ncbi_101118781	ncbi_101118842	ncbi_101119314	ncbi_101121455	ncbi_101122722	ncbi_101122961	ncbi_101123369	ncbi_443103	ncbi_443218	ncbi_443371	ncbi_443419	ncbi_677670	ncbi_780483	ncbi_780504
GO:0002279	mast cell activation involved in immune response	4	9	0.034531	0.293577	ncbi_101103771	ncbi_101111171	ncbi_101114907	ncbi_780504
GO:0045576	mast cell activation	4	9	0.034531	0.293577	ncbi_101103771	ncbi_101111171	ncbi_101114907	ncbi_780504
GO:0086009	membrane repolarization	4	9	0.034531	0.293577	ncbi_101107228	ncbi_101115623	ncbi_101122284	ncbi_101123143
GO:0007067	mitotic nuclear division	15	61	0.0346071	0.293577	ncbi_101104964	ncbi_101105158	ncbi_101107536	ncbi_101108061	ncbi_101108466	ncbi_101112148	ncbi_101112734	ncbi_101115053	ncbi_101115324	ncbi_101120520	ncbi_101120591	ncbi_101120694	ncbi_114115318	ncbi_443325	ncbi_443548
GO:0031047	gene silencing by RNA	5	13	0.0348563	0.293711	ncbi_101102150	ncbi_101104366	ncbi_101110819	ncbi_101111326	ncbi_101119260
GO:0042634	regulation of hair cycle	5	13	0.0348563	0.293711	ncbi_100303604	ncbi_101107819	ncbi_101119064	ncbi_101121868	ncbi_443171
GO:0045191	regulation of isotype switching	5	13	0.0348563	0.293711	ncbi_101102134	ncbi_101103648	ncbi_101108788	ncbi_101110557	ncbi_101123054
GO:0030834	regulation of actin filament depolymerization	9	31	0.03503	0.293862	ncbi_100579169	ncbi_101101968	ncbi_101104477	ncbi_101106757	ncbi_101107431	ncbi_101113175	ncbi_101118388	ncbi_101123369	ncbi_114117265
GO:1901879	regulation of protein depolymerization	9	31	0.03503	0.293862	ncbi_100579169	ncbi_101101968	ncbi_101104477	ncbi_101106757	ncbi_101107431	ncbi_101113175	ncbi_101118388	ncbi_101123369	ncbi_114117265
GO:0051783	regulation of nuclear division	14	56	0.0354582	0.296198	ncbi_101104964	ncbi_101105158	ncbi_101107536	ncbi_101107819	ncbi_101108061	ncbi_101108466	ncbi_101112148	ncbi_101112734	ncbi_101114019	ncbi_101115053	ncbi_101120520	ncbi_101120591	ncbi_443325	ncbi_443548
GO:0006475	internal protein amino acid acetylation	18	77	0.0354652	0.296198	ncbi_100174984	ncbi_101101916	ncbi_101103618	ncbi_101104433	ncbi_101105964	ncbi_101106996	ncbi_101108418	ncbi_101109507	ncbi_101110136	ncbi_101113816	ncbi_101115756	ncbi_101116565	ncbi_101117449	ncbi_101118166	ncbi_101119334	ncbi_101120116	ncbi_101123364	ncbi_105609801
GO:0090066	regulation of anatomical structure size	41	206	0.0356606	0.297171	ncbi_100169940	ncbi_100302306	ncbi_100579169	ncbi_101101968	ncbi_101102951	ncbi_101103028	ncbi_101104182	ncbi_101104477	ncbi_101105636	ncbi_101105830	ncbi_101106757	ncbi_101106932	ncbi_101107228	ncbi_101107431	ncbi_101107639	ncbi_101108836	ncbi_101109511	ncbi_101110314	ncbi_101113175	ncbi_101113308	ncbi_101113647	ncbi_101113754	ncbi_101117297	ncbi_101117556	ncbi_101118388	ncbi_101118632	ncbi_101118974	ncbi_101119321	ncbi_101119554	ncbi_101119787	ncbi_101119997	ncbi_101120096	ncbi_101121054	ncbi_101122223	ncbi_101122994	ncbi_101123369	ncbi_114117265	ncbi_443103	ncbi_443139	ncbi_443533	ncbi_493773
GO:0050878	regulation of body fluid levels	47	241	0.035875	0.2983	ncbi_100135447	ncbi_100307048	ncbi_100820755	ncbi_101102677	ncbi_101103024	ncbi_101103198	ncbi_101103306	ncbi_101104966	ncbi_101105574	ncbi_101107639	ncbi_101108643	ncbi_101109430	ncbi_101110375	ncbi_101110931	ncbi_101112196	ncbi_101112927	ncbi_101114557	ncbi_101115330	ncbi_101115814	ncbi_101115840	ncbi_101116424	ncbi_101117205	ncbi_101117698	ncbi_101118484	ncbi_101118974	ncbi_101118979	ncbi_101120369	ncbi_101120390	ncbi_101120928	ncbi_101121292	ncbi_101122202	ncbi_101122961	ncbi_101122999	ncbi_105603814	ncbi_106990414	ncbi_114109686	ncbi_114109701	ncbi_114109702	ncbi_443010	ncbi_443032	ncbi_443074	ncbi_443085	ncbi_443103	ncbi_443249
GO:0007517	muscle organ development	28	132	0.0360752	0.299094	ncbi_100101231	ncbi_100145865	ncbi_100286738	ncbi_101102299	ncbi_101102437	ncbi_101103536	ncbi_101104155	ncbi_101105659	ncbi_101107196	ncbi_101107807	ncbi_101109060	ncbi_101112149	ncbi_101114059	ncbi_101114163	ncbi_101114590	ncbi_101114641	ncbi_101116876	ncbi_101117548	ncbi_101118068	ncbi_101119467	ncbi_101119560	ncbi_101121961	ncbi_101122284	ncbi_114116340	ncbi_443169	ncbi_443218	ncbi_443262	ncbi_443548
GO:0032231	regulation of actin filament bundle assembly	13	51	0.0361289	0.299094	ncbi_101104295	ncbi_101104651	ncbi_101105836	ncbi_101107438	ncbi_101108061	ncbi_101109786	ncbi_101110761	ncbi_101115002	ncbi_101118504	ncbi_101120897	ncbi_101123146	ncbi_101123183	ncbi_443169
GO:0042113	B cell activation	20	88	0.0364996	0.301501	ncbi_100286738	ncbi_101102134	ncbi_101103276	ncbi_101103648	ncbi_101107639	ncbi_101108643	ncbi_101108788	ncbi_101110557	ncbi_101110813	ncbi_101112331	ncbi_101114854	ncbi_101118884	ncbi_101122360	ncbi_101122961	ncbi_101123054	ncbi_101123298	ncbi_443419	ncbi_554263	ncbi_780465	ncbi_780504
GO:2000736	regulation of stem cell differentiation	11	41	0.0366031	0.301696	ncbi_101102437	ncbi_101106385	ncbi_101108061	ncbi_101114641	ncbi_101117440	ncbi_101119467	ncbi_101122097	ncbi_443169	ncbi_443171	ncbi_443242	ncbi_443483
GO:0018130	heterocycle biosynthetic process	323	1964	0.0369907	0.304226	ncbi_100037674	ncbi_100135447	ncbi_100135687	ncbi_100137067	ncbi_100144758	ncbi_100147707	ncbi_100174984	ncbi_100192428	ncbi_100216432	ncbi_100216434	ncbi_100217409	ncbi_100270789	ncbi_100286738	ncbi_100286739	ncbi_100294646	ncbi_100302636	ncbi_100307035	ncbi_100500776	ncbi_100642178	ncbi_100653388	ncbi_101101844	ncbi_101101867	ncbi_101101916	ncbi_101101983	ncbi_101101995	ncbi_101102051	ncbi_101102134	ncbi_101102299	ncbi_101102373	ncbi_101102437	ncbi_101102517	ncbi_101102544	ncbi_101102586	ncbi_101102686	ncbi_101102764	ncbi_101103235	ncbi_101103276	ncbi_101103485	ncbi_101103514	ncbi_101103520	ncbi_101103536	ncbi_101103609	ncbi_101103742	ncbi_101103783
GO:0006094	gluconeogenesis	7	22	0.0377367	0.30768	ncbi_101106996	ncbi_101111848	ncbi_101115756	ncbi_101118068	ncbi_101118733	ncbi_101121620	ncbi_443264
GO:0006111	regulation of gluconeogenesis	7	22	0.0377367	0.30768	ncbi_101106996	ncbi_101111848	ncbi_101115756	ncbi_101118068	ncbi_101118733	ncbi_101121620	ncbi_443264
GO:0019319	hexose biosynthetic process	7	22	0.0377367	0.30768	ncbi_101106996	ncbi_101111848	ncbi_101115756	ncbi_101118068	ncbi_101118733	ncbi_101121620	ncbi_443264
GO:0046364	monosaccharide biosynthetic process	7	22	0.0377367	0.30768	ncbi_101106996	ncbi_101111848	ncbi_101115756	ncbi_101118068	ncbi_101118733	ncbi_101121620	ncbi_443264
GO:0051179	localization	577	3607	0.0379231	0.308534	ncbi_100034672	ncbi_100036757	ncbi_100037686	ncbi_100101231	ncbi_100125355	ncbi_100125627	ncbi_100137067	ncbi_100147707	ncbi_100147786	ncbi_100170324	ncbi_100174984	ncbi_100191064	ncbi_100192422	ncbi_100216432	ncbi_100217405	ncbi_100270789	ncbi_100286738	ncbi_100286739	ncbi_100302303	ncbi_100302305	ncbi_100302306	ncbi_100302554	ncbi_100302636	ncbi_100303608	ncbi_100307038	ncbi_100307039	ncbi_100307044	ncbi_100307048	ncbi_100505388	ncbi_100526668	ncbi_100579169	ncbi_100642178	ncbi_100820737	ncbi_100820755	ncbi_101101916	ncbi_101101995	ncbi_101102067	ncbi_101102076	ncbi_101102115	ncbi_101102133	ncbi_101102150	ncbi_101102234	ncbi_101102280	ncbi_101102287
GO:0014031	mesenchymal cell development	16	67	0.0382112	0.308881	ncbi_101102437	ncbi_101106385	ncbi_101107196	ncbi_101107819	ncbi_101107975	ncbi_101108061	ncbi_101114019	ncbi_101114641	ncbi_101117440	ncbi_101119467	ncbi_101122097	ncbi_101122223	ncbi_443169	ncbi_443171	ncbi_443242	ncbi_443483
GO:0042476	odontogenesis	16	67	0.0382112	0.308881	ncbi_100037695	ncbi_101104056	ncbi_101105675	ncbi_101107819	ncbi_101108764	ncbi_101109372	ncbi_101110169	ncbi_101114019	ncbi_101116868	ncbi_101118068	ncbi_101118728	ncbi_101119064	ncbi_101119919	ncbi_101121444	ncbi_443074	ncbi_443483
GO:0048864	stem cell development	16	67	0.0382112	0.308881	ncbi_101102437	ncbi_101106385	ncbi_101107196	ncbi_101107819	ncbi_101107975	ncbi_101108061	ncbi_101114019	ncbi_101114641	ncbi_101117440	ncbi_101119467	ncbi_101122097	ncbi_101122223	ncbi_443169	ncbi_443171	ncbi_443242	ncbi_443483
GO:0046486	glycerolipid metabolic process	33	161	0.0383092	0.309011	ncbi_100125355	ncbi_100302303	ncbi_100307035	ncbi_100820740	ncbi_101102150	ncbi_101102341	ncbi_101102896	ncbi_101107228	ncbi_101107677	ncbi_101108059	ncbi_101108766	ncbi_101108821	ncbi_101109927	ncbi_101110535	ncbi_101110908	ncbi_101111606	ncbi_101113448	ncbi_101114609	ncbi_101115654	ncbi_101115927	ncbi_101116385	ncbi_101116992	ncbi_101117331	ncbi_101118068	ncbi_101118274	ncbi_101119000	ncbi_101120727	ncbi_101120972	ncbi_101121154	ncbi_101121455	ncbi_101122783	ncbi_101123404	ncbi_654404
GO:0001775	cell activation	89	494	0.0388171	0.311008	ncbi_100101231	ncbi_100147798	ncbi_100170324	ncbi_100286738	ncbi_100307048	ncbi_100579169	ncbi_100820755	ncbi_101102134	ncbi_101103028	ncbi_101103276	ncbi_101103306	ncbi_101103648	ncbi_101103771	ncbi_101104011	ncbi_101105574	ncbi_101105607	ncbi_101106739	ncbi_101107196	ncbi_101107438	ncbi_101107639	ncbi_101108061	ncbi_101108643	ncbi_101108788	ncbi_101109123	ncbi_101109357	ncbi_101110314	ncbi_101110375	ncbi_101110557	ncbi_101110813	ncbi_101110864	ncbi_101110931	ncbi_101111171	ncbi_101111370	ncbi_101112196	ncbi_101112256	ncbi_101112331	ncbi_101113203	ncbi_101114854	ncbi_101114907	ncbi_101115001	ncbi_101115330	ncbi_101115556	ncbi_101115840	ncbi_101115891
GO:0000280	nuclear division	49	254	0.0388471	0.311008	ncbi_100144758	ncbi_100216432	ncbi_101102581	ncbi_101102582	ncbi_101103869	ncbi_101104964	ncbi_101105158	ncbi_101106643	ncbi_101106932	ncbi_101107045	ncbi_101107536	ncbi_101107819	ncbi_101108061	ncbi_101108466	ncbi_101108989	ncbi_101109275	ncbi_101109979	ncbi_101110149	ncbi_101110327	ncbi_101111159	ncbi_101112148	ncbi_101112734	ncbi_101113643	ncbi_101113822	ncbi_101114019	ncbi_101115053	ncbi_101115324	ncbi_101115712	ncbi_101115762	ncbi_101116197	ncbi_101116417	ncbi_101116822	ncbi_101117037	ncbi_101117252	ncbi_101117344	ncbi_101117500	ncbi_101120511	ncbi_101120520	ncbi_101120550	ncbi_101120591	ncbi_101120694	ncbi_101121358	ncbi_101121445	ncbi_101121749
GO:0048017	inositol lipid-mediated signaling	23	105	0.0388591	0.311008	ncbi_100307035	ncbi_100579169	ncbi_100642180	ncbi_101102896	ncbi_101105836	ncbi_101106996	ncbi_101107975	ncbi_101108643	ncbi_101108766	ncbi_101111326	ncbi_101115232	ncbi_101116844	ncbi_101118733	ncbi_101119467	ncbi_101120842	ncbi_101121425	ncbi_101121455	ncbi_101122097	ncbi_101122783	ncbi_443075	ncbi_443087	ncbi_780460	ncbi_780483
GO:0051094	positive regulation of developmental process	68	367	0.0388863	0.311008	ncbi_100125614	ncbi_100286738	ncbi_100307039	ncbi_101102134	ncbi_101102299	ncbi_101103648	ncbi_101104155	ncbi_101104389	ncbi_101104991	ncbi_101105574	ncbi_101105836	ncbi_101106034	ncbi_101106996	ncbi_101107196	ncbi_101107438	ncbi_101107819	ncbi_101107975	ncbi_101108627	ncbi_101108788	ncbi_101109357	ncbi_101109754	ncbi_101109798	ncbi_101110557	ncbi_101110708	ncbi_101111297	ncbi_101111370	ncbi_101111580	ncbi_101111848	ncbi_101114095	ncbi_101114672	ncbi_101114816	ncbi_101115034	ncbi_101115840	ncbi_101115891	ncbi_101116039	ncbi_101116170	ncbi_101116320	ncbi_101117245	ncbi_101117971	ncbi_101118190	ncbi_101118632	ncbi_101118965	ncbi_101119064	ncbi_101119787
GO:0018205	peptidyl-lysine modification	34	167	0.0391693	0.312609	ncbi_100174984	ncbi_100307039	ncbi_101101916	ncbi_101103543	ncbi_101103618	ncbi_101103648	ncbi_101104433	ncbi_101105467	ncbi_101105649	ncbi_101105964	ncbi_101106579	ncbi_101106996	ncbi_101107789	ncbi_101108012	ncbi_101108418	ncbi_101109301	ncbi_101109507	ncbi_101110136	ncbi_101111815	ncbi_101113202	ncbi_101113816	ncbi_101115319	ncbi_101115617	ncbi_101115756	ncbi_101116417	ncbi_101116565	ncbi_101117449	ncbi_101118166	ncbi_101118487	ncbi_101119334	ncbi_101120116	ncbi_101121261	ncbi_101123364	ncbi_105609801
GO:0048863	stem cell differentiation	20	89	0.0406423	0.323681	ncbi_100286738	ncbi_101102437	ncbi_101106385	ncbi_101107196	ncbi_101107819	ncbi_101107975	ncbi_101108061	ncbi_101114019	ncbi_101114641	ncbi_101116170	ncbi_101117440	ncbi_101119467	ncbi_101122097	ncbi_101122223	ncbi_443169	ncbi_443171	ncbi_443242	ncbi_443483	ncbi_443548	ncbi_780507
GO:0030282	bone mineralization	8	27	0.0407956	0.324218	ncbi_100286738	ncbi_101102299	ncbi_101104991	ncbi_101105924	ncbi_101111370	ncbi_101120549	ncbi_443169	ncbi_443454
GO:0009966	regulation of signal transduction	224	1338	0.0414063	0.32838	ncbi_100101231	ncbi_100135443	ncbi_100174984	ncbi_100216434	ncbi_100286738	ncbi_100302306	ncbi_100303608	ncbi_100307035	ncbi_100307047	ncbi_100820740	ncbi_101101995	ncbi_101102150	ncbi_101102299	ncbi_101102347	ncbi_101102476	ncbi_101102517	ncbi_101102896	ncbi_101103028	ncbi_101103369	ncbi_101103481	ncbi_101103484	ncbi_101103485	ncbi_101103515	ncbi_101103742	ncbi_101103771	ncbi_101103864	ncbi_101103961	ncbi_101104056	ncbi_101104265	ncbi_101104361	ncbi_101104366	ncbi_101104390	ncbi_101104422	ncbi_101104477	ncbi_101104613	ncbi_101104810	ncbi_101104962	ncbi_101104991	ncbi_101105158	ncbi_101105541	ncbi_101105574	ncbi_101105795	ncbi_101105830	ncbi_101105836
GO:0010941	regulation of cell death	138	798	0.0419031	0.330609	ncbi_100192422	ncbi_100216432	ncbi_100286738	ncbi_100302636	ncbi_100307035	ncbi_100307039	ncbi_100579169	ncbi_101101995	ncbi_101101998	ncbi_101102299	ncbi_101102790	ncbi_101102896	ncbi_101102957	ncbi_101102984	ncbi_101103306	ncbi_101103979	ncbi_101104155	ncbi_101104366	ncbi_101104764	ncbi_101104783	ncbi_101104966	ncbi_101105013	ncbi_101105574	ncbi_101105675	ncbi_101106102	ncbi_101106381	ncbi_101106492	ncbi_101106636	ncbi_101106914	ncbi_101106945	ncbi_101107288	ncbi_101107437	ncbi_101107438	ncbi_101107460	ncbi_101107639	ncbi_101107699	ncbi_101107819	ncbi_101107864	ncbi_101107975	ncbi_101108368	ncbi_101108418	ncbi_101108520	ncbi_101108619	ncbi_101108646
GO:0010467	gene expression	506	3151	0.0422	0.330609	ncbi_100037661	ncbi_100135447	ncbi_100135687	ncbi_100137067	ncbi_100144758	ncbi_100171398	ncbi_100174984	ncbi_100192428	ncbi_100194428	ncbi_100216432	ncbi_100216434	ncbi_100217409	ncbi_100270711	ncbi_100270789	ncbi_100286738	ncbi_100286739	ncbi_100294646	ncbi_100302636	ncbi_100303604	ncbi_100305129	ncbi_100307035	ncbi_100307039	ncbi_100500776	ncbi_100527962	ncbi_100579169	ncbi_100642178	ncbi_100653388	ncbi_101101844	ncbi_101101916	ncbi_101101983	ncbi_101101995	ncbi_101102051	ncbi_101102134	ncbi_101102150	ncbi_101102299	ncbi_101102373	ncbi_101102437	ncbi_101102517	ncbi_101102541	ncbi_101102544	ncbi_101102586	ncbi_101102686	ncbi_101102703	ncbi_101102822
GO:0006979	response to oxidative stress	25	117	0.0422919	0.330609	ncbi_100135692	ncbi_100145865	ncbi_100216432	ncbi_100307046	ncbi_101103450	ncbi_101104361	ncbi_101104966	ncbi_101105782	ncbi_101110073	ncbi_101111848	ncbi_101112927	ncbi_101113161	ncbi_101114163	ncbi_101115001	ncbi_101115970	ncbi_101116413	ncbi_101116716	ncbi_101116916	ncbi_101118401	ncbi_101119706	ncbi_101120217	ncbi_101120343	ncbi_101122759	ncbi_443218	ncbi_443483
GO:0030042	actin filament depolymerization	9	32	0.0424313	0.330609	ncbi_100579169	ncbi_101101968	ncbi_101104477	ncbi_101106757	ncbi_101107431	ncbi_101113175	ncbi_101118388	ncbi_101123369	ncbi_114117265
GO:0007088	regulation of mitotic nuclear division	12	47	0.0425755	0.330609	ncbi_101104964	ncbi_101105158	ncbi_101107536	ncbi_101108061	ncbi_101108466	ncbi_101112148	ncbi_101112734	ncbi_101115053	ncbi_101120520	ncbi_101120591	ncbi_443325	ncbi_443548
GO:0006109	regulation of carbohydrate metabolic process	19	84	0.0425855	0.330609	ncbi_101106996	ncbi_101108012	ncbi_101110314	ncbi_101111848	ncbi_101113198	ncbi_101114958	ncbi_101115756	ncbi_101115976	ncbi_101117752	ncbi_101118068	ncbi_101118665	ncbi_101118733	ncbi_101119000	ncbi_101119104	ncbi_101121620	ncbi_101122202	ncbi_114109596	ncbi_443264	ncbi_443325
GO:0010675	regulation of cellular carbohydrate metabolic process	19	84	0.0425855	0.330609	ncbi_101106996	ncbi_101108012	ncbi_101110314	ncbi_101111848	ncbi_101113198	ncbi_101114958	ncbi_101115756	ncbi_101115976	ncbi_101117752	ncbi_101118068	ncbi_101118665	ncbi_101118733	ncbi_101119000	ncbi_101119104	ncbi_101121620	ncbi_101122202	ncbi_114109596	ncbi_443264	ncbi_443325
GO:0070486	leukocyte aggregation	39	197	0.0426485	0.330609	ncbi_100147798	ncbi_100579169	ncbi_101102134	ncbi_101103028	ncbi_101103276	ncbi_101104011	ncbi_101105607	ncbi_101106739	ncbi_101107438	ncbi_101108643	ncbi_101109123	ncbi_101109357	ncbi_101110813	ncbi_101111370	ncbi_101112256	ncbi_101113203	ncbi_101113884	ncbi_101114854	ncbi_101115556	ncbi_101115891	ncbi_101116618	ncbi_101116868	ncbi_101117245	ncbi_101119104	ncbi_101120972	ncbi_101121145	ncbi_101121684	ncbi_101122302	ncbi_101122961	ncbi_101123269	ncbi_105606925	ncbi_114110575	ncbi_443217	ncbi_443325	ncbi_443419	ncbi_494191	ncbi_494433	ncbi_780465	ncbi_780483
GO:0036075	replacement ossification	6	18	0.0428226	0.330609	ncbi_100286738	ncbi_101105550	ncbi_101120469	ncbi_443116	ncbi_443483	ncbi_780460
GO:0010605	negative regulation of macromolecule metabolic process	102	576	0.0429907	0.330609	ncbi_100135447	ncbi_100135687	ncbi_100137067	ncbi_100216434	ncbi_100302636	ncbi_100307035	ncbi_100500776	ncbi_101102150	ncbi_101103369	ncbi_101103961	ncbi_101104361	ncbi_101104366	ncbi_101104440	ncbi_101104482	ncbi_101104631	ncbi_101104783	ncbi_101105057	ncbi_101105541	ncbi_101106899	ncbi_101107077	ncbi_101107187	ncbi_101107228	ncbi_101107639	ncbi_101107699	ncbi_101107751	ncbi_101107819	ncbi_101107854	ncbi_101108412	ncbi_101108418	ncbi_101108627	ncbi_101108643	ncbi_101108689	ncbi_101108786	ncbi_101108953	ncbi_101109051	ncbi_101109094	ncbi_101109187	ncbi_101109472	ncbi_101110557	ncbi_101110763	ncbi_101110819	ncbi_101111287	ncbi_101111326	ncbi_101111580
GO:0001816	cytokine production	67	363	0.0430204	0.330609	ncbi_100194428	ncbi_100302636	ncbi_101101844	ncbi_101103028	ncbi_101103360	ncbi_101103369	ncbi_101103485	ncbi_101104361	ncbi_101104395	ncbi_101104466	ncbi_101105160	ncbi_101105675	ncbi_101106474	ncbi_101107195	ncbi_101107196	ncbi_101107639	ncbi_101107699	ncbi_101108061	ncbi_101108418	ncbi_101108619	ncbi_101108794	ncbi_101108953	ncbi_101110361	ncbi_101110557	ncbi_101110763	ncbi_101110813	ncbi_101111171	ncbi_101111370	ncbi_101111848	ncbi_101111901	ncbi_101112256	ncbi_101114654	ncbi_101114854	ncbi_101114907	ncbi_101115391	ncbi_101116560	ncbi_101117247	ncbi_101117542	ncbi_101117553	ncbi_101117640	ncbi_101117853	ncbi_101118552	ncbi_101119301	ncbi_101119467
GO:0035295	tube development	64	345	0.0430656	0.330609	ncbi_100101231	ncbi_100125614	ncbi_100286738	ncbi_100307048	ncbi_101102941	ncbi_101103028	ncbi_101103515	ncbi_101103543	ncbi_101103800	ncbi_101105814	ncbi_101106636	ncbi_101106925	ncbi_101107187	ncbi_101107196	ncbi_101107819	ncbi_101107975	ncbi_101108516	ncbi_101108880	ncbi_101108953	ncbi_101110136	ncbi_101111328	ncbi_101111580	ncbi_101112193	ncbi_101112220	ncbi_101113884	ncbi_101114604	ncbi_101115263	ncbi_101115891	ncbi_101116844	ncbi_101117394	ncbi_101117853	ncbi_101118068	ncbi_101119467	ncbi_101119787	ncbi_101119919	ncbi_101120651	ncbi_101121042	ncbi_101121444	ncbi_101121684	ncbi_101122284	ncbi_101122564	ncbi_101122759	ncbi_101123539	ncbi_105607800
GO:0001649	osteoblast differentiation	11	42	0.043068	0.330609	ncbi_101102017	ncbi_101106161	ncbi_101107819	ncbi_101108012	ncbi_101111650	ncbi_101112193	ncbi_101119260	ncbi_101119467	ncbi_101122639	ncbi_443169	ncbi_677670
GO:0044236	multicellular organism metabolic process	11	42	0.043068	0.330609	ncbi_100101231	ncbi_100192422	ncbi_100820740	ncbi_101107777	ncbi_101108972	ncbi_101110224	ncbi_101111650	ncbi_101120626	ncbi_443115	ncbi_443116	ncbi_443483
GO:0010771	negative regulation of cell morphogenesis involved in differentiation	10	37	0.0430886	0.330609	ncbi_101105830	ncbi_101109511	ncbi_101118728	ncbi_101119064	ncbi_101120096	ncbi_101120842	ncbi_101122223	ncbi_101122279	ncbi_101122928	ncbi_101123413
GO:0043244	regulation of protein complex disassembly	10	37	0.0430886	0.330609	ncbi_100307039	ncbi_100579169	ncbi_101101968	ncbi_101104477	ncbi_101106757	ncbi_101107431	ncbi_101113175	ncbi_101118388	ncbi_101123369	ncbi_114117265
GO:0098609	cell-cell adhesion	77	424	0.0442605	0.338912	ncbi_100125614	ncbi_100147798	ncbi_100170324	ncbi_100302636	ncbi_100579169	ncbi_101102134	ncbi_101102150	ncbi_101102951	ncbi_101103028	ncbi_101103276	ncbi_101104011	ncbi_101105607	ncbi_101105659	ncbi_101105662	ncbi_101105669	ncbi_101106001	ncbi_101106474	ncbi_101106739	ncbi_101107438	ncbi_101108061	ncbi_101108165	ncbi_101108435	ncbi_101108643	ncbi_101108816	ncbi_101109016	ncbi_101109123	ncbi_101109357	ncbi_101110073	ncbi_101110420	ncbi_101110813	ncbi_101111370	ncbi_101111848	ncbi_101112256	ncbi_101113203	ncbi_101113303	ncbi_101113351	ncbi_101113884	ncbi_101114854	ncbi_101114873	ncbi_101115001	ncbi_101115247	ncbi_101115330	ncbi_101115445	ncbi_101115556
GO:0051017	actin filament bundle assembly	15	63	0.0448886	0.341663	ncbi_101104295	ncbi_101104651	ncbi_101105836	ncbi_101107438	ncbi_101108061	ncbi_101108418	ncbi_101109786	ncbi_101110761	ncbi_101115002	ncbi_101118504	ncbi_101120897	ncbi_101123146	ncbi_101123183	ncbi_101123626	ncbi_443169
GO:0061572	actin filament bundle organization	15	63	0.0448886	0.341663	ncbi_101104295	ncbi_101104651	ncbi_101105836	ncbi_101107438	ncbi_101108061	ncbi_101108418	ncbi_101109786	ncbi_101110761	ncbi_101115002	ncbi_101118504	ncbi_101120897	ncbi_101123146	ncbi_101123183	ncbi_101123626	ncbi_443169
GO:0042110	T cell activation	38	192	0.0450723	0.341663	ncbi_100147798	ncbi_100579169	ncbi_101102134	ncbi_101103028	ncbi_101103276	ncbi_101104011	ncbi_101105607	ncbi_101106739	ncbi_101107438	ncbi_101108643	ncbi_101109123	ncbi_101109357	ncbi_101110813	ncbi_101111370	ncbi_101112256	ncbi_101113203	ncbi_101114854	ncbi_101115556	ncbi_101115891	ncbi_101116618	ncbi_101116868	ncbi_101117245	ncbi_101119104	ncbi_101120972	ncbi_101121145	ncbi_101121684	ncbi_101122302	ncbi_101122961	ncbi_101123269	ncbi_105606925	ncbi_114110575	ncbi_443217	ncbi_443325	ncbi_443419	ncbi_494191	ncbi_494433	ncbi_780465	ncbi_780483
GO:0070489	T cell aggregation	38	192	0.0450723	0.341663	ncbi_100147798	ncbi_100579169	ncbi_101102134	ncbi_101103028	ncbi_101103276	ncbi_101104011	ncbi_101105607	ncbi_101106739	ncbi_101107438	ncbi_101108643	ncbi_101109123	ncbi_101109357	ncbi_101110813	ncbi_101111370	ncbi_101112256	ncbi_101113203	ncbi_101114854	ncbi_101115556	ncbi_101115891	ncbi_101116618	ncbi_101116868	ncbi_101117245	ncbi_101119104	ncbi_101120972	ncbi_101121145	ncbi_101121684	ncbi_101122302	ncbi_101122961	ncbi_101123269	ncbi_105606925	ncbi_114110575	ncbi_443217	ncbi_443325	ncbi_443419	ncbi_494191	ncbi_494433	ncbi_780465	ncbi_780483
GO:0071593	lymphocyte aggregation	38	192	0.0450723	0.341663	ncbi_100147798	ncbi_100579169	ncbi_101102134	ncbi_101103028	ncbi_101103276	ncbi_101104011	ncbi_101105607	ncbi_101106739	ncbi_101107438	ncbi_101108643	ncbi_101109123	ncbi_101109357	ncbi_101110813	ncbi_101111370	ncbi_101112256	ncbi_101113203	ncbi_101114854	ncbi_101115556	ncbi_101115891	ncbi_101116618	ncbi_101116868	ncbi_101117245	ncbi_101119104	ncbi_101120972	ncbi_101121145	ncbi_101121684	ncbi_101122302	ncbi_101122961	ncbi_101123269	ncbi_105606925	ncbi_114110575	ncbi_443217	ncbi_443325	ncbi_443419	ncbi_494191	ncbi_494433	ncbi_780465	ncbi_780483
GO:0009967	positive regulation of signal transduction	65	352	0.0452913	0.341912	ncbi_101102299	ncbi_101103369	ncbi_101103484	ncbi_101103485	ncbi_101107196	ncbi_101107438	ncbi_101107639	ncbi_101107989	ncbi_101108368	ncbi_101108418	ncbi_101108510	ncbi_101108688	ncbi_101108689	ncbi_101109483	ncbi_101109511	ncbi_101111580	ncbi_101113692	ncbi_101113884	ncbi_101114019	ncbi_101114233	ncbi_101114654	ncbi_101114672	ncbi_101114854	ncbi_101115391	ncbi_101115556	ncbi_101115840	ncbi_101116039	ncbi_101116320	ncbi_101116560	ncbi_101116844	ncbi_101117247	ncbi_101117553	ncbi_101117971	ncbi_101118296	ncbi_101118552	ncbi_101118733	ncbi_101118842	ncbi_101118910	ncbi_101118974	ncbi_101118991	ncbi_101119064	ncbi_101119413	ncbi_101120217	ncbi_101120928
GO:0014706	striated muscle tissue development	35	175	0.0462647	0.341912	ncbi_100145865	ncbi_100216432	ncbi_100286738	ncbi_100286739	ncbi_101102067	ncbi_101102299	ncbi_101102437	ncbi_101103536	ncbi_101104155	ncbi_101107196	ncbi_101109060	ncbi_101110136	ncbi_101114059	ncbi_101114590	ncbi_101114604	ncbi_101114641	ncbi_101114682	ncbi_101115143	ncbi_101115445	ncbi_101116455	ncbi_101116876	ncbi_101117548	ncbi_101118068	ncbi_101119467	ncbi_101119493	ncbi_101121961	ncbi_101122284	ncbi_101122510	ncbi_101122677	ncbi_114114429	ncbi_114116340	ncbi_114117346	ncbi_443218	ncbi_443262	ncbi_443548
GO:0023051	regulation of signaling	243	1463	0.0464057	0.341912	ncbi_100101231	ncbi_100135443	ncbi_100174984	ncbi_100216434	ncbi_100286738	ncbi_100302306	ncbi_100303608	ncbi_100307035	ncbi_100307047	ncbi_100820740	ncbi_101101995	ncbi_101102150	ncbi_101102299	ncbi_101102347	ncbi_101102456	ncbi_101102476	ncbi_101102517	ncbi_101102896	ncbi_101103028	ncbi_101103306	ncbi_101103369	ncbi_101103481	ncbi_101103484	ncbi_101103485	ncbi_101103515	ncbi_101103742	ncbi_101103771	ncbi_101103864	ncbi_101103961	ncbi_101104056	ncbi_101104265	ncbi_101104361	ncbi_101104366	ncbi_101104390	ncbi_101104422	ncbi_101104477	ncbi_101104613	ncbi_101104810	ncbi_101104962	ncbi_101104991	ncbi_101105158	ncbi_101105541	ncbi_101105574	ncbi_101105795
GO:0019438	aromatic compound biosynthetic process	320	1955	0.0465616	0.341912	ncbi_100037674	ncbi_100135447	ncbi_100135687	ncbi_100137067	ncbi_100144758	ncbi_100147707	ncbi_100174984	ncbi_100192428	ncbi_100216432	ncbi_100216434	ncbi_100217409	ncbi_100270789	ncbi_100286738	ncbi_100286739	ncbi_100294646	ncbi_100302636	ncbi_100307035	ncbi_100500776	ncbi_100642178	ncbi_100653388	ncbi_101101844	ncbi_101101867	ncbi_101101916	ncbi_101101983	ncbi_101101995	ncbi_101102051	ncbi_101102134	ncbi_101102299	ncbi_101102373	ncbi_101102437	ncbi_101102517	ncbi_101102544	ncbi_101102586	ncbi_101102686	ncbi_101102764	ncbi_101103235	ncbi_101103276	ncbi_101103485	ncbi_101103514	ncbi_101103520	ncbi_101103536	ncbi_101103609	ncbi_101103742	ncbi_101103783
GO:0048762	mesenchymal cell differentiation	17	74	0.0466227	0.341912	ncbi_100286738	ncbi_101102437	ncbi_101106385	ncbi_101107196	ncbi_101107819	ncbi_101107975	ncbi_101108061	ncbi_101114019	ncbi_101114641	ncbi_101117440	ncbi_101119467	ncbi_101122097	ncbi_101122223	ncbi_443169	ncbi_443171	ncbi_443242	ncbi_443483
GO:0044763	single-organism cellular process	1233	7955	0.047017	0.341912	ncbi_100036757	ncbi_100037661	ncbi_100037674	ncbi_100037680	ncbi_100037686	ncbi_100037690	ncbi_100037695	ncbi_100101231	ncbi_100125355	ncbi_100125614	ncbi_100125618	ncbi_100125627	ncbi_100135443	ncbi_100135447	ncbi_100135692	ncbi_100137067	ncbi_100144758	ncbi_100145865	ncbi_100147707	ncbi_100147794	ncbi_100147797	ncbi_100147798	ncbi_100169940	ncbi_100170324	ncbi_100170327	ncbi_100174984	ncbi_100189620	ncbi_100192422	ncbi_100192423	ncbi_100194428	ncbi_100216432	ncbi_100216434	ncbi_100217405	ncbi_100270789	ncbi_100286738	ncbi_100286739	ncbi_100302075	ncbi_100302303	ncbi_100302305	ncbi_100302306	ncbi_100302359	ncbi_100302554	ncbi_100302636	ncbi_100303604
GO:0042451	purine nucleoside biosynthetic process	7	23	0.0474097	0.341912	ncbi_101104810	ncbi_101108285	ncbi_101113030	ncbi_101114816	ncbi_101115299	ncbi_101121947	ncbi_443186
GO:0046129	purine ribonucleoside biosynthetic process	7	23	0.0474097	0.341912	ncbi_101104810	ncbi_101108285	ncbi_101113030	ncbi_101114816	ncbi_101115299	ncbi_101121947	ncbi_443186
GO:0031324	negative regulation of cellular metabolic process	105	597	0.0474364	0.341912	ncbi_100034672	ncbi_100135447	ncbi_100135687	ncbi_100137067	ncbi_100216434	ncbi_100302636	ncbi_100307035	ncbi_100500776	ncbi_101102150	ncbi_101103515	ncbi_101103961	ncbi_101104361	ncbi_101104366	ncbi_101104440	ncbi_101104482	ncbi_101104631	ncbi_101104783	ncbi_101105057	ncbi_101105541	ncbi_101105675	ncbi_101105814	ncbi_101106899	ncbi_101107077	ncbi_101107187	ncbi_101107228	ncbi_101107639	ncbi_101107699	ncbi_101107751	ncbi_101107819	ncbi_101108412	ncbi_101108418	ncbi_101108627	ncbi_101108643	ncbi_101108689	ncbi_101108786	ncbi_101108953	ncbi_101109094	ncbi_101109187	ncbi_101109472	ncbi_101109798	ncbi_101110557	ncbi_101110581	ncbi_101110763	ncbi_101111287
GO:0001954	positive regulation of cell-matrix adhesion	5	14	0.0476616	0.341912	ncbi_101105836	ncbi_101121292	ncbi_443087	ncbi_443103	ncbi_443169
GO:0002011	morphogenesis of an epithelial sheet	5	14	0.0476616	0.341912	ncbi_101102150	ncbi_101107777	ncbi_101107819	ncbi_101114095	ncbi_443140
GO:0003179	heart valve morphogenesis	5	14	0.0476616	0.341912	ncbi_100286738	ncbi_101107975	ncbi_101119467	ncbi_443171	ncbi_780483
GO:0010811	positive regulation of cell-substrate adhesion	5	14	0.0476616	0.341912	ncbi_101105836	ncbi_101121292	ncbi_443087	ncbi_443103	ncbi_443169
GO:0035411	catenin import into nucleus	5	14	0.0476616	0.341912	ncbi_101109511	ncbi_101116320	ncbi_101122097	ncbi_443169	ncbi_443242
GO:0035412	regulation of catenin import into nucleus	5	14	0.0476616	0.341912	ncbi_101109511	ncbi_101116320	ncbi_101122097	ncbi_443169	ncbi_443242
GO:0090077	foam cell differentiation	5	14	0.0476616	0.341912	ncbi_101105574	ncbi_101105607	ncbi_101111848	ncbi_101121185	ncbi_101121746
GO:0090329	regulation of DNA-dependent DNA replication	5	14	0.0476616	0.341912	ncbi_101102051	ncbi_101104810	ncbi_101117394	ncbi_101123038	ncbi_101123667
GO:0002689	negative regulation of leukocyte chemotaxis	3	6	0.0480141	0.341912	ncbi_101112075	ncbi_101118552	ncbi_101121825
GO:0003009	skeletal muscle contraction	3	6	0.0480141	0.341912	ncbi_101107228	ncbi_101114682	ncbi_101118379
GO:0006474	N-terminal protein amino acid acetylation	3	6	0.0480141	0.341912	ncbi_101106920	ncbi_101110136	ncbi_101115756
GO:0009084	glutamine family amino acid biosynthetic process	3	6	0.0480141	0.341912	ncbi_101106412	ncbi_101113161	ncbi_101114229
GO:0018149	peptide cross-linking	3	6	0.0480141	0.341912	ncbi_101108832	ncbi_443011	ncbi_443048
GO:0022617	extracellular matrix disassembly	3	6	0.0480141	0.341912	ncbi_100170324	ncbi_101106492	ncbi_101109754
GO:0030575	nuclear body organization	3	6	0.0480141	0.341912	ncbi_101111580	ncbi_101111815	ncbi_101122186
GO:0032717	negative regulation of interleukin-8 production	3	6	0.0480141	0.341912	ncbi_100302636	ncbi_101119500	ncbi_101123269
GO:0036315	cellular response to sterol	3	6	0.0480141	0.341912	ncbi_101112193	ncbi_101118458	ncbi_101119000
GO:0048512	circadian behavior	3	6	0.0480141	0.341912	ncbi_100125623	ncbi_101104647	ncbi_443192
GO:0055117	regulation of cardiac muscle contraction	3	6	0.0480141	0.341912	ncbi_101102067	ncbi_101108953	ncbi_101112949
GO:0070199	establishment of protein localization to chromosome	3	6	0.0480141	0.341912	ncbi_101108627	ncbi_101113816	ncbi_101123158
GO:0080184	response to phenylpropanoid	3	6	0.0480141	0.341912	ncbi_101108619	ncbi_101118665	ncbi_677670
GO:1901616	organic hydroxy compound catabolic process	3	6	0.0480141	0.341912	ncbi_100142657	ncbi_101107639	ncbi_101120171
GO:0006470	protein dephosphorylation	33	164	0.0480941	0.341912	ncbi_100286738	ncbi_101101909	ncbi_101102342	ncbi_101102476	ncbi_101102951	ncbi_101103717	ncbi_101103961	ncbi_101104867	ncbi_101107677	ncbi_101108643	ncbi_101108816	ncbi_101110327	ncbi_101111237	ncbi_101113973	ncbi_101114718	ncbi_101115175	ncbi_101115762	ncbi_101116916	ncbi_101117188	ncbi_101117714	ncbi_101117715	ncbi_101118505	ncbi_101119000	ncbi_101120416	ncbi_101120511	ncbi_101121292	ncbi_101121797	ncbi_101122783	ncbi_101123404	ncbi_114110160	ncbi_114110558	ncbi_443169	ncbi_641303
GO:0032535	regulation of cellular component size	33	164	0.0480941	0.341912	ncbi_100302306	ncbi_100579169	ncbi_101101968	ncbi_101103028	ncbi_101104182	ncbi_101104477	ncbi_101105636	ncbi_101105830	ncbi_101106757	ncbi_101106932	ncbi_101107228	ncbi_101107431	ncbi_101107639	ncbi_101108836	ncbi_101109511	ncbi_101110314	ncbi_101113175	ncbi_101113308	ncbi_101113647	ncbi_101113754	ncbi_101117297	ncbi_101117556	ncbi_101118388	ncbi_101118632	ncbi_101118974	ncbi_101119321	ncbi_101119554	ncbi_101119787	ncbi_101120096	ncbi_101122223	ncbi_101123369	ncbi_114117265	ncbi_443103
GO:0051147	regulation of muscle cell differentiation	16	69	0.0486908	0.345503	ncbi_100286738	ncbi_100642178	ncbi_101103235	ncbi_101103397	ncbi_101107228	ncbi_101107975	ncbi_101108012	ncbi_101112806	ncbi_101114019	ncbi_101114208	ncbi_101115695	ncbi_101116876	ncbi_101118190	ncbi_101118379	ncbi_101121145	ncbi_101123082
GO:0014066	regulation of phosphatidylinositol 3-kinase signaling	12	48	0.0492644	0.348917	ncbi_100307035	ncbi_101105836	ncbi_101107975	ncbi_101108643	ncbi_101115232	ncbi_101118733	ncbi_101119467	ncbi_101120842	ncbi_101121425	ncbi_101122097	ncbi_443075	ncbi_443087
GO:0051302	regulation of cell division	18	80	0.049722	0.34968	ncbi_101104964	ncbi_101105158	ncbi_101107536	ncbi_101107819	ncbi_101108061	ncbi_101108466	ncbi_101110314	ncbi_101112031	ncbi_101112148	ncbi_101112734	ncbi_101114019	ncbi_101115053	ncbi_101120511	ncbi_101120520	ncbi_101120591	ncbi_443032	ncbi_443325	ncbi_443548
GO:0009142	nucleoside triphosphate biosynthetic process	8	28	0.0498225	0.34968	ncbi_100037674	ncbi_101103276	ncbi_101104810	ncbi_101107201	ncbi_101108285	ncbi_101113030	ncbi_101115299	ncbi_101121947
GO:0050931	pigment cell differentiation	8	28	0.0498225	0.34968	ncbi_100286738	ncbi_101102287	ncbi_101110375	ncbi_101115444	ncbi_101120159	ncbi_443139	ncbi_443371	ncbi_780504
GO:0034097	response to cytokine	54	288	0.0500156	0.34968	ncbi_100170327	ncbi_100217409	ncbi_100302359	ncbi_100302636	ncbi_100505388	ncbi_101101867	ncbi_101102134	ncbi_101103369	ncbi_101104366	ncbi_101104590	ncbi_101104810	ncbi_101104966	ncbi_101105541	ncbi_101106364	ncbi_101106474	ncbi_101106564	ncbi_101106812	ncbi_101107975	ncbi_101108012	ncbi_101108688	ncbi_101110073	ncbi_101110214	ncbi_101110495	ncbi_101111580	ncbi_101111848	ncbi_101113985	ncbi_101114034	ncbi_101114142	ncbi_101114654	ncbi_101114775	ncbi_101115001	ncbi_101115037	ncbi_101115284	ncbi_101116039	ncbi_101117971	ncbi_101118842	ncbi_101119176	ncbi_101119413	ncbi_101120928	ncbi_101121145	ncbi_101121386	ncbi_101121899	ncbi_101122097	ncbi_101122722
GO:0044092	negative regulation of molecular function	58	312	0.0502294	0.34968	ncbi_100034672	ncbi_100037661	ncbi_100192422	ncbi_100216434	ncbi_100302636	ncbi_100307035	ncbi_101102067	ncbi_101102373	ncbi_101104366	ncbi_101104482	ncbi_101104631	ncbi_101104783	ncbi_101105292	ncbi_101107077	ncbi_101107228	ncbi_101107699	ncbi_101107819	ncbi_101108012	ncbi_101108412	ncbi_101108418	ncbi_101108786	ncbi_101108880	ncbi_101111287	ncbi_101111650	ncbi_101111848	ncbi_101112193	ncbi_101113241	ncbi_101114019	ncbi_101114163	ncbi_101114243	ncbi_101114854	ncbi_101116141	ncbi_101117075	ncbi_101117526	ncbi_101117714	ncbi_101118068	ncbi_101118884	ncbi_101118973	ncbi_101118974	ncbi_101119059	ncbi_101119261	ncbi_101119413	ncbi_101119467	ncbi_101119706
GO:0051216	cartilage development	9	33	0.0508142	0.34968	ncbi_101107975	ncbi_101112949	ncbi_101114142	ncbi_101116170	ncbi_101120648	ncbi_443169	ncbi_493773	ncbi_494191	ncbi_780460
GO:0003299	muscle hypertrophy in response to stress	4	10	0.0508251	0.34968	ncbi_100286738	ncbi_101108500	ncbi_101111840	ncbi_101115319
GO:0031128	developmental induction	4	10	0.0508251	0.34968	ncbi_101107975	ncbi_101114403	ncbi_101120096	ncbi_101121386
GO:0032869	cellular response to insulin stimulus	4	10	0.0508251	0.34968	ncbi_101104810	ncbi_101106996	ncbi_101119064	ncbi_443325
GO:0042752	regulation of circadian rhythm	4	10	0.0508251	0.34968	ncbi_100125623	ncbi_101119104	ncbi_443192	ncbi_443262
GO:0048640	negative regulation of developmental growth	4	10	0.0508251	0.34968	ncbi_101105830	ncbi_101116855	ncbi_101120096	ncbi_101122223
GO:0050918	positive chemotaxis	4	10	0.0508251	0.34968	ncbi_101114243	ncbi_101115840	ncbi_101121145	ncbi_443074
GO:0050926	regulation of positive chemotaxis	4	10	0.0508251	0.34968	ncbi_101114243	ncbi_101115840	ncbi_101121145	ncbi_443074
GO:0050927	positive regulation of positive chemotaxis	4	10	0.0508251	0.34968	ncbi_101114243	ncbi_101115840	ncbi_101121145	ncbi_443074
GO:0045446	endothelial cell differentiation	10	38	0.050862	0.34968	ncbi_101107196	ncbi_101108953	ncbi_101109786	ncbi_101110420	ncbi_101114095	ncbi_101114682	ncbi_101118632	ncbi_101118965	ncbi_101122722	ncbi_443171
GO:0051100	negative regulation of binding	10	38	0.050862	0.34968	ncbi_101102067	ncbi_101102373	ncbi_101107819	ncbi_101111650	ncbi_101111848	ncbi_101114019	ncbi_101117526	ncbi_101118973	ncbi_101122639	ncbi_443068
GO:0009792	embryo development ending in birth or egg hatching	44	229	0.0509468	0.34968	ncbi_100286739	ncbi_101102051	ncbi_101102437	ncbi_101103218	ncbi_101103543	ncbi_101103742	ncbi_101104155	ncbi_101104366	ncbi_101104390	ncbi_101105924	ncbi_101106636	ncbi_101107735	ncbi_101108379	ncbi_101108516	ncbi_101112193	ncbi_101114019	ncbi_101114095	ncbi_101114233	ncbi_101115712	ncbi_101116170	ncbi_101116565	ncbi_101117430	ncbi_101117440	ncbi_101118965	ncbi_101118973	ncbi_101119467	ncbi_101120159	ncbi_101120343	ncbi_101120694	ncbi_101121042	ncbi_101121947	ncbi_101122284	ncbi_101122639	ncbi_101122783	ncbi_114115318	ncbi_443068	ncbi_443103	ncbi_443116	ncbi_443169	ncbi_443171	ncbi_443548	ncbi_494191	ncbi_780483	ncbi_780507
GO:0034329	cell junction assembly	17	75	0.0521409	0.356579	ncbi_101102150	ncbi_101103028	ncbi_101105574	ncbi_101106481	ncbi_101109946	ncbi_101111565	ncbi_101111737	ncbi_101112031	ncbi_101116916	ncbi_101117440	ncbi_101118304	ncbi_101118504	ncbi_101119919	ncbi_101121947	ncbi_101122194	ncbi_101123183	ncbi_443140
GO:0071103	DNA conformation change	17	75	0.0521409	0.356579	ncbi_100135447	ncbi_101105877	ncbi_101106579	ncbi_101108868	ncbi_101109275	ncbi_101112167	ncbi_101117394	ncbi_101118484	ncbi_101120694	ncbi_101122527	ncbi_101123293	ncbi_105603814	ncbi_106990414	ncbi_114109686	ncbi_114109701	ncbi_114109702	ncbi_114115318
GO:0000278	mitotic cell cycle	65	355	0.0525094	0.35845	ncbi_100144758	ncbi_100216432	ncbi_100216434	ncbi_100307044	ncbi_100620049	ncbi_101102051	ncbi_101102288	ncbi_101102299	ncbi_101102581	ncbi_101102686	ncbi_101103028	ncbi_101104295	ncbi_101104477	ncbi_101104742	ncbi_101104810	ncbi_101104964	ncbi_101105158	ncbi_101106636	ncbi_101107536	ncbi_101108061	ncbi_101108097	ncbi_101108313	ncbi_101108368	ncbi_101108466	ncbi_101108583	ncbi_101108643	ncbi_101108880	ncbi_101109094	ncbi_101109483	ncbi_101109650	ncbi_101110149	ncbi_101110299	ncbi_101110327	ncbi_101111580	ncbi_101112148	ncbi_101112149	ncbi_101112193	ncbi_101112734	ncbi_101115053	ncbi_101115324	ncbi_101115712	ncbi_101116320	ncbi_101117500	ncbi_101117526
GO:0001666	response to hypoxia	14	59	0.0528131	0.358578	ncbi_101105636	ncbi_101107195	ncbi_101107460	ncbi_101108061	ncbi_101110092	ncbi_101110314	ncbi_101111925	ncbi_101112914	ncbi_101114163	ncbi_101117526	ncbi_101119467	ncbi_101123539	ncbi_105616454	ncbi_443103
GO:0036293	response to decreased oxygen levels	14	59	0.0528131	0.358578	ncbi_101105636	ncbi_101107195	ncbi_101107460	ncbi_101108061	ncbi_101110092	ncbi_101110314	ncbi_101111925	ncbi_101112914	ncbi_101114163	ncbi_101117526	ncbi_101119467	ncbi_101123539	ncbi_105616454	ncbi_443103
GO:0070482	response to oxygen levels	14	59	0.0528131	0.358578	ncbi_101105636	ncbi_101107195	ncbi_101107460	ncbi_101108061	ncbi_101110092	ncbi_101110314	ncbi_101111925	ncbi_101112914	ncbi_101114163	ncbi_101117526	ncbi_101119467	ncbi_101123539	ncbi_105616454	ncbi_443103
GO:0051235	maintenance of location	24	114	0.0533364	0.360409	ncbi_100125355	ncbi_101102067	ncbi_101104395	ncbi_101105292	ncbi_101105496	ncbi_101108619	ncbi_101108864	ncbi_101108953	ncbi_101110314	ncbi_101110535	ncbi_101111580	ncbi_101112591	ncbi_101113202	ncbi_101113634	ncbi_101114682	ncbi_101114816	ncbi_101115623	ncbi_101115654	ncbi_101120217	ncbi_101120390	ncbi_101121418	ncbi_101121746	ncbi_101122961	ncbi_443419
GO:0000075	cell cycle checkpoint	22	103	0.0544131	0.360409	ncbi_100216432	ncbi_101103618	ncbi_101105877	ncbi_101106636	ncbi_101107735	ncbi_101108466	ncbi_101108689	ncbi_101109094	ncbi_101109650	ncbi_101114492	ncbi_101114708	ncbi_101114756	ncbi_101116809	ncbi_101117698	ncbi_101118080	ncbi_101120018	ncbi_101120520	ncbi_101120550	ncbi_101120694	ncbi_101121358	ncbi_101123667	ncbi_114115318
GO:0065008	regulation of biological quality	260	1578	0.0545305	0.360409	ncbi_100034672	ncbi_100037686	ncbi_100125355	ncbi_100125618	ncbi_100135447	ncbi_100135692	ncbi_100137067	ncbi_100145865	ncbi_100147707	ncbi_100147797	ncbi_100169940	ncbi_100286738	ncbi_100294646	ncbi_100302306	ncbi_100302554	ncbi_100307048	ncbi_100579169	ncbi_100653388	ncbi_100820755	ncbi_101101968	ncbi_101102017	ncbi_101102067	ncbi_101102280	ncbi_101102299	ncbi_101102437	ncbi_101102456	ncbi_101102497	ncbi_101102677	ncbi_101102951	ncbi_101103024	ncbi_101103028	ncbi_101103122	ncbi_101103198	ncbi_101103306	ncbi_101103536	ncbi_101103912	ncbi_101104182	ncbi_101104194	ncbi_101104366	ncbi_101104395	ncbi_101104477	ncbi_101104810	ncbi_101104932	ncbi_101104966
GO:0032868	response to insulin	13	54	0.0547914	0.360409	ncbi_100642178	ncbi_101104810	ncbi_101106996	ncbi_101110092	ncbi_101111848	ncbi_101115756	ncbi_101118797	ncbi_101119000	ncbi_101119064	ncbi_101121455	ncbi_443235	ncbi_443238	ncbi_443325
GO:1903825	organic acid transmembrane transport	6	19	0.0548554	0.360409	ncbi_101107008	ncbi_101109152	ncbi_101113480	ncbi_101120439	ncbi_443249	ncbi_443250
GO:0022618	ribonucleoprotein complex assembly	18	81	0.0552669	0.360409	ncbi_101103795	ncbi_101104366	ncbi_101104440	ncbi_101104770	ncbi_101105144	ncbi_101106700	ncbi_101107886	ncbi_101109051	ncbi_101109060	ncbi_101111326	ncbi_101116434	ncbi_101116479	ncbi_101116735	ncbi_101118301	ncbi_101119260	ncbi_101120394	ncbi_101120941	ncbi_101122186
GO:0043491	protein kinase B signaling	18	81	0.0552669	0.360409	ncbi_101102476	ncbi_101102896	ncbi_101103028	ncbi_101103515	ncbi_101105836	ncbi_101115840	ncbi_101118068	ncbi_101120217	ncbi_101120620	ncbi_101120842	ncbi_101120928	ncbi_101121292	ncbi_101121947	ncbi_101122202	ncbi_101122360	ncbi_443103	ncbi_443325	ncbi_780483
GO:0051896	regulation of protein kinase B signaling	18	81	0.0552669	0.360409	ncbi_101102476	ncbi_101102896	ncbi_101103028	ncbi_101103515	ncbi_101105836	ncbi_101115840	ncbi_101118068	ncbi_101120217	ncbi_101120620	ncbi_101120842	ncbi_101120928	ncbi_101121292	ncbi_101121947	ncbi_101122202	ncbi_101122360	ncbi_443103	ncbi_443325	ncbi_780483
GO:0016337	single organismal cell-cell adhesion	58	314	0.0556834	0.360409	ncbi_100147798	ncbi_100170324	ncbi_100302636	ncbi_100579169	ncbi_101102134	ncbi_101103028	ncbi_101103276	ncbi_101104011	ncbi_101105607	ncbi_101105662	ncbi_101106001	ncbi_101106474	ncbi_101106739	ncbi_101107438	ncbi_101108061	ncbi_101108643	ncbi_101108816	ncbi_101109123	ncbi_101109357	ncbi_101110073	ncbi_101110420	ncbi_101110813	ncbi_101111370	ncbi_101111848	ncbi_101112256	ncbi_101113203	ncbi_101113884	ncbi_101114854	ncbi_101115001	ncbi_101115330	ncbi_101115445	ncbi_101115556	ncbi_101115891	ncbi_101116192	ncbi_101116618	ncbi_101116868	ncbi_101117245	ncbi_101118632	ncbi_101119104	ncbi_101119706	ncbi_101119787	ncbi_101120972	ncbi_101121145	ncbi_101121684
GO:0045860	positive regulation of protein kinase activity	34	172	0.0563418	0.360409	ncbi_100216432	ncbi_101102581	ncbi_101102957	ncbi_101103028	ncbi_101103369	ncbi_101103484	ncbi_101105158	ncbi_101107460	ncbi_101108689	ncbi_101111848	ncbi_101114094	ncbi_101114609	ncbi_101115001	ncbi_101117036	ncbi_101117245	ncbi_101118842	ncbi_101118910	ncbi_101118991	ncbi_101119321	ncbi_101120591	ncbi_101120928	ncbi_101120947	ncbi_101122097	ncbi_105602258	ncbi_443068	ncbi_443074	ncbi_443075	ncbi_443103	ncbi_443325	ncbi_443346	ncbi_494191	ncbi_554257	ncbi_554263	ncbi_780504
GO:0001818	negative regulation of cytokine production	23	109	0.0563623	0.360409	ncbi_100302636	ncbi_101103360	ncbi_101103369	ncbi_101104361	ncbi_101105675	ncbi_101107195	ncbi_101107699	ncbi_101108061	ncbi_101108418	ncbi_101108619	ncbi_101110557	ncbi_101111370	ncbi_101112256	ncbi_101114654	ncbi_101117853	ncbi_101119301	ncbi_101119500	ncbi_101120928	ncbi_101123269	ncbi_443238	ncbi_554263	ncbi_780465	ncbi_780483
GO:0034330	cell junction organization	23	109	0.0563623	0.360409	ncbi_101102150	ncbi_101103028	ncbi_101105372	ncbi_101105574	ncbi_101106481	ncbi_101109946	ncbi_101111565	ncbi_101111737	ncbi_101112031	ncbi_101116618	ncbi_101116916	ncbi_101117440	ncbi_101118304	ncbi_101118504	ncbi_101118632	ncbi_101119919	ncbi_101120009	ncbi_101121947	ncbi_101122194	ncbi_101122284	ncbi_101123183	ncbi_443140	ncbi_443169
GO:0006941	striated muscle contraction	15	65	0.0571546	0.360409	ncbi_100145865	ncbi_100169940	ncbi_101102067	ncbi_101105292	ncbi_101107228	ncbi_101108953	ncbi_101112949	ncbi_101114682	ncbi_101115623	ncbi_101115840	ncbi_101116192	ncbi_101116716	ncbi_101118379	ncbi_101121961	ncbi_101123143
GO:0007179	transforming growth factor beta receptor signaling pathway	15	65	0.0571546	0.360409	ncbi_100216434	ncbi_101103864	ncbi_101104991	ncbi_101106385	ncbi_101107751	ncbi_101108619	ncbi_101111183	ncbi_101114641	ncbi_101117245	ncbi_101117689	ncbi_101119395	ncbi_101121947	ncbi_443169	ncbi_443171	ncbi_443242
GO:0017015	regulation of transforming growth factor beta receptor signaling pathway	15	65	0.0571546	0.360409	ncbi_100216434	ncbi_101103864	ncbi_101104991	ncbi_101106385	ncbi_101107751	ncbi_101108619	ncbi_101111183	ncbi_101114641	ncbi_101117245	ncbi_101117689	ncbi_101119395	ncbi_101121947	ncbi_443169	ncbi_443171	ncbi_443242
GO:0071559	response to transforming growth factor beta	15	65	0.0571546	0.360409	ncbi_100216434	ncbi_101103864	ncbi_101104991	ncbi_101106385	ncbi_101107751	ncbi_101108619	ncbi_101111183	ncbi_101114641	ncbi_101117245	ncbi_101117689	ncbi_101119395	ncbi_101121947	ncbi_443169	ncbi_443171	ncbi_443242
GO:0071560	cellular response to transforming growth factor beta stimulus	15	65	0.0571546	0.360409	ncbi_100216434	ncbi_101103864	ncbi_101104991	ncbi_101106385	ncbi_101107751	ncbi_101108619	ncbi_101111183	ncbi_101114641	ncbi_101117245	ncbi_101117689	ncbi_101119395	ncbi_101121947	ncbi_443169	ncbi_443171	ncbi_443242
GO:1903844	regulation of cellular response to transforming growth factor beta stimulus	15	65	0.0571546	0.360409	ncbi_100216434	ncbi_101103864	ncbi_101104991	ncbi_101106385	ncbi_101107751	ncbi_101108619	ncbi_101111183	ncbi_101114641	ncbi_101117245	ncbi_101117689	ncbi_101119395	ncbi_101121947	ncbi_443169	ncbi_443171	ncbi_443242
GO:0048534	hematopoietic or lymphoid organ development	79	442	0.0572368	0.360409	ncbi_100286738	ncbi_101101916	ncbi_101102134	ncbi_101102437	ncbi_101102976	ncbi_101103717	ncbi_101103748	ncbi_101104011	ncbi_101104155	ncbi_101104366	ncbi_101104389	ncbi_101105455	ncbi_101105675	ncbi_101105964	ncbi_101106757	ncbi_101106996	ncbi_101107196	ncbi_101107438	ncbi_101107735	ncbi_101108097	ncbi_101108206	ncbi_101108643	ncbi_101108788	ncbi_101108868	ncbi_101108880	ncbi_101109059	ncbi_101109123	ncbi_101110557	ncbi_101110813	ncbi_101111848	ncbi_101112008	ncbi_101112331	ncbi_101113274	ncbi_101113412	ncbi_101114418	ncbi_101115556	ncbi_101115712	ncbi_101115743	ncbi_101115891	ncbi_101115961	ncbi_101116045	ncbi_101116170	ncbi_101116413	ncbi_101116565
GO:0043500	muscle adaptation	11	44	0.0582552	0.360409	ncbi_100286738	ncbi_100579169	ncbi_101107228	ncbi_101108012	ncbi_101108500	ncbi_101109357	ncbi_101111840	ncbi_101114670	ncbi_101115319	ncbi_101120947	ncbi_101122471
GO:0002889	regulation of immunoglobulin mediated immune response	7	24	0.0585261	0.360409	ncbi_101102134	ncbi_101103648	ncbi_101108643	ncbi_101108788	ncbi_101110557	ncbi_101123054	ncbi_780465
GO:0006997	nucleus organization	10	39	0.0595146	0.360409	ncbi_100216432	ncbi_101103789	ncbi_101106269	ncbi_101107201	ncbi_101108101	ncbi_101108583	ncbi_101111580	ncbi_101111815	ncbi_101115676	ncbi_101122186
GO:0009636	response to toxic substance	10	39	0.0595146	0.360409	ncbi_100286738	ncbi_101104966	ncbi_101111472	ncbi_101111650	ncbi_101112561	ncbi_101112927	ncbi_101112970	ncbi_101114416	ncbi_101117691	ncbi_101123143
GO:0045807	positive regulation of endocytosis	10	39	0.0595146	0.360409	ncbi_100034672	ncbi_100820737	ncbi_101104011	ncbi_101108939	ncbi_101111737	ncbi_101117042	ncbi_101117560	ncbi_101120928	ncbi_443392	ncbi_780465
GO:0002062	chondrocyte differentiation	8	29	0.0600461	0.360409	ncbi_101107975	ncbi_101114142	ncbi_101116170	ncbi_101120648	ncbi_443169	ncbi_493773	ncbi_494191	ncbi_780460
GO:0009163	nucleoside biosynthetic process	8	29	0.0600461	0.360409	ncbi_101103276	ncbi_101104810	ncbi_101108285	ncbi_101113030	ncbi_101114816	ncbi_101115299	ncbi_101121947	ncbi_443186
GO:0030010	establishment of cell polarity	8	29	0.0600461	0.360409	ncbi_100302306	ncbi_101104011	ncbi_101104358	ncbi_101109511	ncbi_101112995	ncbi_101116509	ncbi_101122564	ncbi_780483
GO:0042455	ribonucleoside biosynthetic process	8	29	0.0600461	0.360409	ncbi_101103276	ncbi_101104810	ncbi_101108285	ncbi_101113030	ncbi_101114816	ncbi_101115299	ncbi_101121947	ncbi_443186
GO:0043618	regulation of transcription from RNA polymerase II promoter in response to stress	8	29	0.0600461	0.360409	ncbi_101104333	ncbi_101104966	ncbi_101107195	ncbi_101110073	ncbi_101114163	ncbi_101117134	ncbi_105616454	ncbi_443103
GO:0043620	regulation of DNA-templated transcription in response to stress	8	29	0.0600461	0.360409	ncbi_101104333	ncbi_101104966	ncbi_101107195	ncbi_101110073	ncbi_101114163	ncbi_101117134	ncbi_105616454	ncbi_443103
GO:1901659	glycosyl compound biosynthetic process	8	29	0.0600461	0.360409	ncbi_101103276	ncbi_101104810	ncbi_101108285	ncbi_101113030	ncbi_101114816	ncbi_101115299	ncbi_101121947	ncbi_443186
GO:0023056	positive regulation of signaling	67	370	0.060172	0.360409	ncbi_101102299	ncbi_101103369	ncbi_101103484	ncbi_101103485	ncbi_101107196	ncbi_101107438	ncbi_101107639	ncbi_101107807	ncbi_101107989	ncbi_101108368	ncbi_101108418	ncbi_101108510	ncbi_101108688	ncbi_101108689	ncbi_101109483	ncbi_101109511	ncbi_101111580	ncbi_101113692	ncbi_101113884	ncbi_101114019	ncbi_101114233	ncbi_101114654	ncbi_101114672	ncbi_101114854	ncbi_101115391	ncbi_101115556	ncbi_101115840	ncbi_101116039	ncbi_101116320	ncbi_101116560	ncbi_101116844	ncbi_101117247	ncbi_101117553	ncbi_101117971	ncbi_101118296	ncbi_101118552	ncbi_101118733	ncbi_101118842	ncbi_101118910	ncbi_101118974	ncbi_101118991	ncbi_101119000	ncbi_101119064	ncbi_101119413
GO:0008361	regulation of cell size	9	34	0.0602139	0.360409	ncbi_101105830	ncbi_101107228	ncbi_101113754	ncbi_101118974	ncbi_101119554	ncbi_101119787	ncbi_101120096	ncbi_101122223	ncbi_443103
GO:0002683	negative regulation of immune system process	29	144	0.0602481	0.360409	ncbi_100101231	ncbi_101103142	ncbi_101103360	ncbi_101107735	ncbi_101108643	ncbi_101108868	ncbi_101109219	ncbi_101110557	ncbi_101110864	ncbi_101111065	ncbi_101111848	ncbi_101112075	ncbi_101112256	ncbi_101114590	ncbi_101118552	ncbi_101118781	ncbi_101119301	ncbi_101120369	ncbi_101120972	ncbi_101121145	ncbi_101121455	ncbi_101121825	ncbi_101122097	ncbi_101122961	ncbi_114110575	ncbi_114117346	ncbi_443371	ncbi_443419	ncbi_780465
GO:0048545	response to steroid hormone	34	173	0.0603462	0.360409	ncbi_100174984	ncbi_100286739	ncbi_100307048	ncbi_101102067	ncbi_101102517	ncbi_101104718	ncbi_101107187	ncbi_101107819	ncbi_101109144	ncbi_101109483	ncbi_101110136	ncbi_101112782	ncbi_101113939	ncbi_101115001	ncbi_101115263	ncbi_101116039	ncbi_101116565	ncbi_101121296	ncbi_101121425	ncbi_101122913	ncbi_101122961	ncbi_101123269	ncbi_101123584	ncbi_443074	ncbi_443085	ncbi_443235	ncbi_443262	ncbi_443333	ncbi_443412	ncbi_443419	ncbi_443483	ncbi_443490	ncbi_677670	ncbi_780483
GO:0060548	negative regulation of cell death	43	226	0.0606747	0.360409	ncbi_100286738	ncbi_100302636	ncbi_101102896	ncbi_101103306	ncbi_101104155	ncbi_101104966	ncbi_101105013	ncbi_101105574	ncbi_101105675	ncbi_101107437	ncbi_101107438	ncbi_101107639	ncbi_101107975	ncbi_101108418	ncbi_101108619	ncbi_101108788	ncbi_101108832	ncbi_101108913	ncbi_101113161	ncbi_101113884	ncbi_101115840	ncbi_101116015	ncbi_101117276	ncbi_101117691	ncbi_101117752	ncbi_101118487	ncbi_101118974	ncbi_101119104	ncbi_101119930	ncbi_101120217	ncbi_101120343	ncbi_101120519	ncbi_101120620	ncbi_101120842	ncbi_101120928	ncbi_101121145	ncbi_101121154	ncbi_101122759	ncbi_101123298	ncbi_443032	ncbi_443075	ncbi_443103	ncbi_443140
GO:0040007	growth	96	548	0.0607781	0.360409	ncbi_100135447	ncbi_100142657	ncbi_100169940	ncbi_100216434	ncbi_100303604	ncbi_100307044	ncbi_101102299	ncbi_101103360	ncbi_101103481	ncbi_101103543	ncbi_101104155	ncbi_101105830	ncbi_101106636	ncbi_101107819	ncbi_101107975	ncbi_101108516	ncbi_101108583	ncbi_101108627	ncbi_101108832	ncbi_101108953	ncbi_101109432	ncbi_101109910	ncbi_101110169	ncbi_101110224	ncbi_101110557	ncbi_101110736	ncbi_101111138	ncbi_101111144	ncbi_101111580	ncbi_101112193	ncbi_101112232	ncbi_101112660	ncbi_101112949	ncbi_101113198	ncbi_101114019	ncbi_101114095	ncbi_101114243	ncbi_101114258	ncbi_101114670	ncbi_101114816	ncbi_101114927	ncbi_101114972	ncbi_101116039	ncbi_101116509
GO:0006936	muscle contraction	26	127	0.0612303	0.360409	ncbi_100145865	ncbi_100169940	ncbi_101102067	ncbi_101103028	ncbi_101103485	ncbi_101103800	ncbi_101105292	ncbi_101107228	ncbi_101108953	ncbi_101112026	ncbi_101112949	ncbi_101114682	ncbi_101115391	ncbi_101115623	ncbi_101115840	ncbi_101116192	ncbi_101116716	ncbi_101118379	ncbi_101121961	ncbi_101122994	ncbi_101123143	ncbi_443010	ncbi_443085	ncbi_443139	ncbi_443238	ncbi_443533
GO:0051052	regulation of DNA metabolic process	30	150	0.0612861	0.360409	ncbi_100216432	ncbi_100500776	ncbi_101102051	ncbi_101102134	ncbi_101103648	ncbi_101104647	ncbi_101104783	ncbi_101104810	ncbi_101105877	ncbi_101106791	ncbi_101108788	ncbi_101109275	ncbi_101110557	ncbi_101111580	ncbi_101111848	ncbi_101113241	ncbi_101113896	ncbi_101114095	ncbi_101114418	ncbi_101114756	ncbi_101114958	ncbi_101117394	ncbi_101120651	ncbi_101121991	ncbi_101122527	ncbi_101123038	ncbi_101123054	ncbi_101123667	ncbi_443074	ncbi_443371
GO:0000303	response to superoxide	2	3	0.061389	0.360409	ncbi_101104966	ncbi_101112927
GO:0000305	response to oxygen radical	2	3	0.061389	0.360409	ncbi_101104966	ncbi_101112927
GO:0001945	lymph vessel development	2	3	0.061389	0.360409	ncbi_101117553	ncbi_443103
GO:0001946	lymphangiogenesis	2	3	0.061389	0.360409	ncbi_101117553	ncbi_443103
GO:0002829	negative regulation of type 2 immune response	2	3	0.061389	0.360409	ncbi_101110557	ncbi_114117346
GO:0006678	glucosylceramide metabolic process	2	3	0.061389	0.360409	ncbi_101107639	ncbi_101113987
GO:0007405	neuroblast proliferation	2	3	0.061389	0.360409	ncbi_101120009	ncbi_443284
GO:0009200	deoxyribonucleoside triphosphate metabolic process	2	3	0.061389	0.360409	ncbi_100037674	ncbi_101107201
GO:0009211	pyrimidine deoxyribonucleoside triphosphate metabolic process	2	3	0.061389	0.360409	ncbi_100037674	ncbi_101107201
GO:0009435	NAD biosynthetic process	2	3	0.061389	0.360409	ncbi_101101867	ncbi_101123646
GO:0015936	coenzyme A metabolic process	2	3	0.061389	0.360409	ncbi_101114816	ncbi_443186
GO:0016045	detection of bacterium	2	3	0.061389	0.360409	ncbi_554257	ncbi_554261
GO:0030277	maintenance of gastrointestinal epithelium	2	3	0.061389	0.360409	ncbi_101107975	ncbi_554263
GO:0030581	symbiont intracellular protein transport in host	2	3	0.061389	0.360409	ncbi_100037686	ncbi_101110149
GO:0031103	axon regeneration	2	3	0.061389	0.360409	ncbi_101104361	ncbi_101118337
GO:0032692	negative regulation of interleukin-1 production	2	3	0.061389	0.360409	ncbi_101107699	ncbi_101120928
GO:0032808	lacrimal gland development	2	3	0.061389	0.360409	ncbi_101107975	ncbi_443074
GO:0033865	nucleoside bisphosphate metabolic process	2	3	0.061389	0.360409	ncbi_101114816	ncbi_443186
GO:0033875	ribonucleoside bisphosphate metabolic process	2	3	0.061389	0.360409	ncbi_101114816	ncbi_443186
GO:0034032	purine nucleoside bisphosphate metabolic process	2	3	0.061389	0.360409	ncbi_101114816	ncbi_443186
GO:0034627	'de novo' NAD biosynthetic process	2	3	0.061389	0.360409	ncbi_101101867	ncbi_101123646
GO:0036303	lymph vessel morphogenesis	2	3	0.061389	0.360409	ncbi_101117553	ncbi_443103
GO:0036445	neuronal stem cell division	2	3	0.061389	0.360409	ncbi_101120009	ncbi_443284
GO:0040036	regulation of fibroblast growth factor receptor signaling pathway	2	3	0.061389	0.360409	ncbi_101120138	ncbi_780483
GO:0042494	detection of bacterial lipoprotein	2	3	0.061389	0.360409	ncbi_554257	ncbi_554261
GO:0043578	nuclear matrix organization	2	3	0.061389	0.360409	ncbi_101106269	ncbi_101115676
GO:0045136	development of secondary sexual characteristics	2	3	0.061389	0.360409	ncbi_101122961	ncbi_443419
GO:0045822	negative regulation of heart contraction	2	3	0.061389	0.360409	ncbi_100169940	ncbi_101109357
GO:0048103	somatic stem cell division	2	3	0.061389	0.360409	ncbi_101120009	ncbi_443284
GO:0048678	response to axon injury	2	3	0.061389	0.360409	ncbi_101104361	ncbi_101118337
GO:0048799	organ maturation	2	3	0.061389	0.360409	ncbi_101119787	ncbi_780483
GO:0051580	regulation of neurotransmitter uptake	2	3	0.061389	0.360409	ncbi_101120549	ncbi_443533
GO:0051581	negative regulation of neurotransmitter uptake	2	3	0.061389	0.360409	ncbi_101120549	ncbi_443533
GO:0051589	negative regulation of neurotransmitter transport	2	3	0.061389	0.360409	ncbi_101120549	ncbi_443533
GO:0051708	intracellular protein transport in other organism involved in symbiotic interaction	2	3	0.061389	0.360409	ncbi_100037686	ncbi_101110149
GO:0055057	neuroblast division	2	3	0.061389	0.360409	ncbi_101120009	ncbi_443284
GO:0060055	angiogenesis involved in wound healing	2	3	0.061389	0.360409	ncbi_101105675	ncbi_101115652
GO:0060363	cranial suture morphogenesis	2	3	0.061389	0.360409	ncbi_101107819	ncbi_443548
GO:0070340	detection of bacterial lipopeptide	2	3	0.061389	0.360409	ncbi_554257	ncbi_554261
GO:0070424	regulation of nucleotide-binding oligomerization domain containing signaling pathway	2	3	0.061389	0.360409	ncbi_101114654	ncbi_554263
GO:0071219	cellular response to molecule of bacterial origin	2	3	0.061389	0.360409	ncbi_554257	ncbi_554261
GO:0071220	cellular response to bacterial lipoprotein	2	3	0.061389	0.360409	ncbi_554257	ncbi_554261
GO:0071221	cellular response to bacterial lipopeptide	2	3	0.061389	0.360409	ncbi_554257	ncbi_554261
GO:0072338	cellular lactam metabolic process	2	3	0.061389	0.360409	ncbi_101122961	ncbi_443419
GO:0090136	epithelial cell-cell adhesion	2	3	0.061389	0.360409	ncbi_101119706	ncbi_780504
GO:0098543	detection of other organism	2	3	0.061389	0.360409	ncbi_554257	ncbi_554261
GO:1901490	regulation of lymphangiogenesis	2	3	0.061389	0.360409	ncbi_101117553	ncbi_443103
GO:1903523	negative regulation of blood circulation	2	3	0.061389	0.360409	ncbi_100169940	ncbi_101109357
GO:0043067	regulation of programmed cell death	131	766	0.0615087	0.360552	ncbi_100192422	ncbi_100216432	ncbi_100286738	ncbi_100302636	ncbi_100307035	ncbi_100307039	ncbi_100579169	ncbi_101101995	ncbi_101101998	ncbi_101102299	ncbi_101102790	ncbi_101102896	ncbi_101102957	ncbi_101102984	ncbi_101103306	ncbi_101103979	ncbi_101104155	ncbi_101104366	ncbi_101104764	ncbi_101104783	ncbi_101105013	ncbi_101105574	ncbi_101106102	ncbi_101106381	ncbi_101106492	ncbi_101106636	ncbi_101106914	ncbi_101106945	ncbi_101107288	ncbi_101107438	ncbi_101107460	ncbi_101107639	ncbi_101107699	ncbi_101107819	ncbi_101107864	ncbi_101107975	ncbi_101108368	ncbi_101108418	ncbi_101108520	ncbi_101108619	ncbi_101108646	ncbi_101108788	ncbi_101108832	ncbi_101108836
GO:0030510	regulation of BMP signaling pathway	13	55	0.0622442	0.363733	ncbi_101103485	ncbi_101104056	ncbi_101105830	ncbi_101107196	ncbi_101107819	ncbi_101113311	ncbi_101114019	ncbi_101114095	ncbi_101116876	ncbi_101118068	ncbi_101119395	ncbi_101123539	ncbi_443171
GO:0051260	protein homooligomerization	13	55	0.0622442	0.363733	ncbi_100307035	ncbi_101104194	ncbi_101104397	ncbi_101108646	ncbi_101111134	ncbi_101113198	ncbi_101114036	ncbi_101114816	ncbi_101114933	ncbi_101118487	ncbi_101121995	ncbi_443085	ncbi_443186
GO:0051148	negative regulation of muscle cell differentiation	5	15	0.0628886	0.3658	ncbi_101103235	ncbi_101103397	ncbi_101114019	ncbi_101115695	ncbi_101116876
GO:0072678	T cell migration	5	15	0.0628886	0.3658	ncbi_101104302	ncbi_101104361	ncbi_101105541	ncbi_101105607	ncbi_101121145
GO:0090207	regulation of triglyceride metabolic process	5	15	0.0628886	0.3658	ncbi_100125355	ncbi_101115654	ncbi_101115927	ncbi_101118068	ncbi_101119000
GO:1903522	regulation of blood circulation	24	116	0.0632404	0.367281	ncbi_100145865	ncbi_100169940	ncbi_100286738	ncbi_101102067	ncbi_101102951	ncbi_101103859	ncbi_101105542	ncbi_101107228	ncbi_101108953	ncbi_101109357	ncbi_101112949	ncbi_101114682	ncbi_101115623	ncbi_101116192	ncbi_101116618	ncbi_101116716	ncbi_101118190	ncbi_101118379	ncbi_101119997	ncbi_101122284	ncbi_101123143	ncbi_443107	ncbi_443533	ncbi_493773
GO:0044711	single-organism biosynthetic process	83	469	0.0634299	0.367816	ncbi_100037674	ncbi_100037702	ncbi_100147707	ncbi_100302303	ncbi_101101867	ncbi_101102051	ncbi_101102976	ncbi_101103276	ncbi_101104810	ncbi_101105735	ncbi_101106412	ncbi_101106706	ncbi_101106996	ncbi_101107149	ncbi_101107201	ncbi_101108285	ncbi_101108515	ncbi_101108615	ncbi_101108821	ncbi_101109049	ncbi_101109798	ncbi_101109937	ncbi_101110000	ncbi_101110653	ncbi_101110832	ncbi_101111848	ncbi_101111917	ncbi_101112667	ncbi_101112792	ncbi_101112877	ncbi_101113030	ncbi_101113161	ncbi_101113448	ncbi_101113796	ncbi_101114036	ncbi_101114229	ncbi_101114609	ncbi_101114816	ncbi_101114836	ncbi_101115079	ncbi_101115299	ncbi_101115654	ncbi_101115756	ncbi_101116039
GO:0080134	regulation of response to stress	88	500	0.0640187	0.370236	ncbi_100137067	ncbi_100194428	ncbi_100216432	ncbi_100286738	ncbi_101101995	ncbi_101102150	ncbi_101103484	ncbi_101103536	ncbi_101104011	ncbi_101104647	ncbi_101104966	ncbi_101106378	ncbi_101106791	ncbi_101107195	ncbi_101107228	ncbi_101107639	ncbi_101107699	ncbi_101108368	ncbi_101108689	ncbi_101108786	ncbi_101108794	ncbi_101109430	ncbi_101109511	ncbi_101110073	ncbi_101110314	ncbi_101110557	ncbi_101110596	ncbi_101110708	ncbi_101111370	ncbi_101111580	ncbi_101111615	ncbi_101111848	ncbi_101111901	ncbi_101112736	ncbi_101113412	ncbi_101113796	ncbi_101113884	ncbi_101114243	ncbi_101114492	ncbi_101114654	ncbi_101114756	ncbi_101114854	ncbi_101115034	ncbi_101115556
GO:0030100	regulation of endocytosis	19	88	0.0640434	0.370236	ncbi_100034672	ncbi_100302306	ncbi_100820737	ncbi_101102476	ncbi_101102497	ncbi_101104011	ncbi_101106102	ncbi_101108418	ncbi_101108939	ncbi_101111237	ncbi_101111737	ncbi_101111848	ncbi_101115961	ncbi_101117042	ncbi_101117560	ncbi_101120928	ncbi_443103	ncbi_443392	ncbi_780465
GO:0040008	regulation of growth	59	323	0.0645333	0.372497	ncbi_100135447	ncbi_100142657	ncbi_100303604	ncbi_100307044	ncbi_101102299	ncbi_101104155	ncbi_101105830	ncbi_101108516	ncbi_101108583	ncbi_101109910	ncbi_101110557	ncbi_101110736	ncbi_101111138	ncbi_101111144	ncbi_101111580	ncbi_101112193	ncbi_101112660	ncbi_101113198	ncbi_101114019	ncbi_101114095	ncbi_101114816	ncbi_101114927	ncbi_101116039	ncbi_101116509	ncbi_101116565	ncbi_101116855	ncbi_101117184	ncbi_101117245	ncbi_101117691	ncbi_101118068	ncbi_101118190	ncbi_101118301	ncbi_101119124	ncbi_101119554	ncbi_101120096	ncbi_101120758	ncbi_101120842	ncbi_101120972	ncbi_101121185	ncbi_101121292	ncbi_101121947	ncbi_101122223	ncbi_101122961	ncbi_101123158
GO:0016055	Wnt signaling pathway	35	180	0.0651766	0.375636	ncbi_101102299	ncbi_101103543	ncbi_101104056	ncbi_101105836	ncbi_101107975	ncbi_101108368	ncbi_101108816	ncbi_101114233	ncbi_101114641	ncbi_101114672	ncbi_101115695	ncbi_101116320	ncbi_101116844	ncbi_101116855	ncbi_101116876	ncbi_101117245	ncbi_101118068	ncbi_101118728	ncbi_101118991	ncbi_101119260	ncbi_101119363	ncbi_101120096	ncbi_101120159	ncbi_101120651	ncbi_101121943	ncbi_101122097	ncbi_443074	ncbi_443169	ncbi_443242	ncbi_443262	ncbi_443284	ncbi_443483	ncbi_443548	ncbi_780482	ncbi_780483
GO:0051338	regulation of transferase activity	67	372	0.065895	0.379198	ncbi_100037661	ncbi_100147798	ncbi_100216432	ncbi_100216434	ncbi_100286738	ncbi_100286739	ncbi_100307047	ncbi_100820740	ncbi_101102150	ncbi_101102581	ncbi_101102896	ncbi_101102957	ncbi_101103028	ncbi_101103369	ncbi_101103484	ncbi_101104366	ncbi_101104783	ncbi_101105158	ncbi_101106636	ncbi_101107228	ncbi_101107460	ncbi_101107639	ncbi_101108061	ncbi_101108368	ncbi_101108643	ncbi_101108689	ncbi_101108786	ncbi_101109357	ncbi_101109898	ncbi_101111848	ncbi_101113241	ncbi_101114094	ncbi_101114609	ncbi_101115001	ncbi_101115232	ncbi_101115756	ncbi_101117036	ncbi_101117245	ncbi_101118842	ncbi_101118910	ncbi_101118974	ncbi_101118991	ncbi_101119059	ncbi_101119321
GO:0002520	immune system development	83	470	0.0660247	0.379366	ncbi_100286738	ncbi_101101916	ncbi_101102134	ncbi_101102437	ncbi_101102976	ncbi_101103648	ncbi_101103717	ncbi_101103748	ncbi_101104011	ncbi_101104155	ncbi_101104366	ncbi_101104389	ncbi_101105455	ncbi_101105675	ncbi_101105964	ncbi_101106757	ncbi_101106996	ncbi_101107196	ncbi_101107438	ncbi_101107735	ncbi_101108097	ncbi_101108206	ncbi_101108643	ncbi_101108788	ncbi_101108868	ncbi_101108880	ncbi_101109059	ncbi_101109123	ncbi_101110557	ncbi_101110813	ncbi_101111848	ncbi_101112008	ncbi_101112331	ncbi_101113274	ncbi_101113412	ncbi_101114418	ncbi_101115556	ncbi_101115712	ncbi_101115743	ncbi_101115891	ncbi_101115961	ncbi_101116045	ncbi_101116170	ncbi_101116413
GO:2000113	negative regulation of cellular macromolecule biosynthetic process	26	128	0.0662536	0.380102	ncbi_100135447	ncbi_100302636	ncbi_100307035	ncbi_100500776	ncbi_101102150	ncbi_101106899	ncbi_101107699	ncbi_101107819	ncbi_101108418	ncbi_101108627	ncbi_101111326	ncbi_101111580	ncbi_101112806	ncbi_101114854	ncbi_101114958	ncbi_101116565	ncbi_101117394	ncbi_101119260	ncbi_101119413	ncbi_101119706	ncbi_101121042	ncbi_101121425	ncbi_101121991	ncbi_101122097	ncbi_101122527	ncbi_780465
GO:0042981	regulation of apoptotic process	129	756	0.066613	0.381243	ncbi_100192422	ncbi_100216432	ncbi_100286738	ncbi_100302636	ncbi_100307035	ncbi_100307039	ncbi_100579169	ncbi_101101995	ncbi_101101998	ncbi_101102299	ncbi_101102790	ncbi_101102896	ncbi_101102957	ncbi_101102984	ncbi_101103306	ncbi_101103979	ncbi_101104155	ncbi_101104366	ncbi_101104764	ncbi_101104783	ncbi_101105013	ncbi_101105574	ncbi_101106102	ncbi_101106381	ncbi_101106492	ncbi_101106636	ncbi_101106914	ncbi_101106945	ncbi_101107288	ncbi_101107438	ncbi_101107460	ncbi_101107639	ncbi_101107699	ncbi_101107819	ncbi_101107864	ncbi_101107975	ncbi_101108368	ncbi_101108418	ncbi_101108520	ncbi_101108619	ncbi_101108646	ncbi_101108788	ncbi_101108832	ncbi_101108836
GO:0034622	cellular macromolecular complex assembly	64	354	0.0666544	0.381243	ncbi_100135447	ncbi_100302306	ncbi_100579169	ncbi_101101968	ncbi_101102299	ncbi_101103028	ncbi_101103758	ncbi_101103795	ncbi_101104366	ncbi_101104440	ncbi_101104477	ncbi_101104770	ncbi_101105144	ncbi_101105292	ncbi_101105683	ncbi_101106700	ncbi_101106757	ncbi_101106932	ncbi_101107639	ncbi_101107699	ncbi_101107751	ncbi_101107886	ncbi_101108646	ncbi_101108836	ncbi_101108868	ncbi_101109051	ncbi_101109060	ncbi_101109511	ncbi_101110314	ncbi_101111326	ncbi_101112167	ncbi_101113308	ncbi_101113647	ncbi_101116434	ncbi_101116439	ncbi_101116479	ncbi_101116735	ncbi_101117252	ncbi_101117297	ncbi_101117394	ncbi_101117556	ncbi_101118301	ncbi_101118484	ncbi_101118632
GO:0006066	alcohol metabolic process	32	163	0.0675863	0.385988	ncbi_100037702	ncbi_100307035	ncbi_100307047	ncbi_101102976	ncbi_101105058	ncbi_101106116	ncbi_101106378	ncbi_101106706	ncbi_101106995	ncbi_101107639	ncbi_101108821	ncbi_101110535	ncbi_101111606	ncbi_101112792	ncbi_101113448	ncbi_101113796	ncbi_101114609	ncbi_101115161	ncbi_101115654	ncbi_101116039	ncbi_101116385	ncbi_101116992	ncbi_101119093	ncbi_101119109	ncbi_101120171	ncbi_101120656	ncbi_101121154	ncbi_101121628	ncbi_101122312	ncbi_101122865	ncbi_105605730	ncbi_443264
GO:0000302	response to reactive oxygen species	16	72	0.0679498	0.386311	ncbi_100135692	ncbi_100145865	ncbi_100216432	ncbi_101104966	ncbi_101110073	ncbi_101112927	ncbi_101114163	ncbi_101115001	ncbi_101116716	ncbi_101116916	ncbi_101119706	ncbi_101120217	ncbi_101120343	ncbi_101122759	ncbi_443218	ncbi_443483
GO:0016053	organic acid biosynthetic process	16	72	0.0679498	0.386311	ncbi_101101867	ncbi_101106412	ncbi_101108515	ncbi_101108615	ncbi_101109049	ncbi_101113161	ncbi_101114229	ncbi_101117331	ncbi_101117752	ncbi_101118274	ncbi_101118487	ncbi_101120073	ncbi_101120835	ncbi_101121789	ncbi_101122312	ncbi_443485
GO:0046394	carboxylic acid biosynthetic process	16	72	0.0679498	0.386311	ncbi_101101867	ncbi_101106412	ncbi_101108515	ncbi_101108615	ncbi_101109049	ncbi_101113161	ncbi_101114229	ncbi_101117331	ncbi_101117752	ncbi_101118274	ncbi_101118487	ncbi_101120073	ncbi_101120835	ncbi_101121789	ncbi_101122312	ncbi_443485
GO:0031401	positive regulation of protein modification process	83	471	0.0686968	0.388967	ncbi_100216432	ncbi_100307047	ncbi_101102476	ncbi_101102581	ncbi_101102957	ncbi_101103028	ncbi_101103369	ncbi_101103484	ncbi_101103864	ncbi_101105052	ncbi_101105158	ncbi_101106996	ncbi_101107438	ncbi_101107460	ncbi_101107639	ncbi_101107989	ncbi_101108368	ncbi_101108418	ncbi_101108494	ncbi_101108510	ncbi_101108516	ncbi_101108689	ncbi_101109754	ncbi_101110557	ncbi_101111159	ncbi_101111580	ncbi_101111848	ncbi_101112462	ncbi_101113202	ncbi_101113630	ncbi_101113884	ncbi_101114094	ncbi_101114095	ncbi_101114609	ncbi_101115001	ncbi_101115556	ncbi_101115840	ncbi_101116015	ncbi_101116560	ncbi_101117036	ncbi_101117245	ncbi_101117247	ncbi_101117561	ncbi_101117971
GO:0006942	regulation of striated muscle contraction	6	20	0.0687261	0.388967	ncbi_100169940	ncbi_101102067	ncbi_101107228	ncbi_101108953	ncbi_101112949	ncbi_101118379
GO:0032623	interleukin-2 production	6	20	0.0687261	0.388967	ncbi_101105675	ncbi_101110813	ncbi_101111370	ncbi_101116560	ncbi_101122961	ncbi_443419
GO:0033674	positive regulation of kinase activity	35	181	0.0695383	0.392974	ncbi_100216432	ncbi_101102581	ncbi_101102957	ncbi_101103028	ncbi_101103369	ncbi_101103484	ncbi_101105158	ncbi_101107460	ncbi_101108689	ncbi_101109898	ncbi_101111848	ncbi_101114094	ncbi_101114609	ncbi_101115001	ncbi_101117036	ncbi_101117245	ncbi_101118842	ncbi_101118910	ncbi_101118991	ncbi_101119321	ncbi_101120591	ncbi_101120928	ncbi_101120947	ncbi_101122097	ncbi_105602258	ncbi_443068	ncbi_443074	ncbi_443075	ncbi_443103	ncbi_443325	ncbi_443346	ncbi_494191	ncbi_554257	ncbi_554263	ncbi_780504
GO:0030509	BMP signaling pathway	13	56	0.0703423	0.393983	ncbi_101103485	ncbi_101104056	ncbi_101105830	ncbi_101107196	ncbi_101107819	ncbi_101113311	ncbi_101114019	ncbi_101114095	ncbi_101116876	ncbi_101118068	ncbi_101119395	ncbi_101123539	ncbi_443171
GO:0071772	response to BMP	13	56	0.0703423	0.393983	ncbi_101103485	ncbi_101104056	ncbi_101105830	ncbi_101107196	ncbi_101107819	ncbi_101113311	ncbi_101114019	ncbi_101114095	ncbi_101116876	ncbi_101118068	ncbi_101119395	ncbi_101123539	ncbi_443171
GO:0071773	cellular response to BMP stimulus	13	56	0.0703423	0.393983	ncbi_101103485	ncbi_101104056	ncbi_101105830	ncbi_101107196	ncbi_101107819	ncbi_101113311	ncbi_101114019	ncbi_101114095	ncbi_101116876	ncbi_101118068	ncbi_101119395	ncbi_101123539	ncbi_443171
GO:0071826	ribonucleoprotein complex subunit organization	19	89	0.0703951	0.393983	ncbi_101102677	ncbi_101103795	ncbi_101104366	ncbi_101104440	ncbi_101104770	ncbi_101105144	ncbi_101106700	ncbi_101107886	ncbi_101109051	ncbi_101109060	ncbi_101111326	ncbi_101116434	ncbi_101116479	ncbi_101116735	ncbi_101118301	ncbi_101119260	ncbi_101120394	ncbi_101120941	ncbi_101122186
GO:0002320	lymphoid progenitor cell differentiation	4	11	0.0705954	0.393983	ncbi_101112331	ncbi_101121947	ncbi_101123298	ncbi_780483
GO:0007530	sex determination	4	11	0.0705954	0.393983	ncbi_101104155	ncbi_101104440	ncbi_101107975	ncbi_101116844
GO:0034694	response to prostaglandin	4	11	0.0705954	0.393983	ncbi_101102437	ncbi_101105735	ncbi_101120217	ncbi_443013
GO:0045577	regulation of B cell differentiation	4	11	0.0705954	0.393983	ncbi_101112331	ncbi_101118884	ncbi_101122961	ncbi_443419
GO:0071704	organic substance metabolic process	1074	6921	0.070656	0.393983	ncbi_100037661	ncbi_100037674	ncbi_100037686	ncbi_100037690	ncbi_100037702	ncbi_100101231	ncbi_100125355	ncbi_100135431	ncbi_100135447	ncbi_100135687	ncbi_100137067	ncbi_100142657	ncbi_100144758	ncbi_100147707	ncbi_100147798	ncbi_100170324	ncbi_100170327	ncbi_100171398	ncbi_100174984	ncbi_100189620	ncbi_100192422	ncbi_100192423	ncbi_100192428	ncbi_100194428	ncbi_100216432	ncbi_100216434	ncbi_100217409	ncbi_100270711	ncbi_100270789	ncbi_100286738	ncbi_100286739	ncbi_100294646	ncbi_100302303	ncbi_100302636	ncbi_100303604	ncbi_100303608	ncbi_100305129	ncbi_100307035	ncbi_100307039	ncbi_100307047	ncbi_100500776	ncbi_100527962	ncbi_100579169	ncbi_100642178
GO:0006690	icosanoid metabolic process	7	25	0.0711159	0.394218	ncbi_101104140	ncbi_101105000	ncbi_101109049	ncbi_101111472	ncbi_101112958	ncbi_443192	ncbi_443551
GO:0043271	negative regulation of ion transport	7	25	0.0711159	0.394218	ncbi_100192422	ncbi_101102067	ncbi_101103912	ncbi_101105292	ncbi_101107228	ncbi_101112949	ncbi_443533
GO:0045995	regulation of embryonic development	7	25	0.0711159	0.394218	ncbi_101103485	ncbi_101104155	ncbi_101104533	ncbi_101114233	ncbi_101117853	ncbi_780483	ncbi_780507
GO:1901568	fatty acid derivative metabolic process	7	25	0.0711159	0.394218	ncbi_101104140	ncbi_101105000	ncbi_101109049	ncbi_101111472	ncbi_101112958	ncbi_443192	ncbi_443551
GO:0035239	tube morphogenesis	39	205	0.0712336	0.394291	ncbi_100286738	ncbi_101103028	ncbi_101103515	ncbi_101103543	ncbi_101103800	ncbi_101105814	ncbi_101106636	ncbi_101106925	ncbi_101107196	ncbi_101107819	ncbi_101107975	ncbi_101108516	ncbi_101108880	ncbi_101111580	ncbi_101112193	ncbi_101113884	ncbi_101115263	ncbi_101115891	ncbi_101117853	ncbi_101118068	ncbi_101119467	ncbi_101119787	ncbi_101121444	ncbi_101122284	ncbi_101122564	ncbi_101122759	ncbi_101123539	ncbi_105607800	ncbi_114117346	ncbi_443074	ncbi_443087	ncbi_443103	ncbi_443116	ncbi_443169	ncbi_443171	ncbi_443412	ncbi_443548	ncbi_780482	ncbi_780483
GO:0000819	sister chromatid segregation	12	51	0.0735057	0.400402	ncbi_101104964	ncbi_101107029	ncbi_101108516	ncbi_101108926	ncbi_101112734	ncbi_101115324	ncbi_101116439	ncbi_101120520	ncbi_101120550	ncbi_101120694	ncbi_101121358	ncbi_114115318
GO:0048520	positive regulation of behavior	12	51	0.0735057	0.400402	ncbi_101108939	ncbi_101111615	ncbi_101114243	ncbi_101115840	ncbi_101117971	ncbi_101120217	ncbi_101121145	ncbi_101121292	ncbi_443074	ncbi_443087	ncbi_443103	ncbi_443169
GO:0050921	positive regulation of chemotaxis	12	51	0.0735057	0.400402	ncbi_101108939	ncbi_101111615	ncbi_101114243	ncbi_101115840	ncbi_101117971	ncbi_101120217	ncbi_101121145	ncbi_101121292	ncbi_443074	ncbi_443087	ncbi_443103	ncbi_443169
GO:0007622	rhythmic behavior	3	7	0.074777	0.400402	ncbi_100125623	ncbi_101104647	ncbi_443192
GO:0010896	regulation of triglyceride catabolic process	3	7	0.074777	0.400402	ncbi_100125355	ncbi_101115927	ncbi_101119000
GO:0016578	histone deubiquitination	3	7	0.074777	0.400402	ncbi_101103520	ncbi_101113692	ncbi_101114756
GO:0019433	triglyceride catabolic process	3	7	0.074777	0.400402	ncbi_100125355	ncbi_101115927	ncbi_101119000
GO:0031958	corticosteroid receptor signaling pathway	3	7	0.074777	0.400402	ncbi_101115263	ncbi_101121425	ncbi_443412
GO:0032228	regulation of synaptic transmission, GABAergic	3	7	0.074777	0.400402	ncbi_101103306	ncbi_101110314	ncbi_101113341
GO:0035455	response to interferon-alpha	3	7	0.074777	0.400402	ncbi_101120928	ncbi_101121899	ncbi_780483
GO:0035872	nucleotide-binding domain, leucine rich repeat containing receptor signaling pathway	3	7	0.074777	0.400402	ncbi_101114654	ncbi_554263	ncbi_780465
GO:0046461	neutral lipid catabolic process	3	7	0.074777	0.400402	ncbi_100125355	ncbi_101115927	ncbi_101119000
GO:0046464	acylglycerol catabolic process	3	7	0.074777	0.400402	ncbi_100125355	ncbi_101115927	ncbi_101119000
GO:0046470	phosphatidylcholine metabolic process	3	7	0.074777	0.400402	ncbi_101108821	ncbi_101111606	ncbi_101113448
GO:0048537	mucosal-associated lymphoid tissue development	3	7	0.074777	0.400402	ncbi_101119104	ncbi_101122961	ncbi_443419
GO:0050000	chromosome localization	3	7	0.074777	0.400402	ncbi_101105594	ncbi_101109979	ncbi_101112149
GO:0050994	regulation of lipid catabolic process	3	7	0.074777	0.400402	ncbi_100125355	ncbi_101115927	ncbi_101119000
GO:0051446	positive regulation of meiotic cell cycle	3	7	0.074777	0.400402	ncbi_101102686	ncbi_101107819	ncbi_101114019
GO:0051932	synaptic transmission, GABAergic	3	7	0.074777	0.400402	ncbi_101103306	ncbi_101110314	ncbi_101113341
GO:0070423	nucleotide-binding oligomerization domain containing signaling pathway	3	7	0.074777	0.400402	ncbi_101114654	ncbi_554263	ncbi_780465
GO:0070528	protein kinase C signaling	3	7	0.074777	0.400402	ncbi_101117247	ncbi_101118632	ncbi_443103
GO:0090036	regulation of protein kinase C signaling	3	7	0.074777	0.400402	ncbi_101117247	ncbi_101118632	ncbi_443103
GO:0097306	cellular response to alcohol	3	7	0.074777	0.400402	ncbi_101112193	ncbi_101118458	ncbi_101119000
GO:0044271	cellular nitrogen compound biosynthetic process	347	2152	0.0749781	0.40091	ncbi_100037661	ncbi_100037674	ncbi_100135447	ncbi_100135687	ncbi_100137067	ncbi_100144758	ncbi_100147707	ncbi_100174984	ncbi_100192428	ncbi_100216432	ncbi_100216434	ncbi_100217409	ncbi_100270711	ncbi_100270789	ncbi_100286738	ncbi_100286739	ncbi_100294646	ncbi_100302636	ncbi_100303604	ncbi_100305129	ncbi_100307035	ncbi_100307039	ncbi_100500776	ncbi_100642178	ncbi_100653388	ncbi_101101844	ncbi_101101867	ncbi_101101916	ncbi_101101983	ncbi_101101995	ncbi_101102051	ncbi_101102134	ncbi_101102150	ncbi_101102299	ncbi_101102373	ncbi_101102437	ncbi_101102517	ncbi_101102544	ncbi_101102586	ncbi_101102686	ncbi_101102703	ncbi_101102764	ncbi_101103218	ncbi_101103235
GO:0050864	regulation of B cell activation	14	62	0.0752553	0.401823	ncbi_100286738	ncbi_101102134	ncbi_101103648	ncbi_101108788	ncbi_101110557	ncbi_101110813	ncbi_101112331	ncbi_101114854	ncbi_101118884	ncbi_101122961	ncbi_101123054	ncbi_443419	ncbi_554263	ncbi_780465
GO:0050817	coagulation	16	73	0.0753654	0.401842	ncbi_100820755	ncbi_101103306	ncbi_101104966	ncbi_101105675	ncbi_101107639	ncbi_101108643	ncbi_101115330	ncbi_101115814	ncbi_101118979	ncbi_101120369	ncbi_101120390	ncbi_101121292	ncbi_101122202	ncbi_101122999	ncbi_443010	ncbi_554263
GO:2001252	positive regulation of chromosome organization	11	46	0.0766069	0.407886	ncbi_101104964	ncbi_101106996	ncbi_101108418	ncbi_101108494	ncbi_101108516	ncbi_101110557	ncbi_101111580	ncbi_101113630	ncbi_101123158	ncbi_443103	ncbi_443533
GO:0010646	regulation of cell communication	243	1485	0.0779266	0.414328	ncbi_100101231	ncbi_100135443	ncbi_100174984	ncbi_100216432	ncbi_100216434	ncbi_100286738	ncbi_100302306	ncbi_100303608	ncbi_100307035	ncbi_100307047	ncbi_100820740	ncbi_101101995	ncbi_101102150	ncbi_101102234	ncbi_101102299	ncbi_101102347	ncbi_101102456	ncbi_101102476	ncbi_101102517	ncbi_101102896	ncbi_101103028	ncbi_101103306	ncbi_101103369	ncbi_101103481	ncbi_101103484	ncbi_101103485	ncbi_101103515	ncbi_101103742	ncbi_101103771	ncbi_101103864	ncbi_101103961	ncbi_101104056	ncbi_101104265	ncbi_101104361	ncbi_101104366	ncbi_101104390	ncbi_101104422	ncbi_101104477	ncbi_101104613	ncbi_101104810	ncbi_101104962	ncbi_101104991	ncbi_101105158	ncbi_101105541
GO:0006461	protein complex assembly	105	611	0.0783273	0.415289	ncbi_100135447	ncbi_100189620	ncbi_100302306	ncbi_100307035	ncbi_100579169	ncbi_101101968	ncbi_101102067	ncbi_101102150	ncbi_101102299	ncbi_101102801	ncbi_101103028	ncbi_101103306	ncbi_101103758	ncbi_101103864	ncbi_101104070	ncbi_101104194	ncbi_101104397	ncbi_101104477	ncbi_101104783	ncbi_101105159	ncbi_101105177	ncbi_101105292	ncbi_101105501	ncbi_101105659	ncbi_101105683	ncbi_101106034	ncbi_101106463	ncbi_101106757	ncbi_101106932	ncbi_101107398	ncbi_101107434	ncbi_101107639	ncbi_101107699	ncbi_101107720	ncbi_101107751	ncbi_101108646	ncbi_101108836	ncbi_101108868	ncbi_101108953	ncbi_101109275	ncbi_101109511	ncbi_101109631	ncbi_101110314	ncbi_101110931
GO:0070271	protein complex biogenesis	105	611	0.0783273	0.415289	ncbi_100135447	ncbi_100189620	ncbi_100302306	ncbi_100307035	ncbi_100579169	ncbi_101101968	ncbi_101102067	ncbi_101102150	ncbi_101102299	ncbi_101102801	ncbi_101103028	ncbi_101103306	ncbi_101103758	ncbi_101103864	ncbi_101104070	ncbi_101104194	ncbi_101104397	ncbi_101104477	ncbi_101104783	ncbi_101105159	ncbi_101105177	ncbi_101105292	ncbi_101105501	ncbi_101105659	ncbi_101105683	ncbi_101106034	ncbi_101106463	ncbi_101106757	ncbi_101106932	ncbi_101107398	ncbi_101107434	ncbi_101107639	ncbi_101107699	ncbi_101107720	ncbi_101107751	ncbi_101108646	ncbi_101108836	ncbi_101108868	ncbi_101108953	ncbi_101109275	ncbi_101109511	ncbi_101109631	ncbi_101110314	ncbi_101110931
GO:0043010	camera-type eye development	17	79	0.0787423	0.416903	ncbi_100302636	ncbi_101102951	ncbi_101103028	ncbi_101104963	ncbi_101105924	ncbi_101107975	ncbi_101116868	ncbi_101119467	ncbi_101121386	ncbi_101122284	ncbi_101122928	ncbi_114108681	ncbi_443074	ncbi_443103	ncbi_443169	ncbi_494191	ncbi_780483
GO:0002274	myeloid leukocyte activation	13	57	0.0790978	0.418199	ncbi_101103771	ncbi_101104011	ncbi_101107196	ncbi_101107639	ncbi_101110314	ncbi_101111171	ncbi_101114907	ncbi_101115001	ncbi_494191	ncbi_554257	ncbi_554261	ncbi_554263	ncbi_780504
GO:0043414	macromolecule methylation	28	142	0.0793613	0.418222	ncbi_100135447	ncbi_100500776	ncbi_101101916	ncbi_101103235	ncbi_101103543	ncbi_101103648	ncbi_101105467	ncbi_101105649	ncbi_101106579	ncbi_101106996	ncbi_101107789	ncbi_101109748	ncbi_101110692	ncbi_101113630	ncbi_101115617	ncbi_101116417	ncbi_101116565	ncbi_101118081	ncbi_101118484	ncbi_101120917	ncbi_101121261	ncbi_101123158	ncbi_105603814	ncbi_106990414	ncbi_114109686	ncbi_114109701	ncbi_114109702	ncbi_780483
GO:0031058	positive regulation of histone modification	10	41	0.0795429	0.418222	ncbi_101106996	ncbi_101108418	ncbi_101108494	ncbi_101108516	ncbi_101110557	ncbi_101111580	ncbi_101113630	ncbi_101123158	ncbi_443103	ncbi_443533
GO:1903310	positive regulation of chromatin modification	10	41	0.0795429	0.418222	ncbi_101106996	ncbi_101108418	ncbi_101108494	ncbi_101108516	ncbi_101110557	ncbi_101111580	ncbi_101113630	ncbi_101123158	ncbi_443103	ncbi_443533
GO:2001020	regulation of response to DNA damage stimulus	15	68	0.0795453	0.418222	ncbi_101104647	ncbi_101106791	ncbi_101110708	ncbi_101111580	ncbi_101113884	ncbi_101114492	ncbi_101114756	ncbi_101117440	ncbi_101117560	ncbi_101118974	ncbi_101119467	ncbi_101121145	ncbi_101121991	ncbi_105616456	ncbi_443074
GO:0006790	sulfur compound metabolic process	24	119	0.080397	0.418706	ncbi_101102474	ncbi_101106706	ncbi_101110034	ncbi_101110535	ncbi_101111134	ncbi_101111328	ncbi_101113118	ncbi_101113796	ncbi_101114126	ncbi_101114416	ncbi_101114544	ncbi_101114816	ncbi_101114836	ncbi_101117331	ncbi_101117752	ncbi_101118068	ncbi_101118274	ncbi_101118487	ncbi_101120469	ncbi_101121789	ncbi_101122961	ncbi_443186	ncbi_443419	ncbi_654404
GO:0001570	vasculogenesis	5	16	0.0805247	0.418706	ncbi_101105675	ncbi_101116844	ncbi_101117496	ncbi_101118965	ncbi_101123539
GO:0002714	positive regulation of B cell mediated immunity	5	16	0.0805247	0.418706	ncbi_101102134	ncbi_101103648	ncbi_101108788	ncbi_101123054	ncbi_780465
GO:0007045	cell-substrate adherens junction assembly	5	16	0.0805247	0.418706	ncbi_101102150	ncbi_101116916	ncbi_101118504	ncbi_101122194	ncbi_101123183
GO:0034332	adherens junction organization	5	16	0.0805247	0.418706	ncbi_101102150	ncbi_101116916	ncbi_101118504	ncbi_101122194	ncbi_101123183
GO:0034333	adherens junction assembly	5	16	0.0805247	0.418706	ncbi_101102150	ncbi_101116916	ncbi_101118504	ncbi_101122194	ncbi_101123183
GO:0036314	response to sterol	5	16	0.0805247	0.418706	ncbi_101112193	ncbi_101118458	ncbi_101119000	ncbi_101119104	ncbi_494191
GO:0045190	isotype switching	5	16	0.0805247	0.418706	ncbi_101102134	ncbi_101103648	ncbi_101108788	ncbi_101110557	ncbi_101123054
GO:0051098	regulation of binding	31	160	0.0818172	0.424842	ncbi_100192422	ncbi_100286738	ncbi_101102067	ncbi_101102373	ncbi_101103864	ncbi_101106630	ncbi_101106757	ncbi_101106801	ncbi_101107819	ncbi_101108012	ncbi_101108412	ncbi_101108418	ncbi_101108520	ncbi_101110136	ncbi_101111650	ncbi_101111848	ncbi_101113340	ncbi_101114019	ncbi_101116565	ncbi_101117526	ncbi_101118068	ncbi_101118190	ncbi_101118973	ncbi_101119467	ncbi_101121261	ncbi_101121943	ncbi_101122082	ncbi_101122639	ncbi_443068	ncbi_443242	ncbi_780483
GO:0006633	fatty acid biosynthetic process	9	36	0.0821523	0.425996	ncbi_101108515	ncbi_101108615	ncbi_101109049	ncbi_101117331	ncbi_101117752	ncbi_101118274	ncbi_101120835	ncbi_101121789	ncbi_101122312
GO:1902533	positive regulation of intracellular signal transduction	33	172	0.0829858	0.428199	ncbi_101103369	ncbi_101103484	ncbi_101107438	ncbi_101107989	ncbi_101108418	ncbi_101108510	ncbi_101108689	ncbi_101113884	ncbi_101114019	ncbi_101114654	ncbi_101115556	ncbi_101115840	ncbi_101116560	ncbi_101117247	ncbi_101117971	ncbi_101118296	ncbi_101118552	ncbi_101118842	ncbi_101118910	ncbi_101118991	ncbi_101120217	ncbi_101120928	ncbi_101122097	ncbi_101122719	ncbi_443068	ncbi_443074	ncbi_443087	ncbi_443103	ncbi_443548	ncbi_554257	ncbi_554263	ncbi_780460	ncbi_780465
GO:0009141	nucleoside triphosphate metabolic process	12	52	0.0830309	0.428199	ncbi_100037674	ncbi_101103276	ncbi_101104810	ncbi_101107201	ncbi_101108012	ncbi_101108285	ncbi_101113030	ncbi_101113198	ncbi_101114471	ncbi_101115299	ncbi_101121947	ncbi_101121995
GO:0014065	phosphatidylinositol 3-kinase signaling	12	52	0.0830309	0.428199	ncbi_100307035	ncbi_101105836	ncbi_101107975	ncbi_101108643	ncbi_101115232	ncbi_101118733	ncbi_101119467	ncbi_101120842	ncbi_101121425	ncbi_101122097	ncbi_443075	ncbi_443087
GO:0048872	homeostasis of number of cells	12	52	0.0830309	0.428199	ncbi_100286738	ncbi_101102437	ncbi_101104366	ncbi_101105964	ncbi_101112877	ncbi_101115712	ncbi_101116565	ncbi_101120592	ncbi_101122961	ncbi_101123269	ncbi_443103	ncbi_443419
GO:0031056	regulation of histone modification	16	74	0.0832944	0.428972	ncbi_101101916	ncbi_101105057	ncbi_101106996	ncbi_101108418	ncbi_101108494	ncbi_101108516	ncbi_101110557	ncbi_101111580	ncbi_101113630	ncbi_101119467	ncbi_101121154	ncbi_101121947	ncbi_101123158	ncbi_443103	ncbi_443533	ncbi_780483
GO:0048511	rhythmic process	22	108	0.0835957	0.429569	ncbi_100125623	ncbi_100174984	ncbi_100192428	ncbi_100217409	ncbi_101104647	ncbi_101106996	ncbi_101110136	ncbi_101111580	ncbi_101111650	ncbi_101112660	ncbi_101112806	ncbi_101114972	ncbi_101116015	ncbi_101116417	ncbi_101119064	ncbi_101119104	ncbi_101122961	ncbi_101122994	ncbi_443192	ncbi_443262	ncbi_443419	ncbi_443454
GO:0006304	DNA modification	14	63	0.0839315	0.429569	ncbi_100135447	ncbi_100500776	ncbi_101101916	ncbi_101105649	ncbi_101109748	ncbi_101110692	ncbi_101116565	ncbi_101118484	ncbi_101123655	ncbi_105603814	ncbi_106990414	ncbi_114109686	ncbi_114109701	ncbi_114109702
GO:0032526	response to retinoic acid	8	31	0.0841765	0.429569	ncbi_101106161	ncbi_101106996	ncbi_101107975	ncbi_101119787	ncbi_101120947	ncbi_101122744	ncbi_114110089	ncbi_443483
GO:0007044	cell-substrate junction assembly	6	21	0.0844346	0.429569	ncbi_101102150	ncbi_101116916	ncbi_101118504	ncbi_101119919	ncbi_101122194	ncbi_101123183
GO:0016575	histone deacetylation	6	21	0.0844346	0.429569	ncbi_100174984	ncbi_100642178	ncbi_101106579	ncbi_101108012	ncbi_101116398	ncbi_443103
GO:0031345	negative regulation of cell projection organization	6	21	0.0844346	0.429569	ncbi_101105830	ncbi_101107639	ncbi_101109511	ncbi_101119124	ncbi_101120096	ncbi_101122223
GO:0045103	intermediate filament-based process	6	21	0.0844346	0.429569	ncbi_100303604	ncbi_101103789	ncbi_101107880	ncbi_101108583	ncbi_101112045	ncbi_443079
GO:0045104	intermediate filament cytoskeleton organization	6	21	0.0844346	0.429569	ncbi_100303604	ncbi_101103789	ncbi_101107880	ncbi_101108583	ncbi_101112045	ncbi_443079
GO:0098656	anion transmembrane transport	6	21	0.0844346	0.429569	ncbi_101107008	ncbi_101109152	ncbi_101113480	ncbi_101120439	ncbi_443249	ncbi_443250
GO:0032259	methylation	28	143	0.085085	0.432231	ncbi_100135447	ncbi_100500776	ncbi_101101916	ncbi_101103235	ncbi_101103543	ncbi_101103648	ncbi_101105467	ncbi_101105649	ncbi_101106579	ncbi_101106996	ncbi_101107789	ncbi_101109748	ncbi_101110692	ncbi_101113630	ncbi_101115617	ncbi_101116417	ncbi_101116565	ncbi_101118081	ncbi_101118484	ncbi_101120917	ncbi_101121261	ncbi_101123158	ncbi_105603814	ncbi_106990414	ncbi_114109686	ncbi_114109701	ncbi_114109702	ncbi_780483
GO:0034502	protein localization to chromosome	7	26	0.0851866	0.432231	ncbi_100216432	ncbi_101108313	ncbi_101108627	ncbi_101113816	ncbi_101114418	ncbi_101114958	ncbi_101123158
GO:0044281	small molecule metabolic process	179	1081	0.0863881	0.437738	ncbi_100037674	ncbi_100037690	ncbi_100037702	ncbi_100125355	ncbi_100147707	ncbi_100170327	ncbi_100189620	ncbi_100192423	ncbi_100307035	ncbi_100307047	ncbi_100526668	ncbi_100820740	ncbi_101101867	ncbi_101102469	ncbi_101102594	ncbi_101102657	ncbi_101102976	ncbi_101103175	ncbi_101103276	ncbi_101104080	ncbi_101104140	ncbi_101104361	ncbi_101104513	ncbi_101104590	ncbi_101104810	ncbi_101104842	ncbi_101105000	ncbi_101105058	ncbi_101105064	ncbi_101105462	ncbi_101105735	ncbi_101106116	ncbi_101106378	ncbi_101106412	ncbi_101106670	ncbi_101106706	ncbi_101106995	ncbi_101106996	ncbi_101107149	ncbi_101107201	ncbi_101107202	ncbi_101107621	ncbi_101107639	ncbi_101107899
GO:0042327	positive regulation of phosphorylation	75	428	0.0880201	0.445298	ncbi_100169940	ncbi_100216432	ncbi_101102150	ncbi_101102581	ncbi_101102957	ncbi_101103028	ncbi_101103369	ncbi_101103484	ncbi_101105052	ncbi_101105158	ncbi_101107437	ncbi_101107438	ncbi_101107460	ncbi_101107989	ncbi_101108418	ncbi_101108510	ncbi_101108689	ncbi_101109754	ncbi_101109898	ncbi_101110314	ncbi_101111138	ncbi_101111848	ncbi_101113884	ncbi_101114094	ncbi_101114095	ncbi_101114609	ncbi_101115001	ncbi_101115002	ncbi_101115556	ncbi_101115840	ncbi_101116015	ncbi_101116560	ncbi_101116844	ncbi_101117036	ncbi_101117245	ncbi_101117247	ncbi_101117561	ncbi_101117683	ncbi_101117971	ncbi_101118296	ncbi_101118552	ncbi_101118842	ncbi_101118910	ncbi_101118991
GO:0006006	glucose metabolic process	15	69	0.0881159	0.445298	ncbi_100037690	ncbi_101106996	ncbi_101110626	ncbi_101111848	ncbi_101113198	ncbi_101113460	ncbi_101115756	ncbi_101115976	ncbi_101118068	ncbi_101118733	ncbi_101121620	ncbi_114109596	ncbi_443085	ncbi_443264	ncbi_443325
GO:0051130	positive regulation of cellular component organization	61	342	0.0883208	0.445736	ncbi_100034672	ncbi_100125614	ncbi_100302306	ncbi_100579169	ncbi_100820737	ncbi_101102603	ncbi_101103028	ncbi_101103800	ncbi_101103864	ncbi_101104011	ncbi_101104194	ncbi_101104295	ncbi_101104964	ncbi_101105836	ncbi_101106102	ncbi_101106904	ncbi_101106932	ncbi_101106996	ncbi_101107195	ncbi_101107438	ncbi_101107819	ncbi_101108061	ncbi_101108418	ncbi_101108494	ncbi_101108516	ncbi_101108646	ncbi_101108836	ncbi_101108939	ncbi_101109786	ncbi_101109798	ncbi_101110557	ncbi_101111580	ncbi_101111737	ncbi_101113308	ncbi_101113630	ncbi_101114019	ncbi_101114775	ncbi_101115002	ncbi_101116106	ncbi_101117042	ncbi_101117245	ncbi_101117560	ncbi_101117561	ncbi_101118632
GO:0002237	response to molecule of bacterial origin	26	132	0.0892026	0.449444	ncbi_100286738	ncbi_100307048	ncbi_100505388	ncbi_101103365	ncbi_101105160	ncbi_101107699	ncbi_101108953	ncbi_101109408	ncbi_101111615	ncbi_101114854	ncbi_101115001	ncbi_101115654	ncbi_101116039	ncbi_101116560	ncbi_101118296	ncbi_101118842	ncbi_101119500	ncbi_101122097	ncbi_443013	ncbi_443074	ncbi_443085	ncbi_443490	ncbi_554257	ncbi_554261	ncbi_554263	ncbi_780465
GO:0055085	transmembrane transport	46	251	0.0892935	0.449444	ncbi_100036757	ncbi_100192422	ncbi_100302554	ncbi_100307044	ncbi_101102067	ncbi_101102503	ncbi_101102544	ncbi_101103859	ncbi_101103912	ncbi_101105292	ncbi_101105542	ncbi_101107008	ncbi_101107228	ncbi_101108285	ncbi_101108953	ncbi_101109152	ncbi_101111209	ncbi_101111860	ncbi_101112591	ncbi_101112949	ncbi_101113341	ncbi_101113480	ncbi_101113504	ncbi_101114598	ncbi_101114682	ncbi_101115623	ncbi_101116017	ncbi_101116106	ncbi_101116251	ncbi_101116424	ncbi_101116716	ncbi_101117561	ncbi_101118349	ncbi_101118904	ncbi_101120439	ncbi_101121425	ncbi_101122284	ncbi_101123143	ncbi_101123550	ncbi_105608581	ncbi_114113810	ncbi_114113811	ncbi_443003	ncbi_443249
GO:0080135	regulation of cellular response to stress	38	203	0.0896381	0.44986	ncbi_101101995	ncbi_101102150	ncbi_101103484	ncbi_101104647	ncbi_101104966	ncbi_101106791	ncbi_101107228	ncbi_101108689	ncbi_101108786	ncbi_101110073	ncbi_101110708	ncbi_101111580	ncbi_101112736	ncbi_101113884	ncbi_101114492	ncbi_101114756	ncbi_101115556	ncbi_101116320	ncbi_101116352	ncbi_101116560	ncbi_101116934	ncbi_101117247	ncbi_101117440	ncbi_101117560	ncbi_101118910	ncbi_101118974	ncbi_101119059	ncbi_101119467	ncbi_101120217	ncbi_101121145	ncbi_101121991	ncbi_101122097	ncbi_105616456	ncbi_443074	ncbi_443103	ncbi_443262	ncbi_554263	ncbi_780465
GO:0034220	ion transmembrane transport	43	233	0.0896901	0.44986	ncbi_100036757	ncbi_100192422	ncbi_100302554	ncbi_100307044	ncbi_101102067	ncbi_101102503	ncbi_101102544	ncbi_101103859	ncbi_101103912	ncbi_101105292	ncbi_101105542	ncbi_101107008	ncbi_101107228	ncbi_101108285	ncbi_101108953	ncbi_101109152	ncbi_101111209	ncbi_101111860	ncbi_101112591	ncbi_101112949	ncbi_101113480	ncbi_101113504	ncbi_101114598	ncbi_101114682	ncbi_101115623	ncbi_101116017	ncbi_101116251	ncbi_101116424	ncbi_101116716	ncbi_101117561	ncbi_101118349	ncbi_101120439	ncbi_101121425	ncbi_101122284	ncbi_101123143	ncbi_101123550	ncbi_105608581	ncbi_114113810	ncbi_114113811	ncbi_443003	ncbi_443249	ncbi_443250	ncbi_494435
GO:0007159	leukocyte cell-cell adhesion	39	209	0.0897337	0.44986	ncbi_100147798	ncbi_100579169	ncbi_101102134	ncbi_101103028	ncbi_101103276	ncbi_101104011	ncbi_101105607	ncbi_101106739	ncbi_101107438	ncbi_101108643	ncbi_101109123	ncbi_101109357	ncbi_101110813	ncbi_101111370	ncbi_101112256	ncbi_101113203	ncbi_101113884	ncbi_101114854	ncbi_101115556	ncbi_101115891	ncbi_101116618	ncbi_101116868	ncbi_101117245	ncbi_101119104	ncbi_101120972	ncbi_101121145	ncbi_101121684	ncbi_101122302	ncbi_101122961	ncbi_101123269	ncbi_105606925	ncbi_114110575	ncbi_443217	ncbi_443325	ncbi_443419	ncbi_494191	ncbi_494433	ncbi_780465	ncbi_780483
GO:0061351	neural precursor cell proliferation	10	42	0.0909413	0.455309	ncbi_101102389	ncbi_101105042	ncbi_101109927	ncbi_101114672	ncbi_101120009	ncbi_101120755	ncbi_101121042	ncbi_443284	ncbi_780482	ncbi_780507
GO:0008016	regulation of heart contraction	16	75	0.0917428	0.458714	ncbi_100145865	ncbi_100169940	ncbi_100286738	ncbi_101102067	ncbi_101107228	ncbi_101108953	ncbi_101109357	ncbi_101112949	ncbi_101114682	ncbi_101115623	ncbi_101116192	ncbi_101116618	ncbi_101116716	ncbi_101122284	ncbi_101123143	ncbi_443533
GO:0006644	phospholipid metabolic process	31	162	0.0930389	0.463506	ncbi_100125355	ncbi_100302303	ncbi_100307047	ncbi_101102150	ncbi_101102341	ncbi_101102896	ncbi_101105058	ncbi_101107639	ncbi_101107677	ncbi_101108059	ncbi_101108766	ncbi_101108821	ncbi_101109049	ncbi_101110908	ncbi_101111472	ncbi_101111606	ncbi_101113448	ncbi_101114609	ncbi_101115232	ncbi_101115878	ncbi_101119000	ncbi_101119093	ncbi_101120171	ncbi_101120217	ncbi_101120727	ncbi_101120972	ncbi_101121154	ncbi_101121455	ncbi_101122097	ncbi_101122783	ncbi_101123404
GO:0002686	negative regulation of leukocyte migration	4	12	0.0936836	0.463506	ncbi_101112075	ncbi_101118552	ncbi_101121145	ncbi_101121825
GO:0010977	negative regulation of neuron projection development	4	12	0.0936836	0.463506	ncbi_101105830	ncbi_101119124	ncbi_101120096	ncbi_101122223
GO:0021952	central nervous system projection neuron axonogenesis	4	12	0.0936836	0.463506	ncbi_101107405	ncbi_101107789	ncbi_101112909	ncbi_101119554
GO:0032743	positive regulation of interleukin-2 production	4	12	0.0936836	0.463506	ncbi_101110813	ncbi_101111370	ncbi_101122961	ncbi_443419
GO:0050773	regulation of dendrite development	4	12	0.0936836	0.463506	ncbi_100286738	ncbi_100302306	ncbi_101102076	ncbi_101118388
GO:0050881	musculoskeletal movement	4	12	0.0936836	0.463506	ncbi_101107228	ncbi_101108864	ncbi_101114682	ncbi_101118379
GO:1901654	response to ketone	4	12	0.0936836	0.463506	ncbi_101104718	ncbi_101105735	ncbi_101120928	ncbi_443013
GO:0050794	regulation of cellular process	973	6271	0.0939679	0.464305	ncbi_100034672	ncbi_100037661	ncbi_100037686	ncbi_100037695	ncbi_100101231	ncbi_100101239	ncbi_100125355	ncbi_100125614	ncbi_100125616	ncbi_100125623	ncbi_100135443	ncbi_100135447	ncbi_100135687	ncbi_100137067	ncbi_100144758	ncbi_100147707	ncbi_100147794	ncbi_100147798	ncbi_100169940	ncbi_100170324	ncbi_100174984	ncbi_100192422	ncbi_100192423	ncbi_100192428	ncbi_100194428	ncbi_100216432	ncbi_100216434	ncbi_100286738	ncbi_100286739	ncbi_100294646	ncbi_100302075	ncbi_100302303	ncbi_100302305	ncbi_100302306	ncbi_100302359	ncbi_100302636	ncbi_100303604	ncbi_100303608	ncbi_100307035	ncbi_100307039	ncbi_100307044	ncbi_100307047	ncbi_100307048	ncbi_100500776
GO:0072330	monocarboxylic acid biosynthetic process	9	37	0.0947084	0.467352	ncbi_101108515	ncbi_101108615	ncbi_101109049	ncbi_101117331	ncbi_101117752	ncbi_101118274	ncbi_101120835	ncbi_101121789	ncbi_101122312
GO:0045321	leukocyte activation	69	393	0.0953273	0.469792	ncbi_100147798	ncbi_100170324	ncbi_100286738	ncbi_100579169	ncbi_101102134	ncbi_101103028	ncbi_101103276	ncbi_101103648	ncbi_101103771	ncbi_101104011	ncbi_101105607	ncbi_101106739	ncbi_101107196	ncbi_101107438	ncbi_101107639	ncbi_101108643	ncbi_101108788	ncbi_101109123	ncbi_101109357	ncbi_101110314	ncbi_101110375	ncbi_101110557	ncbi_101110813	ncbi_101110864	ncbi_101111171	ncbi_101111370	ncbi_101112256	ncbi_101112331	ncbi_101113203	ncbi_101114854	ncbi_101114907	ncbi_101115001	ncbi_101115556	ncbi_101115891	ncbi_101116618	ncbi_101116868	ncbi_101117245	ncbi_101117715	ncbi_101118884	ncbi_101119104	ncbi_101119124	ncbi_101120369	ncbi_101120928	ncbi_101120972
GO:0030097	hemopoiesis	66	375	0.0972365	0.477677	ncbi_100286738	ncbi_101101916	ncbi_101102134	ncbi_101102437	ncbi_101103717	ncbi_101103748	ncbi_101104011	ncbi_101104366	ncbi_101104389	ncbi_101105964	ncbi_101106996	ncbi_101107196	ncbi_101107438	ncbi_101107735	ncbi_101108097	ncbi_101108643	ncbi_101108788	ncbi_101108868	ncbi_101108880	ncbi_101109059	ncbi_101109123	ncbi_101110557	ncbi_101110813	ncbi_101111848	ncbi_101112008	ncbi_101112331	ncbi_101113274	ncbi_101113412	ncbi_101114418	ncbi_101115556	ncbi_101115743	ncbi_101115891	ncbi_101116045	ncbi_101116170	ncbi_101116413	ncbi_101116565	ncbi_101116615	ncbi_101116868	ncbi_101117205	ncbi_101117245	ncbi_101117971	ncbi_101118781	ncbi_101118842	ncbi_101118884
GO:0048015	phosphatidylinositol-mediated signaling	15	70	0.0972501	0.477677	ncbi_100307035	ncbi_101102896	ncbi_101105836	ncbi_101107975	ncbi_101108643	ncbi_101115232	ncbi_101118733	ncbi_101119467	ncbi_101120842	ncbi_101121425	ncbi_101121455	ncbi_101122097	ncbi_443075	ncbi_443087	ncbi_780483
GO:0003015	heart process	18	87	0.0976185	0.477677	ncbi_100145865	ncbi_100169940	ncbi_100286738	ncbi_101102067	ncbi_101107228	ncbi_101108953	ncbi_101109357	ncbi_101112949	ncbi_101114682	ncbi_101115623	ncbi_101116192	ncbi_101116618	ncbi_101116716	ncbi_101121961	ncbi_101122284	ncbi_101123143	ncbi_443533	ncbi_554335
GO:0002521	leukocyte differentiation	48	265	0.0980161	0.477677	ncbi_100286738	ncbi_101102134	ncbi_101104011	ncbi_101106996	ncbi_101107196	ncbi_101107438	ncbi_101107735	ncbi_101108097	ncbi_101108643	ncbi_101108788	ncbi_101109059	ncbi_101109123	ncbi_101110557	ncbi_101110813	ncbi_101111848	ncbi_101112331	ncbi_101113274	ncbi_101113412	ncbi_101115556	ncbi_101115743	ncbi_101115891	ncbi_101116615	ncbi_101116868	ncbi_101117245	ncbi_101117971	ncbi_101118781	ncbi_101118842	ncbi_101118884	ncbi_101119104	ncbi_101119124	ncbi_101119314	ncbi_101120928	ncbi_101121455	ncbi_101121684	ncbi_101122302	ncbi_101122722	ncbi_101122961	ncbi_101123269	ncbi_101123298	ncbi_105606925	ncbi_443103	ncbi_443218	ncbi_443371	ncbi_443419
GO:0031099	regeneration	8	32	0.0980916	0.477677	ncbi_100216432	ncbi_101102299	ncbi_101104361	ncbi_101118190	ncbi_101118337	ncbi_101122284	ncbi_105601858	ncbi_443490
GO:0035601	protein deacylation	8	32	0.0980916	0.477677	ncbi_100174984	ncbi_100642178	ncbi_101106579	ncbi_101108012	ncbi_101110136	ncbi_101116398	ncbi_101122124	ncbi_443103
GO:0048066	developmental pigmentation	8	32	0.0980916	0.477677	ncbi_100286738	ncbi_101102287	ncbi_101110375	ncbi_101115444	ncbi_101120159	ncbi_443139	ncbi_443371	ncbi_780504
GO:0051153	regulation of striated muscle cell differentiation	8	32	0.0980916	0.477677	ncbi_100286738	ncbi_100642178	ncbi_101107228	ncbi_101108012	ncbi_101112806	ncbi_101116876	ncbi_101118379	ncbi_101121145
GO:0098732	macromolecule deacylation	8	32	0.0980916	0.477677	ncbi_100174984	ncbi_100642178	ncbi_101106579	ncbi_101108012	ncbi_101110136	ncbi_101116398	ncbi_101122124	ncbi_443103
GO:0043473	pigmentation	11	48	0.0982257	0.477677	ncbi_100286738	ncbi_101102287	ncbi_101108896	ncbi_101110375	ncbi_101112637	ncbi_101113697	ncbi_101115444	ncbi_101120159	ncbi_443139	ncbi_443371	ncbi_780504
GO:0043410	positive regulation of MAPK cascade	30	157	0.0985593	0.477677	ncbi_101103484	ncbi_101107438	ncbi_101107989	ncbi_101108418	ncbi_101108510	ncbi_101108689	ncbi_101113884	ncbi_101115556	ncbi_101115840	ncbi_101116560	ncbi_101117247	ncbi_101117971	ncbi_101118296	ncbi_101118552	ncbi_101118842	ncbi_101118910	ncbi_101118991	ncbi_101120217	ncbi_101120928	ncbi_101122097	ncbi_101122719	ncbi_443068	ncbi_443074	ncbi_443087	ncbi_443103	ncbi_443548	ncbi_554257	ncbi_554263	ncbi_780460	ncbi_780465
GO:0001817	regulation of cytokine production	56	314	0.0989703	0.477677	ncbi_100194428	ncbi_100302636	ncbi_101101844	ncbi_101103360	ncbi_101103369	ncbi_101103485	ncbi_101104361	ncbi_101105160	ncbi_101105675	ncbi_101106474	ncbi_101107195	ncbi_101107699	ncbi_101108061	ncbi_101108418	ncbi_101108619	ncbi_101108794	ncbi_101108953	ncbi_101110361	ncbi_101110557	ncbi_101110763	ncbi_101110813	ncbi_101111370	ncbi_101111848	ncbi_101111901	ncbi_101112256	ncbi_101114654	ncbi_101115391	ncbi_101116560	ncbi_101117247	ncbi_101117553	ncbi_101117640	ncbi_101117853	ncbi_101118552	ncbi_101119301	ncbi_101119467	ncbi_101119500	ncbi_101119706	ncbi_101120928	ncbi_101120972	ncbi_101121185	ncbi_101121455	ncbi_101121825	ncbi_101122360	ncbi_101122961
GO:0016311	dephosphorylation	33	175	0.0996782	0.477677	ncbi_100286738	ncbi_101101909	ncbi_101102342	ncbi_101102476	ncbi_101102951	ncbi_101103717	ncbi_101103961	ncbi_101104867	ncbi_101107677	ncbi_101108643	ncbi_101108816	ncbi_101110327	ncbi_101111237	ncbi_101113973	ncbi_101114718	ncbi_101115175	ncbi_101115762	ncbi_101116916	ncbi_101117188	ncbi_101117714	ncbi_101117715	ncbi_101118505	ncbi_101119000	ncbi_101120416	ncbi_101120511	ncbi_101121292	ncbi_101121797	ncbi_101122783	ncbi_101123404	ncbi_114110160	ncbi_114110558	ncbi_443169	ncbi_641303
GO:0051169	nuclear transport	42	229	0.0996902	0.477677	ncbi_100216432	ncbi_100307039	ncbi_101102133	ncbi_101103515	ncbi_101103789	ncbi_101104361	ncbi_101105052	ncbi_101106952	ncbi_101107431	ncbi_101107699	ncbi_101107735	ncbi_101108101	ncbi_101109408	ncbi_101109511	ncbi_101110073	ncbi_101110149	ncbi_101111580	ncbi_101111983	ncbi_101112850	ncbi_101114243	ncbi_101114432	ncbi_101116320	ncbi_101117676	ncbi_101117811	ncbi_101118068	ncbi_101120217	ncbi_101120390	ncbi_101120394	ncbi_101120819	ncbi_101120928	ncbi_101121425	ncbi_101121455	ncbi_101122097	ncbi_101122249	ncbi_101122722	ncbi_101123034	ncbi_443032	ncbi_443169	ncbi_443171	ncbi_443242	ncbi_554263	ncbi_641303
[truncated: 2,995 more rows]
[truncated: 600 more columns]

## Sheet: MF
GO ID	Description	out (1671)	All (11349)	pvalue	p.adjust	Genes
[truncated: 642 more rows]
