# Supplementary material for: Unlocking the genetic secrets of Dorper sheep: insights into wool shedding and hair follicle development
Source: Front Vet Sci. 2024 Dec 11;11:1489379. doi: 10.3389/fvets.2024.1489379 (PMC11670804; doi:10.3389/fvets.2024.1489379)
Supplement: Supplementary file 1 [file Data_Sheet_1.zip › Appendix Table/Table S7.xlsx]

## Sheet: Sheet1
Table S7 KEGG Enrichment Analysis of DETs.
KEGG_A_class	KEGG_B_class	Pathway	out (1243)	All (8759)	Pvalue	Qvalue	Pathway ID	Genes	K_IDs
Human Diseases	Substance dependence	Alcoholism	75	228	3.13608e-13	1.08195e-10	ko05034	ncbi_100135447;ncbi_100642178;ncbi_101102231;ncbi_101102272;ncbi_101102344;ncbi_101103077;ncbi_101104790;ncbi_101105036;ncbi_101105840;ncbi_101105943;ncbi_101106041;ncbi_101106791;ncbi_101107438;ncbi_101107485;ncbi_101107948;ncbi_101108012;ncbi_101108086;ncbi_101108627;ncbi_101108868;ncbi_101109129;ncbi_101109919;ncbi_101110185;ncbi_101110457;ncbi_101110493;ncbi_101110711;ncbi_101110974;ncbi_1011…	K11253+K11409+K11252+K11252+K11251+K15494+K11251+K11251+K02183+K05212+K11252+K11251+K04365+K09048+K11253+K11406+K11254+K11251+K11254+K11253+K11253+K11254+K11253+K07825+K11252+K11252+K11253+K04547+K11253+K11251+K11253+K06279+K09049+K11252+K09048+K04541+K04360+K09029+K04355+K11251+K05210+K11253+K11252+K11253+K11254+K11253+K11251+K11252+K05213+K11251+K11253+K11254+K11251+K11252+K11251+K11251+K11253+…
Human Diseases	Immune disease	Systemic lupus erythematosus	62	176	1.28767e-12	2.22122e-10	ko05322	ncbi_100135447;ncbi_101102231;ncbi_101102272;ncbi_101102344;ncbi_101102931;ncbi_101104770;ncbi_101104790;ncbi_101105036;ncbi_101106041;ncbi_101106791;ncbi_101107948;ncbi_101108086;ncbi_101108627;ncbi_101108868;ncbi_101109129;ncbi_101109219;ncbi_101109919;ncbi_101110185;ncbi_101110457;ncbi_101110711;ncbi_101110974;ncbi_101111737;ncbi_101111915;ncbi_101112606;ncbi_101113108;ncbi_101113369;ncbi_1011…	K11253+K11252+K11252+K11251+K03996+K11086+K11251+K11251+K11252+K11251+K11253+K11254+K11251+K11254+K11253+K06752+K11253+K11254+K11253+K11252+K11252+K05699+K11253+K11253+K11251+K11253+K11252+K11251+K05210+K11253+K11252+K11253+K11254+K11253+K11251+K11252+K11251+K11253+K11254+K11251+K11252+K03994+K11251+K05699+K11251+K11253+K11253+K11253+K11253+K11251+K11253+K11251+K11253+K11252+K11252+K11253+K11253+…
Organismal Systems	Immune system	Neutrophil extracellular trap formation	72	223	2.64763e-12	3.04477e-10	ko04613	ncbi_100036757;ncbi_100135447;ncbi_100194428;ncbi_100642178;ncbi_101102231;ncbi_101102272;ncbi_101102344;ncbi_101102589;ncbi_101104790;ncbi_101105036;ncbi_101106041;ncbi_101106094;ncbi_101106791;ncbi_101107948;ncbi_101108012;ncbi_101108086;ncbi_101108627;ncbi_101108868;ncbi_101109129;ncbi_101109919;ncbi_101110185;ncbi_101110457;ncbi_101110711;ncbi_101110931;ncbi_101110974;ncbi_101111516;ncbi_1011…	K21421+K11253+K04441+K11409+K11252+K11252+K11251+K06544+K11251+K11251+K11252+K08010+K11251+K11253+K11406+K11254+K11251+K11254+K11253+K11253+K11254+K11253+K11252+K03900+K11252+K09565+K11253+K11253+K05858+K11251+K11253+K11252+K06476+K04441+K11251+K04010+K11253+K11252+K11253+K11254+K11253+K11251+K11252+K11251+K11253+K11254+K11251+K02649+K11252+K03994+K11251+K11251+K11253+K11253+K11253+K11253+K11251+…
Human Diseases	Cancer: overview	Transcriptional misregulation in cancer	60	220	2.0888e-07	1.80159e-05	ko05202	ncbi_100135447;ncbi_100144758;ncbi_100192422;ncbi_100286738;ncbi_101101916;ncbi_101103543;ncbi_101103648;ncbi_101104155;ncbi_101105239;ncbi_101105814;ncbi_101105964;ncbi_101107539;ncbi_101107948;ncbi_101108880;ncbi_101109129;ncbi_101109919;ncbi_101110457;ncbi_101110557;ncbi_101111287;ncbi_101111580;ncbi_101111915;ncbi_101111966;ncbi_101111967;ncbi_101112331;ncbi_101112606;ncbi_101112958;ncbi_1011…	K11253+K06627+K01403+K04454+K09186+K11447+K11424+K15615+K17443+K09109+K15617+K15627+K11253+K09355+K11253+K11253+K11253+K15618+K15619+K10054+K11253+K15605+K15184+K05092+K11253+K00069+K10053+K11253+K09299+K22046+K11253+K02583+K11253+K09438+K16060+K11253+K09633+K05725+K11253+K11427+K03172+K08559+K09431+K11253+K11253+K11253+K11253+K11253+K11253+K11253+K11253+K11253+K11253+K15624+K11253+K11253+K04570+…
Environmental Information Processing	Signal transduction	Rap1 signaling pathway	54	219	2.18194e-05	0.00150554	ko04015	ncbi_100194428;ncbi_100294600;ncbi_100642180;ncbi_101101969;ncbi_101102476;ncbi_101104377;ncbi_101105278;ncbi_101105703;ncbi_101105735;ncbi_101105821;ncbi_101105840;ncbi_101107438;ncbi_101107460;ncbi_101108510;ncbi_101109786;ncbi_101110258;ncbi_101110782;ncbi_101111138;ncbi_101111650;ncbi_101112196;ncbi_101112448;ncbi_101112667;ncbi_101113074;ncbi_101113566;ncbi_101115719;ncbi_101115840;ncbi_1011…	K04441+K02105+K04358+K12362+K05629+K17700+K17698+K05860+K08046+K12490+K02183+K04365+K05467+K22429+K08014+K17704+K04237+K04294+K04680+K04351+K17702+K08047+K05858+K07835+K06476+K16858+K04441+K04358+K08015+K05097+K05726+K05450+K05210+K08732+K06112+K02583+K08044+K02649+K08049+K05089+K08045+K17703+K04358+K05460+K05098+K05448+K06461+K04289+K05461+K05093+K06464+K04358+K05091+K04362
Organismal Systems	Endocrine system	Estrogen signaling pathway	37	142	0.0001261	0.00600524	ko04915	ncbi_100141296;ncbi_100141297;ncbi_100141298;ncbi_100192422;ncbi_100294614;ncbi_100303604;ncbi_100526781;ncbi_100526782;ncbi_100526785;ncbi_100526786;ncbi_100526788;ncbi_101104249;ncbi_101105735;ncbi_101105840;ncbi_101107485;ncbi_101107639;ncbi_101107880;ncbi_101108864;ncbi_101110427;ncbi_101111379;ncbi_101112667;ncbi_101112844;ncbi_101113074;ncbi_101113548;ncbi_101113631;ncbi_101114243;ncbi_1011…	K07604+K07604+K07604+K01403+K07604+K07604+K07604+K07604+K07604+K07604+K07604+K11255+K08046+K02183+K09048+K06068+K07604+K04958+K07604+K07604+K08047+K03283+K05858+K06279+K09049+K09048+K09571+K07604+K08044+K02649+K08049+K08045+K07604+K07604+K01398+K04379+K07604
Environmental Information Processing	Signaling molecules and interaction	ECM-receptor interaction	28	97	0.0001272	0.00600524	ko04512	ncbi_100820740;ncbi_101102790;ncbi_101103515;ncbi_101105162;ncbi_101106719;ncbi_101107864;ncbi_101110931;ncbi_101111424;ncbi_101113128;ncbi_101113884;ncbi_101115115;ncbi_101115445;ncbi_101115719;ncbi_101116748;ncbi_101116840;ncbi_101117689;ncbi_101118172;ncbi_101118337;ncbi_101119919;ncbi_101121444;ncbi_101122677;ncbi_443051;ncbi_443058;ncbi_443128;ncbi_443140;ncbi_443209;ncbi_443483;ncbi_443512	K06252+K06237+K06265+K06587+K06243+K04659+K03900+K06238+K06237+K06256+K06259+K06583+K06476+K06252+K04659+K06584+K06237+K06252+K06525+K06240+K06255+K06238+K06250+K06267+K06484+K06589+K06236+K06236
Environmental Information Processing	Signal transduction	Phospholipase D signaling pathway	39	153	0.000139252	0.00600524	ko04072	ncbi_100302306;ncbi_101102896;ncbi_101103309;ncbi_101105735;ncbi_101107117;ncbi_101107246;ncbi_101108737;ncbi_101109363;ncbi_101109786;ncbi_101110214;ncbi_101111138;ncbi_101111472;ncbi_101112196;ncbi_101112667;ncbi_101112995;ncbi_101113074;ncbi_101113224;ncbi_101113548;ncbi_101113566;ncbi_101114118;ncbi_101114659;ncbi_101114661;ncbi_101115027;ncbi_101115537;ncbi_101115743;ncbi_101115878;ncbi_1011…	K07941+K21289+K18441+K08046+K01528+K13523+K01528+K05703+K08014+K05050+K04294+K16342+K04351+K08047+K18441+K05858+K00901+K06279+K07835+K04273+K00901+K01115+K01528+K00889+K08091+K16342+K00901+K05450+K08732+K08044+K02649+K08049+K05089+K08045+K04166+K04289+K05461+K04608+K05091
Human Diseases	Endocrine and metabolic disease	AGE-RAGE signaling pathway in diabetic complications	31	118	0.000370768	0.0142128	ko04933	ncbi_100036757;ncbi_100101231;ncbi_100194428;ncbi_101102790;ncbi_101105703;ncbi_101107639;ncbi_101108097;ncbi_101110314;ncbi_101112563;ncbi_101113074;ncbi_101113128;ncbi_101113636;ncbi_101114226;ncbi_101115840;ncbi_101116223;ncbi_101118172;ncbi_101121455;ncbi_101122961;ncbi_114112251;ncbi_443045;ncbi_443103;ncbi_443107;ncbi_443115;ncbi_443169;ncbi_443171;ncbi_443404;ncbi_443419;ncbi_443483;ncbi_4…	K21421+K19720+K04441+K06237+K05860+K06068+K04446+K18050+K06490+K05858+K06237+K06527+K06527+K16858+K04441+K06237+K02649+K11224+K19720+K06490+K05448+K04166+K01398+K04500+K04501+K04383+K11223+K06236+K06236+K09203+K04388
Environmental Information Processing	Signal transduction	AMPK signaling pathway	33	130	0.000478943	0.0165235	ko04152	ncbi_100037690;ncbi_100144758;ncbi_100169940;ncbi_100170327;ncbi_101102293;ncbi_101107485;ncbi_101107621;ncbi_101107899;ncbi_101108511;ncbi_101108592;ncbi_101108919;ncbi_101110299;ncbi_101110626;ncbi_101110853;ncbi_101111550;ncbi_101111848;ncbi_101113198;ncbi_101113460;ncbi_101114233;ncbi_101114243;ncbi_101114816;ncbi_101115115;ncbi_101115803;ncbi_101117245;ncbi_101117701;ncbi_101118797;ncbi_1011…	K01596+K06627+K04135+K00665+K16172+K09048+K01103+K07199+K03456+K00850+K00021+K04354+K19030+K07877+K18341+K07296+K03841+K03841+K11583+K09048+K01946+K06259+K08272+K07298+K21357+K07191+K07204+K02649+K00507+K11262+K05062+K07202+K08765
Environmental Information Processing	Signal transduction	Ras signaling pathway	55	252	0.000571446	0.0170439	ko04014	ncbi_100302306;ncbi_100642180;ncbi_101101969;ncbi_101104134;ncbi_101105703;ncbi_101105840;ncbi_101106664;ncbi_101106955;ncbi_101107460;ncbi_101108510;ncbi_101109393;ncbi_101110493;ncbi_101111472;ncbi_101112183;ncbi_101112211;ncbi_101112331;ncbi_101112639;ncbi_101113548;ncbi_101113566;ncbi_101114661;ncbi_101114927;ncbi_101115743;ncbi_101115840;ncbi_101115878;ncbi_101116015;ncbi_101116844;ncbi_1011…	K07941+K04358+K12362+K01047+K05860+K02183+K01047+K17635+K05467+K22429+K17632+K07825+K16342+K04547+K07888+K05092+K07360+K06279+K07835+K01115+K04541+K08091+K16858+K16342+K04360+K04358+K08015+K05097+K04355+K17630+K08052+K14958+K05450+K05210+K08732+K02583+K17633+K12380+K02649+K05089+K17634+K06619+K04163+K04545+K04570+K04358+K05460+K05098+K05448+K13769+K05461+K05093+K04358+K05091+K04362
Metabolism	Lipid metabolism	Steroid biosynthesis	10	23	0.000626756	0.0170439	ko00100	ncbi_100037702;ncbi_101102976;ncbi_101106995;ncbi_101112792;ncbi_101116039;ncbi_101117697;ncbi_101119109;ncbi_101121363;ncbi_101121628;ncbi_101123162	K00222+K01824+K01852+K07748+K07438+K00227+K00801+K00637+K07750+K09828
Human Diseases	Infectious disease: bacterial	Shigellosis	62	294	0.000682613	0.0170439	ko05131	ncbi_100135447;ncbi_100194428;ncbi_100302306;ncbi_100913169;ncbi_101103309;ncbi_101103800;ncbi_101105703;ncbi_101105709;ncbi_101107195;ncbi_101107639;ncbi_101107699;ncbi_101107841;ncbi_101107847;ncbi_101107948;ncbi_101108864;ncbi_101109129;ncbi_101109919;ncbi_101110314;ncbi_101110457;ncbi_101111737;ncbi_101111915;ncbi_101112606;ncbi_101112995;ncbi_101113074;ncbi_101113369;ncbi_101113884;ncbi_1011…	K11253+K04441+K07941+K08339+K18441+K17388+K05860+K00914+K06689+K06068+K12800+K00844+K16185+K11253+K04958+K11253+K11253+K18050+K11253+K05699+K11253+K11253+K18441+K05858+K11253+K06256+K21348+K12366+K04445+K04441+K13708+K08738+K05726+K10435+K11253+K07204+K11253+K11253+K10435+K05725+K11253+K02649+K05699+K12836+K17847+K11253+K11253+K11253+K11253+K08738+K11253+K11253+K11253+K11253+K11253+K11253+K11253+…
Human Diseases	Cancer: overview	Pathways in cancer	110	582	0.000691635	0.0170439	ko05200	ncbi_100144758;ncbi_100147798;ncbi_100192422;ncbi_100294600;ncbi_100642180;ncbi_101101932;ncbi_101101969;ncbi_101102134;ncbi_101102299;ncbi_101102790;ncbi_101103369;ncbi_101103800;ncbi_101103869;ncbi_101104259;ncbi_101104265;ncbi_101104966;ncbi_101105735;ncbi_101105840;ncbi_101106719;ncbi_101107438;ncbi_101108510;ncbi_101108705;ncbi_101109275;ncbi_101109483;ncbi_101110136;ncbi_101110291;ncbi_1011…	K06627+K10152+K01403+K02105+K04358+K02354+K12362+K11225+K01357+K06237+K05055+K17388+K02219+K02353+K12330+K05638+K08046+K02183+K06243+K04365+K22429+K00799+K04482+K03875+K04498+K11101+K07825+K12331+K04294+K10054+K00445+K04547+K06225+K05092+K00799+K08047+K22182+K05858+K06237+K10053+K07835+K03068+K08803+K05119+K04273+K09592+K08803+K01115+K04541+K04445+K06476+K16858+K04358+K08015+K05097+K17454+K08738+…
Organismal Systems	Endocrine system	Parathyroid hormone synthesis, secretion and action	28	108	0.0008757	0.0201411	ko04928	ncbi_100286738;ncbi_101102017;ncbi_101104265;ncbi_101105735;ncbi_101107438;ncbi_101107485;ncbi_101108418;ncbi_101108864;ncbi_101108953;ncbi_101110561;ncbi_101111282;ncbi_101112667;ncbi_101113074;ncbi_101113631;ncbi_101113714;ncbi_101114243;ncbi_101114661;ncbi_101115486;ncbi_101116039;ncbi_101119139;ncbi_101122401;ncbi_105602258;ncbi_443116;ncbi_443218;ncbi_443547;ncbi_677670;ncbi_780483;ncbi_7805…	K04454+K04585+K12330+K08046+K04365+K09048+K04439+K04958+K13293+K12331+K13293+K08047+K05858+K09049+K03068+K09048+K01115+K16529+K07438+K08044+K08049+K08045+K07763+K04379+K09203+K22609+K17895+K04362
Organismal Systems	Endocrine system	Relaxin signaling pathway	35	146	0.00101283	0.0218391	ko04926	ncbi_100101231;ncbi_100192422;ncbi_100194428;ncbi_101102790;ncbi_101105735;ncbi_101107485;ncbi_101108418;ncbi_101110493;ncbi_101112183;ncbi_101112667;ncbi_101113074;ncbi_101113128;ncbi_101113548;ncbi_101113631;ncbi_101114243;ncbi_101114927;ncbi_101115840;ncbi_101116223;ncbi_101118172;ncbi_101118952;ncbi_101119139;ncbi_101121455;ncbi_101122401;ncbi_105602258;ncbi_114112251;ncbi_114112926;ncbi_4431…	K19720+K01403+K04441+K06237+K08046+K09048+K04439+K07825+K04547+K08047+K05858+K06237+K06279+K09049+K09048+K04541+K16858+K04441+K06237+K04637+K08044+K02649+K08049+K08045+K19720+K04545+K05448+K01398+K04198+K04500+K04379+K06236+K06236+K13240+K04388
Cellular Processes	Cellular community - eukaryotes	Focal adhesion	48	220	0.00125744	0.0255187	ko04510	ncbi_100147798;ncbi_100294600;ncbi_100820740;ncbi_101102790;ncbi_101103800;ncbi_101105162;ncbi_101106719;ncbi_101107228;ncbi_101107438;ncbi_101107864;ncbi_101109363;ncbi_101110931;ncbi_101111424;ncbi_101111737;ncbi_101113128;ncbi_101113548;ncbi_101115445;ncbi_101115537;ncbi_101115719;ncbi_101115840;ncbi_101116748;ncbi_101116840;ncbi_101117205;ncbi_101117247;ncbi_101117689;ncbi_101117693;ncbi_1011…	K10152+K02105+K06252+K06237+K17388+K06587+K06243+K12959+K04365+K04659+K05703+K03900+K06238+K05699+K06237+K06279+K06583+K00889+K06476+K16858+K06252+K04659+K13708+K05097+K06584+K05726+K05450+K06237+K06252+K06525+K16060+K04437+K05725+K06240+K02649+K05699+K05089+K06273+K06238+K06250+K05460+K05098+K05448+K06484+K06589+K06236+K06236+K06270
Environmental Information Processing	Signal transduction	Apelin signaling pathway	34	144	0.00156762	0.0285291	ko04371	ncbi_100135431;ncbi_100286738;ncbi_101102896;ncbi_101105709;ncbi_101105735;ncbi_101105840;ncbi_101106075;ncbi_101107899;ncbi_101108012;ncbi_101108864;ncbi_101110314;ncbi_101110493;ncbi_101112183;ncbi_101112591;ncbi_101112667;ncbi_101113074;ncbi_101114927;ncbi_101116716;ncbi_101118292;ncbi_101119139;ncbi_101120002;ncbi_101122401;ncbi_101123554;ncbi_105602258;ncbi_114112926;ncbi_443058;ncbi_443107;…	K08768+K04454+K21289+K00914+K08046+K02183+K09261+K07199+K11406+K04958+K18050+K07825+K04547+K04961+K08047+K05858+K04541+K05849+K10435+K08044+K10435+K08049+K20995+K08045+K04545+K06250+K04166+K04500+K04501+K07202+K11831+K13240+K09203+K05742
Metabolism	Global and overview maps	Fatty acid metabolism	20	71	0.00157117	0.0285291	ko01212	ncbi_100170327;ncbi_101102389;ncbi_101108515;ncbi_101108615;ncbi_101109049;ncbi_101109685;ncbi_101111925;ncbi_101111975;ncbi_101112590;ncbi_101112855;ncbi_101117331;ncbi_101118274;ncbi_101120835;ncbi_101121296;ncbi_101121475;ncbi_114109406;ncbi_114115357;ncbi_443185;ncbi_443186;ncbi_443434	K00665+K01897+K10250+K10226+K10224+K07509+K07508+K00626+K10251+K01074+K10258+K10203+K10703+K15013+K01897+K10251+K00249+K00507+K11262+K08765
Organismal Systems	Endocrine system	PPAR signaling pathway	24	93	0.00212412	0.0366411	ko03320	ncbi_100037690;ncbi_100135431;ncbi_100137067;ncbi_100189620;ncbi_101102389;ncbi_101103697;ncbi_101104317;ncbi_101104743;ncbi_101108178;ncbi_101108615;ncbi_101111528;ncbi_101111606;ncbi_101111848;ncbi_101114609;ncbi_101115115;ncbi_101115982;ncbi_101120396;ncbi_101120755;ncbi_101121296;ncbi_101121475;ncbi_101122979;ncbi_114115357;ncbi_443185;ncbi_443434	K01596+K08768+K08753+K00029+K01897+K08771+K08767+K08749+K06086+K10226+K00488+K08762+K07296+K08745+K06259+K08761+K08745+K08756+K15013+K01897+K01641+K00249+K00507+K08765
Metabolism	Global and overview maps	Metabolic pathways	273	1662	0.00237834	0.0390728	ko01100	ncbi_100037674;ncbi_100037690;ncbi_100037702;ncbi_100170327;ncbi_100188975;ncbi_100189620;ncbi_100192423;ncbi_100307035;ncbi_100307047;ncbi_100500776;ncbi_101101853;ncbi_101101867;ncbi_101101916;ncbi_101102072;ncbi_101102135;ncbi_101102279;ncbi_101102342;ncbi_101102389;ncbi_101102469;ncbi_101102474;ncbi_101102548;ncbi_101102559;ncbi_101102594;ncbi_101102764;ncbi_101102810;ncbi_101102896;ncbi_1011…	K00560+K01596+K00222+K00665+K00760+K00029+K01581+K03781+K12350+K17398+K20279+K01556+K09186+K00940+K01011+K21418+K18086+K01897+K00639+K00682+K00157+K04710+K00364+K00966+K02576+K21289+K01824+K03951+K00078+K20795+K01937+K00750+K01230+K14076+K11424+K02154+K00030+K00019+K01047+K15729+K00432+K01639+K00157+K14163+K01068+K07969+K03783+K13369+K08069+K13524+K11422+K09657+K03944+K05860+K00914+K08046+K01217+…
Human Diseases	Infectious disease: bacterial	Staphylococcus aureus infection	26	105	0.00266253	0.0417533	ko05150	ncbi_100141296;ncbi_100141297;ncbi_100141298;ncbi_100294614;ncbi_100303604;ncbi_100526781;ncbi_100526782;ncbi_100526785;ncbi_100526786;ncbi_100526788;ncbi_101102589;ncbi_101107880;ncbi_101109219;ncbi_101110427;ncbi_101111065;ncbi_101111379;ncbi_101112563;ncbi_101118296;ncbi_101118712;ncbi_101121825;ncbi_443045;ncbi_443079;ncbi_443080;ncbi_443217;ncbi_443487;ncbi_494433	K07604+K07604+K07604+K07604+K07604+K07604+K07604+K07604+K07604+K07604+K06544+K07604+K06752+K07604+K03992+K07604+K06490+K04010+K07604+K03994+K06490+K07604+K07604+K06461+K07604+K06464
Organismal Systems	Environmental adaptation	Circadian entrainment	25	101	0.00320152	0.0480227	ko04713	ncbi_100125623;ncbi_100174984;ncbi_100302075;ncbi_101105735;ncbi_101105840;ncbi_101105943;ncbi_101108864;ncbi_101110000;ncbi_101110493;ncbi_101112183;ncbi_101112591;ncbi_101112667;ncbi_101113074;ncbi_101114927;ncbi_101115714;ncbi_101118179;ncbi_101119139;ncbi_101122401;ncbi_105602258;ncbi_114112926;ncbi_443010;ncbi_443218;ncbi_443231;ncbi_443259;ncbi_443533	K21945+K21944+K07843+K08046+K02183+K05212+K04958+K12318+K07825+K04547+K04961+K08047+K05858+K04541+K04445+K05210+K08044+K08049+K08045+K04545+K07376+K04379+K04587+K02633+K13240
Metabolism	Lipid metabolism	Fatty acid elongation	11	33	0.00434355	0.0624385	ko00062	ncbi_101104669;ncbi_101108515;ncbi_101109685;ncbi_101111925;ncbi_101112590;ncbi_101112855;ncbi_101117331;ncbi_101118274;ncbi_101120835;ncbi_101121789;ncbi_114109406	K01068+K10250+K07509+K07508+K10251+K01074+K10258+K10203+K10703+K17360+K10251
Organismal Systems	Endocrine system	Progesterone-mediated oocyte maturation	23	93	0.00463566	0.0639722	ko04914	ncbi_100144758;ncbi_100194428;ncbi_100216431;ncbi_100216432;ncbi_101102288;ncbi_101105735;ncbi_101107438;ncbi_101109094;ncbi_101110092;ncbi_101110124;ncbi_101110327;ncbi_101112667;ncbi_101114530;ncbi_101115712;ncbi_101116223;ncbi_101119139;ncbi_101120211;ncbi_101120511;ncbi_101120694;ncbi_101121455;ncbi_101122401;ncbi_105602258;ncbi_114115318	K06627+K04441+K11481+K02087+K21771+K08046+K04365+K02537+K02602+K04373+K05867+K08047+K04373+K21770+K04441+K08044+K10403+K05866+K05868+K02649+K08049+K08045+K05868
Environmental Information Processing	Signal transduction	Hippo signaling pathway	37	172	0.00550099	0.0720612	ko04390	ncbi_100147798;ncbi_100294600;ncbi_101101932;ncbi_101102150;ncbi_101102299;ncbi_101102984;ncbi_101103028;ncbi_101104259;ncbi_101104867;ncbi_101106265;ncbi_101108511;ncbi_101110299;ncbi_101110782;ncbi_101111650;ncbi_101111785;ncbi_101116743;ncbi_101116855;ncbi_101118068;ncbi_101118974;ncbi_101118991;ncbi_101119260;ncbi_101119930;ncbi_101120096;ncbi_101120626;ncbi_101120930;ncbi_101120947;ncbi_1011…	K10152+K02105+K02354+K16682+K01357+K09854+K12076+K02353+K12075+K16822+K03456+K04354+K04237+K04680+K00445+K11828+K03213+K04491+K10148+K02842+K16682+K16060+K00312+K16622+K06094+K09448+K00408+K08731+K12075+K04500+K04501+K09782+K13578+K04388+K06464+K02329+K04492
Environmental Information Processing	Signal transduction	PI3K-Akt signaling pathway	77	412	0.00572186	0.0720612	ko04151	ncbi_100037690;ncbi_100147798;ncbi_100642180;ncbi_100820740;ncbi_101102293;ncbi_101102476;ncbi_101102790;ncbi_101102896;ncbi_101103218;ncbi_101103369;ncbi_101103724;ncbi_101105162;ncbi_101106719;ncbi_101107460;ncbi_101107485;ncbi_101107864;ncbi_101108510;ncbi_101108511;ncbi_101108584;ncbi_101110299;ncbi_101110493;ncbi_101110931;ncbi_101111138;ncbi_101111424;ncbi_101112183;ncbi_101112331;ncbi_1011…	K01596+K10152+K04358+K06252+K16172+K05629+K06237+K21289+K03259+K05055+K09784+K06587+K06243+K05467+K09048+K04659+K22429+K03456+K10605+K04354+K07825+K03900+K04294+K06238+K04547+K05092+K06237+K09049+K04273+K11583+K09048+K04541+K06583+K06476+K16858+K04360+K06252+K04659+K04358+K07298+K05097+K04355+K06584+K05450+K06071+K06237+K06252+K02583+K07204+K06525+K05725+K06240+K02649+K05089+K11217+K04545+K06238+…
Organismal Systems	Immune system	Leukocyte transendothelial migration	30	133	0.00584845	0.0720612	ko04670	ncbi_100036757;ncbi_100192422;ncbi_100194428;ncbi_100294600;ncbi_100303608;ncbi_101103800;ncbi_101106094;ncbi_101107876;ncbi_101108435;ncbi_101109786;ncbi_101110420;ncbi_101111737;ncbi_101112196;ncbi_101112563;ncbi_101113636;ncbi_101114226;ncbi_101115513;ncbi_101116223;ncbi_101117178;ncbi_101117693;ncbi_101118304;ncbi_101120842;ncbi_101121145;ncbi_101121455;ncbi_101122194;ncbi_443045;ncbi_443115;…	K21421+K01403+K04441+K02105+K06471+K17388+K08010+K06087+K06787+K08014+K08007+K05699+K04351+K06490+K06527+K06527+K06520+K04441+K08015+K05726+K06088+K05725+K10031+K02649+K05699+K06490+K01398+K06461+K06464+K06087
Human Diseases	Cancer: overview	Viral carcinogenesis	47	232	0.00645942	0.0768448	ko05203	ncbi_100144758;ncbi_100147798;ncbi_100216432;ncbi_100579169;ncbi_100642178;ncbi_101102231;ncbi_101102272;ncbi_101103028;ncbi_101104866;ncbi_101106041;ncbi_101107196;ncbi_101107201;ncbi_101107485;ncbi_101108012;ncbi_101108086;ncbi_101108868;ncbi_101109483;ncbi_101110136;ncbi_101110185;ncbi_101110711;ncbi_101110974;ncbi_101111737;ncbi_101113217;ncbi_101113631;ncbi_101113632;ncbi_101114243;ncbi_1011…	K06627+K10152+K02087+K05768+K11409+K11252+K11252+K12076+K06751+K11252+K06053+K03120+K09048+K11406+K11254+K11254+K03875+K04498+K11254+K11252+K11252+K05699+K06751+K09049+K11252+K09048+K06062+K04693+K12886+K11252+K11254+K11252+K11254+K02649+K11252+K03172+K05699+K02330+K11224+K05768+K06751+K06751+K11252+K11252+K11217+K04469+K11223
Human Diseases	Cancer: overview	MicroRNAs in cancer	37	176	0.00807645	0.0928792	ko05206	ncbi_100192422;ncbi_100500776;ncbi_100820740;ncbi_101102293;ncbi_101103364;ncbi_101107077;ncbi_101108012;ncbi_101108584;ncbi_101110073;ncbi_101110136;ncbi_101110314;ncbi_101110327;ncbi_101110420;ncbi_101112914;ncbi_101113548;ncbi_101113884;ncbi_101113917;ncbi_101115714;ncbi_101115891;ncbi_101116748;ncbi_101117526;ncbi_101117560;ncbi_101118337;ncbi_101119321;ncbi_101119706;ncbi_101120096;ncbi_1011…	K01403+K17398+K06252+K16172+K10139+K17461+K11406+K10605+K04464+K04498+K18050+K05867+K08007+K10127+K06279+K06256+K04381+K04445+K09299+K06252+K17454+K12886+K06252+K07204+K07410+K00312+K05866+K17442+K02649+K06620+K05089+K06619+K20995+K09389+K05448+K06484+K02329
Organismal Systems	Endocrine system	Melanogenesis	24	103	0.0085375	0.0950141	ko04916	ncbi_100294600;ncbi_101101932;ncbi_101102299;ncbi_101104259;ncbi_101105735;ncbi_101105840;ncbi_101107485;ncbi_101110136;ncbi_101111785;ncbi_101112667;ncbi_101113074;ncbi_101114243;ncbi_101118068;ncbi_101118991;ncbi_101119139;ncbi_101120096;ncbi_101122401;ncbi_101122423;ncbi_105602258;ncbi_443139;ncbi_443371;ncbi_780482;ncbi_780504;ncbi_780521	K02105+K02354+K01357+K02353+K08046+K02183+K09048+K04498+K00445+K08047+K05858+K09048+K04491+K02842+K08044+K00312+K08049+K00408+K08045+K04198+K05461+K02329+K05091+K04492
Organismal Systems	Immune system	Platelet activation	30	137	0.0090429	0.0974937	ko04611	ncbi_100101231;ncbi_100194428;ncbi_101101902;ncbi_101102896;ncbi_101103800;ncbi_101104265;ncbi_101105735;ncbi_101108864;ncbi_101109363;ncbi_101110000;ncbi_101110258;ncbi_101110931;ncbi_101111472;ncbi_101112667;ncbi_101113074;ncbi_101115330;ncbi_101115719;ncbi_101115878;ncbi_101116223;ncbi_101116424;ncbi_101119139;ncbi_101121455;ncbi_101122401;ncbi_105602258;ncbi_114112251;ncbi_443010;ncbi_443483;…	K19720+K04441+K05215+K21289+K17388+K12330+K08046+K04958+K05703+K12318+K17704+K03900+K16342+K08047+K05858+K17084+K06476+K16342+K04441+K16059+K08044+K02649+K08049+K08045+K19720+K07376+K06236+K06236+K00509+K06270
Metabolism	Global and overview maps	Biosynthesis of amino acids	18	72	0.0102311	0.106961	ko01230	ncbi_101104080;ncbi_101106301;ncbi_101106412;ncbi_101107762;ncbi_101108592;ncbi_101109822;ncbi_101111328;ncbi_101112348;ncbi_101113161;ncbi_101115012;ncbi_101118487;ncbi_101120073;ncbi_101120382;ncbi_101123013;ncbi_114110581;ncbi_443085;ncbi_443485;ncbi_443544	K00030+K01697+K01755+K00789+K00850+K00814+K00058+K17989+K00286+K01940+K01758+K01953+K00831+K01783+K00134+K01623+K00826+K00600
Metabolism	Lipid metabolism	Biosynthesis of unsaturated fatty acids	11	37	0.0112252	0.110703	ko01040	ncbi_101104669;ncbi_101108515;ncbi_101108615;ncbi_101109049;ncbi_101112590;ncbi_101117331;ncbi_101118274;ncbi_101120835;ncbi_101121789;ncbi_114109406;ncbi_443185	K01068+K10250+K10226+K10224+K10251+K10258+K10203+K10703+K17360+K10251+K00507
Human Diseases	Cancer: overview	Proteoglycans in cancer	46	233	0.0112307	0.110703	ko05205	ncbi_100192422;ncbi_100194428;ncbi_100294600;ncbi_101101932;ncbi_101102299;ncbi_101103284;ncbi_101103800;ncbi_101104265;ncbi_101105703;ncbi_101107228;ncbi_101107438;ncbi_101108643;ncbi_101108864;ncbi_101110420;ncbi_101111785;ncbi_101112193;ncbi_101112967;ncbi_101113884;ncbi_101115623;ncbi_101116223;ncbi_101117891;ncbi_101118991;ncbi_101119467;ncbi_101120096;ncbi_101120390;ncbi_101120842;ncbi_1011…	K01403+K04441+K02105+K02354+K01357+K16867+K17388+K12330+K05860+K12959+K04365+K05697+K04958+K08007+K00445+K06225+K08122+K06256+K10380+K04441+K07965+K02842+K09069+K00312+K04437+K05725+K02649+K00408+K09069+K06255+K04660+K05460+K05098+K05448+K01398+K06484+K04500+K13769+K06236+K06236+K05742+K10160+K06270+K02329+K04362+K01365
Human Diseases	Infectious disease: viral	Human T-cell leukemia virus 1 infection	49	253	0.0129609	0.124209	ko05166	ncbi_100144758;ncbi_100147798;ncbi_100302079;ncbi_101103028;ncbi_101103618;ncbi_101104866;ncbi_101105735;ncbi_101107201;ncbi_101107485;ncbi_101107819;ncbi_101108097;ncbi_101108313;ncbi_101109094;ncbi_101109219;ncbi_101110136;ncbi_101112563;ncbi_101112667;ncbi_101113217;ncbi_101113631;ncbi_101114019;ncbi_101114243;ncbi_101115712;ncbi_101115756;ncbi_101117526;ncbi_101118617;ncbi_101119059;ncbi_1011…	K06627+K10152+K07936+K12076+K08874+K06751+K08046+K03120+K09048+K09341+K04446+K06637+K02537+K06752+K04498+K06490+K08047+K06751+K09049+K09341+K09048+K21770+K06062+K17454+K17334+K15307+K00787+K08044+K09438+K02649+K06620+K02330+K08049+K11224+K08045+K09389+K06751+K06751+K11217+K06490+K04570+K04469+K04500+K04501+K04379+K11223+K09203+K04388+K06464
Metabolism	Amino acid metabolism	Cysteine and methionine metabolism	14	53	0.0136819	0.127357	ko00270	ncbi_100500776;ncbi_101102135;ncbi_101106301;ncbi_101107202;ncbi_101107762;ncbi_101111328;ncbi_101112245;ncbi_101112348;ncbi_101114544;ncbi_101118487;ncbi_101119265;ncbi_101120382;ncbi_114108697;ncbi_443485	K17398+K01011+K01697+K00016+K00789+K00058+K01251+K17989+K21456+K01758+K00816+K00831+K00816+K00826
Cellular Processes	Cell motility	Regulation of actin cytoskeleton	47	242	0.0140277	0.127357	ko04810	ncbi_100579169;ncbi_100642180;ncbi_101103800;ncbi_101104043;ncbi_101104265;ncbi_101105162;ncbi_101106739;ncbi_101107438;ncbi_101108510;ncbi_101110420;ncbi_101111299;ncbi_101111608;ncbi_101111737;ncbi_101113147;ncbi_101113308;ncbi_101115445;ncbi_101115537;ncbi_101115719;ncbi_101116844;ncbi_101117050;ncbi_101117205;ncbi_101117689;ncbi_101117693;ncbi_101117784;ncbi_101118388;ncbi_101119327;ncbi_1011…	K05768+K04358+K17388+K05729+K12330+K06587+K06462+K04365+K22429+K08007+K05766+K05741+K05699+K05749+K05751+K06583+K00889+K06476+K04358+K05720+K13708+K06584+K05726+K05450+K05765+K10352+K06525+K00921+K05725+K10031+K02649+K05737+K05699+K05089+K05768+K05769+K04358+K06484+K06589+K06461+K04289+K05093+K06464+K05742+K06270+K04358+K04362
Cellular Processes	Cellular community - eukaryotes	Adherens junction	19	82	0.0190559	0.168572	ko04520	ncbi_100294600;ncbi_101102951;ncbi_101106932;ncbi_101108178;ncbi_101108643;ncbi_101109363;ncbi_101110136;ncbi_101110782;ncbi_101110888;ncbi_101111737;ncbi_101114880;ncbi_101117440;ncbi_101118068;ncbi_101121292;ncbi_101122194;ncbi_443171;ncbi_494191;ncbi_780507;ncbi_780521	K02105+K05693+K05747+K06086+K05697+K05703+K04498+K04237+K06085+K05699+K06083+K05707+K04491+K05698+K05699+K04501+K04388+K04362+K04492
Environmental Information Processing	Signal transduction	MAPK signaling pathway	57	309	0.0204412	0.176305	ko04010	ncbi_100194428;ncbi_100286738;ncbi_100642180;ncbi_101101969;ncbi_101102503;ncbi_101103724;ncbi_101107438;ncbi_101107460;ncbi_101107632;ncbi_101108097;ncbi_101108418;ncbi_101108510;ncbi_101108689;ncbi_101110073;ncbi_101110124;ncbi_101110293;ncbi_101111472;ncbi_101112331;ncbi_101112844;ncbi_101113917;ncbi_101114530;ncbi_101114718;ncbi_101115699;ncbi_101115714;ncbi_101115840;ncbi_101115878;ncbi_1011…	K04441+K04454+K04358+K12362+K04852+K09784+K04365+K05467+K21278+K04446+K04439+K22429+K04429+K04464+K04373+K04436+K16342+K05092+K03283+K04381+K04373+K18019+K04459+K04445+K16858+K16342+K04360+K04441+K04358+K04434+K04422+K05097+K04355+K08052+K05450+K04865+K04459+K02583+K04437+K05866+K05089+K04858+K04358+K05460+K05098+K05448+K04469+K04379+K13769+K05461+K04383+K09782+K05093+K04388+K04358+K05091+K04362
Organismal Systems	Environmental adaptation	Thermogenesis	46	244	0.024574	0.206781	ko04714	ncbi_100135431;ncbi_100147786;ncbi_100194428;ncbi_101102389;ncbi_101103062;ncbi_101103652;ncbi_101105620;ncbi_101105735;ncbi_101107485;ncbi_101107899;ncbi_101108285;ncbi_101108510;ncbi_101108663;ncbi_101110124;ncbi_101110736;ncbi_101112667;ncbi_101113030;ncbi_101113195;ncbi_101113437;ncbi_101114007;ncbi_101114243;ncbi_101114530;ncbi_101115263;ncbi_101115299;ncbi_101116223;ncbi_101116510;ncbi_1011…	K08768+K15109+K04441+K01897+K03951+K22198+K03944+K08046+K09048+K07199+K02128+K22429+K00417+K04373+K11647+K08047+K02131+K18179+K03957+K03950+K09048+K04373+K11653+K02136+K04441+K03967+K11647+K18184+K18173+K08044+K07204+K18181+K16622+K00418+K01897+K08049+K03948+K03948+K08045+K02135+K02130+K02273+K07376+K07202+K08765+K04362
Metabolism	Metabolism of terpenoids and polyketides	Terpenoid backbone biosynthesis	7	22	0.0279079	0.229243	ko00900	ncbi_101106706;ncbi_101108919;ncbi_101110654;ncbi_101111975;ncbi_101113796;ncbi_101119093;ncbi_101122979	K01597+K00021+K11778+K00626+K00869+K00787+K01641
Human Diseases	Infectious disease: viral	Human papillomavirus infection	68	385	0.0298829	0.239759	ko05165	ncbi_100144758;ncbi_100147798;ncbi_100294600;ncbi_100820740;ncbi_101101932;ncbi_101102299;ncbi_101102586;ncbi_101102790;ncbi_101103028;ncbi_101104057;ncbi_101104259;ncbi_101104866;ncbi_101104867;ncbi_101105162;ncbi_101106719;ncbi_101107196;ncbi_101107201;ncbi_101107485;ncbi_101107864;ncbi_101108511;ncbi_101108914;ncbi_101110136;ncbi_101110299;ncbi_101110782;ncbi_101110931;ncbi_101111424;ncbi_1011…	K06627+K10152+K02105+K06252+K02354+K01357+K06061+K06237+K12076+K02154+K02353+K06751+K12075+K06587+K06243+K06053+K03120+K09048+K04659+K03456+K06090+K04498+K04354+K04237+K03900+K06238+K14009+K00445+K06237+K06751+K02144+K11583+K09048+K06583+K06476+K04693+K06252+K04659+K11219+K17454+K06584+K04491+K06237+K06252+K02842+K06525+K00312+K05725+K06094+K06240+K02649+K00408+K05089+K20995+K06751+K06751+K12075+…
Organismal Systems	Aging	Longevity regulating pathway	20	92	0.0315282	0.241594	ko04211	ncbi_100307035;ncbi_100913169;ncbi_101102293;ncbi_101103218;ncbi_101105735;ncbi_101107485;ncbi_101107899;ncbi_101111848;ncbi_101112667;ncbi_101113631;ncbi_101114243;ncbi_101115970;ncbi_101117245;ncbi_101117701;ncbi_101119139;ncbi_101119321;ncbi_101121455;ncbi_101122401;ncbi_105602258;ncbi_443270	K03781+K08339+K16172+K03259+K08046+K09048+K07199+K07296+K08047+K09049+K09048+K10141+K07298+K21357+K08044+K07204+K02649+K08049+K08045+K07202
Organismal Systems	Endocrine system	Growth hormone synthesis, secretion and action	25	121	0.0317673	0.241594	ko04935	ncbi_100194428;ncbi_100294595;ncbi_101102293;ncbi_101105735;ncbi_101107485;ncbi_101108864;ncbi_101110136;ncbi_101112667;ncbi_101113074;ncbi_101113548;ncbi_101113631;ncbi_101114243;ncbi_101116223;ncbi_101117693;ncbi_101119139;ncbi_101120842;ncbi_101121455;ncbi_101122401;ncbi_101122961;ncbi_105602258;ncbi_443137;ncbi_443218;ncbi_443238;ncbi_443333;ncbi_443419	K04441+K04696+K16172+K08046+K09048+K04958+K04498+K08047+K05858+K06279+K09049+K09048+K04441+K05726+K08044+K05725+K02649+K08049+K11224+K08045+K04218+K04379+K04284+K05080+K11223
Metabolism	Lipid metabolism	Fatty acid biosynthesis	6	18	0.0327553	0.241594	ko00061	ncbi_100170327;ncbi_101102389;ncbi_101114816;ncbi_101121296;ncbi_101121475;ncbi_443186	K00665+K01897+K01946+K15013+K01897+K11262
Cellular Processes	Transport and catabolism	Endocytosis	50	274	0.0340313	0.241594	ko04144	ncbi_100302303;ncbi_100302305;ncbi_100302306;ncbi_101102497;ncbi_101102615;ncbi_101102782;ncbi_101103309;ncbi_101103391;ncbi_101104294;ncbi_101104866;ncbi_101105738;ncbi_101105821;ncbi_101105830;ncbi_101107117;ncbi_101107228;ncbi_101108418;ncbi_101108737;ncbi_101109678;ncbi_101109800;ncbi_101110214;ncbi_101110390;ncbi_101110782;ncbi_101111237;ncbi_101111580;ncbi_101111833;ncbi_101112211;ncbi_1011…	K07938+K07940+K07941+K12486+K12489+K12494+K18441+K12484+K18466+K06751+K12494+K12490+K19366+K01528+K12959+K04439+K01528+K12495+K18440+K05050+K19475+K04237+K09526+K10054+K11247+K07888+K03283+K18441+K06751+K01115+K01528+K00889+K12471+K12472+K10396+K12488+K10591+K11824+K05737+K12185+K12488+K13305+K18439+K11247+K06751+K06751+K22517+K04500+K05093+K04388
Human Diseases	Cancer: specific types	Breast cancer	31	158	0.0356197	0.241594	ko05224	ncbi_100294600;ncbi_100642180;ncbi_101101932;ncbi_101102299;ncbi_101104259;ncbi_101107438;ncbi_101108510;ncbi_101108584;ncbi_101111785;ncbi_101113548;ncbi_101113714;ncbi_101116844;ncbi_101117247;ncbi_101117526;ncbi_101117853;ncbi_101118068;ncbi_101118991;ncbi_101120096;ncbi_101121455;ncbi_101121809;ncbi_101122423;ncbi_101123554;ncbi_105606975;ncbi_443074;ncbi_443119;ncbi_443218;ncbi_780460;ncbi_7…	K02105+K04358+K02354+K01357+K02353+K04365+K22429+K10605+K00445+K06279+K03068+K04358+K05097+K17454+K06051+K04491+K02842+K00312+K02649+K06620+K00408+K20995+K09389+K04358+K04469+K04379+K04358+K02329+K05091+K04362+K04492
Organismal Systems	Circulatory system	Adrenergic signaling in cardiomyocytes	30	152	0.0356337	0.241594	ko04261	ncbi_100169940;ncbi_100194428;ncbi_101102067;ncbi_101102896;ncbi_101105735;ncbi_101105840;ncbi_101107485;ncbi_101108511;ncbi_101109522;ncbi_101109786;ncbi_101110299;ncbi_101112196;ncbi_101112667;ncbi_101113074;ncbi_101113631;ncbi_101114233;ncbi_101114243;ncbi_101115714;ncbi_101116223;ncbi_101116716;ncbi_101117907;ncbi_101119139;ncbi_101119596;ncbi_101121961;ncbi_101122401;ncbi_101123143;ncbi_1011…	K04135+K04441+K05852+K21289+K08046+K02183+K09048+K03456+K04839+K08014+K04354+K04351+K08047+K05858+K09049+K11583+K09048+K04445+K04441+K05849+K04865+K08044+K04926+K12044+K08049+K04845+K04858+K08045+K04166+K05742
Human Diseases	Cardiovascular disease	Fluid shear stress and atherosclerosis	30	152	0.0356337	0.241594	ko05418	ncbi_100192422;ncbi_100194428;ncbi_100286738;ncbi_100294600;ncbi_100303608;ncbi_101104966;ncbi_101105840;ncbi_101106094;ncbi_101107228;ncbi_101107632;ncbi_101108705;ncbi_101110073;ncbi_101112365;ncbi_101112563;ncbi_101113636;ncbi_101114226;ncbi_101115012;ncbi_101115719;ncbi_101116223;ncbi_101120842;ncbi_101121455;ncbi_443045;ncbi_443087;ncbi_443103;ncbi_443115;ncbi_443218;ncbi_443404;ncbi_443454;…	K01403+K04441+K04454+K02105+K06471+K05638+K02183+K08010+K12959+K21278+K00799+K04464+K00799+K06490+K06527+K06527+K01940+K06476+K04441+K05725+K02649+K06490+K05098+K05448+K01398+K04379+K04383+K13578+K12336+K01365
Metabolism	Nucleotide metabolism	Pyrimidine metabolism	13	54	0.0357139	0.241594	ko00240	ncbi_100037674;ncbi_101102072;ncbi_101103276;ncbi_101109197;ncbi_101109311;ncbi_101110104;ncbi_101114036;ncbi_101114471;ncbi_101118093;ncbi_101121951;ncbi_101121994;ncbi_101121995;ncbi_105601873	K00560+K00940+K01937+K01081+K00207+K01081+K00857+K01510+K10808+K01081+K00943+K16904+K00940
Human Diseases	Cardiovascular disease	Dilated cardiomyopathy	20	94	0.0387602	0.257159	ko05414	ncbi_101102067;ncbi_101103515;ncbi_101105162;ncbi_101105735;ncbi_101112667;ncbi_101114682;ncbi_101115445;ncbi_101115719;ncbi_101116716;ncbi_101117689;ncbi_101117907;ncbi_101119139;ncbi_101119919;ncbi_101121961;ncbi_101122401;ncbi_101122837;ncbi_101123550;ncbi_105602258;ncbi_443140;ncbi_443209	K05852+K06265+K06587+K08046+K08047+K10366+K06583+K06476+K05849+K06584+K04865+K08044+K06525+K12044+K08049+K12567+K04858+K08045+K06484+K06589
Metabolism	Amino acid metabolism	Histidine metabolism	7	24	0.0439948	0.286381	ko00340	ncbi_101109831;ncbi_101110987;ncbi_101111244;ncbi_101112561;ncbi_101119036;ncbi_101121435;ncbi_101122760	K00129+K05604+K08660+K11182+K01745+K01437+K19787
Organismal Systems	Digestive system	Protein digestion and absorption	28	144	0.0487521	0.311472	ko04974	ncbi_100101231;ncbi_100170324;ncbi_101102790;ncbi_101105550;ncbi_101105748;ncbi_101105864;ncbi_101107482;ncbi_101107777;ncbi_101109808;ncbi_101111152;ncbi_101111424;ncbi_101113128;ncbi_101114493;ncbi_101115457;ncbi_101116716;ncbi_101117548;ncbi_101118172;ncbi_101119261;ncbi_101119374;ncbi_101119596;ncbi_101120758;ncbi_114112251;ncbi_443051;ncbi_443225;ncbi_443250;ncbi_443483;ncbi_443512;ncbi_4944…	K19720+K01278+K06237+K16617+K14209+K06002+K14209+K19721+K08132+K14211+K06238+K06237+K19721+K19721+K05849+K19721+K06237+K16628+K19721+K04926+K08133+K19720+K06238+K14206+K13781+K06236+K06236+K12040
Human Diseases	Cardiovascular disease	Diabetic cardiomyopathy	40	218	0.0496984	0.311744	ko05415	ncbi_100036757;ncbi_100101231;ncbi_100192422;ncbi_100194428;ncbi_101102067;ncbi_101102293;ncbi_101103062;ncbi_101105620;ncbi_101106094;ncbi_101107639;ncbi_101108285;ncbi_101108663;ncbi_101111516;ncbi_101113030;ncbi_101113074;ncbi_101113437;ncbi_101114007;ncbi_101114416;ncbi_101115115;ncbi_101115299;ncbi_101116223;ncbi_101116510;ncbi_101118797;ncbi_101120570;ncbi_101121420;ncbi_101121455;ncbi_1011…	K21421+K19720+K01403+K04441+K05852+K16172+K03951+K03944+K08010+K06068+K02128+K00417+K09565+K02131+K05858+K03957+K03950+K00383+K06259+K02136+K04441+K03967+K07191+K00820+K00418+K02649+K12044+K03948+K03948+K02135+K02273+K00134+K19720+K04166+K01398+K04500+K06236+K06236+K04388+K01283
Human Diseases	Endocrine and metabolic disease	Cushing syndrome	31	163	0.0515379	0.31751	ko04934	ncbi_100294600;ncbi_100302075;ncbi_101101916;ncbi_101101932;ncbi_101102299;ncbi_101104259;ncbi_101105735;ncbi_101107438;ncbi_101107485;ncbi_101108864;ncbi_101108880;ncbi_101111729;ncbi_101111785;ncbi_101112667;ncbi_101113074;ncbi_101113631;ncbi_101114243;ncbi_101115654;ncbi_101117526;ncbi_101118068;ncbi_101118991;ncbi_101119139;ncbi_101120096;ncbi_101121809;ncbi_101122401;ncbi_101122423;ncbi_1056…	K02105+K07843+K09186+K02354+K01357+K02353+K08046+K04365+K09048+K04958+K09355+K04913+K00445+K08047+K05858+K09049+K09048+K13885+K17454+K04491+K02842+K08044+K00312+K06620+K08049+K00408+K08045+K09389+K04166+K02329+K04492
Organismal Systems	Endocrine system	Regulation of lipolysis in adipocytes	13	57	0.0528852	0.320095	ko04923	ncbi_100125355;ncbi_100135431;ncbi_100137067;ncbi_101102293;ncbi_101103697;ncbi_101105735;ncbi_101112667;ncbi_101119139;ncbi_101121455;ncbi_101122401;ncbi_105602258;ncbi_443010;ncbi_443551	K13699+K08768+K08753+K16172+K08771+K08046+K08047+K08044+K02649+K08049+K08045+K07376+K00509
Organismal Systems	Development and regeneration	Axon regeneration	17	80	0.0542993	0.322987	ko04361	ncbi_100125614;ncbi_100194428;ncbi_101102782;ncbi_101103602;ncbi_101105738;ncbi_101107639;ncbi_101113074;ncbi_101113224;ncbi_101114659;ncbi_101115699;ncbi_101116223;ncbi_101117036;ncbi_101117698;ncbi_101118748;ncbi_101122401;ncbi_101122994;ncbi_105607800	K06754+K04441+K12494+K15528+K12494+K06068+K05858+K00901+K00901+K04459+K04441+K04422+K00901+K04459+K08049+K04163+K06843
Human Diseases	Cancer: specific types	Bladder cancer	10	41	0.0565213	0.327416	ko05219	ncbi_100192422;ncbi_101107438;ncbi_101113985;ncbi_101114352;ncbi_101115714;ncbi_101117526;ncbi_101121809;ncbi_105606975;ncbi_443103;ncbi_443115	K01403+K04365+K08803+K08803+K04445+K17454+K06620+K09389+K05448+K01398
Cellular Processes	Cell growth and death	Oocyte meiosis	24	122	0.0575101	0.327416	ko04114	ncbi_100194428;ncbi_100216431;ncbi_100216432;ncbi_101105735;ncbi_101105840;ncbi_101106486;ncbi_101108511;ncbi_101108864;ncbi_101109094;ncbi_101110092;ncbi_101110124;ncbi_101110327;ncbi_101112667;ncbi_101114150;ncbi_101114530;ncbi_101115712;ncbi_101116014;ncbi_101116223;ncbi_101119139;ncbi_101120550;ncbi_101120694;ncbi_101122401;ncbi_105602258;ncbi_114115318	K04441+K11481+K02087+K08046+K02183+K13055+K03456+K04958+K02537+K02602+K04373+K05867+K08047+K08836+K04373+K21770+K11580+K04441+K08044+K06636+K05868+K08049+K08045+K05868
Environmental Information Processing	Signal transduction	cGMP-PKG signaling pathway	33	177	0.0578909	0.327416	ko04022	ncbi_100169940;ncbi_100286738;ncbi_101102067;ncbi_101102293;ncbi_101102896;ncbi_101103800;ncbi_101105735;ncbi_101105840;ncbi_101106075;ncbi_101107485;ncbi_101108097;ncbi_101108864;ncbi_101109357;ncbi_101110000;ncbi_101110314;ncbi_101111516;ncbi_101112667;ncbi_101113074;ncbi_101113631;ncbi_101114243;ncbi_101116716;ncbi_101118008;ncbi_101118617;ncbi_101119139;ncbi_101122401;ncbi_101122722;ncbi_1056…	K04135+K04454+K05852+K16172+K21289+K17388+K08046+K02183+K09261+K09048+K04446+K04958+K13762+K12318+K18050+K09565+K08047+K05858+K09049+K09048+K05849+K05001+K17334+K08044+K08049+K18283+K08045+K07376+K04166+K04198+K18154+K12336+K06270
Metabolism	Carbohydrate metabolism	Fructose and mannose metabolism	9	36	0.0597731	0.332608	ko00051	ncbi_101102764;ncbi_101106378;ncbi_101107621;ncbi_101107841;ncbi_101108592;ncbi_101110626;ncbi_101113198;ncbi_101113460;ncbi_443085	K00966+K00863+K01103+K00844+K00850+K19030+K03841+K03841+K01623
Human Diseases	Drug resistance: antineoplastic	Endocrine resistance	20	99	0.062031	0.338371	ko01522	ncbi_100192422;ncbi_100194428;ncbi_101105735;ncbi_101107438;ncbi_101112667;ncbi_101113548;ncbi_101116223;ncbi_101117526;ncbi_101117853;ncbi_101119139;ncbi_101119559;ncbi_101120842;ncbi_101121455;ncbi_101121809;ncbi_101122401;ncbi_101123554;ncbi_105602258;ncbi_105606975;ncbi_443115;ncbi_443218	K01403+K04441+K08046+K04365+K08047+K06279+K04441+K17454+K06051+K08044+K05931+K05725+K02649+K06620+K08049+K20995+K08045+K09389+K01398+K04379
Environmental Information Processing	Signal transduction	mTOR signaling pathway	31	166	0.0632893	0.338371	ko04150	ncbi_101101932;ncbi_101102293;ncbi_101102299;ncbi_101103218;ncbi_101104259;ncbi_101104613;ncbi_101107438;ncbi_101107847;ncbi_101108239;ncbi_101109483;ncbi_101110124;ncbi_101111785;ncbi_101113504;ncbi_101113714;ncbi_101114389;ncbi_101114530;ncbi_101115803;ncbi_101117245;ncbi_101117701;ncbi_101118991;ncbi_101119321;ncbi_101120096;ncbi_101120647;ncbi_101121120;ncbi_101121455;ncbi_101121947;ncbi_1011…	K02354+K16172+K01357+K03259+K02353+K20396+K04365+K16185+K08269+K03875+K04373+K00445+K02144+K03068+K14995+K04373+K08272+K07298+K21357+K02842+K07204+K00312+K15728+K10421+K02649+K09594+K00408+K20398+K20400+K13780+K02329
Metabolism	Lipid metabolism	Glycerolipid metabolism	15	70	0.0637511	0.338371	ko00561	ncbi_101103362;ncbi_101106378;ncbi_101107246;ncbi_101110535;ncbi_101113224;ncbi_101114659;ncbi_101116033;ncbi_101116385;ncbi_101116992;ncbi_101117229;ncbi_101117698;ncbi_101120647;ncbi_101120972;ncbi_101122246;ncbi_101122934	K14076+K00863+K13523+K11160+K00901+K00901+K13517+K14458+K22283+K14456+K00901+K15728+K00629+K14456+K14457
Organismal Systems	Nervous system	Glutamatergic synapse	22	113	0.0733063	0.372624	ko04724	ncbi_101105735;ncbi_101105943;ncbi_101108864;ncbi_101110493;ncbi_101111472;ncbi_101112183;ncbi_101112667;ncbi_101113074;ncbi_101114065;ncbi_101114661;ncbi_101114927;ncbi_101115878;ncbi_101116182;ncbi_101116743;ncbi_101117805;ncbi_101118179;ncbi_101119139;ncbi_101120547;ncbi_101122401;ncbi_105602258;ncbi_114112926;ncbi_443520	K08046+K05212+K04958+K07825+K16342+K04547+K08047+K05858+K05203+K01115+K04541+K16342+K13576+K11828+K15009+K05210+K08044+K05213+K08049+K08045+K04545+K04608
Organismal Systems	Environmental adaptation	Circadian rhythm	8	32	0.0736927	0.372624	ko04710	ncbi_100125623;ncbi_100174984;ncbi_101104647;ncbi_101107899;ncbi_101112806;ncbi_101119104;ncbi_443259;ncbi_443262	K21945+K21944+K09026+K07199+K03730+K08534+K02633+K02296
Human Diseases	Cancer: specific types	Basal cell carcinoma	14	66	0.0767961	0.372624	ko05217	ncbi_100294600;ncbi_101101932;ncbi_101102299;ncbi_101104259;ncbi_101110291;ncbi_101111785;ncbi_101112193;ncbi_101118068;ncbi_101118991;ncbi_101120096;ncbi_101120651;ncbi_101122423;ncbi_780482;ncbi_780521	K02105+K02354+K01357+K02353+K11101+K00445+K06225+K04491+K02842+K00312+K16797+K00408+K02329+K04492
Metabolism	Amino acid metabolism	Glycine, serine and threonine metabolism	11	49	0.0784477	0.372624	ko00260	ncbi_101102469;ncbi_101106116;ncbi_101106301;ncbi_101111134;ncbi_101111328;ncbi_101112335;ncbi_101112348;ncbi_101118487;ncbi_101120382;ncbi_114113596;ncbi_443544	K00639+K00108+K01697+K00552+K00058+K00276+K17989+K01758+K00831+K02437+K00600
Human Diseases	Substance dependence	Cocaine addiction	11	49	0.0784477	0.372624	ko05030	ncbi_101103077;ncbi_101105943;ncbi_101107485;ncbi_101113631;ncbi_101114243;ncbi_101116743;ncbi_101117101;ncbi_101117275;ncbi_101118179;ncbi_101120547;ncbi_105602258	K15494+K05212+K09048+K09049+K09048+K11828+K09029+K04355+K05210+K05213+K08045
Human Diseases	Endocrine and metabolic disease	Insulin resistance	22	114	0.0792146	0.372624	ko04931	ncbi_100037690;ncbi_100294595;ncbi_101102293;ncbi_101102760;ncbi_101104743;ncbi_101106996;ncbi_101107485;ncbi_101107639;ncbi_101107899;ncbi_101110124;ncbi_101110314;ncbi_101114243;ncbi_101114530;ncbi_101114609;ncbi_101114816;ncbi_101115115;ncbi_101118797;ncbi_101120396;ncbi_101120570;ncbi_101121455;ncbi_443270;ncbi_443434	K01596+K04696+K16172+K09113+K08749+K09667+K09048+K06068+K07199+K04373+K18050+K09048+K04373+K08745+K01946+K06259+K07191+K08745+K00820+K02649+K07202+K08765
Environmental Information Processing	Signal transduction	Phosphatidylinositol signaling system	20	102	0.0799012	0.372624	ko04070	ncbi_101101853;ncbi_101102341;ncbi_101102342;ncbi_101105703;ncbi_101105709;ncbi_101105840;ncbi_101107677;ncbi_101108766;ncbi_101108864;ncbi_101110908;ncbi_101113074;ncbi_101113224;ncbi_101114441;ncbi_101114659;ncbi_101115161;ncbi_101115537;ncbi_101117698;ncbi_101120727;ncbi_101121455;ncbi_101123404	K20279+K07756+K18086+K05860+K00914+K02183+K18081+K00923+K04958+K01107+K05858+K00901+K13024+K00901+K00913+K00889+K00901+K00921+K02649+K18081
Cellular Processes	Cell growth and death	Ferroptosis	12	55	0.0813453	0.372624	ko04216	ncbi_100036757;ncbi_100820755;ncbi_100913169;ncbi_101102389;ncbi_101103142;ncbi_101108119;ncbi_101113149;ncbi_101114544;ncbi_101116017;ncbi_101118292;ncbi_101120002;ncbi_101121475	K21421+K13869+K08339+K01897+K13162+K13515+K05361+K21456+K14720+K10435+K10435+K01897
Organismal Systems	Endocrine system	Ovarian steroidogenesis	12	55	0.0813453	0.372624	ko04913	ncbi_101104669;ncbi_101105735;ncbi_101111472;ncbi_101112667;ncbi_101115654;ncbi_101115878;ncbi_101119139;ncbi_101119706;ncbi_101121563;ncbi_101121820;ncbi_101122401;ncbi_105602258	K01068+K08046+K16342+K08047+K13885+K16342+K08044+K07410+K07418+K07418+K08049+K08045
Metabolism	Nucleotide metabolism	Purine metabolism	26	139	0.0820853	0.372624	ko00230	ncbi_100188975;ncbi_101102072;ncbi_101102594;ncbi_101105064;ncbi_101105735;ncbi_101107149;ncbi_101108953;ncbi_101109197;ncbi_101109357;ncbi_101110000;ncbi_101110104;ncbi_101110653;ncbi_101111282;ncbi_101112667;ncbi_101114471;ncbi_101117779;ncbi_101118093;ncbi_101119139;ncbi_101121951;ncbi_101122324;ncbi_101122401;ncbi_101122722;ncbi_101123530;ncbi_105601873;ncbi_105602258;ncbi_780499	K00760+K00940+K00364+K03783+K08046+K01490+K13293+K01081+K13762+K12318+K01081+K00939+K13293+K08047+K01510+K13987+K10808+K08044+K01081+K00856+K08049+K18283+K01487+K00940+K08045+K00106
Organismal Systems	Development and regeneration	Osteoclast differentiation	26	139	0.0820853	0.372624	ko04380	ncbi_100037695;ncbi_100194428;ncbi_100294595;ncbi_101102485;ncbi_101105677;ncbi_101106094;ncbi_101106542;ncbi_101108097;ncbi_101108972;ncbi_101109363;ncbi_101115743;ncbi_101116223;ncbi_101116656;ncbi_101117101;ncbi_101117248;ncbi_101118842;ncbi_101119756;ncbi_101121455;ncbi_101122510;ncbi_101123578;ncbi_114112146;ncbi_114115233;ncbi_443119;ncbi_443218;ncbi_443404;ncbi_494191	K05148+K04441+K04696+K07364+K06551+K08010+K06512+K04446+K01371+K05703+K08091+K04441+K04693+K09029+K11219+K05147+K09438+K02649+K14380+K06512+K11217+K07364+K04469+K04379+K04383+K04388
Metabolism	Carbohydrate metabolism	Propanoate metabolism	8	33	0.0857317	0.384122	ko00640	ncbi_101105462;ncbi_101107202;ncbi_101113939;ncbi_101114126;ncbi_101114816;ncbi_101116321;ncbi_101120981;ncbi_443186	K13524+K00016+K00167+K01895+K01946+K18426+K09699+K11262
Metabolism	Metabolism of cofactors and vitamins	Nicotinate and nicotinamide metabolism	9	39	0.0916333	0.401642	ko00760	ncbi_101102548;ncbi_101104557;ncbi_101105064;ncbi_101109197;ncbi_101109937;ncbi_101110104;ncbi_101111049;ncbi_101117878;ncbi_101121951	K00157+K00157+K03783+K01081+K06210+K01081+K00541+K00858+K01081
Metabolism	Metabolism of cofactors and vitamins	Vitamin B6 metabolism	3	8	0.0919703	0.401642	ko00750	ncbi_101102548;ncbi_101104557;ncbi_101120382	K00157+K00157+K00831
Metabolism	Lipid metabolism	Glycerophospholipid metabolism	20	104	0.093547	0.403421	ko00564	ncbi_101102716;ncbi_101104134;ncbi_101106664;ncbi_101107246;ncbi_101108059;ncbi_101108119;ncbi_101108821;ncbi_101111472;ncbi_101113224;ncbi_101113448;ncbi_101114659;ncbi_101114661;ncbi_101115143;ncbi_101115878;ncbi_101116033;ncbi_101117698;ncbi_101118551;ncbi_101120647;ncbi_101120832;ncbi_101120972	K14676+K01047+K01047+K13523+K08729+K13515+K00994+K16342+K00901+K14156+K00901+K01115+K18695+K16342+K13517+K00901+K16860+K15728+K14286+K00629
Human Diseases	Cancer: specific types	Pancreatic cancer	16	80	0.0947808	0.403696	ko05212	ncbi_101104043;ncbi_101107438;ncbi_101109275;ncbi_101113566;ncbi_101114661;ncbi_101117526;ncbi_101118864;ncbi_101121455;ncbi_101121809;ncbi_105606975;ncbi_114112146;ncbi_443061;ncbi_443103;ncbi_443169;ncbi_443171;ncbi_494191	K05729+K04365+K04482+K07835+K01115+K17454+K08732+K02649+K06620+K09389+K11217+K04570+K05448+K04500+K04501+K04388
Cellular Processes	Cellular community - eukaryotes	Signaling pathways regulating pluripotency of stem cells	27	148	0.0985285	0.412108	ko04550	ncbi_100194428;ncbi_100294600;ncbi_100302636;ncbi_101101932;ncbi_101102299;ncbi_101103514;ncbi_101104259;ncbi_101106364;ncbi_101110593;ncbi_101111650;ncbi_101111785;ncbi_101114208;ncbi_101116223;ncbi_101116398;ncbi_101118991;ncbi_101119286;ncbi_101120096;ncbi_101120343;ncbi_101121455;ncbi_101122423;ncbi_114112146;ncbi_443169;ncbi_443171;ncbi_443454;ncbi_443548;ncbi_780482;ncbi_780507	K04441+K02105+K17846+K02354+K01357+K09354+K02353+K05058+K09222+K04680+K00445+K09378+K04441+K14439+K02842+K22687+K00312+K11460+K02649+K00408+K11217+K04500+K04501+K13578+K05093+K02329+K04362
Metabolism	Amino acid metabolism	Valine, leucine and isoleucine biosynthesis	2	4	0.0991449	0.412108	ko00290	ncbi_101112348;ncbi_443485	K17989+K00826
Organismal Systems	Endocrine system	Cortisol synthesis and secretion	14	69	0.103034	0.41465	ko04927	ncbi_101105735;ncbi_101107485;ncbi_101108864;ncbi_101108880;ncbi_101111729;ncbi_101112667;ncbi_101113074;ncbi_101113631;ncbi_101114243;ncbi_101115654;ncbi_101119139;ncbi_101122401;ncbi_105602258;ncbi_443107	K08046+K09048+K04958+K09355+K04913+K08047+K05858+K09049+K09048+K13885+K08044+K08049+K08045+K04166
Cellular Processes	Cell growth and death	Cell cycle	24	130	0.103111	0.41465	ko04110	ncbi_100144758;ncbi_100147798;ncbi_100216432;ncbi_100216434;ncbi_101102288;ncbi_101107536;ncbi_101108313;ncbi_101109094;ncbi_101109483;ncbi_101110136;ncbi_101110327;ncbi_101115076;ncbi_101115712;ncbi_101117526;ncbi_101120511;ncbi_101120550;ncbi_101120694;ncbi_101121809;ncbi_101122941;ncbi_105606975;ncbi_114115318;ncbi_443032;ncbi_443169;ncbi_443171	K06627+K10152+K02087+K09993+K21771+K02213+K06637+K02537+K03875+K04498+K05867+K02603+K21770+K17454+K05866+K06636+K05868+K06620+K06619+K09389+K05868+K06644+K04500+K04501
Organismal Systems	Endocrine system	Adipocytokine signaling pathway	15	75	0.103362	0.41465	ko04920	ncbi_100037690;ncbi_100294595;ncbi_101102293;ncbi_101102389;ncbi_101107899;ncbi_101111848;ncbi_101114816;ncbi_101115115;ncbi_101117245;ncbi_101118797;ncbi_101121296;ncbi_101121475;ncbi_443264;ncbi_443270;ncbi_443434	K01596+K04696+K16172+K01897+K07199+K07296+K01946+K06259+K07298+K07191+K15013+K01897+K05062+K07202+K08765
Organismal Systems	Circulatory system	Vascular smooth muscle contraction	26	143	0.106604	0.41746	ko04270	ncbi_100169940;ncbi_101103800;ncbi_101104134;ncbi_101104265;ncbi_101105574;ncbi_101105735;ncbi_101105840;ncbi_101106664;ncbi_101107438;ncbi_101107639;ncbi_101108864;ncbi_101110000;ncbi_101110314;ncbi_101110561;ncbi_101111472;ncbi_101112667;ncbi_101113074;ncbi_101115878;ncbi_101119139;ncbi_101119327;ncbi_101122401;ncbi_105602258;ncbi_443010;ncbi_443107;ncbi_493773;ncbi_641303	K04135+K17388+K01047+K12330+K18051+K08046+K02183+K01047+K04365+K06068+K04958+K12318+K18050+K12331+K16342+K08047+K05858+K16342+K08044+K10352+K08049+K08045+K07376+K04166+K12336+K06270
Organismal Systems	Immune system	Chemokine signaling pathway	35	200	0.106968	0.41746	ko04062	ncbi_101102896;ncbi_101103800;ncbi_101104011;ncbi_101104302;ncbi_101104661;ncbi_101105735;ncbi_101106932;ncbi_101107438;ncbi_101107639;ncbi_101108418;ncbi_101110214;ncbi_101110493;ncbi_101110782;ncbi_101111100;ncbi_101112183;ncbi_101112667;ncbi_101113074;ncbi_101113548;ncbi_101114771;ncbi_101114927;ncbi_101115284;ncbi_101117297;ncbi_101117556;ncbi_101117693;ncbi_101117971;ncbi_101119139;ncbi_1011…	K21289+K17388+K12367+K14625+K05505+K08046+K05747+K04365+K06068+K04439+K05050+K07825+K04237+K10032+K04547+K08047+K05858+K06279+K12366+K04541+K04181+K21096+K21097+K05726+K04176+K08044+K05512+K05725+K10031+K02649+K08049+K11224+K21095+K08045+K04545
Human Diseases	Cancer: specific types	Prostate cancer	19	100	0.109775	0.41746	ko05215	ncbi_100192422;ncbi_100294600;ncbi_101107438;ncbi_101107485;ncbi_101110136;ncbi_101111287;ncbi_101114243;ncbi_101115891;ncbi_101117526;ncbi_101117784;ncbi_101118068;ncbi_101120216;ncbi_101121455;ncbi_101121809;ncbi_101122783;ncbi_105606975;ncbi_443548;ncbi_780507;ncbi_780521	K01403+K02105+K04365+K09048+K04498+K15619+K09048+K09299+K17454+K05450+K04491+K09633+K02649+K06620+K05089+K09389+K05093+K04362+K04492
Cellular Processes	Cellular community - eukaryotes	Gap junction	18	94	0.11081	0.41746	ko04540	ncbi_100216432;ncbi_101105735;ncbi_101108864;ncbi_101110000;ncbi_101110073;ncbi_101112667;ncbi_101113074;ncbi_101117784;ncbi_101119139;ncbi_101119975;ncbi_101122284;ncbi_101122401;ncbi_101122734;ncbi_101122783;ncbi_105602258;ncbi_105614728;ncbi_443010;ncbi_443346	K02087+K08046+K04958+K12318+K04464+K08047+K05858+K05450+K08044+K07374+K07372+K08049+K07375+K05089+K08045+K07374+K07376+K04289
Organismal Systems	Endocrine system	GnRH signaling pathway	18	94	0.11081	0.41746	ko04912	ncbi_100194428;ncbi_101105735;ncbi_101105840;ncbi_101107639;ncbi_101108864;ncbi_101110073;ncbi_101111472;ncbi_101112667;ncbi_101113074;ncbi_101114661;ncbi_101115878;ncbi_101116223;ncbi_101119139;ncbi_101122401;ncbi_105602258;ncbi_443115;ncbi_443116;ncbi_443547	K04441+K08046+K02183+K06068+K04958+K04464+K16342+K08047+K05858+K01115+K16342+K04441+K08044+K08049+K08045+K01398+K07763+K09203
Human Diseases	Infectious disease: parasitic	Malaria	12	58	0.111684	0.41746	ko05144	ncbi_100303608;ncbi_101107864;ncbi_101112563;ncbi_101113636;ncbi_101114226;ncbi_101115115;ncbi_101116840;ncbi_101120656;ncbi_443045;ncbi_443075;ncbi_494433;ncbi_554263	K06471+K04659+K06490+K06527+K06527+K06259+K04659+K04550+K06490+K05460+K06464+K10160
Metabolism	Metabolism of other amino acids	Glutathione metabolism	13	64	0.112533	0.41746	ko00480	ncbi_100192423;ncbi_101102474;ncbi_101104397;ncbi_101108705;ncbi_101110596;ncbi_101112365;ncbi_101113149;ncbi_101114416;ncbi_101114544;ncbi_101114872;ncbi_101115673;ncbi_101118093;ncbi_101120750	K01581+K00682+K00432+K00799+K00432+K00799+K05361+K00383+K21456+K07232+K00432+K10808+K11142
Human Diseases	Neurodegenerative disease	Prion disease	47	280	0.120768	0.44233	ko05020	ncbi_100036757;ncbi_100194428;ncbi_101102677;ncbi_101102931;ncbi_101103062;ncbi_101105620;ncbi_101105943;ncbi_101106094;ncbi_101107228;ncbi_101107485;ncbi_101107639;ncbi_101108285;ncbi_101108368;ncbi_101108663;ncbi_101108864;ncbi_101109363;ncbi_101111516;ncbi_101111572;ncbi_101112591;ncbi_101112844;ncbi_101113030;ncbi_101113414;ncbi_101113437;ncbi_101113631;ncbi_101114007;ncbi_101114243;ncbi_1011…	K21421+K04441+K10407+K03996+K03951+K03944+K05212+K08010+K12959+K09048+K06068+K02128+K03030+K00417+K04958+K05703+K09565+K03031+K04961+K03283+K02131+K03237+K03957+K09049+K03950+K09048+K02136+K04441+K03967+K08738+K05210+K10396+K07374+K05213+K00418+K02649+K03994+K03948+K07375+K03948+K02737+K02135+K07374+K02273+K08738+K04383+K09203
Genetic Information Processing	Replication and repair	Fanconi anemia pathway	11	53	0.122151	0.44233	ko03460	ncbi_101102646;ncbi_101103510;ncbi_101107838;ncbi_101108584;ncbi_101109108;ncbi_101109275;ncbi_101110067;ncbi_101111068;ncbi_101115595;ncbi_101123503;ncbi_114108621	K16618+K10895+K15365+K10605+K10993+K04482+K02350+K10883+K10858+K10891+K10894
Metabolism	Amino acid metabolism	Valine, leucine and isoleucine degradation	12	59	0.123083	0.44233	ko00280	ncbi_101102548;ncbi_101104557;ncbi_101105462;ncbi_101109685;ncbi_101111925;ncbi_101111975;ncbi_101113939;ncbi_101119880;ncbi_101120981;ncbi_101122979;ncbi_114115357;ncbi_443485	K00157+K00157+K13524+K07509+K07508+K00626+K00167+K08683+K09699+K01641+K00249+K00826
Environmental Information Processing	Signal transduction	Calcium signaling pathway	42	249	0.129065	0.458618	ko04020	ncbi_100169940;ncbi_100642180;ncbi_101101902;ncbi_101102067;ncbi_101102503;ncbi_101103842;ncbi_101105461;ncbi_101105703;ncbi_101105840;ncbi_101105943;ncbi_101108510;ncbi_101108864;ncbi_101108939;ncbi_101110737;ncbi_101111516;ncbi_101112591;ncbi_101112667;ncbi_101113074;ncbi_101115840;ncbi_101116015;ncbi_101116424;ncbi_101116716;ncbi_101116844;ncbi_101117247;ncbi_101117784;ncbi_101118952;ncbi_1011…	K04135+K04358+K05215+K05852+K04852+K05220+K04633+K05860+K02183+K05212+K22429+K04958+K08794+K07190+K09565+K04961+K08047+K05858+K16858+K04360+K16059+K05849+K04358+K05097+K05450+K04637+K08044+K05126+K04636+K08049+K05089+K04163+K04358+K05460+K05098+K05448+K04166+K04198+K13240+K05093+K04358+K04362
Human Diseases	Cardiovascular disease	Arrhythmogenic right ventricular cardiomyopathy	17	90	0.130274	0.458618	ko05412	ncbi_100294600;ncbi_101103515;ncbi_101105162;ncbi_101114682;ncbi_101115445;ncbi_101115719;ncbi_101116192;ncbi_101116716;ncbi_101117689;ncbi_101117907;ncbi_101118068;ncbi_101119919;ncbi_101122284;ncbi_101123550;ncbi_443140;ncbi_443209;ncbi_780521	K02105+K06265+K06587+K10366+K06583+K06476+K07601+K05849+K06584+K04865+K04491+K06525+K07372+K04858+K06484+K06589+K04492
Cellular Processes	Cell growth and death	Cellular senescence	30	172	0.131673	0.458861	ko04218	ncbi_100144758;ncbi_100147798;ncbi_100194428;ncbi_100216432;ncbi_101102288;ncbi_101104866;ncbi_101105840;ncbi_101108097;ncbi_101108864;ncbi_101109809;ncbi_101113217;ncbi_101115712;ncbi_101116223;ncbi_101116730;ncbi_101117178;ncbi_101117526;ncbi_101118617;ncbi_101120694;ncbi_101121386;ncbi_101121455;ncbi_101121684;ncbi_101121809;ncbi_105606925;ncbi_105606975;ncbi_114109630;ncbi_114109642;ncbi_1141…	K06627+K10152+K04441+K02087+K21771+K06751+K02183+K04446+K04958+K21124+K06751+K21770+K04441+K21776+K08015+K17454+K17334+K05868+K08826+K02649+K18753+K06620+K18753+K09389+K06751+K06751+K05868+K04500+K04383+K04388
Environmental Information Processing	Signal transduction	Notch signaling pathway	11	54	0.134846	0.46522	ko04330	ncbi_101102586;ncbi_101104259;ncbi_101107196;ncbi_101109123;ncbi_101110136;ncbi_101110361;ncbi_101115756;ncbi_101117853;ncbi_101120009;ncbi_101121042;ncbi_101123554	K06061+K02353+K06053+K06058+K04498+K06058+K06062+K06051+K06057+K06065+K20995
Organismal Systems	Development and regeneration	Axon guidance	34	199	0.140508	0.479953	ko04360	ncbi_100125614;ncbi_101103800;ncbi_101103994;ncbi_101104962;ncbi_101107288;ncbi_101109148;ncbi_101109363;ncbi_101110782;ncbi_101111299;ncbi_101111838;ncbi_101112193;ncbi_101114604;ncbi_101116446;ncbi_101116493;ncbi_101118388;ncbi_101118617;ncbi_101118876;ncbi_101119554;ncbi_101120842;ncbi_101121145;ncbi_101121455;ncbi_101121716;ncbi_101122223;ncbi_101122423;ncbi_101122744;ncbi_101122928;ncbi_1011…	K06754+K17388+K05463+K07524+K05108+K07521+K05703+K04237+K05766+K06840+K06225+K06840+K06844+K07526+K05765+K17334+K07520+K06820+K05725+K10031+K02649+K06840+K06840+K00408+K05104+K05111+K06619+K20020+K06843+K05104+K06840+K13578+K02329+K06845
Human Diseases	Cancer: specific types	Hepatocellular carcinoma	32	187	0.146906	0.486505	ko05225	ncbi_100294600;ncbi_101101932;ncbi_101102299;ncbi_101103652;ncbi_101104259;ncbi_101104966;ncbi_101107438;ncbi_101108705;ncbi_101110736;ncbi_101111785;ncbi_101112365;ncbi_101112970;ncbi_101113548;ncbi_101113714;ncbi_101115263;ncbi_101116565;ncbi_101117526;ncbi_101118068;ncbi_101118991;ncbi_101120096;ncbi_101121455;ncbi_101121809;ncbi_101122423;ncbi_105606975;ncbi_443061;ncbi_443075;ncbi_443169;ncb…	K02105+K02354+K01357+K22198+K02353+K05638+K04365+K00799+K11647+K00445+K00799+K22182+K06279+K03068+K11653+K11647+K17454+K04491+K02842+K00312+K02649+K06620+K00408+K09389+K04570+K05460+K04500+K04501+K13769+K04388+K02329+K04492
Metabolism	Amino acid metabolism	Tryptophan metabolism	10	49	0.148021	0.486505	ko00380	ncbi_100307035;ncbi_101101867;ncbi_101102548;ncbi_101104557;ncbi_101111975;ncbi_101112561;ncbi_101119265;ncbi_101119706;ncbi_101123646;ncbi_114108697	K03781+K01556+K00157+K00157+K00626+K11182+K00816+K07410+K01432+K00816
Environmental Information Processing	Signaling molecules and interaction	Viral protein interaction with cytokine and cytokine receptor	18	98	0.148067	0.486505	ko04061	ncbi_101103369;ncbi_101104302;ncbi_101104661;ncbi_101110214;ncbi_101111100;ncbi_101112653;ncbi_101115284;ncbi_101116972;ncbi_101117297;ncbi_101117556;ncbi_101117971;ncbi_101118168;ncbi_101119176;ncbi_101120217;ncbi_101121145;ncbi_101123141;ncbi_114108671;ncbi_114110311	K05055+K14625+K05505+K05050+K10032+K05136+K04181+K05477+K21096+K21097+K04176+K05138+K04186+K05512+K10031+K21095+K05477+K04186
Organismal Systems	Immune system	Fc gamma R-mediated phagocytosis	18	98	0.148067	0.486505	ko04666	ncbi_100302306;ncbi_100579169;ncbi_101105729;ncbi_101106932;ncbi_101107639;ncbi_101110314;ncbi_101111472;ncbi_101114661;ncbi_101114880;ncbi_101115537;ncbi_101115743;ncbi_101115878;ncbi_101117205;ncbi_101118388;ncbi_101120897;ncbi_101121455;ncbi_101122198;ncbi_101123369	K07941+K05768+K13536+K05747+K06068+K18050+K16342+K01115+K06083+K00889+K08091+K16342+K13708+K05765+K12488+K02649+K12488+K05768
Environmental Information Processing	Signal transduction	TNF signaling pathway	23	130	0.152485	0.496295	ko04668	ncbi_100192422;ncbi_100194428;ncbi_100294595;ncbi_101104302;ncbi_101104661;ncbi_101106914;ncbi_101107485;ncbi_101108646;ncbi_101112563;ncbi_101113631;ncbi_101113636;ncbi_101114226;ncbi_101114243;ncbi_101115714;ncbi_101116223;ncbi_101119930;ncbi_101121455;ncbi_101122077;ncbi_101122097;ncbi_443045;ncbi_443116;ncbi_443218;ncbi_780465	K01403+K04441+K04696+K14625+K05505+K04724+K09048+K17065+K06490+K09049+K06527+K06527+K09048+K04445+K04441+K16060+K02649+K03172+K19901+K06490+K07763+K04379+K10165
Organismal Systems	Digestive system	Gastric acid secretion	15	80	0.15525	0.498198	ko04971	ncbi_101105735;ncbi_101105840;ncbi_101108864;ncbi_101110420;ncbi_101111729;ncbi_101112667;ncbi_101113074;ncbi_101113341;ncbi_101113681;ncbi_101119139;ncbi_101119596;ncbi_101122401;ncbi_105602258;ncbi_443137;ncbi_494435	K08046+K02183+K04958+K08007+K04913+K08047+K05858+K18245+K04920+K08044+K04926+K08049+K08045+K04218+K05742
Metabolism	Carbohydrate metabolism	Inositol phosphate metabolism	14	74	0.157402	0.498198	ko00562	ncbi_101101853;ncbi_101102342;ncbi_101102896;ncbi_101105703;ncbi_101105709;ncbi_101107677;ncbi_101108766;ncbi_101110908;ncbi_101113074;ncbi_101115161;ncbi_101115537;ncbi_101118833;ncbi_101120727;ncbi_101123404	K20279+K18086+K21289+K05860+K00914+K18081+K00923+K01107+K05858+K00913+K00889+K03103+K00921+K18081
Human Diseases	Cancer: specific types	Acute myeloid leukemia	14	74	0.157402	0.498198	ko05221	ncbi_100144758;ncbi_101107438;ncbi_101111580;ncbi_101112331;ncbi_101113340;ncbi_101118068;ncbi_101119756;ncbi_101121455;ncbi_101122961;ncbi_443217;ncbi_443259;ncbi_443419;ncbi_780504;ncbi_780521	K06627+K04365+K10054+K05092+K10053+K04491+K09438+K02649+K11224+K06461+K02633+K11223+K05091+K04492
Human Diseases	Drug resistance: antineoplastic	EGFR tyrosine kinase inhibitor resistance	16	87	0.1642	0.508552	ko01521	ncbi_101103218;ncbi_101103369;ncbi_101107438;ncbi_101113548;ncbi_101117432;ncbi_101117784;ncbi_101120928;ncbi_101121455;ncbi_101122783;ncbi_114112146;ncbi_443061;ncbi_443075;ncbi_443087;ncbi_443103;ncbi_443548;ncbi_678677	K03259+K05055+K04365+K06279+K08052+K05450+K05464+K02649+K05089+K11217+K04570+K05460+K05098+K05448+K05093+K05455
Human Diseases	Cardiovascular disease	Viral myocarditis	16	87	0.1642	0.508552	ko05416	ncbi_101103515;ncbi_101104866;ncbi_101109219;ncbi_101109363;ncbi_101112563;ncbi_101113217;ncbi_101114682;ncbi_101116618;ncbi_101117527;ncbi_101120257;ncbi_101122941;ncbi_114108777;ncbi_114109630;ncbi_114109642;ncbi_443045;ncbi_494433	K06265+K06751+K06752+K05703+K06490+K06751+K10366+K06788+K08738+K04006+K06619+K08738+K06751+K06751+K06490+K06464
Human Diseases	Infectious disease: viral	Human cytomegalovirus infection	44	268	0.165095	0.508552	ko05163	ncbi_100170652;ncbi_100194428;ncbi_100294600;ncbi_101103369;ncbi_101103800;ncbi_101104265;ncbi_101104866;ncbi_101105735;ncbi_101105840;ncbi_101107485;ncbi_101108097;ncbi_101108864;ncbi_101110214;ncbi_101110493;ncbi_101110561;ncbi_101112183;ncbi_101112667;ncbi_101113074;ncbi_101113217;ncbi_101113631;ncbi_101114243;ncbi_101114927;ncbi_101115486;ncbi_101116223;ncbi_101117526;ncbi_101117527;ncbi_1011…	K08058+K04441+K02105+K05055+K17388+K12330+K06751+K08046+K02183+K09048+K04446+K04958+K05050+K07825+K12331+K04547+K08047+K05858+K06751+K09049+K09048+K04541+K16529+K04441+K17454+K08738+K05726+K04176+K17334+K08044+K05725+K10031+K02649+K06620+K08049+K08045+K09389+K08738+K06751+K06751+K11217+K04545+K04259+K05448
Metabolism	Glycan biosynthesis and metabolism	Glycosaminoglycan biosynthesis - chondroitin sulfate / dermatan sulfate	5	21	0.167325	0.508799	ko00532	ncbi_101111917;ncbi_101112877;ncbi_101113976;ncbi_101119189;ncbi_101120469	K10158+K01020+K08106+K04743+K00746
Organismal Systems	Endocrine system	Thyroid hormone synthesis	14	75	0.169804	0.508799	ko04918	ncbi_101104397;ncbi_101105735;ncbi_101107485;ncbi_101108864;ncbi_101110596;ncbi_101112667;ncbi_101113074;ncbi_101113631;ncbi_101114243;ncbi_101114416;ncbi_101115673;ncbi_101119139;ncbi_101122401;ncbi_105602258	K00432+K08046+K09048+K04958+K00432+K08047+K05858+K09049+K09048+K00383+K00432+K08044+K08049+K08045
Human Diseases	Cancer: specific types	Melanoma	14	75	0.169804	0.508799	ko05218	ncbi_100642180;ncbi_101107438;ncbi_101108510;ncbi_101116844;ncbi_101117526;ncbi_101117784;ncbi_101121455;ncbi_101121809;ncbi_101122783;ncbi_105606975;ncbi_443074;ncbi_443075;ncbi_780460;ncbi_780507	K04358+K04365+K22429+K04358+K17454+K05450+K02649+K06620+K05089+K09389+K04358+K05460+K04358+K04362
Human Diseases	Infectious disease: viral	Kaposi sarcoma-associated herpesvirus infection	39	236	0.171074	0.508799	ko05167	ncbi_100194428;ncbi_100294600;ncbi_101102896;ncbi_101104661;ncbi_101104866;ncbi_101105709;ncbi_101105840;ncbi_101105860;ncbi_101108097;ncbi_101108864;ncbi_101110136;ncbi_101110493;ncbi_101112183;ncbi_101112563;ncbi_101113217;ncbi_101114927;ncbi_101116223;ncbi_101116656;ncbi_101117248;ncbi_101117526;ncbi_101117527;ncbi_101117971;ncbi_101118068;ncbi_101118292;ncbi_101118617;ncbi_101120002;ncbi_1011…	K04441+K02105+K21289+K05505+K06751+K00914+K02183+K07985+K04446+K04958+K04498+K07825+K04547+K06490+K06751+K04541+K04441+K04693+K11219+K17454+K08738+K04176+K04491+K10435+K17334+K10435+K02649+K06620+K21668+K09389+K08738+K06751+K06751+K11217+K04545+K06490+K05448+K04379+K04492
Cellular Processes	Transport and catabolism	Phagosome	31	184	0.173456	0.511473	ko04145	ncbi_100036757;ncbi_100505388;ncbi_101102057;ncbi_101102949;ncbi_101104057;ncbi_101104866;ncbi_101105709;ncbi_101106094;ncbi_101107864;ncbi_101109219;ncbi_101112211;ncbi_101113217;ncbi_101113504;ncbi_101115115;ncbi_101115654;ncbi_101116840;ncbi_101119975;ncbi_101120727;ncbi_101121746;ncbi_101122734;ncbi_105614728;ncbi_114109630;ncbi_114109642;ncbi_443003;ncbi_443140;ncbi_443217;ncbi_443533;ncbi_4…	K21421+K06560+K06563+K10062+K02154+K06751+K00914+K08010+K04659+K06752+K07888+K06751+K02144+K06259+K13885+K04659+K07374+K00921+K06558+K07375+K07374+K06751+K06751+K02155+K06484+K06461+K13240+K06464+K10169+K10160+K01365
Organismal Systems	Digestive system	Fat digestion and absorption	11	57	0.176921	0.517269	ko04975	ncbi_101104134;ncbi_101106664;ncbi_101110535;ncbi_101111975;ncbi_101114609;ncbi_101115115;ncbi_101115654;ncbi_101117229;ncbi_101120396;ncbi_101122246;ncbi_101122934	K01047+K01047+K11160+K00626+K08745+K06259+K13885+K14456+K08745+K14456+K14457
Organismal Systems	Sensory system	Inflammatory mediator regulation of TRP channels	20	114	0.182877	0.530189	ko04750	ncbi_100194428;ncbi_101105574;ncbi_101105735;ncbi_101105840;ncbi_101107639;ncbi_101108864;ncbi_101110314;ncbi_101111472;ncbi_101112667;ncbi_101113074;ncbi_101115878;ncbi_101116223;ncbi_101119139;ncbi_101121455;ncbi_101121563;ncbi_101121820;ncbi_101121868;ncbi_101122401;ncbi_105602258;ncbi_443013	K04441+K18051+K08046+K02183+K06068+K04958+K18050+K16342+K08047+K05858+K16342+K04441+K08044+K02649+K07418+K07418+K04972+K08049+K08045+K04259
Cellular Processes	Cell growth and death	p53 signaling pathway	16	89	0.187948	0.54035	ko04115	ncbi_100147798;ncbi_100216432;ncbi_101103364;ncbi_101111121;ncbi_101112914;ncbi_101115712;ncbi_101115970;ncbi_101117527;ncbi_101118093;ncbi_101118974;ncbi_101120694;ncbi_114108777;ncbi_114113041;ncbi_114115318;ncbi_443032;ncbi_443061	K10152+K02087+K10139+K06509+K10127+K21770+K10141+K08738+K10808+K10148+K05868+K08738+K10128+K05868+K06644+K04570
Human Diseases	Infectious disease: parasitic	Amoebiasis	23	134	0.190301	0.542595	ko05146	ncbi_100101231;ncbi_101102790;ncbi_101104661;ncbi_101105461;ncbi_101106719;ncbi_101111737;ncbi_101112211;ncbi_101113074;ncbi_101113128;ncbi_101118172;ncbi_101118952;ncbi_101120129;ncbi_101120842;ncbi_101121067;ncbi_101121444;ncbi_101121455;ncbi_101122194;ncbi_114112251;ncbi_443217;ncbi_443483;ncbi_443512;ncbi_494433;ncbi_554263	K19720+K06237+K05505+K04633+K06243+K05699+K07888+K05858+K06237+K06237+K04637+K13963+K05725+K04636+K06240+K02649+K05699+K19720+K06461+K06236+K06236+K06464+K10160
Organismal Systems	Nervous system	Cholinergic synapse	20	115	0.19366	0.54647	ko04725	ncbi_101102896;ncbi_101105735;ncbi_101107485;ncbi_101108864;ncbi_101109363;ncbi_101110493;ncbi_101112183;ncbi_101112667;ncbi_101113074;ncbi_101114243;ncbi_101114927;ncbi_101119139;ncbi_101119596;ncbi_101120673;ncbi_101121455;ncbi_101122401;ncbi_101122655;ncbi_105602258;ncbi_114112926;ncbi_443218	K21289+K08046+K09048+K04958+K05703+K07825+K04547+K08047+K05858+K09048+K04541+K08044+K04926+K04928+K02649+K08049+K04929+K08045+K04545+K04379
Metabolism	Lipid metabolism	Ether lipid metabolism	10	52	0.194876	0.54647	ko00565	ncbi_101104134;ncbi_101106664;ncbi_101108821;ncbi_101111472;ncbi_101113069;ncbi_101114661;ncbi_101114996;ncbi_101115878;ncbi_101118551;ncbi_101120171	K01047+K01047+K00994+K16342+K04628+K01115+K22387+K16342+K16860+K01122
Cellular Processes	Cell growth and death	Apoptosis - multiple species	8	40	0.198586	0.54647	ko04215	ncbi_101101998;ncbi_101103635;ncbi_101117527;ncbi_101119064;ncbi_101119930;ncbi_101123390;ncbi_114108777;ncbi_443061	K16943+K10586+K08738+K02583+K16060+K08731+K08738+K04570
Metabolism	Carbohydrate metabolism	Glyoxylate and dicarboxylate metabolism	7	34	0.198949	0.54647	ko00630	ncbi_100307035;ncbi_101111975;ncbi_101114126;ncbi_101115175;ncbi_101123646;ncbi_114113596;ncbi_443544	K03781+K00626+K01895+K19269+K01432+K02437+K00600
Human Diseases	Neurodegenerative disease	Pathways of neurodegeneration - multiple diseases	75	481	0.19958	0.54647	ko05022	ncbi_100036757;ncbi_100037686;ncbi_100194428;ncbi_100294600;ncbi_100307035;ncbi_101101932;ncbi_101102221;ncbi_101102299;ncbi_101102677;ncbi_101103062;ncbi_101104259;ncbi_101104397;ncbi_101105464;ncbi_101105620;ncbi_101105709;ncbi_101105840;ncbi_101105943;ncbi_101107437;ncbi_101107438;ncbi_101108239;ncbi_101108285;ncbi_101108368;ncbi_101108632;ncbi_101108663;ncbi_101108864;ncbi_101109081;ncbi_1011…	K21421+K11519+K04441+K02105+K03781+K02354+K07607+K01357+K10407+K03951+K02353+K00432+K10427+K03944+K00914+K02183+K05212+K04243+K04365+K08269+K02128+K03030+K12650+K00417+K04958+K04557+K00432+K09565+K04558+K03031+K00445+K04961+K02131+K05858+K10408+K03237+K03957+K03068+K03950+K02136+K00432+K04441+K03967+K11828+K02165+K04559+K03178+K04355+K08738+K21357+K05210+K10435+K02842+K10396+K10424+K08683+K07374+…
Cellular Processes	Cell growth and death	Necroptosis	32	194	0.202236	0.549382	ko04217	ncbi_100036757;ncbi_100307047;ncbi_101102134;ncbi_101102344;ncbi_101103417;ncbi_101104790;ncbi_101105036;ncbi_101106791;ncbi_101106914;ncbi_101107699;ncbi_101108627;ncbi_101108646;ncbi_101111472;ncbi_101113108;ncbi_101115878;ncbi_101116656;ncbi_101117248;ncbi_101118100;ncbi_101119930;ncbi_101120200;ncbi_101120702;ncbi_101121387;ncbi_101122148;ncbi_101122961;ncbi_101123417;ncbi_114108622;ncbi_1141…	K21421+K12350+K11225+K11251+K17595+K11251+K11251+K11251+K04724+K12800+K11251+K17065+K16342+K11251+K16342+K04693+K11219+K11251+K16060+K11251+K11251+K11251+K11251+K11224+K11251+K11251+K11251+K11217+K11251+K04383+K11223+K10160
Organismal Systems	Environmental adaptation	Circadian rhythm - fly	2	6	0.204637	0.55156	ko04711	ncbi_443259;ncbi_443262	K02633+K02296
Environmental Information Processing	Signal transduction	NF-kappa B signaling pathway	19	110	0.209898	0.561355	ko04064	ncbi_101104661;ncbi_101106914;ncbi_101110813;ncbi_101112563;ncbi_101112639;ncbi_101113636;ncbi_101114226;ncbi_101116972;ncbi_101118842;ncbi_101119930;ncbi_101120217;ncbi_101121145;ncbi_101122077;ncbi_105616741;ncbi_114108671;ncbi_443045;ncbi_443061;ncbi_443119;ncbi_554263	K05505+K04724+K07367+K06490+K07360+K06527+K06527+K05477+K05147+K16060+K05512+K10031+K03172+K05399+K05477+K06490+K04570+K04469+K10160
Human Diseases	Cardiovascular disease	Hypertrophic cardiomyopathy	16	91	0.213264	0.56597	ko05410	ncbi_101103515;ncbi_101105162;ncbi_101107899;ncbi_101114682;ncbi_101115445;ncbi_101115719;ncbi_101116716;ncbi_101117689;ncbi_101117907;ncbi_101119919;ncbi_101121961;ncbi_101122837;ncbi_101123550;ncbi_443140;ncbi_443209;ncbi_554335	K06265+K06587+K07199+K10366+K06583+K06476+K05849+K06584+K04865+K06525+K12044+K12567+K04858+K06484+K06589+K01283
Organismal Systems	Aging	Longevity regulating pathway - multiple species	12	66	0.219491	0.575698	ko04213	ncbi_100307035;ncbi_100913169;ncbi_101102293;ncbi_101105735;ncbi_101107899;ncbi_101112667;ncbi_101112844;ncbi_101119139;ncbi_101119321;ncbi_101121455;ncbi_101122401;ncbi_105602258	K03781+K08339+K16172+K08046+K07199+K08047+K03283+K08044+K07204+K02649+K08049+K08045
Organismal Systems	Nervous system	Dopaminergic synapse	23	137	0.221502	0.575698	ko04728	ncbi_100194428;ncbi_101103077;ncbi_101105461;ncbi_101105840;ncbi_101107485;ncbi_101108418;ncbi_101108511;ncbi_101108864;ncbi_101110299;ncbi_101110493;ncbi_101112183;ncbi_101113074;ncbi_101113631;ncbi_101114233;ncbi_101114243;ncbi_101114927;ncbi_101116223;ncbi_101118179;ncbi_101119383;ncbi_105602258;ncbi_114112926;ncbi_443218;ncbi_443262	K04441+K15494+K04633+K02183+K09048+K04439+K03456+K04958+K04354+K07825+K04547+K05858+K09049+K11583+K09048+K04541+K04441+K05210+K10396+K08045+K04545+K04379+K02296
Metabolism	Global and overview maps	Carbon metabolism	21	124	0.221936	0.575698	ko01200	ncbi_100189620;ncbi_100307035;ncbi_101104080;ncbi_101106378;ncbi_101107841;ncbi_101108592;ncbi_101109822;ncbi_101111328;ncbi_101111975;ncbi_101112348;ncbi_101113198;ncbi_101113460;ncbi_101114124;ncbi_101114126;ncbi_101115175;ncbi_101120382;ncbi_101123013;ncbi_114110581;ncbi_114113596;ncbi_443085;ncbi_443544	K00029+K03781+K00030+K00863+K00844+K00850+K00814+K00058+K00626+K17989+K03841+K03841+K13937+K01895+K19269+K00831+K01783+K00134+K02437+K01623+K00600
Cellular Processes	Transport and catabolism	Autophagy - animal	24	144	0.226395	0.580449	ko04140	ncbi_100913169;ncbi_101102293;ncbi_101102342;ncbi_101105709;ncbi_101106914;ncbi_101107639;ncbi_101107847;ncbi_101108002;ncbi_101108239;ncbi_101108632;ncbi_101108864;ncbi_101112811;ncbi_101113414;ncbi_101113985;ncbi_101114352;ncbi_101117245;ncbi_101117701;ncbi_101118292;ncbi_101119069;ncbi_101119321;ncbi_101120002;ncbi_101121455;ncbi_443061;ncbi_780510	K08339+K16172+K18086+K00914+K04724+K06068+K16185+K08342+K08269+K12650+K04958+K17907+K03237+K08803+K08803+K07298+K21357+K10435+K21247+K07204+K10435+K02649+K04570+K01365
Human Diseases	Neurodegenerative disease	Huntington disease	50	317	0.227132	0.580449	ko05016	ncbi_101102677;ncbi_101103062;ncbi_101104397;ncbi_101105464;ncbi_101105620;ncbi_101105709;ncbi_101107201;ncbi_101107485;ncbi_101108239;ncbi_101108285;ncbi_101108368;ncbi_101108663;ncbi_101108864;ncbi_101110136;ncbi_101110593;ncbi_101110596;ncbi_101111368;ncbi_101111516;ncbi_101111572;ncbi_101113030;ncbi_101113074;ncbi_101113255;ncbi_101113437;ncbi_101114007;ncbi_101114243;ncbi_101115299;ncbi_1011…	K10407+K03951+K00432+K10427+K03944+K00914+K03120+K09048+K08269+K02128+K03030+K00417+K04958+K04498+K09222+K00432+K03010+K09565+K03031+K02131+K05858+K10408+K03957+K03950+K09048+K02136+K00432+K03967+K11828+K04559+K04355+K08738+K21357+K05210+K10396+K10424+K07374+K10408+K00418+K11824+K03948+K07375+K03948+K02737+K02135+K07374+K02273+K08738+K07202+K11831
Metabolism	Amino acid metabolism	Arginine and proline metabolism	10	54	0.229276	0.581618	ko00330	ncbi_100192423;ncbi_101108520;ncbi_101110987;ncbi_101111244;ncbi_101112561;ncbi_101113161;ncbi_101114229;ncbi_101118975;ncbi_101120750;ncbi_443533	K01581+K00933+K05604+K08660+K11182+K00286+K00819+K12259+K11142+K13240
Human Diseases	Endocrine and metabolic disease	Type II diabetes mellitus	9	48	0.234053	0.589404	ko04930	ncbi_100294595;ncbi_101102293;ncbi_101102503;ncbi_101107639;ncbi_101107841;ncbi_101110314;ncbi_101111848;ncbi_101118797;ncbi_101121455	K04696+K16172+K04852+K06068+K00844+K18050+K07296+K07191+K02649
Human Diseases	Cancer: specific types	Small cell lung cancer	18	106	0.24028	0.597135	ko05222	ncbi_101102790;ncbi_101103869;ncbi_101106719;ncbi_101109483;ncbi_101113128;ncbi_101115719;ncbi_101117526;ncbi_101117527;ncbi_101118172;ncbi_101119930;ncbi_101120842;ncbi_101121444;ncbi_101121455;ncbi_101121809;ncbi_101122077;ncbi_105606975;ncbi_114108777;ncbi_443061	K06237+K02219+K06243+K03875+K06237+K06476+K17454+K08738+K06237+K16060+K05725+K06240+K02649+K06620+K03172+K09389+K08738+K04570
Metabolism	Metabolism of other amino acids	beta-Alanine metabolism	7	36	0.24268	0.597135	ko00410	ncbi_101105462;ncbi_101109311;ncbi_101109831;ncbi_101110987;ncbi_101111244;ncbi_101112335;ncbi_101118975	K13524+K00207+K00129+K05604+K08660+K00276+K12259
Metabolism	Glycan biosynthesis and metabolism	Glycosphingolipid biosynthesis - lacto and neolacto series	6	30	0.245907	0.597135	ko00601	ncbi_101104949;ncbi_101106812;ncbi_101108248;ncbi_101114008;ncbi_101121025;ncbi_443282	K07969+K03792+K00718+K00709+K07820+K00743
Environmental Information Processing	Signal transduction	Hippo signaling pathway - multiple species	6	30	0.245907	0.597135	ko04392	ncbi_101102150;ncbi_101102984;ncbi_101106265;ncbi_101119260;ncbi_101120631;ncbi_101120947	K16682+K09854+K16822+K16682+K09851+K09448
Metabolism	Lipid metabolism	Fatty acid degradation	10	55	0.247288	0.597135	ko00071	ncbi_101102389;ncbi_101109685;ncbi_101111925;ncbi_101111975;ncbi_101121214;ncbi_101121296;ncbi_101121475;ncbi_105605730;ncbi_114115357;ncbi_443434	K01897+K07509+K07508+K00626+K13239+K15013+K01897+K13980+K00249+K08765
Metabolism	Glycan biosynthesis and metabolism	Glycosaminoglycan biosynthesis - heparan sulfate / heparin	5	24	0.247508	0.597135	ko00534	ncbi_101102810;ncbi_101110034;ncbi_101111917;ncbi_101115079;ncbi_101116370	K02576+K08102+K10158+K02369+K07808
Organismal Systems	Endocrine system	Oxytocin signaling pathway	26	160	0.25643	0.614363	ko04921	ncbi_100286738;ncbi_101102896;ncbi_101103450;ncbi_101103800;ncbi_101105735;ncbi_101105840;ncbi_101107899;ncbi_101108097;ncbi_101108864;ncbi_101108939;ncbi_101110000;ncbi_101110073;ncbi_101111472;ncbi_101112591;ncbi_101112667;ncbi_101113074;ncbi_101115878;ncbi_101117907;ncbi_101118617;ncbi_101119139;ncbi_101122401;ncbi_101123550;ncbi_105602258;ncbi_443163;ncbi_443218;ncbi_641303	K04454+K21289+K04977+K17388+K08046+K02183+K07199+K04446+K04958+K08794+K12318+K04464+K16342+K04961+K08047+K05858+K16342+K04865+K17334+K08044+K08049+K04858+K08045+K18154+K04379+K06270
Metabolism	Lipid metabolism	Arachidonic acid metabolism	15	88	0.261151	0.618292	ko00590	ncbi_101104134;ncbi_101104140;ncbi_101104397;ncbi_101106664;ncbi_101110596;ncbi_101111472;ncbi_101115673;ncbi_101115878;ncbi_101116418;ncbi_101121185;ncbi_101121563;ncbi_101121820;ncbi_105614373;ncbi_443192;ncbi_443551	K01047+K15729+K00432+K01047+K00432+K16342+K00432+K16342+K01831+K08022+K07418+K07418+K07412+K01830+K00509
Human Diseases	Infectious disease: bacterial	Salmonella infection	37	234	0.261654	0.618292	ko05132	ncbi_100194428;ncbi_100294600;ncbi_100302306;ncbi_101102677;ncbi_101102896;ncbi_101103309;ncbi_101103800;ncbi_101105464;ncbi_101105709;ncbi_101106743;ncbi_101107699;ncbi_101108684;ncbi_101108766;ncbi_101112211;ncbi_101112995;ncbi_101113147;ncbi_101114771;ncbi_101114880;ncbi_101116223;ncbi_101117527;ncbi_101118068;ncbi_101118101;ncbi_101118902;ncbi_101119383;ncbi_101119807;ncbi_101119930;ncbi_1011…	K04441+K02105+K07941+K10407+K21289+K18441+K17388+K10427+K00914+K07863+K12800+K02985+K00923+K07888+K18441+K05749+K12366+K06083+K04441+K08738+K04491+K06071+K10418+K10396+K10424+K16060+K07374+K04437+K07375+K07374+K08738+K00134+K04379+K10168+K10169+K10160+K04492
Environmental Information Processing	Signaling molecules and interaction	Cell adhesion molecules	28	174	0.263833	0.619201	ko04514	ncbi_100303608;ncbi_101102589;ncbi_101102951;ncbi_101104866;ncbi_101105675;ncbi_101106001;ncbi_101106474;ncbi_101107876;ncbi_101108435;ncbi_101109219;ncbi_101110959;ncbi_101111370;ncbi_101111565;ncbi_101112563;ncbi_101113217;ncbi_101113636;ncbi_101114226;ncbi_101115513;ncbi_101117689;ncbi_101118304;ncbi_101120588;ncbi_101121565;ncbi_114109630;ncbi_114109642;ncbi_443045;ncbi_443217;ncbi_494433;ncb…	K06471+K06544+K05693+K06751+K06474+K06756+K06492+K06087+K06787+K06752+K06548+K06746+K07379+K06490+K06751+K06527+K06527+K06520+K06584+K06088+K07378+K06780+K06751+K06751+K06490+K06461+K06464+K06087
Human Diseases	Immune disease	Rheumatoid arthritis	18	108	0.266469	0.621162	ko05323	ncbi_101104057;ncbi_101104302;ncbi_101104661;ncbi_101108972;ncbi_101109219;ncbi_101112563;ncbi_101113504;ncbi_101118842;ncbi_101121145;ncbi_101123054;ncbi_443003;ncbi_443045;ncbi_443103;ncbi_443218;ncbi_443404;ncbi_494433;ncbi_554263;ncbi_780510	K02154+K14625+K05505+K01371+K06752+K06490+K02144+K05147+K10031+K05475+K02155+K06490+K05448+K04379+K04383+K06464+K10160+K01365
Organismal Systems	Endocrine system	Aldosterone synthesis and secretion	17	102	0.274264	0.63504	ko04925	ncbi_101105735;ncbi_101105840;ncbi_101107485;ncbi_101108864;ncbi_101108939;ncbi_101109927;ncbi_101110314;ncbi_101112667;ncbi_101113074;ncbi_101113631;ncbi_101114243;ncbi_101115654;ncbi_101119139;ncbi_101122401;ncbi_101122722;ncbi_105602258;ncbi_443107	K08046+K02183+K09048+K04958+K08794+K13806+K18050+K08047+K05858+K09049+K09048+K13885+K08044+K08049+K18283+K08045+K04166
Organismal Systems	Endocrine system	Glucagon signaling pathway	18	109	0.279945	0.641112	ko04922	ncbi_100037690;ncbi_101105840;ncbi_101107202;ncbi_101107485;ncbi_101107899;ncbi_101108592;ncbi_101108864;ncbi_101110136;ncbi_101110737;ncbi_101113074;ncbi_101113198;ncbi_101113460;ncbi_101114243;ncbi_101114816;ncbi_101115976;ncbi_443186;ncbi_443270;ncbi_443434	K01596+K02183+K00016+K09048+K07199+K00850+K04958+K04498+K07190+K05858+K03841+K03841+K09048+K01946+K04583+K11262+K07202+K08765
Organismal Systems	Nervous system	Retrograde endocannabinoid signaling	24	149	0.282192	0.641112	ko04723	ncbi_100194428;ncbi_101103062;ncbi_101103602;ncbi_101105620;ncbi_101105735;ncbi_101106625;ncbi_101108864;ncbi_101109927;ncbi_101110493;ncbi_101112183;ncbi_101112667;ncbi_101113074;ncbi_101113437;ncbi_101113565;ncbi_101114007;ncbi_101114927;ncbi_101116223;ncbi_101116510;ncbi_101119139;ncbi_101122401;ncbi_101122593;ncbi_101123455;ncbi_105602258;ncbi_114112926	K04441+K03951+K15528+K03944+K08046+K05189+K04958+K13806+K07825+K04547+K08047+K05858+K03957+K05175+K03950+K04541+K04441+K03967+K08044+K08049+K03948+K03948+K08045+K04545
Human Diseases	Cancer: specific types	Colorectal cancer	16	96	0.282461	0.641112	ko05210	ncbi_100294600;ncbi_101103724;ncbi_101107438;ncbi_101113566;ncbi_101117527;ncbi_101118068;ncbi_101118864;ncbi_101121455;ncbi_101123390;ncbi_114108777;ncbi_443169;ncbi_443171;ncbi_443218;ncbi_443427;ncbi_494191;ncbi_780521	K02105+K09784+K04365+K07835+K08738+K04491+K08732+K02649+K08731+K08738+K04500+K04501+K04379+K09782+K04388+K04492
Human Diseases	Substance dependence	Amphetamine addiction	12	70	0.285344	0.643423	ko05031	ncbi_101103077;ncbi_101105840;ncbi_101105943;ncbi_101107485;ncbi_101113631;ncbi_101114243;ncbi_101117101;ncbi_101118179;ncbi_101120169;ncbi_101120547;ncbi_105602258;ncbi_443218	K15494+K02183+K05212+K09048+K09049+K09048+K09029+K05210+K15867+K05213+K08045+K04379
Human Diseases	Cancer: overview	Choline metabolism in cancer	17	103	0.288318	0.645054	ko05231	ncbi_101106932;ncbi_101108821;ncbi_101111472;ncbi_101113224;ncbi_101113448;ncbi_101114659;ncbi_101114661;ncbi_101114880;ncbi_101115143;ncbi_101115537;ncbi_101115878;ncbi_101117698;ncbi_101117784;ncbi_101118864;ncbi_101121455;ncbi_101122783;ncbi_443218	K05747+K00994+K16342+K00901+K14156+K00901+K01115+K06083+K18695+K00889+K16342+K00901+K05450+K08732+K02649+K05089+K04379
Metabolism	Carbohydrate metabolism	Pyruvate metabolism	9	51	0.293557	0.645054	ko00620	ncbi_100037690;ncbi_100189620;ncbi_101107202;ncbi_101111975;ncbi_101113118;ncbi_101114126;ncbi_101114816;ncbi_105605730;ncbi_443186	K01596+K00029+K00016+K00626+K01069+K01895+K01946+K13980+K11262
Organismal Systems	Digestive system	Cholesterol metabolism	9	51	0.293557	0.645054	ko04979	ncbi_101104317;ncbi_101104538;ncbi_101111528;ncbi_101115115;ncbi_101115654;ncbi_101115982;ncbi_101116992;ncbi_101120656;ncbi_101121363	K08767+K12388+K00488+K06259+K13885+K08761+K22283+K04550+K00637
Environmental Information Processing	Signal transduction	Hippo signaling pathway - fly	11	64	0.294354	0.645054	ko04391	ncbi_101102150;ncbi_101103028;ncbi_101108511;ncbi_101110198;ncbi_101110299;ncbi_101110782;ncbi_101119260;ncbi_101120263;ncbi_101120631;ncbi_101120930;ncbi_101120947	K16682+K12076+K03456+K09236+K04354+K04237+K16682+K09236+K09851+K06094+K09448
Human Diseases	Cancer: overview	Chemical carcinogenesis - receptor activation	32	204	0.296508	0.645054	ko05207	ncbi_100147798;ncbi_100302636;ncbi_100642180;ncbi_101105735;ncbi_101106952;ncbi_101107485;ncbi_101107536;ncbi_101108418;ncbi_101108705;ncbi_101110124;ncbi_101110557;ncbi_101112365;ncbi_101112667;ncbi_101113631;ncbi_101114243;ncbi_101114530;ncbi_101116844;ncbi_101117526;ncbi_101117853;ncbi_101119139;ncbi_101119706;ncbi_101121455;ncbi_101122401;ncbi_101122961;ncbi_101123390;ncbi_105602258;ncbi_1056…	K10152+K17846+K04358+K08046+K15043+K09048+K02213+K04439+K00799+K04373+K15618+K00799+K08047+K09049+K09048+K04373+K04358+K17454+K06051+K08044+K07410+K02649+K08049+K11224+K08731+K08045+K07412+K04358+K05448+K04379+K11223+K04358
Metabolism	Carbohydrate metabolism	Pentose phosphate pathway	6	32	0.297286	0.645054	ko00030	ncbi_101108592;ncbi_101113198;ncbi_101113460;ncbi_101114124;ncbi_101123013;ncbi_443085	K00850+K03841+K03841+K13937+K01783+K01623
Human Diseases	Cancer: specific types	Gastric cancer	28	178	0.30683	0.661603	ko05226	ncbi_100294600;ncbi_100642180;ncbi_101101932;ncbi_101102299;ncbi_101104259;ncbi_101107438;ncbi_101108510;ncbi_101111785;ncbi_101113548;ncbi_101113714;ncbi_101116844;ncbi_101117526;ncbi_101118068;ncbi_101118991;ncbi_101120096;ncbi_101121455;ncbi_101121809;ncbi_101122423;ncbi_105606975;ncbi_443074;ncbi_443075;ncbi_443169;ncbi_443171;ncbi_443548;ncbi_494191;ncbi_780460;ncbi_780482;ncbi_780521	K02105+K04358+K02354+K01357+K02353+K04365+K22429+K00445+K06279+K03068+K04358+K17454+K04491+K02842+K00312+K02649+K06620+K00408+K09389+K04358+K05460+K04500+K04501+K05093+K04388+K04358+K02329+K04492
Environmental Information Processing	Signal transduction	Wnt signaling pathway	25	158	0.309134	0.66243	ko04310	ncbi_100147798;ncbi_100192425;ncbi_100294600;ncbi_101101932;ncbi_101102299;ncbi_101103800;ncbi_101104259;ncbi_101107858;ncbi_101108097;ncbi_101110136;ncbi_101111785;ncbi_101113074;ncbi_101113714;ncbi_101115695;ncbi_101116855;ncbi_101116876;ncbi_101118068;ncbi_101118617;ncbi_101118991;ncbi_101120096;ncbi_101122423;ncbi_443171;ncbi_443242;ncbi_780482;ncbi_780521	K10152+K19614+K02105+K02354+K01357+K17388+K02353+K02185+K04446+K04498+K00445+K05858+K03068+K04511+K03213+K02165+K04491+K17334+K02842+K00312+K00408+K04501+K10162+K02329+K04492
Metabolism	Amino acid metabolism	Alanine, aspartate and glutamate metabolism	7	39	0.313004	0.662826	ko00250	ncbi_101105462;ncbi_101106412;ncbi_101109822;ncbi_101115012;ncbi_101120073;ncbi_101120570;ncbi_101121435	K13524+K01755+K00814+K01940+K01953+K00820+K01437
Metabolism	Amino acid metabolism	Arginine biosynthesis	4	20	0.313161	0.662826	ko00220	ncbi_101106412;ncbi_101109822;ncbi_101115012;ncbi_443533	K01755+K00814+K01940+K13240
Environmental Information Processing	Signal transduction	cAMP signaling pathway	39	254	0.32127	0.675843	ko04024	ncbi_101102067;ncbi_101103077;ncbi_101103800;ncbi_101104054;ncbi_101105703;ncbi_101105735;ncbi_101105821;ncbi_101105840;ncbi_101105943;ncbi_101107438;ncbi_101107485;ncbi_101107975;ncbi_101108097;ncbi_101108953;ncbi_101109786;ncbi_101110136;ncbi_101111282;ncbi_101112193;ncbi_101112196;ncbi_101112667;ncbi_101114243;ncbi_101114661;ncbi_101117275;ncbi_101118179;ncbi_101119139;ncbi_101120547;ncbi_1011…	K05852+K15494+K17388+K05673+K05860+K08046+K12490+K02183+K05212+K04365+K09048+K18435+K04446+K13293+K08014+K04498+K13293+K06225+K04351+K08047+K09048+K01115+K04355+K05210+K08044+K05213+K16797+K02649+K12044+K08049+K10042+K08045+K04259+K04218+K04379+K04587+K04284+K05742+K06270
Organismal Systems	Nervous system	Long-term depression	10	59	0.323522	0.676454	ko04730	ncbi_101107438;ncbi_101108511;ncbi_101108864;ncbi_101110000;ncbi_101111472;ncbi_101112591;ncbi_101113074;ncbi_101115878;ncbi_443010;ncbi_443533	K04365+K03456+K04958+K12318+K16342+K04961+K05858+K16342+K07376+K13240
Organismal Systems	Immune system	Th1 and Th2 cell differentiation	17	106	0.33176	0.685595	ko04658	ncbi_100194428;ncbi_101102134;ncbi_101102586;ncbi_101107196;ncbi_101108097;ncbi_101109219;ncbi_101112639;ncbi_101116223;ncbi_101117248;ncbi_101117853;ncbi_101119625;ncbi_101122961;ncbi_101123554;ncbi_114112146;ncbi_443218;ncbi_443419;ncbi_780483	K04441+K11225+K06061+K06053+K04446+K06752+K07360+K04441+K11219+K06051+K09279+K11224+K20995+K11217+K04379+K11223+K17895
Genetic Information Processing	Folding, sorting and degradation	Ubiquitin mediated proteolysis	25	160	0.332902	0.685595	ko04120	ncbi_100294595;ncbi_101102534;ncbi_101103532;ncbi_101103635;ncbi_101103864;ncbi_101105057;ncbi_101107195;ncbi_101108584;ncbi_101109483;ncbi_101110595;ncbi_101111580;ncbi_101112079;ncbi_101112668;ncbi_101112782;ncbi_101115053;ncbi_101116847;ncbi_101117052;ncbi_101119930;ncbi_101120983;ncbi_101121425;ncbi_101122748;ncbi_101123160;ncbi_101123668;ncbi_105616454;ncbi_114110575	K04696+K10595+K10615+K10586+K09561+K10590+K06689+K10605+K03875+K10594+K10054+K10099+K10685+K16063+K06688+K10581+K03178+K16060+K07868+K10591+K13305+K10687+K10698+K03872+K22517
Cellular Processes	Cellular community - eukaryotes	Tight junction	30	194	0.333855	0.685595	ko04530	ncbi_101103028;ncbi_101103800;ncbi_101104867;ncbi_101106932;ncbi_101107876;ncbi_101107899;ncbi_101108511;ncbi_101108914;ncbi_101110299;ncbi_101110314;ncbi_101110420;ncbi_101110761;ncbi_101110782;ncbi_101111737;ncbi_101114081;ncbi_101117245;ncbi_101118304;ncbi_101119327;ncbi_101119975;ncbi_101120930;ncbi_101121425;ncbi_101122194;ncbi_101122356;ncbi_101122748;ncbi_101122929;ncbi_105614728;ncbi_1141…	K12076+K17388+K12075+K05747+K06087+K07199+K03456+K06090+K04354+K18050+K08007+K21112+K04237+K05699+K06104+K07298+K06088+K10352+K07374+K06094+K10591+K05699+K21066+K13305+K21111+K07374+K06105+K12075+K06098+K06087
Metabolism	Carbohydrate metabolism	Glycolysis / Gluconeogenesis	12	73	0.338146	0.690298	ko00010	ncbi_100037690;ncbi_101107202;ncbi_101107841;ncbi_101108592;ncbi_101109831;ncbi_101113198;ncbi_101113460;ncbi_101114126;ncbi_101118833;ncbi_105605730;ncbi_114110581;ncbi_443085	K01596+K00016+K00844+K00850+K00129+K03841+K03841+K01895+K03103+K13980+K00134+K01623
Metabolism	Metabolism of other amino acids	Selenocompound metabolism	4	21	0.347476	0.701767	ko00450	ncbi_101112970;ncbi_101118487;ncbi_101119265;ncbi_114108697	K22182+K01758+K00816+K00816
Organismal Systems	Excretory system	Vasopressin-regulated water reabsorption	8	47	0.347833	0.701767	ko04962	ncbi_101105464;ncbi_101105735;ncbi_101107485;ncbi_101112211;ncbi_101114243;ncbi_101118902;ncbi_101119807;ncbi_101122401	K10427+K08046+K09048+K07888+K09048+K10418+K10424+K08049
Cellular Processes	Transport and catabolism	Autophagy - other	6	34	0.350455	0.702947	ko04136	ncbi_100913169;ncbi_101105709;ncbi_101108002;ncbi_101108239;ncbi_101112811;ncbi_101119321	K08339+K00914+K08342+K08269+K17907+K07204
Organismal Systems	Immune system	Complement and coagulation cascades	15	94	0.35377	0.705495	ko04610	ncbi_101102931;ncbi_101106739;ncbi_101110931;ncbi_101111065;ncbi_101113203;ncbi_101115814;ncbi_101118296;ncbi_101120257;ncbi_101121825;ncbi_101122294;ncbi_101122940;ncbi_101122999;ncbi_443017;ncbi_443217;ncbi_494433	K03996+K06462+K03900+K03992+K19822+K06557+K04010+K04006+K03994+K04007+K03910+K03908+K04012+K06461+K06464
Organismal Systems	Immune system	NOD-like receptor signaling pathway	31	204	0.368673	0.730989	ko04621	ncbi_100036757;ncbi_100194428;ncbi_100913169;ncbi_101103450;ncbi_101103842;ncbi_101104661;ncbi_101107639;ncbi_101107699;ncbi_101108204;ncbi_101108632;ncbi_101108646;ncbi_101108864;ncbi_101109915;ncbi_101112122;ncbi_101113070;ncbi_101113074;ncbi_101114035;ncbi_101114756;ncbi_101116223;ncbi_101116560;ncbi_101116656;ncbi_101117248;ncbi_101118101;ncbi_101118292;ncbi_101119930;ncbi_101120002;ncbi_1141…	K21421+K04441+K08339+K04977+K05220+K05505+K06068+K12800+K20909+K12650+K17065+K04958+K14216+K14216+K20909+K05858+K12798+K11864+K04441+K12794+K04693+K11219+K06071+K10435+K16060+K10435+K11217+K04570+K10160+K20910+K10165
Human Diseases	Cancer: specific types	Non-small cell lung cancer	12	75	0.374358	0.73802	ko05223	ncbi_101107438;ncbi_101114094;ncbi_101117178;ncbi_101117526;ncbi_101119383;ncbi_101119787;ncbi_101121455;ncbi_101121809;ncbi_101122961;ncbi_105606975;ncbi_443075;ncbi_443419	K04365+K05119+K08015+K17454+K10396+K05126+K02649+K06620+K11224+K09389+K05460+K11223
Metabolism	Metabolism of cofactors and vitamins	Pantothenate and CoA biosynthesis	4	22	0.381833	0.748479	ko00770	ncbi_101105417;ncbi_101109311;ncbi_101122150;ncbi_443485	K08069+K00207+K09680+K00826
Human Diseases	Cancer: overview	Chemical carcinogenesis - reactive oxygen species	35	233	0.384841	0.750115	ko05208	ncbi_100194428;ncbi_100307035;ncbi_101103062;ncbi_101104966;ncbi_101105620;ncbi_101106094;ncbi_101107438;ncbi_101107639;ncbi_101108285;ncbi_101108663;ncbi_101108705;ncbi_101111516;ncbi_101112365;ncbi_101113030;ncbi_101113437;ncbi_101114007;ncbi_101114661;ncbi_101115299;ncbi_101116223;ncbi_101116510;ncbi_101119706;ncbi_101120842;ncbi_101121292;ncbi_101121420;ncbi_101121455;ncbi_101121539;ncbi_1011…	K04441+K03781+K03951+K05638+K03944+K08010+K04365+K06068+K02128+K00417+K00799+K09565+K00799+K02131+K03957+K03950+K01115+K02136+K04441+K03967+K07410+K05725+K05698+K00418+K02649+K07416+K03948+K06619+K03948+K14704+K02135+K02273+K05460+K05448+K04379
Human Diseases	Infectious disease: bacterial	Yersinia infection	24	158	0.392527	0.750213	ko05135	ncbi_100194428;ncbi_100302306;ncbi_101103800;ncbi_101104265;ncbi_101105278;ncbi_101106743;ncbi_101106932;ncbi_101107699;ncbi_101108097;ncbi_101110124;ncbi_101110390;ncbi_101112639;ncbi_101114530;ncbi_101114771;ncbi_101115537;ncbi_101116223;ncbi_101117205;ncbi_101117693;ncbi_101118101;ncbi_101120842;ncbi_101121455;ncbi_443140;ncbi_443218;ncbi_554263	K04441+K07941+K17388+K12330+K17698+K07863+K05747+K12800+K04446+K04373+K19475+K07360+K04373+K12366+K00889+K04441+K13708+K05726+K06071+K05725+K02649+K06484+K04379+K10160
Metabolism	Lipid metabolism	alpha-Linolenic acid metabolism	5	29	0.395112	0.750213	ko00592	ncbi_101104134;ncbi_101106664;ncbi_101108615;ncbi_101111472;ncbi_101115878	K01047+K01047+K10226+K16342+K16342
Human Diseases	Cancer: specific types	Chronic myeloid leukemia	13	83	0.396284	0.750213	ko05220	ncbi_101107438;ncbi_101113548;ncbi_101115743;ncbi_101117526;ncbi_101121455;ncbi_101121809;ncbi_101122941;ncbi_101122961;ncbi_105606975;ncbi_443061;ncbi_443171;ncbi_443419;ncbi_494191	K04365+K06279+K08091+K17454+K02649+K06620+K06619+K11224+K09389+K04570+K04501+K11223+K04388
Human Diseases	Infectious disease: viral	Hepatitis B	28	186	0.398426	0.750213	ko05161	ncbi_100144758;ncbi_100192422;ncbi_100194428;ncbi_101102134;ncbi_101107438;ncbi_101107485;ncbi_101108097;ncbi_101110136;ncbi_101113631;ncbi_101114243;ncbi_101116223;ncbi_101117248;ncbi_101117526;ncbi_101117527;ncbi_101118617;ncbi_101121455;ncbi_101121809;ncbi_101122677;ncbi_101122961;ncbi_101123390;ncbi_105606975;ncbi_114108777;ncbi_114112146;ncbi_443171;ncbi_443218;ncbi_443419;ncbi_494191;ncbi_5…	K06627+K01403+K04441+K11225+K04365+K09048+K04446+K04498+K09049+K09048+K04441+K11219+K17454+K08738+K17334+K02649+K06620+K06255+K11224+K08731+K09389+K08738+K11217+K04501+K04379+K11223+K04388+K10160
Organismal Systems	Excretory system	Endocrine and other factor-regulated calcium reabsorption	9	56	0.399101	0.750213	ko04961	ncbi_101102017;ncbi_101105735;ncbi_101107117;ncbi_101108737;ncbi_101113074;ncbi_101115027;ncbi_101116716;ncbi_101121898;ncbi_101122401	K04585+K08046+K01528+K01528+K05858+K01528+K05849+K11824+K08049
Human Diseases	Infectious disease: parasitic	Leishmaniasis	14	90	0.399472	0.750213	ko05140	ncbi_100036757;ncbi_100194428;ncbi_101105729;ncbi_101106094;ncbi_101108643;ncbi_101109219;ncbi_101109898;ncbi_101116223;ncbi_114112146;ncbi_443217;ncbi_443218;ncbi_443404;ncbi_494433;ncbi_554263	K21421+K04441+K13536+K08010+K05697+K06752+K03231+K04441+K11217+K06461+K04379+K04383+K06464+K10160
Human Diseases	Infectious disease: bacterial	Pathogenic Escherichia coli infection	31	207	0.401951	0.750213	ko05130	ncbi_100194428;ncbi_100302306;ncbi_101103309;ncbi_101103800;ncbi_101104265;ncbi_101107699;ncbi_101107876;ncbi_101108643;ncbi_101108684;ncbi_101109363;ncbi_101110390;ncbi_101110420;ncbi_101110561;ncbi_101112995;ncbi_101113147;ncbi_101114880;ncbi_101116223;ncbi_101117527;ncbi_101118304;ncbi_101119327;ncbi_101119975;ncbi_101122734;ncbi_101122941;ncbi_105614728;ncbi_114108777;ncbi_114110581;ncbi_4432…	K04441+K07941+K18441+K17388+K12330+K12800+K06087+K05697+K02985+K05703+K19475+K08007+K12331+K18441+K05749+K06083+K04441+K08738+K06088+K10352+K07374+K07375+K06619+K07374+K08738+K00134+K04379+K04289+K10168+K10160+K06087
Human Diseases	Substance dependence	Morphine addiction	15	97	0.402288	0.750213	ko05032	ncbi_101105735;ncbi_101106625;ncbi_101108418;ncbi_101108953;ncbi_101110493;ncbi_101111282;ncbi_101112183;ncbi_101112667;ncbi_101113565;ncbi_101114927;ncbi_101119139;ncbi_101122401;ncbi_101122722;ncbi_105602258;ncbi_114112926	K08046+K05189+K04439+K13293+K07825+K13293+K04547+K08047+K05175+K04541+K08044+K08049+K18283+K08045+K04545
Organismal Systems	Endocrine system	Renin secretion	11	70	0.407658	0.75614	ko04924	ncbi_101105735;ncbi_101105840;ncbi_101108864;ncbi_101110000;ncbi_101113074;ncbi_101116002;ncbi_105602258;ncbi_443013;ncbi_443107;ncbi_443231;ncbi_554335	K08046+K02183+K04958+K12318+K05858+K05030+K08045+K04259+K04166+K04587+K01283
Metabolism	Xenobiotics biodegradation and metabolism	Drug metabolism - other enzymes	14	91	0.416381	0.76819	ko00983	ncbi_100188975;ncbi_101102072;ncbi_101108705;ncbi_101109311;ncbi_101112365;ncbi_101114036;ncbi_101116336;ncbi_101116756;ncbi_101118093;ncbi_101123418;ncbi_105601873;ncbi_114117773;ncbi_114117878;ncbi_780499	K00760+K00940+K00799+K00207+K00799+K00857+K01044+K01044+K10808+K00569+K00940+K01044+K01044+K00106
Organismal Systems	Sensory system	Phototransduction - fly	5	30	0.424953	0.779267	ko04745	ncbi_101105840;ncbi_101108864;ncbi_101109927;ncbi_101112183;ncbi_101113074	K02183+K04958+K13806+K04547+K05858
Human Diseases	Cancer: overview	Central carbon metabolism in cancer	11	71	0.426903	0.779267	ko05230	ncbi_101107202;ncbi_101107841;ncbi_101108592;ncbi_101112331;ncbi_101119787;ncbi_101121455;ncbi_101122783;ncbi_443249;ncbi_443548;ncbi_780504;ncbi_780507	K00016+K00844+K00850+K05092+K05126+K02649+K05089+K13780+K05093+K05091+K04362
Human Diseases	Infectious disease: bacterial	Bacterial invasion of epithelial cells	14	92	0.433312	0.786804	ko05100	ncbi_100294600;ncbi_101106743;ncbi_101107117;ncbi_101107228;ncbi_101108737;ncbi_101113548;ncbi_101114771;ncbi_101115027;ncbi_101117205;ncbi_101117542;ncbi_101117693;ncbi_101120842;ncbi_101121455;ncbi_443140	K02105+K07863+K01528+K12959+K01528+K06279+K12366+K01528+K13708+K13738+K05726+K05725+K02649+K06484
Human Diseases	Infectious disease: bacterial	Legionellosis	11	72	0.446126	0.80583	ko05134	ncbi_101104661;ncbi_101109898;ncbi_101112844;ncbi_101117527;ncbi_101117580;ncbi_114108777;ncbi_443119;ncbi_443217;ncbi_494433;ncbi_554256;ncbi_554263	K05505+K03231+K03283+K08738+K15485+K08738+K04469+K06461+K06464+K10168+K10160
Metabolism	Biosynthesis of other secondary metabolites	Caffeine metabolism	1	4	0.4579	0.821887	ko00232	ncbi_780499	K00106
Cellular Processes	Cell growth and death	Apoptosis - fly	8	52	0.461912	0.821887	ko04214	ncbi_100037680;ncbi_100307046;ncbi_101103635;ncbi_101107438;ncbi_101108646;ncbi_101117192;ncbi_101117527;ncbi_114108777	K07611+K03386+K10586+K04365+K17065+K09428+K08738+K08738
Environmental Information Processing	Signal transduction	MAPK signaling pathway - fly	13	87	0.466614	0.821887	ko04013	ncbi_100194428;ncbi_101102258;ncbi_101102485;ncbi_101102517;ncbi_101103481;ncbi_101107195;ncbi_101107438;ncbi_101113548;ncbi_101116223;ncbi_101121434;ncbi_101121963;ncbi_114115233;ncbi_443454	K04441+K20225+K07364+K17608+K05088+K06689+K04365+K06279+K04441+K12380+K17608+K07364+K13578
Organismal Systems	Nervous system	GABAergic synapse	13	87	0.466614	0.821887	ko04727	ncbi_101105462;ncbi_101105735;ncbi_101106625;ncbi_101110493;ncbi_101112183;ncbi_101112667;ncbi_101113565;ncbi_101114927;ncbi_101116182;ncbi_101119139;ncbi_101122401;ncbi_105602258;ncbi_114112926	K13524+K08046+K05189+K07825+K04547+K08047+K05175+K04541+K13576+K08044+K08049+K08045+K04545
Human Diseases	Infectious disease: viral	Epstein-Barr virus infection	36	248	0.469212	0.821887	ko05169	ncbi_100144758;ncbi_100147798;ncbi_100170652;ncbi_100194428;ncbi_101104866;ncbi_101106474;ncbi_101107196;ncbi_101108368;ncbi_101109219;ncbi_101109483;ncbi_101109915;ncbi_101111572;ncbi_101112122;ncbi_101112563;ncbi_101113217;ncbi_101113884;ncbi_101114471;ncbi_101116223;ncbi_101116656;ncbi_101117248;ncbi_101117526;ncbi_101117527;ncbi_101119625;ncbi_101121042;ncbi_101121425;ncbi_101121455;ncbi_1011…	K06627+K10152+K08058+K04441+K06751+K06492+K06053+K03030+K06752+K03875+K14216+K03031+K14216+K06490+K06751+K06256+K01510+K04441+K04693+K11219+K17454+K08738+K09279+K06065+K10591+K02649+K06620+K06468+K09389+K08738+K06751+K06751+K11217+K04012+K06490+K04469
Human Diseases	Endocrine and metabolic disease	Non-alcoholic fatty liver disease	25	171	0.469309	0.821887	ko04932	ncbi_100194428;ncbi_100294595;ncbi_101102293;ncbi_101102760;ncbi_101103062;ncbi_101103369;ncbi_101105620;ncbi_101107899;ncbi_101108663;ncbi_101111848;ncbi_101113414;ncbi_101113437;ncbi_101114007;ncbi_101116223;ncbi_101116510;ncbi_101117527;ncbi_101121420;ncbi_101121455;ncbi_101122593;ncbi_101123455;ncbi_106991840;ncbi_114108777;ncbi_443218;ncbi_443264;ncbi_443404	K04441+K04696+K16172+K09113+K03951+K05055+K03944+K07199+K00417+K07296+K03237+K03957+K03950+K04441+K03967+K08738+K00418+K02649+K03948+K03948+K02273+K08738+K04379+K05062+K04383
Metabolism	Global and overview maps	2-Oxocarboxylic acid metabolism	3	18	0.480898	0.82972	ko01210	ncbi_101104080;ncbi_101109822;ncbi_443485	K00030+K00814+K00826
Organismal Systems	Nervous system	Neurotrophin signaling pathway	19	130	0.483022	0.82972	ko04722	ncbi_100194428;ncbi_101102293;ncbi_101104538;ncbi_101105840;ncbi_101107438;ncbi_101107639;ncbi_101110073;ncbi_101110124;ncbi_101113548;ncbi_101114530;ncbi_101115714;ncbi_101115774;ncbi_101116015;ncbi_101116223;ncbi_101117275;ncbi_101118974;ncbi_101119064;ncbi_101121455;ncbi_101122941	K04441+K16172+K12388+K02183+K04365+K06068+K04464+K04373+K06279+K04373+K04445+K12460+K04360+K04441+K04355+K10148+K02583+K02649+K06619
Human Diseases	Neurodegenerative disease	Spinocerebellar ataxia	19	130	0.483022	0.82972	ko05017	ncbi_101102258;ncbi_101105709;ncbi_101105943;ncbi_101107196;ncbi_101107201;ncbi_101108239;ncbi_101108368;ncbi_101108864;ncbi_101111516;ncbi_101111572;ncbi_101112591;ncbi_101113074;ncbi_101117527;ncbi_101117701;ncbi_101118179;ncbi_101120547;ncbi_101121455;ncbi_101123468;ncbi_114108777	K20225+K00914+K05212+K06053+K03120+K08269+K03030+K04958+K09565+K03031+K04961+K05858+K08738+K21357+K05210+K05213+K02649+K02737+K08738
Organismal Systems	Immune system	C-type lectin receptor signaling pathway	17	116	0.483402	0.82972	ko04625	ncbi_100194428;ncbi_101102057;ncbi_101105840;ncbi_101107508;ncbi_101107639;ncbi_101107699;ncbi_101108097;ncbi_101108864;ncbi_101116223;ncbi_101116560;ncbi_101116656;ncbi_101117683;ncbi_101118617;ncbi_101121455;ncbi_101123141;ncbi_114110575;ncbi_443119	K04441+K06563+K02183+K14957+K06068+K12800+K04446+K04958+K04441+K12794+K04693+K14958+K17334+K02649+K21095+K22517+K04469
Human Diseases	Neurodegenerative disease	Parkinson disease	39	272	0.499117	0.850012	ko05012	ncbi_101102677;ncbi_101103062;ncbi_101104966;ncbi_101105461;ncbi_101105620;ncbi_101105840;ncbi_101107437;ncbi_101107632;ncbi_101108285;ncbi_101108368;ncbi_101108663;ncbi_101108864;ncbi_101109081;ncbi_101111516;ncbi_101111543;ncbi_101111572;ncbi_101113030;ncbi_101113414;ncbi_101113437;ncbi_101114007;ncbi_101115299;ncbi_101116017;ncbi_101116510;ncbi_101117052;ncbi_101117527;ncbi_101119383;ncbi_1011…	K10407+K03951+K05638+K04633+K03944+K02183+K04243+K21278+K02128+K03030+K00417+K04958+K04557+K09565+K04558+K03031+K02131+K03237+K03957+K03950+K02136+K14720+K03967+K03178+K08738+K10396+K07374+K00418+K03948+K07375+K03948+K02737+K10698+K08045+K02135+K07374+K02273+K08738+K04570
Human Diseases	Infectious disease: bacterial	Pertussis	12	82	0.502297	0.850012	ko05133	ncbi_100194428;ncbi_101105840;ncbi_101107699;ncbi_101116223;ncbi_101118388;ncbi_101121825;ncbi_443140;ncbi_443217;ncbi_443218;ncbi_443404;ncbi_494433;ncbi_554263	K04441+K02183+K12800+K04441+K05765+K03994+K06484+K06461+K04379+K04383+K06464+K10160
Cellular Processes	Transport and catabolism	Mitophagy - animal	11	75	0.503236	0.850012	ko04137	ncbi_100913169;ncbi_101112811;ncbi_101113139;ncbi_101114034;ncbi_101117526;ncbi_101117580;ncbi_101117701;ncbi_101118292;ncbi_101119378;ncbi_101120002;ncbi_443061	K08339+K17907+K21343+K21348+K17454+K15485+K21357+K10435+K07871+K10435+K04570
Human Diseases	Neurodegenerative disease	Alzheimer disease	56	393	0.509571	0.850012	ko05010	ncbi_100036757;ncbi_100294600;ncbi_101101932;ncbi_101102293;ncbi_101102299;ncbi_101102677;ncbi_101103062;ncbi_101104194;ncbi_101104259;ncbi_101105620;ncbi_101105709;ncbi_101105840;ncbi_101105943;ncbi_101107438;ncbi_101108239;ncbi_101108285;ncbi_101108368;ncbi_101108663;ncbi_101108864;ncbi_101111516;ncbi_101111572;ncbi_101111785;ncbi_101113030;ncbi_101113074;ncbi_101113414;ncbi_101113437;ncbi_1011…	K21421+K02105+K02354+K16172+K01357+K10407+K03951+K01408+K02353+K03944+K00914+K02183+K05212+K04365+K08269+K02128+K03030+K00417+K04958+K09565+K03031+K00445+K02131+K05858+K03237+K03957+K03068+K03950+K02136+K14720+K03967+K02165+K08738+K21357+K05210+K02842+K10396+K08683+K07374+K00312+K04550+K00418+K02649+K00408+K03948+K07375+K03948+K02737+K02135+K07374+K02273+K08738+K00134+K04383+K13240+K02329
Environmental Information Processing	Signal transduction	FoxO signaling pathway	20	139	0.510683	0.850012	ko04068	ncbi_100037690;ncbi_100194428;ncbi_100307035;ncbi_101102288;ncbi_101102293;ncbi_101107438;ncbi_101107899;ncbi_101109483;ncbi_101110136;ncbi_101110557;ncbi_101115712;ncbi_101116223;ncbi_101117245;ncbi_101118797;ncbi_101120694;ncbi_101121455;ncbi_101123434;ncbi_114115318;ncbi_443171;ncbi_494191	K01596+K04441+K03781+K21771+K16172+K04365+K07199+K03875+K04498+K15618+K21770+K04441+K07298+K07191+K05868+K02649+K17847+K05868+K04501+K04388
Organismal Systems	Development and regeneration	Dorso-ventral axis formation	4	26	0.514935	0.850012	ko04320	ncbi_101107438;ncbi_101110092;ncbi_101113126;ncbi_101116350	K04365+K02602+K02184+K02156
Organismal Systems	Endocrine system	Renin-angiotensin system	4	26	0.514935	0.850012	ko04614	ncbi_101110768;ncbi_101117763;ncbi_443107;ncbi_554335	K01322+K11141+K04166+K01283
Organismal Systems	Excretory system	Proximal tubule bicarbonate reclamation	4	26	0.514935	0.850012	ko04964	ncbi_100037690;ncbi_101113341;ncbi_101116182;ncbi_494437	K01596+K18245+K13576+K12040
Metabolism	Metabolism of other amino acids	Taurine and hypotaurine metabolism	3	19	0.518721	0.852184	ko00430	ncbi_101104165;ncbi_101104842;ncbi_101105344	K00485+K00485+K00485
Metabolism	Energy metabolism	Oxidative phosphorylation	21	147	0.523303	0.852577	ko00190	ncbi_101103062;ncbi_101104057;ncbi_101105620;ncbi_101105799;ncbi_101108285;ncbi_101108663;ncbi_101113030;ncbi_101113437;ncbi_101113504;ncbi_101114007;ncbi_101115299;ncbi_101116510;ncbi_101117527;ncbi_101121420;ncbi_101122593;ncbi_101123455;ncbi_105606223;ncbi_105610140;ncbi_106991840;ncbi_114108777;ncbi_443003	K03951+K02154+K03944+K01507+K02128+K00417+K02131+K03957+K02144+K03950+K02136+K03967+K08738+K00418+K03948+K03948+K02135+K02130+K02273+K08738+K02155
Organismal Systems	Nervous system	Long-term potentiation	10	69	0.523903	0.852577	ko04720	ncbi_101105840;ncbi_101105943;ncbi_101107438;ncbi_101108864;ncbi_101109786;ncbi_101110124;ncbi_101110136;ncbi_101113074;ncbi_101114530;ncbi_101118179	K02183+K05212+K04365+K04958+K08014+K04373+K04498+K05858+K04373+K05210
Organismal Systems	Digestive system	Salivary secretion	15	105	0.531823	0.858935	ko04970	ncbi_100169940;ncbi_101105735;ncbi_101105840;ncbi_101108864;ncbi_101110000;ncbi_101112667;ncbi_101113074;ncbi_101117316;ncbi_101119139;ncbi_101122401;ncbi_105602258;ncbi_105608603;ncbi_443010;ncbi_443533;ncbi_494435	K04135+K08046+K02183+K04958+K12318+K08047+K05858+K13912+K08044+K08049+K08045+K13912+K07376+K13240+K05742
Metabolism	Biosynthesis of other secondary metabolites	Neomycin, kanamycin and gentamicin biosynthesis	1	5	0.534865	0.858935	ko00524	ncbi_101107841	K00844
Organismal Systems	Endocrine system	Insulin signaling pathway	22	155	0.535279	0.858935	ko04910	ncbi_100037690;ncbi_100170327;ncbi_100294595;ncbi_101102293;ncbi_101103218;ncbi_101105840;ncbi_101107438;ncbi_101107841;ncbi_101107865;ncbi_101107899;ncbi_101108178;ncbi_101110737;ncbi_101113198;ncbi_101113460;ncbi_101113548;ncbi_101114816;ncbi_101118797;ncbi_101119321;ncbi_101121455;ncbi_114110575;ncbi_443186;ncbi_443270	K01596+K00665+K04696+K16172+K03259+K02183+K04365+K00844+K07196+K07199+K06086+K07190+K03841+K03841+K06279+K01946+K07191+K07204+K02649+K22517+K11262+K07202
Human Diseases	Infectious disease: viral	Influenza A	28	199	0.551319	0.880579	ko05164	ncbi_100147798;ncbi_100294595;ncbi_101104366;ncbi_101106564;ncbi_101106952;ncbi_101107699;ncbi_101109219;ncbi_101109915;ncbi_101110136;ncbi_101111580;ncbi_101112122;ncbi_101112563;ncbi_101113414;ncbi_101114034;ncbi_101116656;ncbi_101117248;ncbi_101117527;ncbi_101119093;ncbi_101120216;ncbi_101121455;ncbi_101122300;ncbi_105604798;ncbi_114108777;ncbi_114112146;ncbi_443045;ncbi_443146;ncbi_443404;ncb…	K10152+K04696+K12968+K08060+K15043+K12800+K06752+K14216+K04498+K10054+K14216+K06490+K03237+K21348+K04693+K11219+K08738+K00787+K09633+K02649+K15047+K14404+K08738+K11217+K06490+K14754+K04383+K10160
Organismal Systems	Immune system	Toll and Imd signaling pathway	7	49	0.554773	0.882013	ko04624	ncbi_100194428;ncbi_101103360;ncbi_101107195;ncbi_101115623;ncbi_101116223;ncbi_101119301;ncbi_101119930	K04441+K01446+K06689+K10380+K04441+K01446+K16060
Organismal Systems	Immune system	Hematopoietic cell lineage	17	121	0.558063	0.883173	ko04640	ncbi_101103369;ncbi_101105675;ncbi_101109219;ncbi_101110864;ncbi_101112331;ncbi_101113884;ncbi_101115115;ncbi_101115719;ncbi_101120257;ncbi_101120724;ncbi_101123372;ncbi_443017;ncbi_443140;ncbi_443217;ncbi_443371;ncbi_443404;ncbi_780504	K05055+K06474+K06752+K06475+K05092+K06256+K06259+K06476+K04006+K05056+K06468+K04012+K06484+K06461+K05461+K04383+K05091
Organismal Systems	Immune system	Th17 cell differentiation	17	122	0.572575	0.902001	ko04659	ncbi_100194428;ncbi_101102134;ncbi_101103369;ncbi_101108097;ncbi_101109219;ncbi_101112639;ncbi_101116223;ncbi_101117248;ncbi_101119104;ncbi_101122961;ncbi_114112146;ncbi_443169;ncbi_443171;ncbi_443218;ncbi_443419;ncbi_494191;ncbi_780483	K04441+K11225+K05055+K04446+K06752+K07360+K04441+K11219+K08534+K11224+K11217+K04500+K04501+K04379+K11223+K04388+K17895
Environmental Information Processing	Signal transduction	Hedgehog signaling pathway	7	50	0.577308	0.905324	ko04340	ncbi_101102622;ncbi_101108418;ncbi_101109276;ncbi_101110291;ncbi_101112193;ncbi_101120651;ncbi_101123082	K10523+K04439+K08958+K11101+K06225+K16797+K20020
Metabolism	Amino acid metabolism	Lysine degradation	10	72	0.581101	0.907148	ko00310	ncbi_101101916;ncbi_101103235;ncbi_101103648;ncbi_101105467;ncbi_101111975;ncbi_101115617;ncbi_101116417;ncbi_101120917;ncbi_101121261;ncbi_105601941	K09186+K20795+K11424+K11422+K00626+K09188+K11419+K15588+K11427+K11432
Metabolism	Lipid metabolism	Linoleic acid metabolism	6	43	0.584433	0.90824	ko00591	ncbi_101104134;ncbi_101106664;ncbi_101111472;ncbi_101115878;ncbi_101121563;ncbi_101121820	K01047+K01047+K16342+K16342+K07418+K07418
Environmental Information Processing	Signal transduction	HIF-1 signaling pathway	16	116	0.590122	0.91297	ko04066	ncbi_100036757;ncbi_101103218;ncbi_101103369;ncbi_101107202;ncbi_101107460;ncbi_101107621;ncbi_101107841;ncbi_101108592;ncbi_101110136;ncbi_101114163;ncbi_101121455;ncbi_105616454;ncbi_114110581;ncbi_443085;ncbi_443103;ncbi_554263	K21421+K03259+K05055+K00016+K05467+K01103+K00844+K00850+K04498+K09592+K02649+K03872+K00134+K01623+K05448+K10160
Human Diseases	Infectious disease: bacterial	Vibrio cholerae infection	7	51	0.599282	0.920057	ko05110	ncbi_101104057;ncbi_101113504;ncbi_101119596;ncbi_101121418;ncbi_101122401;ncbi_443003;ncbi_443506	K02154+K02144+K04926+K10949+K08049+K02155+K06098
Metabolism	Metabolism of other amino acids	Phosphonate and phosphinate metabolism	1	6	0.60091	0.920057	ko00440	ncbi_101108821	K00994
Human Diseases	Infectious disease: bacterial	Tuberculosis	30	218	0.603157	0.920057	ko05152	ncbi_100194428;ncbi_100505388;ncbi_101102057;ncbi_101104057;ncbi_101105568;ncbi_101105709;ncbi_101105840;ncbi_101106564;ncbi_101106739;ncbi_101107508;ncbi_101109219;ncbi_101110136;ncbi_101112211;ncbi_101113504;ncbi_101116039;ncbi_101116223;ncbi_101116560;ncbi_101117527;ncbi_101117683;ncbi_105616741;ncbi_114108777;ncbi_114112146;ncbi_443003;ncbi_443217;ncbi_443404;ncbi_494433;ncbi_554257;ncbi_5542…	K04441+K06560+K06563+K02154+K08062+K00914+K02183+K08060+K06462+K14957+K06752+K04498+K07888+K02144+K07438+K04441+K12794+K08738+K14958+K05399+K08738+K11217+K02155+K06461+K04383+K06464+K10169+K05398+K10160+K10165
Metabolism	Carbohydrate metabolism	Butanoate metabolism	4	29	0.605371	0.920057	ko00650	ncbi_101104112;ncbi_101105462;ncbi_101111975;ncbi_101122979	K00019+K13524+K00626+K01641
Human Diseases	Endocrine and metabolic disease	Alcoholic liver disease	23	170	0.632323	0.956804	ko04936	ncbi_100170327;ncbi_100171398;ncbi_100194428;ncbi_100294600;ncbi_101104661;ncbi_101107899;ncbi_101111848;ncbi_101114816;ncbi_101115669;ncbi_101116223;ncbi_101118068;ncbi_101118296;ncbi_101120647;ncbi_101121825;ncbi_105605730;ncbi_105616741;ncbi_114115357;ncbi_443185;ncbi_443186;ncbi_443270;ncbi_443434;ncbi_554263;ncbi_780521	K00665+K12897+K04441+K02105+K05505+K07199+K07296+K01946+K12897+K04441+K04491+K04010+K15728+K03994+K13980+K05399+K00249+K00507+K11262+K07202+K08765+K10160+K04492
Human Diseases	Cardiovascular disease	Lipid and atherosclerosis	34	251	0.644752	0.970074	ko05417	ncbi_100036757;ncbi_100192422;ncbi_100194428;ncbi_101103800;ncbi_101104265;ncbi_101104661;ncbi_101104966;ncbi_101105840;ncbi_101106094;ncbi_101107699;ncbi_101108097;ncbi_101108632;ncbi_101108864;ncbi_101112563;ncbi_101112844;ncbi_101113074;ncbi_101113414;ncbi_101113636;ncbi_101114226;ncbi_101114403;ncbi_101115115;ncbi_101116223;ncbi_101117527;ncbi_101120842;ncbi_101121455;ncbi_101121563;ncbi_1011…	K21421+K01403+K04441+K17388+K12330+K05505+K05638+K02183+K08010+K12800+K04446+K12650+K04958+K06490+K03283+K05858+K03237+K06527+K06527+K09364+K06259+K04441+K08738+K05725+K02649+K07418+K07418+K05399+K08738+K06490+K04570+K04379+K10169+K10160
Human Diseases	Infectious disease: parasitic	Chagas disease	16	120	0.646716	0.970074	ko05142	ncbi_100194428;ncbi_101105461;ncbi_101106914;ncbi_101108511;ncbi_101110299;ncbi_101113074;ncbi_101116223;ncbi_101118952;ncbi_101121067;ncbi_101121455;ncbi_443169;ncbi_443218;ncbi_494191;ncbi_554257;ncbi_554263;ncbi_554335	K04441+K04633+K04724+K03456+K04354+K05858+K04441+K04637+K04636+K02649+K04500+K04379+K04388+K10169+K10160+K01283
Environmental Information Processing	Signal transduction	ErbB signaling pathway	12	91	0.654331	0.974557	ko04012	ncbi_101103724;ncbi_101103979;ncbi_101107438;ncbi_101113548;ncbi_101120842;ncbi_101121455;ncbi_101122941;ncbi_101122961;ncbi_114110575;ncbi_443419;ncbi_443427;ncbi_678677	K09784+K09783+K04365+K06279+K05725+K02649+K06619+K11224+K22517+K11223+K09782+K05455
Organismal Systems	Nervous system	Serotonergic synapse	17	128	0.655354	0.974557	ko04726	ncbi_101107438;ncbi_101107632;ncbi_101108864;ncbi_101109786;ncbi_101110493;ncbi_101111472;ncbi_101112183;ncbi_101113074;ncbi_101114927;ncbi_101115878;ncbi_101121185;ncbi_101121563;ncbi_101121820;ncbi_101122994;ncbi_105602258;ncbi_114112926;ncbi_443551	K04365+K21278+K04958+K08014+K07825+K16342+K04547+K05858+K04541+K16342+K08022+K07418+K07418+K04163+K08045+K04545+K00509
Organismal Systems	Excretory system	Aldosterone-regulated sodium reabsorption	5	39	0.666588	0.979079	ko04960	ncbi_101102293;ncbi_101107046;ncbi_101121455;ncbi_101122748;ncbi_443032	K16172+K08555+K02649+K13305+K06644
Human Diseases	Infectious disease: viral	Measles	23	173	0.666648	0.979079	ko05162	ncbi_100147798;ncbi_101102057;ncbi_101104366;ncbi_101109915;ncbi_101112122;ncbi_101112844;ncbi_101113414;ncbi_101116656;ncbi_101117248;ncbi_101117527;ncbi_101118974;ncbi_101121455;ncbi_101122294;ncbi_101122961;ncbi_114108777;ncbi_114110575;ncbi_114112146;ncbi_443061;ncbi_443146;ncbi_443218;ncbi_443404;ncbi_443419;ncbi_554263	K10152+K06563+K12968+K14216+K14216+K03283+K03237+K04693+K11219+K08738+K10148+K02649+K04007+K11224+K08738+K22517+K11217+K04570+K14754+K04379+K04383+K11223+K10160
Human Diseases	Immune disease	Inflammatory bowel disease	10	77	0.668867	0.979079	ko05321	ncbi_101102134;ncbi_101108097;ncbi_101109219;ncbi_101119104;ncbi_443169;ncbi_443404;ncbi_554256;ncbi_554263;ncbi_780465;ncbi_780483	K11225+K04446+K06752+K08534+K04500+K04383+K10168+K10160+K10165+K17895
Environmental Information Processing	Signal transduction	VEGF signaling pathway	8	62	0.669747	0.979079	ko04370	ncbi_100194428;ncbi_101111472;ncbi_101115878;ncbi_101116223;ncbi_101120842;ncbi_101121455;ncbi_443087;ncbi_443103	K04441+K16342+K16342+K04441+K05725+K02649+K05098+K05448
Organismal Systems	Endocrine system	Insulin secretion	11	85	0.67689	0.985117	ko04911	ncbi_101105735;ncbi_101107485;ncbi_101112196;ncbi_101112667;ncbi_101113074;ncbi_101113631;ncbi_101114243;ncbi_101119139;ncbi_101122401;ncbi_105602258;ncbi_443231	K08046+K09048+K04351+K08047+K05858+K09049+K09048+K08044+K08049+K08045+K04587
Metabolism	Glycan biosynthesis and metabolism	Mannose type O-glycan biosynthesis	3	24	0.682443	0.985117	ko00515	ncbi_101110832;ncbi_101117925;ncbi_105605250	K09674+K21031+K17547
Metabolism	Glycan biosynthesis and metabolism	Glycosaminoglycan degradation	3	24	0.682443	0.985117	ko00531	ncbi_101105916;ncbi_101117891;ncbi_101121184	K01217+K07965+K01565
Human Diseases	Neurodegenerative disease	Amyotrophic lateral sclerosis	50	372	0.686889	0.987403	ko05014	ncbi_100037686;ncbi_100194428;ncbi_100307035;ncbi_101102221;ncbi_101102677;ncbi_101103062;ncbi_101104397;ncbi_101105464;ncbi_101105620;ncbi_101105709;ncbi_101105943;ncbi_101108101;ncbi_101108239;ncbi_101108285;ncbi_101108368;ncbi_101108632;ncbi_101108663;ncbi_101110596;ncbi_101111572;ncbi_101113030;ncbi_101113255;ncbi_101113414;ncbi_101113437;ncbi_101114007;ncbi_101115299;ncbi_101115673;ncbi_1011…	K11519+K04441+K03781+K07607+K10407+K03951+K00432+K10427+K03944+K00914+K05212+K14300+K08269+K02128+K03030+K12650+K00417+K00432+K03031+K02131+K10408+K03237+K03957+K03950+K02136+K00432+K04441+K03967+K08738+K21357+K05210+K10435+K10396+K10424+K07374+K10435+K12741+K10408+K00418+K03948+K07375+K03948+K02737+K02135+K07374+K02273+K08738+K04570+K13240+K05455
Environmental Information Processing	Signal transduction	TGF-beta signaling pathway	11	86	0.692173	0.99087	ko04350	ncbi_101108511;ncbi_101110136;ncbi_101111650;ncbi_101119286;ncbi_101120626;ncbi_443048;ncbi_443169;ncbi_443171;ncbi_443242;ncbi_443454;ncbi_494191	K03456+K04498+K04680+K22687+K16622+K04660+K04500+K04501+K10162+K13578+K04388
Metabolism	Carbohydrate metabolism	Amino sugar and nucleotide sugar metabolism	7	56	0.699432	0.997124	ko00520	ncbi_101102764;ncbi_101104513;ncbi_101107767;ncbi_101107841;ncbi_101120570;ncbi_101120577;ncbi_105606002	K00966+K01639+K01787+K00844+K00820+K02564+K00972
Human Diseases	Substance dependence	Nicotine addiction	5	41	0.710283	1	ko05033	ncbi_101105943;ncbi_101106625;ncbi_101113565;ncbi_101118179;ncbi_101120547	K05212+K05189+K05175+K05210+K05213
Human Diseases	Infectious disease: parasitic	African trypanosomiasis	5	41	0.710283	1	ko05143	ncbi_101112563;ncbi_101113074;ncbi_101113636;ncbi_101114226;ncbi_443045	K06490+K05858+K06527+K06527+K06490
Human Diseases	Cancer: specific types	Thyroid cancer	5	41	0.710283	1	ko05216	ncbi_100294600;ncbi_101107438;ncbi_101118068;ncbi_101119787;ncbi_780521	K02105+K04365+K04491+K05126+K04492
Organismal Systems	Nervous system	Synaptic vesicle cycle	9	73	0.72613	1	ko04721	ncbi_101103306;ncbi_101104057;ncbi_101107117;ncbi_101108737;ncbi_101113504;ncbi_101115027;ncbi_101121898;ncbi_101123470;ncbi_443003	K15292+K02154+K01528+K01528+K02144+K01528+K11824+K15293+K02155
Metabolism	Xenobiotics biodegradation and metabolism	Metabolism of xenobiotics by cytochrome P450	10	81	0.730711	1	ko00980	ncbi_100568289;ncbi_101103175;ncbi_101108705;ncbi_101109831;ncbi_101112365;ncbi_101119706;ncbi_101121539;ncbi_101122545;ncbi_105605730;ncbi_443409	K17685+K00078+K00799+K00129+K00799+K07410+K07416+K07420+K13980+K15680
Environmental Information Processing	Membrane transport	ABC transporters	10	82	0.744908	1	ko02010	ncbi_101104054;ncbi_101108240;ncbi_101112932;ncbi_101115292;ncbi_101115563;ncbi_101115808;ncbi_101121769;ncbi_114113810;ncbi_114113811;ncbi_780508	K05673+K05652+K05674+K05648+K05671+K05651+K05659+K05033+K05033+K05681
Metabolism	Energy metabolism	Sulfur metabolism	1	9	0.747945	1	ko00920	ncbi_101102135	K01011
Genetic Information Processing	Folding, sorting and degradation	Sulfur relay system	1	9	0.747945	1	ko04122	ncbi_101102135	K01011
Metabolism	Amino acid metabolism	Tyrosine metabolism	5	43	0.749786	1	ko00350	ncbi_101102548;ncbi_101104557;ncbi_101109831;ncbi_101112335;ncbi_105605730	K00157+K00157+K00129+K00276+K13980
Environmental Information Processing	Signal transduction	Hedgehog signaling pathway - fly	4	35	0.752135	1	ko04341	ncbi_101102622;ncbi_101109276;ncbi_101112193;ncbi_105610628	K10523+K08958+K06225+K09319
Metabolism	Xenobiotics biodegradation and metabolism	Drug metabolism - cytochrome P450	9	75	0.755645	1	ko00982	ncbi_101102548;ncbi_101104165;ncbi_101104557;ncbi_101104842;ncbi_101105344;ncbi_101108705;ncbi_101109831;ncbi_101112365;ncbi_105605730	K00157+K00485+K00157+K00485+K00485+K00799+K00129+K00799+K13980
Human Diseases	Infectious disease: bacterial	Epithelial cell signaling in Helicobacter pylori infection	9	75	0.755645	1	ko05120	ncbi_100194428;ncbi_101103717;ncbi_101104057;ncbi_101104661;ncbi_101110214;ncbi_101113504;ncbi_101116223;ncbi_101122040;ncbi_443003	K04441+K08114+K02154+K05505+K05050+K02144+K04441+K05737+K02155
Human Diseases	Infectious disease: viral	Hepatitis C	23	182	0.758702	1	ko05160	ncbi_100294595;ncbi_100294600;ncbi_101106914;ncbi_101107438;ncbi_101107876;ncbi_101108511;ncbi_101109915;ncbi_101110299;ncbi_101112122;ncbi_101113414;ncbi_101115654;ncbi_101116656;ncbi_101117248;ncbi_101117526;ncbi_101117527;ncbi_101118304;ncbi_101121455;ncbi_101121809;ncbi_105606975;ncbi_114108777;ncbi_114112146;ncbi_443146;ncbi_780474	K04696+K02105+K04724+K04365+K06087+K03456+K14216+K04354+K14216+K03237+K13885+K04693+K11219+K17454+K08738+K06088+K02649+K06620+K09389+K08738+K11217+K14754+K06087
Human Diseases	Drug resistance: antineoplastic	Platinum drug resistance	11	91	0.761752	1	ko01524	ncbi_101108584;ncbi_101108705;ncbi_101108762;ncbi_101110067;ncbi_101112365;ncbi_101117527;ncbi_101119930;ncbi_101121455;ncbi_101123390;ncbi_114108777;ncbi_443061	K10605+K00799+K03164+K02350+K00799+K08738+K16060+K02649+K08731+K08738+K04570
Genetic Information Processing	Replication and repair	Base excision repair	4	36	0.771973	1	ko03410	ncbi_101106140;ncbi_101106279;ncbi_101122327;ncbi_105609801	K10569+K10803+K02330+K03506
Metabolism	Metabolism of cofactors and vitamins	One carbon pool by folate	2	19	0.774196	1	ko00670	ncbi_100037674;ncbi_443544	K00560+K00600
Organismal Systems	Excretory system	Collecting duct acid secretion	3	28	0.780571	1	ko04966	ncbi_101104057;ncbi_101113341;ncbi_443003	K02154+K18245+K02155
Genetic Information Processing	Transcription	Spliceosome	20	162	0.78329	1	ko03040	ncbi_100171398;ncbi_101103580;ncbi_101104449;ncbi_101104770;ncbi_101105144;ncbi_101105991;ncbi_101109972;ncbi_101112844;ncbi_101112933;ncbi_101115669;ncbi_101116380;ncbi_101116434;ncbi_101117560;ncbi_101119636;ncbi_101119990;ncbi_101120394;ncbi_101120819;ncbi_101122249;ncbi_101122651;ncbi_114111691	K12897+K12835+K12842+K11086+K11099+K12873+K12884+K03283+K12829+K12897+K12821+K11095+K12886+K19604+K12893+K12900+K12741+K12836+K12859+K12883
Human Diseases	Infectious disease: viral	Herpes simplex virus 1 infection	29	230	0.783667	1	ko05168	ncbi_100170652;ncbi_100294595;ncbi_101104866;ncbi_101108921;ncbi_101109219;ncbi_101109915;ncbi_101111580;ncbi_101112122;ncbi_101113217;ncbi_101113414;ncbi_101114403;ncbi_101114678;ncbi_101116560;ncbi_101116656;ncbi_101116972;ncbi_101117233;ncbi_101117248;ncbi_101117527;ncbi_101119930;ncbi_101119990;ncbi_101121455;ncbi_101121825;ncbi_114108671;ncbi_114108777;ncbi_114109630;ncbi_114109642;ncbi_1141…	K08058+K04696+K06751+K03754+K06752+K14216+K10054+K14216+K06751+K03237+K09364+K15412+K12794+K04693+K05477+K03680+K11219+K08738+K16060+K12893+K02649+K03994+K05477+K08738+K06751+K06751+K11217+K04570+K06484
Human Diseases	Infectious disease: viral	Human immunodeficiency virus 1 infection	31	245	0.783723	1	ko05170	ncbi_100170652;ncbi_100194428;ncbi_100216432;ncbi_101102288;ncbi_101104866;ncbi_101105840;ncbi_101108097;ncbi_101108864;ncbi_101110327;ncbi_101110493;ncbi_101112183;ncbi_101113217;ncbi_101114351;ncbi_101114927;ncbi_101115712;ncbi_101116223;ncbi_101117527;ncbi_101118388;ncbi_101118617;ncbi_101120694;ncbi_101120842;ncbi_101121455;ncbi_105616454;ncbi_114108777;ncbi_114109630;ncbi_114109642;ncbi_1141…	K08058+K04441+K02087+K21771+K06751+K02183+K04446+K04958+K05867+K07825+K04547+K06751+K12393+K04541+K21770+K04441+K08738+K05765+K17334+K05868+K05725+K02649+K03872+K08738+K06751+K06751+K04545+K05868+K04570+K04379+K10160
Organismal Systems	Digestive system	Mineral absorption	8	70	0.795318	1	ko04978	ncbi_101102279;ncbi_101103912;ncbi_101111709;ncbi_101116716;ncbi_105603547;ncbi_443451;ncbi_492300;ncbi_494437	K21418+K14688+K14737+K05849+K14704+K07213+K14158+K12040
Human Diseases	Infectious disease: parasitic	Toxoplasmosis	16	133	0.798645	1	ko05145	ncbi_100194428;ncbi_101102896;ncbi_101106564;ncbi_101106719;ncbi_101109219;ncbi_101111516;ncbi_101112844;ncbi_101116223;ncbi_101117248;ncbi_101117527;ncbi_101119930;ncbi_101121444;ncbi_114108777;ncbi_114112146;ncbi_443061;ncbi_554263	K04441+K21289+K08060+K06243+K06752+K09565+K03283+K04441+K11219+K08738+K16060+K06240+K08738+K11217+K04570+K10160
Organismal Systems	Endocrine system	Thyroid hormone signaling pathway	15	126	0.80578	1	ko04919	ncbi_100142657;ncbi_100294600;ncbi_101102067;ncbi_101104249;ncbi_101105703;ncbi_101108592;ncbi_101108604;ncbi_101110136;ncbi_101113074;ncbi_101115756;ncbi_101120281;ncbi_101121455;ncbi_101122423;ncbi_101123554;ncbi_494435	K07754+K02105+K05852+K11255+K05860+K00850+K15164+K04498+K05858+K06062+K17903+K02649+K00408+K20995+K05742
Human Diseases	Cancer: specific types	Glioma	9	79	0.807817	1	ko05214	ncbi_101105840;ncbi_101107438;ncbi_101108939;ncbi_101113548;ncbi_101117526;ncbi_101121455;ncbi_101121809;ncbi_101122783;ncbi_105606975	K02183+K04365+K08794+K06279+K17454+K02649+K06620+K05089+K09389
Genetic Information Processing	Folding, sorting and degradation	Protein processing in endoplasmic reticulum	21	174	0.82033	1	ko04141	ncbi_100037686;ncbi_101101912;ncbi_101103326;ncbi_101103864;ncbi_101104966;ncbi_101105848;ncbi_101107195;ncbi_101110652;ncbi_101110772;ncbi_101111605;ncbi_101112079;ncbi_101112844;ncbi_101113414;ncbi_101113631;ncbi_101113897;ncbi_101118089;ncbi_101119065;ncbi_101120672;ncbi_101121793;ncbi_101122219;ncbi_114109534	K11519+K08653+K01230+K09561+K05638+K09486+K06689+K04571+K09485+K14009+K10099+K03283+K03237+K09049+K09517+K01230+K13719+K09525+K14000+K09485+K13249
Metabolism	Amino acid metabolism	Phenylalanine metabolism	2	21	0.820548	1	ko00360	ncbi_101109831;ncbi_101112335	K00129+K00276
Genetic Information Processing	Folding, sorting and degradation	Protein export	2	21	0.820548	1	ko03060	ncbi_101118904;ncbi_101119503	K03106+K09647
Cellular Processes	Cell growth and death	Apoptosis	19	159	0.823608	1	ko04210	ncbi_100037680;ncbi_101101998;ncbi_101106914;ncbi_101107431;ncbi_101108864;ncbi_101108972;ncbi_101113414;ncbi_101117527;ncbi_101119930;ncbi_101119975;ncbi_101121455;ncbi_101122077;ncbi_101122097;ncbi_101123390;ncbi_105614728;ncbi_114108777;ncbi_443061;ncbi_443218;ncbi_780510	K07611+K16943+K04724+K06114+K04958+K01371+K03237+K08738+K16060+K07374+K02649+K03172+K19901+K08731+K07374+K08738+K04570+K04379+K01365
Metabolism	Glycan biosynthesis and metabolism	Mucin type O-glycan biosynthesis	4	39	0.824022	1	ko00512	ncbi_101113458;ncbi_101113990;ncbi_101116331;ncbi_101120567	K00710+K00710+K03479+K00731
Organismal Systems	Digestive system	Pancreatic secretion	13	113	0.830962	1	ko04972	ncbi_101104134;ncbi_101105735;ncbi_101106664;ncbi_101108864;ncbi_101112667;ncbi_101113074;ncbi_101113341;ncbi_101116002;ncbi_101119139;ncbi_101119596;ncbi_101122401;ncbi_105602258;ncbi_494435	K01047+K08046+K01047+K04958+K08047+K05858+K18245+K05030+K08044+K04926+K08049+K08045+K05742
Metabolism	Glycan biosynthesis and metabolism	Other glycan degradation	2	22	0.840364	1	ko00511	ncbi_101112239;ncbi_101113987	K01227+K17108
Cellular Processes	Transport and catabolism	Lysosome	16	138	0.842687	1	ko04142	ncbi_100307047;ncbi_101104057;ncbi_101104538;ncbi_101105496;ncbi_101105916;ncbi_101108972;ncbi_101109286;ncbi_101109408;ncbi_101112855;ncbi_101113504;ncbi_101114351;ncbi_101114873;ncbi_101115405;ncbi_101121184;ncbi_443003;ncbi_780510	K12350+K02154+K12388+K12383+K01217+K01371+K12381+K19363+K01074+K02144+K12393+K06546+K12403+K01565+K02155+K01365
Genetic Information Processing	Replication and repair	Mismatch repair	2	23	0.858175	1	ko03430	ncbi_101115595;ncbi_101120258	K10858+K10746
Human Diseases	Cancer: overview	PD-L1 expression and PD-1 checkpoint pathway in cancer	10	92	0.858932	1	ko05235	ncbi_100194428;ncbi_101108097;ncbi_101108643;ncbi_101112639;ncbi_101114094;ncbi_101116223;ncbi_101121455;ncbi_114112146;ncbi_443218;ncbi_554263	K04441+K04446+K05697+K07360+K05119+K04441+K02649+K11217+K04379+K10160
Organismal Systems	Immune system	B cell receptor signaling pathway	9	84	0.860671	1	ko04662	ncbi_101101969;ncbi_101106542;ncbi_101108097;ncbi_101108643;ncbi_101110813;ncbi_101121455;ncbi_101123578;ncbi_443017;ncbi_443218	K12362+K06512+K04446+K05697+K07367+K02649+K06512+K04012+K04379
Human Diseases	Cancer: specific types	Renal cell carcinoma	8	76	0.863226	1	ko05211	ncbi_101107438;ncbi_101110136;ncbi_101114163;ncbi_101121455;ncbi_101121947;ncbi_105616454;ncbi_443075;ncbi_443103	K04365+K04498+K09592+K02649+K09594+K03872+K05460+K05448
Genetic Information Processing	Replication and repair	Non-homologous end-joining	1	13	0.863454	1	ko03450	ncbi_101116239	K10777
Organismal Systems	Digestive system	Bile secretion	14	125	0.864859	1	ko04976	ncbi_101104054;ncbi_101105735;ncbi_101108919;ncbi_101112667;ncbi_101113341;ncbi_101115654;ncbi_101119139;ncbi_101121769;ncbi_101122401;ncbi_105602258;ncbi_492300;ncbi_494435;ncbi_494437;ncbi_780508	K05673+K08046+K00021+K08047+K18245+K13885+K08044+K05659+K08049+K08045+K14158+K05742+K12040+K05681
Organismal Systems	Immune system	T cell receptor signaling pathway	13	117	0.864982	1	ko04660	ncbi_100194428;ncbi_101102485;ncbi_101103028;ncbi_101108097;ncbi_101108643;ncbi_101109363;ncbi_101110813;ncbi_101112639;ncbi_101116223;ncbi_101121455;ncbi_114110575;ncbi_114115233;ncbi_443218	K04441+K07364+K12076+K04446+K05697+K05703+K07367+K07360+K04441+K02649+K22517+K07364+K04379
Metabolism	Glycan biosynthesis and metabolism	Other types of O-glycan biosynthesis	5	51	0.868115	1	ko00514	ncbi_101106996;ncbi_101108300;ncbi_101113458;ncbi_101113990;ncbi_101120567	K09667+K00779+K00710+K00710+K00731
Organismal Systems	Immune system	Antigen processing and presentation	10	94	0.875991	1	ko04612	ncbi_100170652;ncbi_101104866;ncbi_101105568;ncbi_101106564;ncbi_101109219;ncbi_101112844;ncbi_101113217;ncbi_114109630;ncbi_114109642;ncbi_780510	K08058+K06751+K08062+K08060+K06752+K03283+K06751+K06751+K06751+K01365
Metabolism	Glycan biosynthesis and metabolism	Various types of N-glycan biosynthesis	4	43	0.877733	1	ko00513	ncbi_101103326;ncbi_101105615;ncbi_101109593;ncbi_101118089	K01230+K09657+K07432+K01230
Genetic Information Processing	Replication and repair	Homologous recombination	4	43	0.877733	1	ko03440	ncbi_101108584;ncbi_101109275;ncbi_101114756;ncbi_101117384	K10605+K04482+K11864+K10728
Metabolism	Carbohydrate metabolism	Citrate cycle (TCA cycle)	3	34	0.87974	1	ko00020	ncbi_100037690;ncbi_101104080;ncbi_654404	K01596+K00030+K01648
Metabolism	Glycan biosynthesis and metabolism	Glycosaminoglycan biosynthesis - keratan sulfate	1	14	0.88286	1	ko00533	ncbi_101104949	K07969
Environmental Information Processing	Signal transduction	Sphingolipid signaling pathway	14	128	0.886054	1	ko04071	ncbi_100194428;ncbi_100307047;ncbi_101102559;ncbi_101103800;ncbi_101108511;ncbi_101109363;ncbi_101110299;ncbi_101110314;ncbi_101113074;ncbi_101114233;ncbi_101114661;ncbi_101115743;ncbi_101116223;ncbi_101121455	K04441+K12350+K04710+K17388+K03456+K05703+K04354+K18050+K05858+K11583+K01115+K08091+K04441+K02649
Metabolism	Glycan biosynthesis and metabolism	N-Glycan biosynthesis	5	53	0.888962	1	ko00510	ncbi_101103326;ncbi_101108300;ncbi_101109593;ncbi_101109656;ncbi_101118089	K01230+K00779+K07432+K03849+K01230
Organismal Systems	Immune system	IL-17 signaling pathway	10	96	0.891338	1	ko04657	ncbi_100192422;ncbi_100194428;ncbi_101104302;ncbi_101104661;ncbi_101105858;ncbi_101109809;ncbi_101110073;ncbi_101116223;ncbi_101117101;ncbi_443218	K01403+K04441+K14625+K05505+K05165+K21124+K04464+K04441+K09029+K04379
Organismal Systems	Immune system	Fc epsilon RI signaling pathway	7	71	0.893918	1	ko04664	ncbi_100194428;ncbi_101109363;ncbi_101111472;ncbi_101115743;ncbi_101115878;ncbi_101116223;ncbi_101121455	K04441+K05703+K16342+K08091+K16342+K04441+K02649
Metabolism	Glycan biosynthesis and metabolism	Glycosylphosphatidylinositol (GPI)-anchor biosynthesis	2	26	0.901234	1	ko00563	ncbi_101107373;ncbi_101119000	K03859+K01127
Organismal Systems	Circulatory system	Cardiac muscle contraction	8	81	0.904741	1	ko04260	ncbi_101108663;ncbi_101116716;ncbi_101117907;ncbi_101121420;ncbi_101121961;ncbi_101123550;ncbi_106991840;ncbi_494435	K00417+K05849+K04865+K00418+K12044+K04858+K02273+K05742
Metabolism	Lipid metabolism	Sphingolipid metabolism	5	55	0.90691	1	ko00600	ncbi_100307047;ncbi_101102559;ncbi_101113069;ncbi_101113987;ncbi_101114836	K12350+K04710+K04628+K17108+K07553
Human Diseases	Drug resistance: antineoplastic	Antifolate resistance	5	55	0.90691	1	ko01523	ncbi_100037674;ncbi_101104054;ncbi_101118706;ncbi_443544;ncbi_780508	K00560+K05673+K01307+K00600+K05681
Organismal Systems	Aging	Longevity regulating pathway - worm	9	90	0.90798	1	ko04212	ncbi_100194428;ncbi_100307035;ncbi_101102293;ncbi_101104966;ncbi_101108239;ncbi_101108705;ncbi_101112365;ncbi_101116223;ncbi_443185	K04441+K03781+K16172+K05638+K08269+K00799+K00799+K04441+K00507
Human Diseases	Immune disease	Primary immunodeficiency	3	37	0.912473	1	ko05340	ncbi_101105568;ncbi_101106564;ncbi_101112639	K08062+K08060+K07360
Organismal Systems	Endocrine system	Prolactin signaling pathway	9	92	0.920385	1	ko04917	ncbi_100194428;ncbi_100294595;ncbi_101113548;ncbi_101116223;ncbi_101118842;ncbi_101121455;ncbi_101122961;ncbi_443218;ncbi_443419	K04441+K04696+K06279+K04441+K05147+K02649+K11224+K04379+K11223
Metabolism	Carbohydrate metabolism	Pentose and glucuronate interconversions	3	38	0.921439	1	ko00040	ncbi_101103175;ncbi_101117925;ncbi_101123013	K00078+K21031+K01783
Organismal Systems	Digestive system	Carbohydrate digestion and absorption	4	48	0.924431	1	ko04973	ncbi_101107841;ncbi_101113074;ncbi_101121455;ncbi_492300	K00844+K05858+K02649+K14158
Metabolism	Glycan biosynthesis and metabolism	Glycosphingolipid biosynthesis - globo and isoglobo series	1	17	0.926051	1	ko00603	ncbi_101108248	K00718
Genetic Information Processing	Translation	mRNA surveillance pathway	10	102	0.928235	1	ko03015	ncbi_101103214;ncbi_101105838;ncbi_101107398;ncbi_101108511;ncbi_101110299;ncbi_101110724;ncbi_101114233;ncbi_101123147;ncbi_105604798;ncbi_114111691	K14407+K14409+K14398+K03456+K04354+K03267+K11583+K14408+K14404+K12883
Genetic Information Processing	Transcription	RNA polymerase	2	29	0.931833	1	ko03020	ncbi_101106586;ncbi_101111368	K03024+K03010
Organismal Systems	Digestive system	Vitamin digestion and absorption	2	29	0.931833	1	ko04977	ncbi_101104046;ncbi_101115654	K14610+K13885
Organismal Systems	Sensory system	Taste transduction	8	86	0.935049	1	ko04742	ncbi_101105735;ncbi_101109170;ncbi_101110493;ncbi_101112183;ncbi_101113074;ncbi_101113565;ncbi_101119139;ncbi_101122924	K08046+K08474+K07825+K04547+K05858+K05175+K08044+K04841
Metabolism	Energy metabolism	Nitrogen metabolism	1	18	0.936566	1	ko00910	ncbi_101113341	K18245
Human Diseases	Endocrine and metabolic disease	Type I diabetes mellitus	6	69	0.939773	1	ko04940	ncbi_101104866;ncbi_101109219;ncbi_101113217;ncbi_114109630;ncbi_114109642;ncbi_443404	K06751+K06752+K06751+K06751+K06751+K04383
Human Diseases	Immune disease	Graft-versus-host disease	6	69	0.939773	1	ko05332	ncbi_101104866;ncbi_101109219;ncbi_101113217;ncbi_114109630;ncbi_114109642;ncbi_443404	K06751+K06752+K06751+K06751+K06751+K04383
Cellular Processes	Transport and catabolism	Peroxisome	8	88	0.944582	1	ko04146	ncbi_100307035;ncbi_101102389;ncbi_101104182;ncbi_101113796;ncbi_101113900;ncbi_101121214;ncbi_101121475;ncbi_780499	K03781+K01897+K13351+K00869+K13349+K13239+K01897+K00106
Metabolism	Metabolism of cofactors and vitamins	Thiamine metabolism	1	19	0.945586	1	ko00730	ncbi_101110653	K00939
Metabolism	Carbohydrate metabolism	Galactose metabolism	2	32	0.953306	1	ko00052	ncbi_101107841;ncbi_101108592	K00844+K00850
Metabolism	Lipid metabolism	Primary bile acid biosynthesis	1	20	0.953325	1	ko00120	ncbi_101111528	K00488
Human Diseases	Immune disease	Allograft rejection	5	63	0.955731	1	ko05330	ncbi_101104866;ncbi_101109219;ncbi_101113217;ncbi_114109630;ncbi_114109642	K06751+K06752+K06751+K06751+K06751
Metabolism	Carbohydrate metabolism	Starch and sucrose metabolism	2	33	0.958898	1	ko00500	ncbi_101103289;ncbi_101107841	K00750+K00844
Environmental Information Processing	Signaling molecules and interaction	Cytokine-cytokine receptor interaction	41	364	0.959796	1	ko04060	ncbi_100037695;ncbi_101102957;ncbi_101103369;ncbi_101104302;ncbi_101104661;ncbi_101105858;ncbi_101106364;ncbi_101108049;ncbi_101108788;ncbi_101110214;ncbi_101111084;ncbi_101111100;ncbi_101112653;ncbi_101113274;ncbi_101114095;ncbi_101115284;ncbi_101116668;ncbi_101116972;ncbi_101117297;ncbi_101117352;ncbi_101117556;ncbi_101117971;ncbi_101118168;ncbi_101118842;ncbi_101119064;ncbi_101119176;ncbi_1011…	K05148+K05478+K05055+K14625+K05505+K05165+K05058+K05496+K05421+K05050+K05488+K10032+K05136+K22630+K13594+K04181+K05160+K05477+K21096+K05143+K21097+K04176+K05138+K05147+K02583+K04186+K22687+K05512+K16622+K05056+K10031+K05474+K05475+K21095+K05477+K04186+K05062+K05080+K04383+K13578+K04388
Organismal Systems	Endocrine system	GnRH secretion	5	65	0.96355	1	ko04929	ncbi_101108418;ncbi_101108864;ncbi_101113074;ncbi_101121455;ncbi_443058	K04439+K04958+K05858+K02649+K06250
Organismal Systems	Immune system	Toll-like receptor signaling pathway	11	121	0.966367	1	ko04620	ncbi_100194428;ncbi_101108972;ncbi_101116223;ncbi_101121455;ncbi_105616741;ncbi_443058;ncbi_443218;ncbi_554256;ncbi_554257;ncbi_554261;ncbi_554263	K04441+K01371+K04441+K02649+K05399+K06250+K04379+K10168+K10169+K05398+K10160
Genetic Information Processing	Folding, sorting and degradation	Proteasome	3	46	0.967982	1	ko03050	ncbi_101108368;ncbi_101111572;ncbi_101123468	K03030+K03031+K02737
Genetic Information Processing	Folding, sorting and degradation	RNA degradation	7	86	0.96966	1	ko03018	ncbi_100620049;ncbi_101103649;ncbi_101106821;ncbi_101107815;ncbi_101108592;ncbi_101122807;ncbi_101123655	K14443+K12613+K12618+K12580+K00850+K12593+K12590
Metabolism	Lipid metabolism	Steroid hormone biosynthesis	6	77	0.970938	1	ko00140	ncbi_101105400;ncbi_101112590;ncbi_101119706;ncbi_105614373;ncbi_114109406;ncbi_443409	K13369+K10251+K07410+K07412+K10251+K15680
Genetic Information Processing	Replication and repair	Nucleotide excision repair	3	48	0.97462	1	ko03420	ncbi_101109650;ncbi_101114031;ncbi_105609801	K10838+K10846+K03506
Environmental Information Processing	Signal transduction	JAK-STAT signaling pathway	24	239	0.978796	1	ko04630	ncbi_100147798;ncbi_100294595;ncbi_100307044;ncbi_101102134;ncbi_101102548;ncbi_101103369;ncbi_101104557;ncbi_101106364;ncbi_101108643;ncbi_101110136;ncbi_101112653;ncbi_101112782;ncbi_101116656;ncbi_101117248;ncbi_101118168;ncbi_101120724;ncbi_101121455;ncbi_101122783;ncbi_101122961;ncbi_114112146;ncbi_443061;ncbi_443264;ncbi_443333;ncbi_443419	K10152+K04696+K14365+K11225+K00157+K05055+K00157+K05058+K05697+K04498+K05136+K16063+K04693+K11219+K05138+K05056+K02649+K05089+K11224+K11217+K04570+K05062+K05080+K11223
Human Diseases	Cancer: specific types	Endometrial cancer	5	71	0.980015	1	ko05213	ncbi_100294600;ncbi_101107438;ncbi_101118068;ncbi_101121455;ncbi_780521	K02105+K04365+K04491+K02649+K04492
Metabolism	Metabolism of cofactors and vitamins	Retinol metabolism	6	81	0.980161	1	ko00830	ncbi_101102548;ncbi_101104557;ncbi_101105400;ncbi_101122545;ncbi_105605730;ncbi_105614373	K00157+K00157+K13369+K07420+K13980+K07412
Genetic Information Processing	Replication and repair	DNA replication	2	39	0.981132	1	ko03030	ncbi_101105877;ncbi_105609801	K10742+K03506
Human Diseases	Endocrine and metabolic disease	Maturity onset diabetes of the young	1	26	0.981415	1	ko04950	ncbi_100653388	K08027
Organismal Systems	Sensory system	Phototransduction	1	29	0.988275	1	ko04744	ncbi_101105840	K02183
Genetic Information Processing	Translation	Ribosome biogenesis in eukaryotes	6	87	0.989024	1	ko03008	ncbi_100216437;ncbi_100302079;ncbi_101103564;ncbi_101106821;ncbi_101108370;ncbi_101110004	K11131+K07936+K11129+K12618+K14538+K14538
Human Diseases	Infectious disease: viral	Coronavirus disease - COVID-19	41	391	0.989156	1	ko05171	ncbi_100036757;ncbi_100194428;ncbi_100270789;ncbi_101102541;ncbi_101102931;ncbi_101103369;ncbi_101103783;ncbi_101104366;ncbi_101104961;ncbi_101106700;ncbi_101107098;ncbi_101107699;ncbi_101108684;ncbi_101109915;ncbi_101110931;ncbi_101111065;ncbi_101112122;ncbi_101115173;ncbi_101115288;ncbi_101115926;ncbi_101116223;ncbi_101116656;ncbi_101117207;ncbi_101117248;ncbi_101118296;ncbi_101120216;ncbi_1011…	K21421+K04441+K02885+K02934+K03996+K05055+K02877+K12968+K02974+K02923+K02940+K12800+K02985+K14216+K03900+K03992+K14216+K02957+K02889+K02880+K04441+K04693+K02891+K11219+K04010+K09633+K02649+K02987+K03994+K02980+K02929+K02917+K02866+K11217+K02973+K02891+K04166+K14754+K04379+K10160+K01283
Environmental Information Processing	Signaling molecules and interaction	Neuroactive ligand-receptor interaction	34	335	0.989962	1	ko04080	ncbi_100147707;ncbi_100169940;ncbi_101101902;ncbi_101102017;ncbi_101102486;ncbi_101103842;ncbi_101103941;ncbi_101105943;ncbi_101106625;ncbi_101110782;ncbi_101111138;ncbi_101113240;ncbi_101113565;ncbi_101114065;ncbi_101114118;ncbi_101115976;ncbi_101117637;ncbi_101118179;ncbi_101118296;ncbi_101120547;ncbi_101121825;ncbi_101122994;ncbi_101123088;ncbi_443013;ncbi_443107;ncbi_443137;ncbi_443139;ncbi_4…	K04202+K04135+K05215+K04585+K08375+K05220+K04276+K05212+K05189+K04237+K04294+K04296+K05175+K05203+K04273+K04583+K04299+K05210+K04010+K05213+K03994+K04163+K08388+K04259+K04166+K04218+K04198+K04587+K04284+K05062+K05080+K04289+K05771+K04608
Human Diseases	Cancer: overview	Chemical carcinogenesis - DNA adducts	5	79	0.991356	1	ko05204	ncbi_100568289;ncbi_101108705;ncbi_101112365;ncbi_101119706;ncbi_443409	K17685+K00799+K00799+K07410+K15680
Human Diseases	Immune disease	Autoimmune thyroid disease	5	79	0.991356	1	ko05320	ncbi_101104866;ncbi_101109219;ncbi_101113217;ncbi_114109630;ncbi_114109642	K06751+K06752+K06751+K06751+K06751
Organismal Systems	Immune system	Intestinal immune network for IgA production	3	57	0.991356	1	ko04672	ncbi_101109219;ncbi_101121145;ncbi_101123054	K06752+K10031+K05475
Metabolism	Metabolism of cofactors and vitamins	Porphyrin metabolism	2	48	0.994325	1	ko00860	ncbi_101102279;ncbi_101104590	K21418+K14163
Genetic Information Processing	Translation	Nucleocytoplasmic transport	7	104	0.994482	1	ko03013	ncbi_100302079;ncbi_101106952;ncbi_101107735;ncbi_101108101;ncbi_101109898;ncbi_101117811;ncbi_114111691	K07936+K15043+K13174+K14300+K03231+K13175+K12883
Metabolism	Metabolism of cofactors and vitamins	Folate biosynthesis	1	34	0.994561	1	ko00790	ncbi_101118706	K01307
Genetic Information Processing	Folding, sorting and degradation	SNARE interactions in vesicular transport	1	36	0.996001	1	ko04130	ncbi_101116075	K08489
Human Diseases	Immune disease	Asthma	1	37	0.996571	1	ko05310	ncbi_101109219	K06752
Organismal Systems	Immune system	Natural killer cell mediated cytotoxicity	12	164	0.997959	1	ko04650	ncbi_101105860;ncbi_101107438;ncbi_101108097;ncbi_101108643;ncbi_101109363;ncbi_101112563;ncbi_101112639;ncbi_101113548;ncbi_101121455;ncbi_101123467;ncbi_443045;ncbi_494433	K07985+K04365+K04446+K05697+K05703+K06490+K07360+K06279+K02649+K07984+K06490+K06464
Genetic Information Processing	Translation	Aminoacyl-tRNA biosynthesis	1	44	0.998831	1	ko00970	ncbi_101104590	K14163
Genetic Information Processing	Translation	Ribosome	23	275	0.998987	1	ko03010	ncbi_100270789;ncbi_100305129;ncbi_101102541;ncbi_101103783;ncbi_101104105;ncbi_101104961;ncbi_101106700;ncbi_101107098;ncbi_101107747;ncbi_101108684;ncbi_101115173;ncbi_101115288;ncbi_101115926;ncbi_101117207;ncbi_101119137;ncbi_101121019;ncbi_101121718;ncbi_101121859;ncbi_105609873;ncbi_106990090;ncbi_114108601;ncbi_114113983;ncbi_114117294	K02885+K02911+K02934+K02877+K02970+K02974+K02923+K02940+K02895+K02985+K02957+K02889+K02880+K02891+K02963+K02871+K02987+K02980+K02929+K02917+K02866+K02973+K02891
Genetic Information Processing	Transcription	Basal transcription factors	1	48	0.999369	1	ko03022	ncbi_101107201	K03120
Organismal Systems	Immune system	RIG-I-like receptor signaling pathway	6	118	0.999613	1	ko04622	ncbi_100194428;ncbi_100913169;ncbi_101106378;ncbi_101108632;ncbi_101116223;ncbi_101122370	K04441+K08339+K00863+K12650+K04441+K12652
Organismal Systems	Immune system	Cytosolic DNA-sensing pathway	2	73	0.999824	1	ko04623	ncbi_101104366;ncbi_101106586	K12968+K03024
Organismal Systems	Sensory system	Olfactory transduction	8	1125	1	1	ko04740	ncbi_101105461;ncbi_101105840;ncbi_101108418;ncbi_101112183;ncbi_101116716;ncbi_101122722;ncbi_443010;ncbi_443163	K04633+K02183+K04439+K04547+K05849+K18283+K07376+K18154
