# Supplementary material for: Unlocking the genetic secrets of Dorper sheep: insights into wool shedding and hair follicle development
Source: Front Vet Sci. 2024 Dec 11;11:1489379. doi: 10.3389/fvets.2024.1489379 (PMC11670804; doi:10.3389/fvets.2024.1489379)
Supplement: Supplementary file 1 [file Data_Sheet_1.zip › Appendix Table/Table S8.xlsx]

## Sheet: Sheet1
Table S8 Gene and Transcript Statistics Related to HF Development.
id	symbol	Transcript	S1	S2	S3	N1	N2	N3
ncbi_100303604	KRT17	NM_001308600.1	1069.24	487.576	739.802	960.527	655.01	684.037
ncbi_100526798	KRT84	XM_004006329.4	20.01	2.386	7.95	17.8667	15.0433	6.71333
ncbi_101103024	TMEM79	XM_004002610.3	9.908	4.528	7.7	7.79	6.34333	6.33667
ncbi_101103800	ROCK2	XM_015094229.2	0.584	0.958	0.478	3.7	1.87	1.34667
ncbi_101105177	TGM3	XM_004014391.4	24.61	8.356	14.248	20.0233	17.7167	11.1233
ncbi_101105574	PRKCH	XM_027971916.1	3.914	1.472	2.236	3.83	2.87667	3.02333
ncbi_101105964	Ldb1	XM_012102831.3	2.342	3.04	2.862	1.65667	2.89	3.75
ncbi_101107196	RBPJ	XM_004009752.4	1.866	5.084	3.14	1.36667	3.2	2.12
ncbi_101107819	MSX2	XM_027979998.1	17.284	3.902	9.958	14.2	13.5267	9.72333
ncbi_101107975	SOX9	XM_027974011.1	2.272	0.812	2.254	1.11333	1.11333	1.25
ncbi_101108627	LOC101108627	XM_027962449.1	0.724	0.292	0.668	0.513333	0.5	0.49
ncbi_101108645	HOXC13	XM_015094610.2	17.702	1.956	10.152	16.21	12.6933	9.39667
ncbi_101111606	DBI	XM_004004750.4	265.39	99.062	187.902	226.637	247.353	140.24
ncbi_101113697	MYO7A	XM_027979568.1	0.196	0.528	0.182	0.136667	0.246667	0.163333
ncbi_101115001	ADAM9	XM_004021791.4	10.302	19.63	8.728	11.4733	11.4067	7.88333
ncbi_101115001	ADAM9	XR_003587124.1	3.086	7.362	3.786	3.98333	3.75333	3.56667
ncbi_101115142	ERRFI1	XM_015099237.2	0.886	2.16	1.316	1.01333	1.02667	1.50333
ncbi_101116039	LOC101116039	XM_027967507.1	2.518	0.368	1.738	2.15333	1.96333	1.18
ncbi_101116565	SMARCA4	XM_027969668.1	1.602	1.228	2.086	0.763333	1.13	2.48
ncbi_101116876	DKK1	XM_012102454.3	1.058	2.078	1.732	1.01667	0.896667	1.35667
ncbi_101118728	LRP4	XM_027979704.1	1.486	4.228	2.432	2.12333	1.25	3.23333
ncbi_101118914	DSG4	XM_027960837.1	20.9	1.838	7.574	18.4633	13.4033	6.01
ncbi_101119064	NGFR	XM_027974687.1	0.864	1.55	1.478	0.606667	0.816667	1.49667
ncbi_101121148	ZDHHC21	XM_012125926.3	6.924	3.258	4.29	6.81	4.89667	4.2
ncbi_101121148	ZDHHC21	XM_012125908.3	2.458	0.968	2.004	3.28	3.03667	2.52
ncbi_101121185	ALOX15B	XM_027974935.1	8.02	2.672	7.092	7.38	7.33667	7.7
ncbi_101121444	LAMA5	XM_027976973.1	2.782	3.918	4.68	1.64667	2.44667	4.38
ncbi_101121868	Trpv3	XM_027975121.1	0.898	0.266	0.706	0.893333	0.633333	0.85
ncbi_101122687	CBX7	XM_027968121.1	1.22	2.552	1.52	1.37	1.57333	2.01
ncbi_101123269	ANXA1	XM_004004305.3	316.13	212.966	214.182	463.327	417.053	262.427
ncbi_443032	SFN	NM_001009208.1	75.382	29.878	63.386	67.7733	51.0833	57.5033
ncbi_443171	SMAD4	NM_001267886.1	0.554	1.934	1.872	0.62	1.25667	3.07667
ncbi_654331	LOC654331	NM_001038014.1	1.094	0.304	0.842	1	0.79	0.783333
ncbi_654403	TXNIP	XM_004002420.4	313.052	558.142	262.968	382.04	355.58	339.12
ncbi_780482	FZD3	XM_004004440.4	6.06	2.816	4.406	6.89333	5.36667	5.32333
