# Supplementary material for: Unlocking the genetic secrets of Dorper sheep: insights into wool shedding and hair follicle development
Source: Front Vet Sci. 2024 Dec 11;11:1489379. doi: 10.3389/fvets.2024.1489379 (PMC11670804; doi:10.3389/fvets.2024.1489379)
Supplement: Supplementary file 1 [file Data_Sheet_1.zip › Appendix Table/Table S9.xlsx]

## Sheet: Guide
Table S9 Pattern Analysis Identifies Biological Process Terms Associated with Hair Follicle Development in Sheep.
Guide
1	0
2	1
3	2
4	3
5	4
6	5
7	6
8	7
9	8
10	9
Note:The 0-9 tables represent ten modules in sequence

## Sheet: 0
GO ID	Description	out (107)	All (12601)	pvalue	p.adjust	Genes
GO:0002279	mast cell activation involved in immune response	3	9	4.81812e-05	0.022611	ncbi_101103771;ncbi_101114907;ncbi_780504
GO:0045576	mast cell activation	3	9	4.81812e-05	0.022611	ncbi_101103771;ncbi_101114907;ncbi_780504
GO:0014831	gastro-intestinal system smooth muscle contraction	2	2	7.14355e-05	0.022611	ncbi_101103485;ncbi_101115391
GO:0002367	cytokine production involved in immune response	4	27	7.41952e-05	0.022611	ncbi_101103028;ncbi_101114907;ncbi_554263;ncbi_780504
GO:0061082	myeloid leukocyte cytokine production	3	11	9.34759e-05	0.0227894	ncbi_101114907;ncbi_554263;ncbi_780504
GO:0002274	myeloid leukocyte activation	5	57	0.000118464	0.0240679	ncbi_101103771;ncbi_101114907;ncbi_554257;ncbi_554263;ncbi_780504
GO:0030595	leukocyte chemotaxis	6	99	0.00019246	0.0335155	ncbi_101114243;ncbi_101114907;ncbi_101115874;ncbi_101118296;ncbi_101118552;ncbi_780504
GO:0060326	cell chemotaxis	6	104	0.000251859	0.038377	ncbi_101114243;ncbi_101114907;ncbi_101115874;ncbi_101118296;ncbi_101118552;ncbi_780504
GO:0002275	myeloid cell activation involved in immune response	3	20	0.000610871	0.0766723	ncbi_101103771;ncbi_101114907;ncbi_780504
GO:0050790	regulation of catalytic activity	19	992	0.000628977	0.0766723	ncbi_100147798;ncbi_101102581;ncbi_101102957;ncbi_101103028;ncbi_101107699;ncbi_101110423;ncbi_101110561;ncbi_101112448;ncbi_101114243;ncbi_101115874;ncbi_101116141;ncbi_101120081;ncbi_101122198;ncbi_101122440;ncbi_101123183;ncbi_443051;ncbi_554257;ncbi_554263;ncbi_780504
GO:0006952	defense response	14	625	0.000802269	0.088906	ncbi_100137067;ncbi_101103771;ncbi_101107699;ncbi_101114243;ncbi_101114907;ncbi_101115037;ncbi_101118296;ncbi_101118552;ncbi_101121072;ncbi_105603547;ncbi_105612575;ncbi_554257;ncbi_554263;ncbi_780504
GO:0050900	leukocyte migration	6	135	0.00100898	0.102495	ncbi_101114243;ncbi_101114907;ncbi_101115874;ncbi_101118296;ncbi_101118552;ncbi_780504
GO:0097205	renal filtration	2	8	0.00193454	0.156753	ncbi_101103485;ncbi_101115391
GO:0030162	regulation of proteolysis	8	271	0.0021447	0.156753	ncbi_101102957;ncbi_101107699;ncbi_101116141;ncbi_101120081;ncbi_101122471;ncbi_101123183;ncbi_114116989;ncbi_443051
GO:0065009	regulation of molecular function	22	1362	0.00216117	0.156753	ncbi_100147798;ncbi_101102581;ncbi_101102957;ncbi_101103028;ncbi_101107699;ncbi_101108520;ncbi_101109754;ncbi_101110423;ncbi_101110561;ncbi_101112448;ncbi_101114243;ncbi_101115874;ncbi_101116141;ncbi_101120081;ncbi_101121425;ncbi_101122198;ncbi_101122440;ncbi_101123183;ncbi_443051;ncbi_554257;ncbi_554263;ncbi_780504
GO:0051336	regulation of hydrolase activity	13	621	0.00227423	0.156753	ncbi_101102957;ncbi_101107699;ncbi_101110423;ncbi_101110561;ncbi_101112448;ncbi_101114243;ncbi_101115874;ncbi_101116141;ncbi_101120081;ncbi_101122198;ncbi_101122440;ncbi_101123183;ncbi_443051
GO:0052547	regulation of peptidase activity	6	164	0.00271629	0.156753	ncbi_101102957;ncbi_101107699;ncbi_101116141;ncbi_101120081;ncbi_101123183;ncbi_443051
GO:0080090	regulation of primary metabolic process	36	2730	0.00275535	0.156753	ncbi_100137067;ncbi_100147798;ncbi_100174984;ncbi_101102581;ncbi_101102957;ncbi_101103028;ncbi_101103485;ncbi_101107245;ncbi_101107699;ncbi_101107735;ncbi_101109754;ncbi_101110000;ncbi_101110561;ncbi_101113945;ncbi_101114243;ncbi_101115037;ncbi_101115927;ncbi_101115976;ncbi_101116141;ncbi_101116615;ncbi_101117134;ncbi_101117560;ncbi_101118296;ncbi_101118401;ncbi_101118552;ncbi_101119560;ncbi_1011…
GO:0043085	positive regulation of catalytic activity	9	352	0.00302824	0.156753	ncbi_101102581;ncbi_101102957;ncbi_101103028;ncbi_101107699;ncbi_101114243;ncbi_101123183;ncbi_554257;ncbi_554263;ncbi_780504
GO:0009595	detection of biotic stimulus	2	10	0.00307477	0.156753	ncbi_554257;ncbi_554263
GO:0032490	detection of molecule of bacterial origin	2	10	0.00307477	0.156753	ncbi_554257;ncbi_554263
GO:0098581	detection of external biotic stimulus	2	10	0.00307477	0.156753	ncbi_554257;ncbi_554263
GO:0002263	cell activation involved in immune response	4	71	0.0030862	0.156753	ncbi_101103771;ncbi_101114907;ncbi_554263;ncbi_780504
GO:0002366	leukocyte activation involved in immune response	4	71	0.0030862	0.156753	ncbi_101103771;ncbi_101114907;ncbi_554263;ncbi_780504
GO:0032268	regulation of cellular protein metabolic process	20	1232	0.00333749	0.158757	ncbi_100137067;ncbi_100147798;ncbi_100174984;ncbi_101102581;ncbi_101102957;ncbi_101103028;ncbi_101107699;ncbi_101109754;ncbi_101115037;ncbi_101116141;ncbi_101118296;ncbi_101118552;ncbi_101120081;ncbi_101122471;ncbi_101123183;ncbi_114116989;ncbi_443051;ncbi_554257;ncbi_554263;ncbi_780504
GO:0045860	positive regulation of protein kinase activity	6	172	0.00343857	0.158757	ncbi_101102581;ncbi_101102957;ncbi_101103028;ncbi_554257;ncbi_554263;ncbi_780504
GO:0051707	response to other organism	9	362	0.0036442	0.158757	ncbi_101103771;ncbi_101106932;ncbi_101107699;ncbi_101110000;ncbi_101114243;ncbi_101114907;ncbi_101118296;ncbi_554257;ncbi_554263
GO:0001816	cytokine production	9	363	0.00371085	0.158757	ncbi_101103028;ncbi_101103485;ncbi_101107699;ncbi_101114907;ncbi_101115391;ncbi_101118552;ncbi_554257;ncbi_554263;ncbi_780504
GO:0043207	response to external biotic stimulus	9	366	0.00391657	0.158757	ncbi_101103771;ncbi_101106932;ncbi_101107699;ncbi_101110000;ncbi_101114243;ncbi_101114907;ncbi_101118296;ncbi_554257;ncbi_554263
GO:0002440	production of molecular mediator of immune response	4	76	0.00394558	0.158757	ncbi_101103028;ncbi_101114907;ncbi_554263;ncbi_780504
GO:0006955	immune response	10	439	0.00410294	0.158757	ncbi_101103028;ncbi_101103771;ncbi_101114907;ncbi_101115037;ncbi_101118296;ncbi_101121425;ncbi_105603547;ncbi_554257;ncbi_554263;ncbi_780504
GO:0045861	negative regulation of proteolysis	5	126	0.0043554	0.158757	ncbi_101116141;ncbi_101120081;ncbi_101122471;ncbi_114116989;ncbi_443051
GO:0033674	positive regulation of kinase activity	6	181	0.0044125	0.158757	ncbi_101102581;ncbi_101102957;ncbi_101103028;ncbi_554257;ncbi_554263;ncbi_780504
GO:0010604	positive regulation of macromolecule metabolic process	14	753	0.00452314	0.158757	ncbi_101102581;ncbi_101102957;ncbi_101103028;ncbi_101107699;ncbi_101109754;ncbi_101114243;ncbi_101117560;ncbi_101118296;ncbi_101118552;ncbi_101123183;ncbi_105608645;ncbi_554257;ncbi_554263;ncbi_780504
GO:0048523	negative regulation of cellular process	23	1539	0.00455825	0.158757	ncbi_100137067;ncbi_100174984;ncbi_100526668;ncbi_101103028;ncbi_101103397;ncbi_101103485;ncbi_101107699;ncbi_101107735;ncbi_101110561;ncbi_101114233;ncbi_101114243;ncbi_101114907;ncbi_101115391;ncbi_101116141;ncbi_101117560;ncbi_101118552;ncbi_101120081;ncbi_101121425;ncbi_101122471;ncbi_101123183;ncbi_114116989;ncbi_443051;ncbi_554263
GO:0051246	regulation of protein metabolic process	20	1274	0.0048794	0.159052	ncbi_100137067;ncbi_100147798;ncbi_100174984;ncbi_101102581;ncbi_101102957;ncbi_101103028;ncbi_101107699;ncbi_101109754;ncbi_101115037;ncbi_101116141;ncbi_101118296;ncbi_101118552;ncbi_101120081;ncbi_101122471;ncbi_101123183;ncbi_114116989;ncbi_443051;ncbi_554257;ncbi_554263;ncbi_780504
GO:0001934	positive regulation of protein phosphorylation	9	380	0.004998	0.159052	ncbi_101102581;ncbi_101102957;ncbi_101103028;ncbi_101109754;ncbi_101118296;ncbi_101118552;ncbi_554257;ncbi_554263;ncbi_780504
GO:0009607	response to biotic stimulus	9	381	0.00508333	0.159052	ncbi_101103771;ncbi_101106932;ncbi_101107699;ncbi_101110000;ncbi_101114243;ncbi_101114907;ncbi_101118296;ncbi_554257;ncbi_554263
GO:0009620	response to fungus	2	13	0.00524177	0.159052	ncbi_101103771;ncbi_101114907
GO:0006939	smooth muscle contraction	3	42	0.00537327	0.159052	ncbi_101103028;ncbi_101103485;ncbi_101115391
GO:0051704	multi-organism process	18	1111	0.00555422	0.159052	ncbi_101102287;ncbi_101103771;ncbi_101103789;ncbi_101106932;ncbi_101107699;ncbi_101107880;ncbi_101110000;ncbi_101112958;ncbi_101114243;ncbi_101114907;ncbi_101115037;ncbi_101115707;ncbi_101117560;ncbi_101118296;ncbi_101121425;ncbi_554257;ncbi_554263;ncbi_780504
GO:0009893	positive regulation of metabolic process	17	1026	0.00566973	0.159052	ncbi_101102581;ncbi_101102957;ncbi_101103028;ncbi_101107699;ncbi_101109754;ncbi_101110000;ncbi_101114233;ncbi_101114243;ncbi_101117560;ncbi_101118296;ncbi_101118552;ncbi_101121425;ncbi_101123183;ncbi_105608645;ncbi_554257;ncbi_554263;ncbi_780504
GO:0031503	protein complex localization	3	43	0.00574101	0.159052	ncbi_101106932;ncbi_101107699;ncbi_554263
GO:0042990	regulation of transcription factor import into nucleus	3	43	0.00574101	0.159052	ncbi_101107699;ncbi_101114243;ncbi_554263
GO:0032270	positive regulation of cellular protein metabolic process	11	539	0.00599681	0.162273	ncbi_101102581;ncbi_101102957;ncbi_101103028;ncbi_101107699;ncbi_101109754;ncbi_101118296;ncbi_101118552;ncbi_101123183;ncbi_554257;ncbi_554263;ncbi_780504
GO:0042991	transcription factor import into nucleus	3	44	0.00612349	0.162273	ncbi_101107699;ncbi_101114243;ncbi_554263
GO:0051247	positive regulation of protein metabolic process	11	543	0.00632934	0.164159	ncbi_101102581;ncbi_101102957;ncbi_101103028;ncbi_101107699;ncbi_101109754;ncbi_101118296;ncbi_101118552;ncbi_101123183;ncbi_554257;ncbi_554263;ncbi_780504
GO:0031325	positive regulation of cellular metabolic process	15	871	0.00665599	0.166009	ncbi_101102581;ncbi_101102957;ncbi_101103028;ncbi_101107699;ncbi_101109754;ncbi_101110000;ncbi_101114243;ncbi_101117560;ncbi_101118296;ncbi_101118552;ncbi_101123183;ncbi_105608645;ncbi_554257;ncbi_554263;ncbi_780504
GO:0031401	positive regulation of protein modification process	10	471	0.00667304	0.166009	ncbi_101102581;ncbi_101102957;ncbi_101103028;ncbi_101109754;ncbi_101118296;ncbi_101118552;ncbi_101123183;ncbi_554257;ncbi_554263;ncbi_780504
GO:0010562	positive regulation of phosphorus metabolic process	10	475	0.00706702	0.168916	ncbi_101102581;ncbi_101102957;ncbi_101103028;ncbi_101109754;ncbi_101110000;ncbi_101118296;ncbi_101118552;ncbi_554257;ncbi_554263;ncbi_780504
GO:0045937	positive regulation of phosphate metabolic process	10	475	0.00706702	0.168916	ncbi_101102581;ncbi_101102957;ncbi_101103028;ncbi_101109754;ncbi_101110000;ncbi_101118296;ncbi_101118552;ncbi_554257;ncbi_554263;ncbi_780504
GO:0031323	regulation of cellular metabolic process	36	2896	0.00755993	0.175629	ncbi_100137067;ncbi_100147798;ncbi_100174984;ncbi_101102581;ncbi_101102957;ncbi_101103028;ncbi_101103485;ncbi_101107245;ncbi_101107699;ncbi_101107735;ncbi_101109754;ncbi_101110000;ncbi_101110561;ncbi_101113945;ncbi_101114243;ncbi_101115037;ncbi_101115927;ncbi_101115976;ncbi_101116141;ncbi_101116615;ncbi_101117134;ncbi_101117560;ncbi_101118296;ncbi_101118401;ncbi_101118552;ncbi_101119560;ncbi_1011…
GO:0003012	muscle system process	6	203	0.00763606	0.175629	ncbi_101103028;ncbi_101103485;ncbi_101110000;ncbi_101115391;ncbi_101116192;ncbi_101122471
GO:0001756	somitogenesis	1	1	0.00849139	0.178466	ncbi_101114233
GO:0002430	complement receptor mediated signaling pathway	1	1	0.00849139	0.178466	ncbi_101118296
GO:0014807	regulation of somitogenesis	1	1	0.00849139	0.178466	ncbi_101114233
GO:0032691	negative regulation of interleukin-1 beta production	1	1	0.00849139	0.178466	ncbi_101107699
GO:0061053	somite development	1	1	0.00849139	0.178466	ncbi_101114233
GO:0051347	positive regulation of transferase activity	6	212	0.0093515	0.193212	ncbi_101102581;ncbi_101102957;ncbi_101103028;ncbi_554257;ncbi_554263;ncbi_780504
GO:0098542	defense response to other organism	4	100	0.0103328	0.209929	ncbi_101114243;ncbi_101114907;ncbi_101118296;ncbi_554263
GO:0042327	positive regulation of phosphorylation	9	428	0.0105477	0.210782	ncbi_101102581;ncbi_101102957;ncbi_101103028;ncbi_101109754;ncbi_101118296;ncbi_101118552;ncbi_554257;ncbi_554263;ncbi_780504
GO:0043484	regulation of RNA splicing	3	56	0.0119114	0.234149	ncbi_101117560;ncbi_101118401;ncbi_105608645
GO:0034341	response to interferon-gamma	2	20	0.0122844	0.234149	ncbi_101115037;ncbi_105603547
GO:0006913	nucleocytoplasmic transport	6	225	0.0122933	0.234149	ncbi_101103789;ncbi_101107699;ncbi_101107735;ncbi_101114243;ncbi_101121425;ncbi_554263
GO:0051169	nuclear transport	6	229	0.0133166	0.242023	ncbi_101103789;ncbi_101107699;ncbi_101107735;ncbi_101114243;ncbi_101121425;ncbi_554263
GO:0045859	regulation of protein kinase activity	7	298	0.0134647	0.242023	ncbi_100147798;ncbi_101102581;ncbi_101102957;ncbi_101103028;ncbi_554257;ncbi_554263;ncbi_780504
GO:0045103	intermediate filament-based process	2	21	0.0135029	0.242023	ncbi_101103789;ncbi_101107880
GO:0045104	intermediate filament cytoskeleton organization	2	21	0.0135029	0.242023	ncbi_101103789;ncbi_101107880
GO:0010648	negative regulation of cell communication	8	372	0.0138219	0.242023	ncbi_100174984;ncbi_101103485;ncbi_101110561;ncbi_101114233;ncbi_101114907;ncbi_101115391;ncbi_101121425;ncbi_554263
GO:0002376	immune system process	18	1224	0.0144629	0.242023	ncbi_100147798;ncbi_101102957;ncbi_101103028;ncbi_101103771;ncbi_101107699;ncbi_101107735;ncbi_101114243;ncbi_101114907;ncbi_101115037;ncbi_101115874;ncbi_101116615;ncbi_101118296;ncbi_101118552;ncbi_101121425;ncbi_105603547;ncbi_554257;ncbi_554263;ncbi_780504
GO:0044093	positive regulation of molecular function	10	532	0.0148828	0.242023	ncbi_101102581;ncbi_101102957;ncbi_101103028;ncbi_101107699;ncbi_101109754;ncbi_101114243;ncbi_101123183;ncbi_554257;ncbi_554263;ncbi_780504
GO:0048869	cellular developmental process	28	2197	0.0149144	0.242023	ncbi_100137067;ncbi_100526668;ncbi_101102287;ncbi_101103397;ncbi_101103485;ncbi_101103789;ncbi_101106026;ncbi_101107735;ncbi_101109754;ncbi_101109808;ncbi_101111297;ncbi_101114233;ncbi_101115391;ncbi_101115445;ncbi_101115874;ncbi_101116141;ncbi_101116615;ncbi_101119560;ncbi_101120081;ncbi_101121072;ncbi_101121425;ncbi_101121640;ncbi_101122198;ncbi_101123082;ncbi_101123183;ncbi_114108681;ncbi_4434…
GO:0043280	positive regulation of cysteine-type endopeptidase activity involved in apoptotic process	3	61	0.0150017	0.242023	ncbi_101102957;ncbi_101107699;ncbi_101123183
GO:2001056	positive regulation of cysteine-type endopeptidase activity	3	61	0.0150017	0.242023	ncbi_101102957;ncbi_101107699;ncbi_101123183
GO:0030198	extracellular matrix organization	3	62	0.015669	0.242023	ncbi_101103485;ncbi_101109754;ncbi_101115391
GO:0032635	interleukin-6 production	2	23	0.0160898	0.242023	ncbi_101118552;ncbi_554257
GO:0032675	regulation of interleukin-6 production	2	23	0.0160898	0.242023	ncbi_101118552;ncbi_554257
GO:0010950	positive regulation of endopeptidase activity	3	63	0.0163528	0.242023	ncbi_101102957;ncbi_101107699;ncbi_101123183
GO:0009642	response to light intensity	1	2	0.0169113	0.242023	ncbi_114108681
GO:0035162	embryonic hemopoiesis	1	2	0.0169113	0.242023	ncbi_101107735
GO:0052551	response to defense-related nitric oxide production by other organism involved in symbiotic interaction	1	2	0.0169113	0.242023	ncbi_101110000
GO:0070426	positive regulation of nucleotide-binding oligomerization domain containing signaling pathway	1	2	0.0169113	0.242023	ncbi_554263
GO:0071623	negative regulation of granulocyte chemotaxis	1	2	0.0169113	0.242023	ncbi_101118552
GO:1901522	positive regulation of transcription from RNA polymerase II promoter involved in cellular response to chemical stimulus	1	2	0.0169113	0.242023	ncbi_101114243
GO:0022610	biological adhesion	13	795	0.0169849	0.242023	ncbi_100147798;ncbi_101103028;ncbi_101109808;ncbi_101113303;ncbi_101114226;ncbi_101114907;ncbi_101115445;ncbi_101116091;ncbi_101116141;ncbi_101116192;ncbi_101119185;ncbi_101120081;ncbi_780504
GO:0032637	interleukin-8 production	2	24	0.0174563	0.242023	ncbi_101118552;ncbi_554263
GO:0032677	regulation of interleukin-8 production	2	24	0.0174563	0.242023	ncbi_101118552;ncbi_554263
GO:0071705	nitrogen compound transport	7	314	0.0174717	0.242023	ncbi_101103789;ncbi_101107482;ncbi_101107699;ncbi_101107735;ncbi_101109152;ncbi_101114907;ncbi_554263
GO:0045321	leukocyte activation	8	393	0.0186318	0.252373	ncbi_100147798;ncbi_101103028;ncbi_101103771;ncbi_101114907;ncbi_101121425;ncbi_554257;ncbi_554263;ncbi_780504
GO:0019222	regulation of metabolic process	45	4043	0.0187429	0.252373	ncbi_100137067;ncbi_100147798;ncbi_100174984;ncbi_101102581;ncbi_101102957;ncbi_101103028;ncbi_101103485;ncbi_101105972;ncbi_101106932;ncbi_101107245;ncbi_101107699;ncbi_101107735;ncbi_101109754;ncbi_101110000;ncbi_101110423;ncbi_101110561;ncbi_101112448;ncbi_101113945;ncbi_101114233;ncbi_101114243;ncbi_101115037;ncbi_101115874;ncbi_101115927;ncbi_101115976;ncbi_101116141;ncbi_101116615;ncbi_1011…
GO:0045995	regulation of embryonic development	2	25	0.0188703	0.252373	ncbi_101103485;ncbi_101114233
GO:0043281	regulation of cysteine-type endopeptidase activity involved in apoptotic process	3	67	0.019254	0.252373	ncbi_101102957;ncbi_101107699;ncbi_101123183
GO:2000116	regulation of cysteine-type endopeptidase activity	3	67	0.019254	0.252373	ncbi_101102957;ncbi_101107699;ncbi_101123183
GO:0046822	regulation of nucleocytoplasmic transport	4	121	0.0195713	0.253802	ncbi_101107699;ncbi_101114243;ncbi_101121425;ncbi_554263
GO:0048585	negative regulation of response to stimulus	9	477	0.0200789	0.256604	ncbi_100174984;ncbi_101103485;ncbi_101107699;ncbi_101110561;ncbi_101114233;ncbi_101115391;ncbi_101118552;ncbi_101121425;ncbi_554263
GO:0032269	negative regulation of cellular protein metabolic process	7	325	0.0206748	0.256604	ncbi_100137067;ncbi_101116141;ncbi_101120081;ncbi_101122471;ncbi_114116989;ncbi_443051;ncbi_554263
GO:0010952	positive regulation of peptidase activity	3	69	0.0208045	0.256604	ncbi_101102957;ncbi_101107699;ncbi_101123183
GO:0042742	defense response to bacterium	3	70	0.0216048	0.256604	ncbi_101114907;ncbi_101118296;ncbi_554263
GO:0051345	positive regulation of hydrolase activity	4	125	0.0217641	0.256604	ncbi_101102957;ncbi_101107699;ncbi_101114243;ncbi_101123183
GO:0042345	regulation of NF-kappaB import into nucleus	2	27	0.0218374	0.256604	ncbi_101107699;ncbi_554263
GO:0042348	NF-kappaB import into nucleus	2	27	0.0218374	0.256604	ncbi_101107699;ncbi_554263
GO:0051254	positive regulation of RNA metabolic process	5	188	0.0219522	0.256604	ncbi_101107699;ncbi_101114243;ncbi_101117560;ncbi_105608645;ncbi_554263
GO:0006936	muscle contraction	4	127	0.0229148	0.256604	ncbi_101103028;ncbi_101103485;ncbi_101115391;ncbi_101116192
GO:0051248	negative regulation of protein metabolic process	7	332	0.0229151	0.256604	ncbi_100137067;ncbi_101116141;ncbi_101120081;ncbi_101122471;ncbi_114116989;ncbi_443051;ncbi_554263
GO:0050931	pigment cell differentiation	2	28	0.0233886	0.256604	ncbi_101102287;ncbi_780504
GO:0043549	regulation of kinase activity	7	334	0.023585	0.256604	ncbi_100147798;ncbi_101102581;ncbi_101102957;ncbi_101103028;ncbi_554257;ncbi_554263;ncbi_780504
GO:0010605	negative regulation of macromolecule metabolic process	10	576	0.0243909	0.256604	ncbi_100137067;ncbi_101107699;ncbi_101116141;ncbi_101117560;ncbi_101120081;ncbi_101121425;ncbi_101122471;ncbi_114116989;ncbi_443051;ncbi_554263
GO:0001932	regulation of protein phosphorylation	11	664	0.0252155	0.256604	ncbi_100137067;ncbi_100147798;ncbi_101102581;ncbi_101102957;ncbi_101103028;ncbi_101109754;ncbi_101118296;ncbi_101118552;ncbi_554257;ncbi_554263;ncbi_780504
GO:0016045	detection of bacterium	1	3	0.0252605	0.256604	ncbi_554257
GO:0030277	maintenance of gastrointestinal epithelium	1	3	0.0252605	0.256604	ncbi_554263
GO:0032692	negative regulation of interleukin-1 production	1	3	0.0252605	0.256604	ncbi_101107699
GO:0042494	detection of bacterial lipoprotein	1	3	0.0252605	0.256604	ncbi_554257
GO:0045992	negative regulation of embryonic development	1	3	0.0252605	0.256604	ncbi_101103485
GO:0070340	detection of bacterial lipopeptide	1	3	0.0252605	0.256604	ncbi_554257
GO:0070424	regulation of nucleotide-binding oligomerization domain containing signaling pathway	1	3	0.0252605	0.256604	ncbi_554263
GO:0071219	cellular response to molecule of bacterial origin	1	3	0.0252605	0.256604	ncbi_554257
GO:0071220	cellular response to bacterial lipoprotein	1	3	0.0252605	0.256604	ncbi_554257
GO:0071221	cellular response to bacterial lipopeptide	1	3	0.0252605	0.256604	ncbi_554257
GO:0090136	epithelial cell-cell adhesion	1	3	0.0252605	0.256604	ncbi_780504
GO:0098543	detection of other organism	1	3	0.0252605	0.256604	ncbi_554257
GO:0052548	regulation of endopeptidase activity	3	75	0.0258568	0.259272	ncbi_101102957;ncbi_101107699;ncbi_101123183
GO:0002237	response to molecule of bacterial origin	4	132	0.0259516	0.259272	ncbi_101107699;ncbi_101118296;ncbi_554257;ncbi_554263
GO:0045935	positive regulation of nucleobase-containing compound metabolic process	6	267	0.0261611	0.259272	ncbi_101107699;ncbi_101110000;ncbi_101114243;ncbi_101117560;ncbi_105608645;ncbi_554263
GO:0007155	cell adhesion	11	672	0.0272256	0.265556	ncbi_100147798;ncbi_101103028;ncbi_101113303;ncbi_101114226;ncbi_101114907;ncbi_101115445;ncbi_101116091;ncbi_101116141;ncbi_101116192;ncbi_101120081;ncbi_780504
GO:0045087	innate immune response	4	134	0.027231	0.265556	ncbi_101115037;ncbi_105603547;ncbi_554257;ncbi_554263
GO:0006029	proteoglycan metabolic process	2	31	0.0283031	0.267219	ncbi_101103485;ncbi_101115391
GO:0051173	positive regulation of nitrogen compound metabolic process	6	272	0.0283081	0.267219	ncbi_101107699;ncbi_101110000;ncbi_101114243;ncbi_101117560;ncbi_105608645;ncbi_554263
GO:0006954	inflammatory response	3	79	0.0295586	0.267219	ncbi_101107699;ncbi_105612575;ncbi_554263
GO:0048066	developmental pigmentation	2	32	0.0300255	0.267219	ncbi_101102287;ncbi_780504
GO:0043087	regulation of GTPase activity	6	276	0.0301075	0.267219	ncbi_101110423;ncbi_101110561;ncbi_101112448;ncbi_101115874;ncbi_101122198;ncbi_101122440
GO:0031324	negative regulation of cellular metabolic process	10	597	0.0302264	0.267219	ncbi_100137067;ncbi_101107699;ncbi_101116141;ncbi_101117560;ncbi_101120081;ncbi_101121425;ncbi_101122471;ncbi_114116989;ncbi_443051;ncbi_554263
GO:0006935	chemotaxis	7	352	0.0302326	0.267219	ncbi_101114243;ncbi_101114907;ncbi_101115874;ncbi_101118296;ncbi_101118552;ncbi_101123082;ncbi_780504
GO:0009967	positive regulation of signal transduction	7	352	0.0302326	0.267219	ncbi_101103485;ncbi_101114233;ncbi_101115391;ncbi_101118296;ncbi_101118552;ncbi_554257;ncbi_554263
GO:0009968	negative regulation of signal transduction	7	352	0.0302326	0.267219	ncbi_100174984;ncbi_101103485;ncbi_101110561;ncbi_101114233;ncbi_101115391;ncbi_101121425;ncbi_554263
GO:0042330	taxis	7	352	0.0302326	0.267219	ncbi_101114243;ncbi_101114907;ncbi_101115874;ncbi_101118296;ncbi_101118552;ncbi_101123082;ncbi_780504
GO:0030154	cell differentiation	24	1920	0.03042	0.267219	ncbi_100137067;ncbi_100526668;ncbi_101102287;ncbi_101103397;ncbi_101103485;ncbi_101106026;ncbi_101107735;ncbi_101109754;ncbi_101109808;ncbi_101111297;ncbi_101114233;ncbi_101115391;ncbi_101115445;ncbi_101116141;ncbi_101116615;ncbi_101119560;ncbi_101120081;ncbi_101121072;ncbi_101121425;ncbi_101121640;ncbi_101123082;ncbi_114108681;ncbi_443434;ncbi_780504
GO:0001819	positive regulation of cytokine production	5	206	0.0309577	0.267219	ncbi_101103485;ncbi_101107699;ncbi_101115391;ncbi_554257;ncbi_554263
GO:0010628	positive regulation of gene expression	5	206	0.0309577	0.267219	ncbi_101107699;ncbi_101114243;ncbi_101117560;ncbi_105608645;ncbi_554263
GO:0015849	organic acid transport	4	140	0.0312932	0.267219	ncbi_101105033;ncbi_101107482;ncbi_101109152;ncbi_105603547
GO:0008380	RNA splicing	4	141	0.0320031	0.267219	ncbi_101115037;ncbi_101117560;ncbi_101118401;ncbi_105608645
GO:0001568	blood vessel development	5	209	0.0326542	0.267219	ncbi_101103485;ncbi_101112958;ncbi_101114907;ncbi_101115445;ncbi_101121425
GO:0023057	negative regulation of signaling	7	358	0.0327044	0.267219	ncbi_100174984;ncbi_101103485;ncbi_101110561;ncbi_101114233;ncbi_101115391;ncbi_101121425;ncbi_554263
GO:0045862	positive regulation of proteolysis	3	83	0.0335256	0.267219	ncbi_101102957;ncbi_101107699;ncbi_101123183
GO:0002532	production of molecular mediator involved in inflammatory response	1	4	0.0335393	0.267219	ncbi_554263
GO:0006054	N-acetylneuraminate metabolic process	1	4	0.0335393	0.267219	ncbi_101104513
GO:0010715	regulation of extracellular matrix disassembly	1	4	0.0335393	0.267219	ncbi_101109754
GO:0032493	response to bacterial lipoprotein	1	4	0.0335393	0.267219	ncbi_554257
GO:0032735	positive regulation of interleukin-12 production	1	4	0.0335393	0.267219	ncbi_554263
GO:0032755	positive regulation of interleukin-6 production	1	4	0.0335393	0.267219	ncbi_554257
GO:0045852	pH elevation	1	4	0.0335393	0.267219	ncbi_105603547
GO:0052173	response to defenses of other organism involved in symbiotic interaction	1	4	0.0335393	0.267219	ncbi_101110000
GO:0052564	response to immune response of other organism involved in symbiotic interaction	1	4	0.0335393	0.267219	ncbi_101110000
GO:0070339	response to bacterial lipopeptide	1	4	0.0335393	0.267219	ncbi_554257
GO:0023056	positive regulation of signaling	7	370	0.0380479	0.301171	ncbi_101103485;ncbi_101114233;ncbi_101115391;ncbi_101118296;ncbi_101118552;ncbi_554257;ncbi_554263
GO:0051338	regulation of transferase activity	7	372	0.0389913	0.306648	ncbi_100147798;ncbi_101102581;ncbi_101102957;ncbi_101103028;ncbi_554257;ncbi_554263;ncbi_780504
GO:0048519	negative regulation of biological process	23	1869	0.039849	0.308433	ncbi_100137067;ncbi_100174984;ncbi_100526668;ncbi_101103028;ncbi_101103397;ncbi_101103485;ncbi_101107699;ncbi_101107735;ncbi_101110561;ncbi_101114233;ncbi_101114243;ncbi_101114907;ncbi_101115391;ncbi_101116141;ncbi_101117560;ncbi_101118552;ncbi_101120081;ncbi_101121425;ncbi_101122471;ncbi_101123183;ncbi_114116989;ncbi_443051;ncbi_554263
GO:1902531	regulation of intracellular signal transduction	11	716	0.0404081	0.308433	ncbi_101103028;ncbi_101103771;ncbi_101107699;ncbi_101117560;ncbi_101118296;ncbi_101118552;ncbi_101121425;ncbi_101123183;ncbi_554257;ncbi_554263;ncbi_780504
GO:0051239	regulation of multicellular organismal process	16	1182	0.0409541	0.308433	ncbi_100174984;ncbi_101103485;ncbi_101107699;ncbi_101107735;ncbi_101109754;ncbi_101114233;ncbi_101114907;ncbi_101115391;ncbi_101116192;ncbi_101116615;ncbi_101117560;ncbi_101118552;ncbi_101120081;ncbi_101122471;ncbi_554257;ncbi_554263
GO:0003014	renal system process	2	38	0.0411865	0.308433	ncbi_101103485;ncbi_101115391
GO:0009988	cell-cell recognition	2	38	0.0411865	0.308433	ncbi_101103028;ncbi_101115707
GO:0045944	positive regulation of transcription from RNA polymerase II promoter	2	38	0.0411865	0.308433	ncbi_101114243;ncbi_101117560
GO:0009605	response to external stimulus	13	902	0.0417399	0.308433	ncbi_101103771;ncbi_101106932;ncbi_101107699;ncbi_101110000;ncbi_101114243;ncbi_101114907;ncbi_101115874;ncbi_101118296;ncbi_101118552;ncbi_101123082;ncbi_554257;ncbi_554263;ncbi_780504
GO:0006656	phosphatidylcholine biosynthetic process	1	5	0.0417485	0.308433	ncbi_101113448
GO:0050432	catecholamine secretion	1	5	0.0417485	0.308433	ncbi_101114907
GO:0050433	regulation of catecholamine secretion	1	5	0.0417485	0.308433	ncbi_101114907
GO:0010647	positive regulation of cell communication	7	383	0.0444557	0.318307	ncbi_101103485;ncbi_101114233;ncbi_101115391;ncbi_101118296;ncbi_101118552;ncbi_554257;ncbi_554263
GO:0043122	regulation of I-kappaB kinase/NF-kappaB signaling	4	157	0.0446518	0.318307	ncbi_101103771;ncbi_101107699;ncbi_554257;ncbi_554263
GO:0043410	positive regulation of MAPK cascade	4	157	0.0446518	0.318307	ncbi_101118296;ncbi_101118552;ncbi_554257;ncbi_554263
GO:0045893	positive regulation of transcription, DNA-templated	4	157	0.0446518	0.318307	ncbi_101107699;ncbi_101114243;ncbi_101117560;ncbi_554263
GO:1902680	positive regulation of RNA biosynthetic process	4	157	0.0446518	0.318307	ncbi_101107699;ncbi_101114243;ncbi_101117560;ncbi_554263
GO:1903508	positive regulation of nucleic acid-templated transcription	4	157	0.0446518	0.318307	ncbi_101107699;ncbi_101114243;ncbi_101117560;ncbi_554263
GO:0046530	photoreceptor cell differentiation	2	40	0.0452034	0.320366	ncbi_101114233;ncbi_114108681
GO:0016477	cell migration	10	643	0.0463597	0.325592	ncbi_101103485;ncbi_101109754;ncbi_101114243;ncbi_101114907;ncbi_101115874;ncbi_101118296;ncbi_101118552;ncbi_101120081;ncbi_101123183;ncbi_780504
GO:0006950	response to stress	21	1696	0.0465345	0.325592	ncbi_100137067;ncbi_101103771;ncbi_101107699;ncbi_101107735;ncbi_101114243;ncbi_101114907;ncbi_101115037;ncbi_101115976;ncbi_101116192;ncbi_101117134;ncbi_101117560;ncbi_101118296;ncbi_101118401;ncbi_101118552;ncbi_101120281;ncbi_101121072;ncbi_105603547;ncbi_105612575;ncbi_554257;ncbi_554263;ncbi_780504
GO:0007249	I-kappaB kinase/NF-kappaB signaling	4	161	0.0481944	0.325592	ncbi_101103771;ncbi_101107699;ncbi_554257;ncbi_554263
GO:0010466	negative regulation of peptidase activity	3	96	0.0482184	0.325592	ncbi_101116141;ncbi_101120081;ncbi_443051
GO:0006508	proteolysis	10	649	0.0488274	0.325592	ncbi_101102957;ncbi_101104957;ncbi_101107699;ncbi_101116141;ncbi_101120081;ncbi_101121425;ncbi_101122471;ncbi_101123183;ncbi_114116989;ncbi_443051
GO:0002689	negative regulation of leukocyte chemotaxis	1	6	0.0498886	0.325592	ncbi_101118552
GO:0010870	positive regulation of receptor biosynthetic process	1	6	0.0498886	0.325592	ncbi_101117560
GO:0010934	macrophage cytokine production	1	6	0.0498886	0.325592	ncbi_554263
GO:0010935	regulation of macrophage cytokine production	1	6	0.0498886	0.325592	ncbi_554263
GO:0022617	extracellular matrix disassembly	1	6	0.0498886	0.325592	ncbi_101109754
GO:0032615	interleukin-12 production	1	6	0.0498886	0.325592	ncbi_554263
GO:0032655	regulation of interleukin-12 production	1	6	0.0498886	0.325592	ncbi_554263
GO:0032728	positive regulation of interferon-beta production	1	6	0.0498886	0.325592	ncbi_554263
GO:0044557	relaxation of smooth muscle	1	6	0.0498886	0.325592	ncbi_101110000
GO:0043062	extracellular structure organization	4	163	0.0500228	0.325592	ncbi_101103485;ncbi_101109754;ncbi_101115391;ncbi_101115445
GO:0001817	regulation of cytokine production	6	314	0.0510023	0.325592	ncbi_101103485;ncbi_101107699;ncbi_101115391;ncbi_101118552;ncbi_554257;ncbi_554263
GO:0003006	developmental process involved in reproduction	6	316	0.0522987	0.325592	ncbi_100526668;ncbi_101102287;ncbi_101103028;ncbi_101103789;ncbi_101115707;ncbi_780504
GO:0031328	positive regulation of cellular biosynthetic process	5	239	0.0528223	0.325592	ncbi_101107699;ncbi_101110000;ncbi_101114243;ncbi_101117560;ncbi_554263
GO:0050793	regulation of developmental process	15	1126	0.0530368	0.325592	ncbi_100526668;ncbi_101103397;ncbi_101103485;ncbi_101107735;ncbi_101109754;ncbi_101111297;ncbi_101114233;ncbi_101114907;ncbi_101115445;ncbi_101116615;ncbi_101120081;ncbi_101121425;ncbi_101123082;ncbi_101123183;ncbi_780504
GO:0090087	regulation of peptide transport	3	100	0.053279	0.325592	ncbi_101107699;ncbi_101114907;ncbi_554263
GO:0001944	vasculature development	5	240	0.0535965	0.325592	ncbi_101103485;ncbi_101112958;ncbi_101114907;ncbi_101115445;ncbi_101121425
GO:0032147	activation of protein kinase activity	3	101	0.0545827	0.325592	ncbi_101102957;ncbi_554263;ncbi_780504
GO:0060255	regulation of macromolecule metabolic process	36	3318	0.0557585	0.325592	ncbi_100137067;ncbi_100147798;ncbi_100174984;ncbi_101102581;ncbi_101102957;ncbi_101103028;ncbi_101103485;ncbi_101105972;ncbi_101106932;ncbi_101107245;ncbi_101107699;ncbi_101107735;ncbi_101109754;ncbi_101110561;ncbi_101113945;ncbi_101114243;ncbi_101115037;ncbi_101116141;ncbi_101116615;ncbi_101116656;ncbi_101117134;ncbi_101117560;ncbi_101118296;ncbi_101118401;ncbi_101118552;ncbi_101119560;ncbi_1011…
GO:0002526	acute inflammatory response	2	45	0.0558383	0.325592	ncbi_101107699;ncbi_105612575
GO:0009617	response to bacterium	5	244	0.0567594	0.325592	ncbi_101107699;ncbi_101114907;ncbi_101118296;ncbi_554257;ncbi_554263
GO:0048522	positive regulation of cellular process	20	1634	0.0571628	0.325592	ncbi_101102581;ncbi_101102957;ncbi_101103028;ncbi_101103485;ncbi_101106932;ncbi_101107699;ncbi_101109754;ncbi_101110000;ncbi_101111297;ncbi_101114233;ncbi_101114243;ncbi_101115391;ncbi_101117560;ncbi_101118296;ncbi_101118552;ncbi_101123183;ncbi_105608645;ncbi_554257;ncbi_554263;ncbi_780504
GO:0010614	negative regulation of cardiac muscle hypertrophy	1	7	0.0579602	0.325592	ncbi_101122471
GO:0010896	regulation of triglyceride catabolic process	1	7	0.0579602	0.325592	ncbi_101115927
GO:0014741	negative regulation of muscle hypertrophy	1	7	0.0579602	0.325592	ncbi_101122471
GO:0019433	triglyceride catabolic process	1	7	0.0579602	0.325592	ncbi_101115927
GO:0031958	corticosteroid receptor signaling pathway	1	7	0.0579602	0.325592	ncbi_101121425
GO:0032291	axon ensheathment in central nervous system	1	7	0.0579602	0.325592	ncbi_101121072
GO:0032608	interferon-beta production	1	7	0.0579602	0.325592	ncbi_554263
GO:0032648	regulation of interferon-beta production	1	7	0.0579602	0.325592	ncbi_554263
GO:0032731	positive regulation of interleukin-1 beta production	1	7	0.0579602	0.325592	ncbi_101107699
GO:0032732	positive regulation of interleukin-1 production	1	7	0.0579602	0.325592	ncbi_101107699
GO:0035872	nucleotide-binding domain, leucine rich repeat containing receptor signaling pathway	1	7	0.0579602	0.325592	ncbi_554263
GO:0046461	neutral lipid catabolic process	1	7	0.0579602	0.325592	ncbi_101115927
GO:0046464	acylglycerol catabolic process	1	7	0.0579602	0.325592	ncbi_101115927
GO:0046470	phosphatidylcholine metabolic process	1	7	0.0579602	0.325592	ncbi_101113448
GO:0050994	regulation of lipid catabolic process	1	7	0.0579602	0.325592	ncbi_101115927
GO:0070391	response to lipoteichoic acid	1	7	0.0579602	0.325592	ncbi_554263
GO:0070423	nucleotide-binding oligomerization domain containing signaling pathway	1	7	0.0579602	0.325592	ncbi_554263
GO:0071216	cellular response to biotic stimulus	1	7	0.0579602	0.325592	ncbi_554257
GO:1903053	regulation of extracellular matrix organization	1	7	0.0579602	0.325592	ncbi_101109754
GO:1902533	positive regulation of intracellular signal transduction	4	172	0.058718	0.326686	ncbi_101118296;ncbi_101118552;ncbi_554257;ncbi_554263
GO:1903649	regulation of cytoplasmic transport	4	172	0.058718	0.326686	ncbi_101107699;ncbi_101114243;ncbi_101121425;ncbi_554263
GO:0001775	cell activation	8	494	0.0589589	0.326686	ncbi_100147798;ncbi_101103028;ncbi_101103771;ncbi_101114907;ncbi_101121425;ncbi_554257;ncbi_554263;ncbi_780504
GO:0042325	regulation of phosphorylation	11	766	0.0601933	0.332017	ncbi_100137067;ncbi_100147798;ncbi_101102581;ncbi_101102957;ncbi_101103028;ncbi_101109754;ncbi_101118296;ncbi_101118552;ncbi_554257;ncbi_554263;ncbi_780504
GO:0048870	cell motility	11	771	0.0624736	0.338874	ncbi_101103485;ncbi_101109754;ncbi_101114243;ncbi_101114907;ncbi_101115445;ncbi_101115874;ncbi_101118296;ncbi_101118552;ncbi_101120081;ncbi_101123183;ncbi_780504
GO:0051674	localization of cell	11	771	0.0624736	0.338874	ncbi_101103485;ncbi_101109754;ncbi_101114243;ncbi_101114907;ncbi_101115445;ncbi_101115874;ncbi_101118296;ncbi_101118552;ncbi_101120081;ncbi_101123183;ncbi_780504
GO:0043473	pigmentation	2	48	0.0625977	0.338874	ncbi_101102287;ncbi_780504
GO:0051346	negative regulation of hydrolase activity	3	107	0.0627228	0.338874	ncbi_101116141;ncbi_101120081;ncbi_443051
GO:0032870	cellular response to hormone stimulus	4	176	0.0628264	0.338874	ncbi_100174984;ncbi_101116615;ncbi_101121425;ncbi_780504
GO:0002573	myeloid leukocyte differentiation	3	108	0.0641316	0.339897	ncbi_101107735;ncbi_101116615;ncbi_780504
GO:0042306	regulation of protein import into nucleus	3	108	0.0641316	0.339897	ncbi_101107699;ncbi_101114243;ncbi_554263
GO:1900180	regulation of protein localization to nucleus	3	108	0.0641316	0.339897	ncbi_101107699;ncbi_101114243;ncbi_554263
GO:1904589	regulation of protein import	3	108	0.0641316	0.339897	ncbi_101107699;ncbi_101114243;ncbi_554263
GO:0002688	regulation of leukocyte chemotaxis	2	49	0.0649098	0.34217	ncbi_101114243;ncbi_101118552
GO:0070887	cellular response to chemical stimulus	10	685	0.0655057	0.34217	ncbi_100174984;ncbi_101103485;ncbi_101114243;ncbi_101114907;ncbi_101115874;ncbi_101116615;ncbi_101118296;ncbi_101118552;ncbi_101121425;ncbi_780504
GO:1903533	regulation of protein targeting	3	109	0.065555	0.34217	ncbi_101107699;ncbi_101114243;ncbi_554263
GO:0046503	glycerolipid catabolic process	1	8	0.0659639	0.34217	ncbi_101115927
GO:0051937	catecholamine transport	1	8	0.0659639	0.34217	ncbi_101114907
GO:0008284	positive regulation of cell proliferation	4	180	0.0670832	0.344446	ncbi_101109754;ncbi_101118296;ncbi_101118552;ncbi_554263
GO:0002252	immune effector process	6	337	0.067131	0.344446	ncbi_101103771;ncbi_101107699;ncbi_101114243;ncbi_101114907;ncbi_554263;ncbi_780504
GO:0006865	amino acid transport	2	50	0.0672504	0.344446	ncbi_101107482;ncbi_101109152
GO:0098609	cell-cell adhesion	7	424	0.0690694	0.34924	ncbi_100147798;ncbi_101103028;ncbi_101113303;ncbi_101115445;ncbi_101116091;ncbi_101116192;ncbi_780504
GO:0040011	locomotion	13	975	0.0691527	0.34924	ncbi_101103485;ncbi_101109754;ncbi_101114243;ncbi_101114907;ncbi_101115445;ncbi_101115874;ncbi_101118296;ncbi_101118552;ncbi_101120081;ncbi_101120281;ncbi_101123082;ncbi_101123183;ncbi_780504
GO:0072594	establishment of protein localization to organelle	4	182	0.0692667	0.34924	ncbi_101107699;ncbi_101114243;ncbi_101121425;ncbi_554263
GO:0044767	single-organism developmental process	34	3157	0.0694363	0.34924	ncbi_100137067;ncbi_100526668;ncbi_101102287;ncbi_101103028;ncbi_101103397;ncbi_101103485;ncbi_101103789;ncbi_101106026;ncbi_101107735;ncbi_101107880;ncbi_101108869;ncbi_101109754;ncbi_101109808;ncbi_101111297;ncbi_101112958;ncbi_101114233;ncbi_101114907;ncbi_101115391;ncbi_101115445;ncbi_101115874;ncbi_101116141;ncbi_101116615;ncbi_101119560;ncbi_101120081;ncbi_101121072;ncbi_101121425;ncbi_1011…
GO:0030278	regulation of ossification	2	51	0.0696188	0.34924	ncbi_101109754;ncbi_101116615
GO:0000375	RNA splicing, via transesterification reactions	3	114	0.072888	0.354663	ncbi_101115037;ncbi_101117560;ncbi_101118401
GO:0000377	RNA splicing, via transesterification reactions with bulged adenosine as nucleophile	3	114	0.072888	0.354663	ncbi_101115037;ncbi_101117560;ncbi_101118401
GO:0006623	protein targeting to vacuole	1	9	0.0739002	0.354663	ncbi_101121425
GO:0006749	glutathione metabolic process	1	9	0.0739002	0.354663	ncbi_101102474
GO:0010761	fibroblast migration	1	9	0.0739002	0.354663	ncbi_101109754
GO:0010762	regulation of fibroblast migration	1	9	0.0739002	0.354663	ncbi_101109754
GO:0034314	Arp2/3 complex-mediated actin nucleation	1	9	0.0739002	0.354663	ncbi_101106932
GO:0042508	tyrosine phosphorylation of Stat1 protein	1	9	0.0739002	0.354663	ncbi_780504
GO:0042510	regulation of tyrosine phosphorylation of Stat1 protein	1	9	0.0739002	0.354663	ncbi_780504
GO:0051952	regulation of amine transport	1	9	0.0739002	0.354663	ncbi_101114907
GO:0072666	establishment of protein localization to vacuole	1	9	0.0739002	0.354663	ncbi_101121425
GO:0071621	granulocyte chemotaxis	2	54	0.0768843	0.365502	ncbi_101118296;ncbi_101118552
GO:0006468	protein phosphorylation	11	801	0.0773563	0.365502	ncbi_100137067;ncbi_100147798;ncbi_101102581;ncbi_101102957;ncbi_101103028;ncbi_101109754;ncbi_101118296;ncbi_101118552;ncbi_554257;ncbi_554263;ncbi_780504
GO:0030522	intracellular receptor signaling pathway	3	117	0.0774569	0.365502	ncbi_100174984;ncbi_101121425;ncbi_554263
GO:0019220	regulation of phosphate metabolic process	12	897	0.0776952	0.365502	ncbi_100137067;ncbi_100147798;ncbi_101102581;ncbi_101102957;ncbi_101103028;ncbi_101109754;ncbi_101110000;ncbi_101118296;ncbi_101118552;ncbi_554257;ncbi_554263;ncbi_780504
GO:0006405	RNA export from nucleus	2	55	0.0793576	0.365502	ncbi_101103789;ncbi_101107735
GO:0051174	regulation of phosphorus metabolic process	12	902	0.0802347	0.365502	ncbi_100137067;ncbi_100147798;ncbi_101102581;ncbi_101102957;ncbi_101103028;ncbi_101109754;ncbi_101110000;ncbi_101118296;ncbi_101118552;ncbi_554257;ncbi_554263;ncbi_780504
GO:0006928	movement of cell or subcellular component	13	1001	0.0812883	0.365502	ncbi_101103485;ncbi_101109754;ncbi_101114243;ncbi_101114907;ncbi_101115445;ncbi_101115874;ncbi_101116192;ncbi_101118296;ncbi_101118552;ncbi_101120081;ncbi_101123082;ncbi_101123183;ncbi_780504
GO:0006775	fat-soluble vitamin metabolic process	1	10	0.0817697	0.365502	ncbi_100526668
GO:0010869	regulation of receptor biosynthetic process	1	10	0.0817697	0.365502	ncbi_101117560
GO:0015837	amine transport	1	10	0.0817697	0.365502	ncbi_101114907
GO:0032760	positive regulation of tumor necrosis factor production	1	10	0.0817697	0.365502	ncbi_554263
GO:0042992	negative regulation of transcription factor import into nucleus	1	10	0.0817697	0.365502	ncbi_101114243
GO:0050918	positive chemotaxis	1	10	0.0817697	0.365502	ncbi_101114243
GO:0050926	regulation of positive chemotaxis	1	10	0.0817697	0.365502	ncbi_101114243
GO:0050927	positive regulation of positive chemotaxis	1	10	0.0817697	0.365502	ncbi_101114243
GO:1903557	positive regulation of tumor necrosis factor superfamily cytokine production	1	10	0.0817697	0.365502	ncbi_554263
GO:0051168	nuclear export	2	56	0.0818556	0.365502	ncbi_101103789;ncbi_101107735
GO:0097529	myeloid leukocyte migration	2	56	0.0818556	0.365502	ncbi_101118296;ncbi_101118552
GO:0097530	granulocyte migration	2	56	0.0818556	0.365502	ncbi_101118296;ncbi_101118552
GO:0048518	positive regulation of biological process	23	2021	0.0825062	0.365894	ncbi_100137067;ncbi_101102581;ncbi_101102957;ncbi_101103028;ncbi_101103485;ncbi_101106932;ncbi_101107699;ncbi_101109754;ncbi_101110000;ncbi_101111297;ncbi_101114233;ncbi_101114243;ncbi_101114907;ncbi_101115391;ncbi_101117560;ncbi_101118296;ncbi_101118552;ncbi_101121425;ncbi_101123183;ncbi_105608645;ncbi_554257;ncbi_554263;ncbi_780504
GO:0031347	regulation of defense response	5	273	0.082844	0.365894	ncbi_100137067;ncbi_101107699;ncbi_101114243;ncbi_554257;ncbi_554263
GO:0043408	regulation of MAPK cascade	5	273	0.082844	0.365894	ncbi_101118296;ncbi_101118552;ncbi_554257;ncbi_554263;ncbi_780504
GO:0048584	positive regulation of response to stimulus	9	626	0.0844459	0.371623	ncbi_100137067;ncbi_101103485;ncbi_101114233;ncbi_101114243;ncbi_101115391;ncbi_101118296;ncbi_101118552;ncbi_554257;ncbi_554263
GO:0031399	regulation of protein modification process	12	912	0.0854724	0.374787	ncbi_100137067;ncbi_100147798;ncbi_101102581;ncbi_101102957;ncbi_101103028;ncbi_101109754;ncbi_101118296;ncbi_101118552;ncbi_101123183;ncbi_554257;ncbi_554263;ncbi_780504
GO:0015833	peptide transport	3	123	0.0869617	0.378594	ncbi_101107699;ncbi_101114907;ncbi_554263
GO:0098742	cell-cell adhesion via plasma-membrane adhesion molecules	3	123	0.0869617	0.378594	ncbi_101113303;ncbi_101116091;ncbi_101116192
GO:0007186	G-protein coupled receptor signaling pathway	5	279	0.0889224	0.380924	ncbi_101110561;ncbi_101112183;ncbi_101112958;ncbi_101115976;ncbi_105603547
GO:0022603	regulation of anatomical structure morphogenesis	7	451	0.0890271	0.380924	ncbi_101103485;ncbi_101114233;ncbi_101114907;ncbi_101115445;ncbi_101121425;ncbi_101123183;ncbi_780504
GO:0006582	melanin metabolic process	1	11	0.089573	0.380924	ncbi_101102287
GO:0010226	response to lithium ion	1	11	0.089573	0.380924	ncbi_100137067
GO:0022600	digestive system process	1	11	0.089573	0.380924	ncbi_554263
GO:0032800	receptor biosynthetic process	1	11	0.089573	0.380924	ncbi_101117560
GO:0002682	regulation of immune system process	9	634	0.0896844	0.380924	ncbi_101103028;ncbi_101107735;ncbi_101114243;ncbi_101116615;ncbi_101118296;ncbi_101118552;ncbi_554257;ncbi_554263;ncbi_780504
GO:0042886	amide transport	3	126	0.0918915	0.385135	ncbi_101107699;ncbi_101114907;ncbi_554263
GO:0043065	positive regulation of apoptotic process	3	126	0.0918915	0.385135	ncbi_101102957;ncbi_101107699;ncbi_101123183
GO:0051241	negative regulation of multicellular organismal process	5	283	0.0931014	0.385135	ncbi_101103485;ncbi_101107699;ncbi_101107735;ncbi_101122471;ncbi_554263
GO:0043068	positive regulation of programmed cell death	3	127	0.0935603	0.385135	ncbi_101102957;ncbi_101107699;ncbi_101123183
GO:0010557	positive regulation of macromolecule biosynthetic process	4	203	0.0943523	0.385135	ncbi_101107699;ncbi_101114243;ncbi_101117560;ncbi_554263
GO:0032496	response to lipopolysaccharide	2	61	0.0946961	0.385135	ncbi_101107699;ncbi_554263
GO:0009755	hormone-mediated signaling pathway	3	128	0.0952417	0.385135	ncbi_100174984;ncbi_101116615;ncbi_101121425
GO:0032502	developmental process	35	3356	0.0954614	0.385135	ncbi_100137067;ncbi_100526668;ncbi_101102287;ncbi_101103028;ncbi_101103397;ncbi_101103485;ncbi_101103789;ncbi_101106026;ncbi_101107735;ncbi_101107880;ncbi_101108869;ncbi_101109754;ncbi_101109808;ncbi_101111297;ncbi_101112958;ncbi_101114233;ncbi_101114907;ncbi_101115391;ncbi_101115445;ncbi_101115707;ncbi_101115874;ncbi_101116141;ncbi_101116615;ncbi_101119560;ncbi_101120081;ncbi_101121072;ncbi_1011…
GO:0016482	cytoplasmic transport	6	372	0.0968	0.385135	ncbi_101103789;ncbi_101107699;ncbi_101107735;ncbi_101114243;ncbi_101121425;ncbi_554263
GO:0098602	single organism cell adhesion	6	372	0.0968	0.385135	ncbi_100147798;ncbi_101103028;ncbi_101114226;ncbi_101115445;ncbi_101116192;ncbi_780504
GO:0032101	regulation of response to external stimulus	4	205	0.0969404	0.385135	ncbi_101107699;ncbi_101114243;ncbi_101118552;ncbi_554263
GO:0002686	negative regulation of leukocyte migration	1	12	0.0973105	0.385135	ncbi_101118552
GO:0007586	digestion	1	12	0.0973105	0.385135	ncbi_554263
GO:0015844	monoamine transport	1	12	0.0973105	0.385135	ncbi_101114907
GO:0035637	multicellular organismal signaling	1	12	0.0973105	0.385135	ncbi_101116192
GO:0050691	regulation of defense response to virus by host	1	12	0.0973105	0.385135	ncbi_101114243
GO:0061337	cardiac conduction	1	12	0.0973105	0.385135	ncbi_101116192
GO:0072665	protein localization to vacuole	1	12	0.0973105	0.385135	ncbi_101121425
GO:0086002	cardiac muscle cell action potential involved in contraction	1	12	0.0973105	0.385135	ncbi_101116192
GO:0086003	cardiac muscle cell contraction	1	12	0.0973105	0.385135	ncbi_101116192
GO:0086065	cell communication involved in cardiac conduction	1	12	0.0973105	0.385135	ncbi_101116192
GO:0033157	regulation of intracellular protein transport	3	130	0.0986416	0.38914	ncbi_101107699;ncbi_101114243;ncbi_554263
GO:0009966	regulation of signal transduction	16	1338	0.0998545	0.391358	ncbi_100174984;ncbi_101103028;ncbi_101103485;ncbi_101103771;ncbi_101107699;ncbi_101110561;ncbi_101114233;ncbi_101115391;ncbi_101117560;ncbi_101118296;ncbi_101118552;ncbi_101121425;ncbi_101123183;ncbi_554257;ncbi_554263;ncbi_780504
GO:0016310	phosphorylation	12	939	0.100676	0.391358	ncbi_100137067;ncbi_100147798;ncbi_101102581;ncbi_101102957;ncbi_101103028;ncbi_101108592;ncbi_101109754;ncbi_101118296;ncbi_101118552;ncbi_554257;ncbi_554263;ncbi_780504
GO:0009891	positive regulation of biosynthetic process	5	291	0.101759	0.391358	ncbi_101107699;ncbi_101110000;ncbi_101114243;ncbi_101117560;ncbi_554263
GO:0002224	toll-like receptor signaling pathway	2	64	0.102661	0.391358	ncbi_554257;ncbi_554263
GO:0002761	regulation of myeloid leukocyte differentiation	2	64	0.102661	0.391358	ncbi_101107735;ncbi_101116615
GO:0008037	cell recognition	2	64	0.102661	0.391358	ncbi_101103028;ncbi_101115707
GO:0008272	sulfate transport	1	13	0.104983	0.391358	ncbi_105603547
GO:0010669	epithelial structure maintenance	1	13	0.104983	0.391358	ncbi_554263
GO:0010984	regulation of lipoprotein particle clearance	1	13	0.104983	0.391358	ncbi_101117560
GO:0014821	phasic smooth muscle contraction	1	13	0.104983	0.391358	ncbi_101103028
GO:0035282	segmentation	1	13	0.104983	0.391358	ncbi_101114233
GO:0042308	negative regulation of protein import into nucleus	1	13	0.104983	0.391358	ncbi_101114243
GO:0048521	negative regulation of behavior	1	13	0.104983	0.391358	ncbi_101118552
GO:0050922	negative regulation of chemotaxis	1	13	0.104983	0.391358	ncbi_101118552
GO:0090317	negative regulation of intracellular protein transport	1	13	0.104983	0.391358	ncbi_101114243
GO:1900181	negative regulation of protein localization to nucleus	1	13	0.104983	0.391358	ncbi_101114243
GO:1903828	negative regulation of cellular protein localization	1	13	0.104983	0.391358	ncbi_101114243
GO:1904590	negative regulation of protein import	1	13	0.104983	0.391358	ncbi_101114243
GO:0002685	regulation of leukocyte migration	2	65	0.105356	0.39155	ncbi_101114243;ncbi_101118552
GO:0046942	carboxylic acid transport	3	135	0.107353	0.397761	ncbi_101107482;ncbi_101109152;ncbi_105603547
GO:0010942	positive regulation of cell death	3	136	0.109131	0.402949	ncbi_101102957;ncbi_101107699;ncbi_101123183
GO:0006606	protein import into nucleus	3	137	0.11092	0.402949	ncbi_101107699;ncbi_101114243;ncbi_554263
GO:0017038	protein import	3	137	0.11092	0.402949	ncbi_101107699;ncbi_101114243;ncbi_554263
GO:0044744	protein targeting to nucleus	3	137	0.11092	0.402949	ncbi_101107699;ncbi_101114243;ncbi_554263
GO:1902593	single-organism nuclear import	3	137	0.11092	0.402949	ncbi_101107699;ncbi_101114243;ncbi_554263
GO:0023051	regulation of signaling	17	1463	0.111145	0.402949	ncbi_100174984;ncbi_101103028;ncbi_101103485;ncbi_101103771;ncbi_101107699;ncbi_101110561;ncbi_101114233;ncbi_101114907;ncbi_101115391;ncbi_101117560;ncbi_101118296;ncbi_101118552;ncbi_101121425;ncbi_101123183;ncbi_554257;ncbi_554263;ncbi_780504
GO:0000165	MAPK cascade	5	300	0.111965	0.402949	ncbi_101118296;ncbi_101118552;ncbi_554257;ncbi_554263;ncbi_780504
GO:0023014	signal transduction by protein phosphorylation	5	300	0.111965	0.402949	ncbi_101118296;ncbi_101118552;ncbi_554257;ncbi_554263;ncbi_780504
GO:0003333	amino acid transmembrane transport	1	14	0.112591	0.402949	ncbi_101109152
GO:0006577	amino-acid betaine metabolic process	1	14	0.112591	0.402949	ncbi_443434
GO:0032232	negative regulation of actin filament bundle assembly	1	14	0.112591	0.402949	ncbi_101123183
GO:0051170	nuclear import	3	138	0.11272	0.402949	ncbi_101107699;ncbi_101114243;ncbi_554263
GO:0051147	regulation of muscle cell differentiation	2	69	0.116322	0.413683	ncbi_101103397;ncbi_101123082
GO:0044703	multi-organism reproductive process	6	392	0.116463	0.413683	ncbi_101102287;ncbi_101103789;ncbi_101107880;ncbi_101112958;ncbi_101115707;ncbi_780504
GO:0009416	response to light stimulus	3	141	0.118188	0.413683	ncbi_100174984;ncbi_101121425;ncbi_114108681
GO:0050920	regulation of chemotaxis	2	70	0.119108	0.413683	ncbi_101114243;ncbi_101118552
GO:0034504	protein localization to nucleus	3	142	0.120033	0.413683	ncbi_101107699;ncbi_101114243;ncbi_554263
GO:0010543	regulation of platelet activation	1	15	0.120134	0.413683	ncbi_554263
GO:0032757	positive regulation of interleukin-8 production	1	15	0.120134	0.413683	ncbi_554263
GO:0033762	response to glucagon	1	15	0.120134	0.413683	ncbi_101115976
GO:0042506	tyrosine phosphorylation of Stat5 protein	1	15	0.120134	0.413683	ncbi_780504
GO:0042522	regulation of tyrosine phosphorylation of Stat5 protein	1	15	0.120134	0.413683	ncbi_780504
GO:0050663	cytokine secretion	1	15	0.120134	0.413683	ncbi_101107699
GO:0051148	negative regulation of muscle cell differentiation	1	15	0.120134	0.413683	ncbi_101103397
GO:0090207	regulation of triglyceride metabolic process	1	15	0.120134	0.413683	ncbi_101115927
GO:0032640	tumor necrosis factor production	2	71	0.12191	0.418178	ncbi_101118552;ncbi_554263
GO:0010646	regulation of cell communication	17	1485	0.122755	0.418178	ncbi_100174984;ncbi_101103028;ncbi_101103485;ncbi_101103771;ncbi_101107699;ncbi_101110561;ncbi_101114233;ncbi_101114907;ncbi_101115391;ncbi_101117560;ncbi_101118296;ncbi_101118552;ncbi_101121425;ncbi_101123183;ncbi_554257;ncbi_554263;ncbi_780504
GO:0009892	negative regulation of metabolic process	10	777	0.123369	0.418178	ncbi_100137067;ncbi_101107699;ncbi_101116141;ncbi_101117560;ncbi_101120081;ncbi_101121425;ncbi_101122471;ncbi_114116989;ncbi_443051;ncbi_554263
GO:0044092	negative regulation of molecular function	5	312	0.126315	0.418178	ncbi_101107699;ncbi_101114243;ncbi_101116141;ncbi_101120081;ncbi_443051
GO:0032386	regulation of intracellular transport	4	227	0.127531	0.418178	ncbi_101107699;ncbi_101114243;ncbi_101121425;ncbi_554263
GO:0045216	cell-cell junction organization	2	73	0.127563	0.418178	ncbi_101103028;ncbi_101123183
GO:0071706	tumor necrosis factor superfamily cytokine production	2	73	0.127563	0.418178	ncbi_101118552;ncbi_554263
GO:0003407	neural retina development	1	16	0.127615	0.418178	ncbi_114108681
GO:0007045	cell-substrate adherens junction assembly	1	16	0.127615	0.418178	ncbi_101123183
GO:0007052	mitotic spindle organization	1	16	0.127615	0.418178	ncbi_101102581
GO:0017145	stem cell division	1	16	0.127615	0.418178	ncbi_101107735
GO:0030004	cellular monovalent inorganic cation homeostasis	1	16	0.127615	0.418178	ncbi_105603547
GO:0030641	regulation of cellular pH	1	16	0.127615	0.418178	ncbi_105603547
GO:0032481	positive regulation of type I interferon production	1	16	0.127615	0.418178	ncbi_554263
GO:0034332	adherens junction organization	1	16	0.127615	0.418178	ncbi_101123183
GO:0034333	adherens junction assembly	1	16	0.127615	0.418178	ncbi_101123183
GO:0051224	negative regulation of protein transport	1	16	0.127615	0.418178	ncbi_101114243
GO:1904950	negative regulation of establishment of protein localization	1	16	0.127615	0.418178	ncbi_101114243
GO:0016337	single organismal cell-cell adhesion	5	314	0.128787	0.420488	ncbi_100147798;ncbi_101103028;ncbi_101115445;ncbi_101116192;ncbi_780504
GO:0002764	immune response-regulating signaling pathway	4	228	0.129009	0.420488	ncbi_101118296;ncbi_554257;ncbi_554263;ncbi_780504
GO:0007281	germ cell development	2	74	0.130413	0.42393	ncbi_101102287;ncbi_780504
GO:1903827	regulation of cellular protein localization	3	149	0.133238	0.427542	ncbi_101107699;ncbi_101114243;ncbi_554263
GO:0030518	intracellular steroid hormone receptor signaling pathway	2	75	0.133278	0.427542	ncbi_100174984;ncbi_101121425
GO:0034329	cell junction assembly	2	75	0.133278	0.427542	ncbi_101103028;ncbi_101123183
GO:0043401	steroid hormone mediated signaling pathway	2	75	0.133278	0.427542	ncbi_100174984;ncbi_101121425
GO:0007613	memory	1	17	0.135032	0.427542	ncbi_101120281
GO:0009648	photoperiodism	1	17	0.135032	0.427542	ncbi_100174984
GO:0043489	RNA stabilization	1	17	0.135032	0.427542	ncbi_101115037
GO:0048255	mRNA stabilization	1	17	0.135032	0.427542	ncbi_101115037
GO:0060048	cardiac muscle contraction	1	17	0.135032	0.427542	ncbi_101116192
GO:0090075	relaxation of muscle	1	17	0.135032	0.427542	ncbi_101110000
GO:0002221	pattern recognition receptor signaling pathway	2	76	0.136157	0.428876	ncbi_554257;ncbi_554263
GO:0050795	regulation of behavior	2	76	0.136157	0.428876	ncbi_101114243;ncbi_101118552
GO:0048583	regulation of response to stimulus	19	1721	0.136917	0.430158	ncbi_100137067;ncbi_100174984;ncbi_101103028;ncbi_101103485;ncbi_101103771;ncbi_101107699;ncbi_101110561;ncbi_101114233;ncbi_101114243;ncbi_101115391;ncbi_101117560;ncbi_101118296;ncbi_101118552;ncbi_101121425;ncbi_101122471;ncbi_101123183;ncbi_554257;ncbi_554263;ncbi_780504
GO:0071495	cellular response to endogenous stimulus	5	321	0.137612	0.431231	ncbi_100174984;ncbi_101103485;ncbi_101116615;ncbi_101121425;ncbi_780504
GO:0032956	regulation of actin cytoskeleton organization	3	152	0.139048	0.434614	ncbi_101103028;ncbi_101106932;ncbi_101123183
GO:0006406	mRNA export from nucleus	1	18	0.142386	0.437887	ncbi_101107735
GO:0033120	positive regulation of RNA splicing	1	18	0.142386	0.437887	ncbi_105608645
GO:0042440	pigment metabolic process	1	18	0.142386	0.437887	ncbi_101102287
GO:0051028	mRNA transport	1	18	0.142386	0.437887	ncbi_101107735
GO:0071427	mRNA-containing ribonucleoprotein complex export from nucleus	1	18	0.142386	0.437887	ncbi_101107735
GO:0086001	cardiac muscle cell action potential	1	18	0.142386	0.437887	ncbi_101116192
GO:0030334	regulation of cell migration	5	325	0.142773	0.437887	ncbi_101103485;ncbi_101109754;ncbi_101114243;ncbi_101118552;ncbi_101123183
GO:0031349	positive regulation of defense response	3	154	0.142969	0.437887	ncbi_100137067;ncbi_554257;ncbi_554263
GO:0051223	regulation of protein transport	4	238	0.144183	0.439311	ncbi_101107699;ncbi_101114243;ncbi_101114907;ncbi_554263
GO:0043010	camera-type eye development	2	79	0.144875	0.439311	ncbi_101103028;ncbi_114108681
GO:0045637	regulation of myeloid cell differentiation	2	79	0.144875	0.439311	ncbi_101107735;ncbi_101116615
GO:0071383	cellular response to steroid hormone stimulus	2	79	0.144875	0.439311	ncbi_100174984;ncbi_101121425
GO:0007010	cytoskeleton organization	8	609	0.145862	0.441206	ncbi_101102581;ncbi_101103028;ncbi_101103789;ncbi_101106932;ncbi_101107880;ncbi_101113519;ncbi_101123183;ncbi_780504
GO:2000145	regulation of cell motility	5	330	0.149343	0.441789	ncbi_101103485;ncbi_101109754;ncbi_101114243;ncbi_101118552;ncbi_101123183
GO:0002718	regulation of cytokine production involved in immune response	1	19	0.149679	0.441789	ncbi_554263
GO:0010611	regulation of cardiac muscle hypertrophy	1	19	0.149679	0.441789	ncbi_101122471
GO:0014743	regulation of muscle hypertrophy	1	19	0.149679	0.441789	ncbi_101122471
GO:0046823	negative regulation of nucleocytoplasmic transport	1	19	0.149679	0.441789	ncbi_101114243
GO:0071166	ribonucleoprotein complex localization	1	19	0.149679	0.441789	ncbi_101107735
GO:0071426	ribonucleoprotein complex export from nucleus	1	19	0.149679	0.441789	ncbi_101107735
GO:0071622	regulation of granulocyte chemotaxis	1	19	0.149679	0.441789	ncbi_101118552
GO:0072348	sulfur compound transport	1	19	0.149679	0.441789	ncbi_105603547
GO:1903825	organic acid transmembrane transport	1	19	0.149679	0.441789	ncbi_101109152
GO:0007009	plasma membrane organization	2	81	0.150752	0.44388	ncbi_101102277;ncbi_101103028
GO:0006396	RNA processing	5	333	0.153346	0.450432	ncbi_101107735;ncbi_101115037;ncbi_101117560;ncbi_101118401;ncbi_105608645
GO:0071900	regulation of protein serine/threonine kinase activity	3	160	0.154949	0.453256	ncbi_100147798;ncbi_554257;ncbi_780504
GO:1903034	regulation of response to wounding	2	83	0.156675	0.453256	ncbi_101107699;ncbi_554263
GO:0002753	cytoplasmic pattern recognition receptor signaling pathway	1	20	0.156911	0.453256	ncbi_554263
GO:0003300	cardiac muscle hypertrophy	1	20	0.156911	0.453256	ncbi_101122471
GO:0032651	regulation of interleukin-1 beta production	1	20	0.156911	0.453256	ncbi_101107699
GO:0035023	regulation of Rho protein signal transduction	1	20	0.156911	0.453256	ncbi_101123183
GO:1903650	negative regulation of cytoplasmic transport	1	20	0.156911	0.453256	ncbi_101114243
GO:0022604	regulation of cell morphogenesis	4	247	0.158413	0.456419	ncbi_101115445;ncbi_101121425;ncbi_101123183;ncbi_780504
GO:0051270	regulation of cellular component movement	5	337	0.158754	0.456419	ncbi_101103485;ncbi_101109754;ncbi_101114243;ncbi_101118552;ncbi_101123183
GO:0050658	RNA transport	2	84	0.159654	0.456849	ncbi_101103789;ncbi_101107735
GO:0051236	establishment of RNA localization	2	84	0.159654	0.456849	ncbi_101103789;ncbi_101107735
GO:0046649	lymphocyte activation	5	338	0.160119	0.457107	ncbi_100147798;ncbi_101103028;ncbi_101121425;ncbi_554263;ncbi_780504
GO:0051253	negative regulation of RNA metabolic process	3	163	0.161054	0.457699	ncbi_101107699;ncbi_101117560;ncbi_101121425
GO:0006692	prostanoid metabolic process	1	21	0.164081	0.457699	ncbi_101112958
GO:0007044	cell-substrate junction assembly	1	21	0.164081	0.457699	ncbi_101123183
GO:0007266	Rho protein signal transduction	1	21	0.164081	0.457699	ncbi_101123183
GO:0015807	L-amino acid transport	1	21	0.164081	0.457699	ncbi_101107482
GO:0016575	histone deacetylation	1	21	0.164081	0.457699	ncbi_100174984
GO:0019748	secondary metabolic process	1	21	0.164081	0.457699	ncbi_101102287
GO:0042439	ethanolamine-containing compound metabolic process	1	21	0.164081	0.457699	ncbi_101113448
GO:0055081	anion homeostasis	1	21	0.164081	0.457699	ncbi_101109152
GO:0098656	anion transmembrane transport	1	21	0.164081	0.457699	ncbi_101109152
GO:0035556	intracellular signal transduction	13	1137	0.166045	0.462121	ncbi_100302075;ncbi_101103028;ncbi_101103771;ncbi_101107699;ncbi_101117560;ncbi_101118296;ncbi_101118552;ncbi_101121425;ncbi_101123183;ncbi_105603547;ncbi_554257;ncbi_554263;ncbi_780504
GO:0006814	sodium ion transport	2	87	0.168651	0.466069	ncbi_100174984;ncbi_101121425
GO:0050657	nucleic acid transport	2	87	0.168651	0.466069	ncbi_101103789;ncbi_101107735
GO:0071396	cellular response to lipid	2	87	0.168651	0.466069	ncbi_100174984;ncbi_101121425
GO:0008585	female gonad development	1	22	0.171191	0.466069	ncbi_780504
GO:0032387	negative regulation of intracellular transport	1	22	0.171191	0.466069	ncbi_101114243
GO:0032479	regulation of type I interferon production	1	22	0.171191	0.466069	ncbi_554263
GO:0032611	interleukin-1 beta production	1	22	0.171191	0.466069	ncbi_101107699
GO:0046165	alcohol biosynthetic process	1	22	0.171191	0.466069	ncbi_101113448
GO:0046545	development of primary female sexual characteristics	1	22	0.171191	0.466069	ncbi_780504
GO:0022412	cellular process involved in reproduction in multicellular organism	2	88	0.17167	0.466069	ncbi_101102287;ncbi_780504
GO:0042113	B cell activation	2	88	0.17167	0.466069	ncbi_554263;ncbi_780504
GO:0008152	metabolic process	72	7867	0.173381	0.469671	ncbi_100137067;ncbi_100147798;ncbi_100174984;ncbi_100526668;ncbi_101102277;ncbi_101102287;ncbi_101102342;ncbi_101102474;ncbi_101102581;ncbi_101102594;ncbi_101102957;ncbi_101103028;ncbi_101103485;ncbi_101103771;ncbi_101103987;ncbi_101104513;ncbi_101104957;ncbi_101105417;ncbi_101105972;ncbi_101106200;ncbi_101106932;ncbi_101107245;ncbi_101107699;ncbi_101107735;ncbi_101108520;ncbi_101108592;ncbi_1011…
GO:0010033	response to organic substance	13	1149	0.175191	0.473368	ncbi_100174984;ncbi_101103485;ncbi_101107699;ncbi_101114243;ncbi_101115037;ncbi_101115976;ncbi_101116615;ncbi_101118296;ncbi_101121425;ncbi_105603547;ncbi_554257;ncbi_554263;ncbi_780504
GO:0070201	regulation of establishment of protein localization	4	258	0.176482	0.473368	ncbi_101107699;ncbi_101114243;ncbi_101114907;ncbi_554263
GO:0030099	myeloid cell differentiation	3	171	0.177683	0.473368	ncbi_101107735;ncbi_101116615;ncbi_780504
GO:0030041	actin filament polymerization	2	90	0.177733	0.473368	ncbi_101103028;ncbi_101106932
GO:0030833	regulation of actin filament polymerization	2	90	0.177733	0.473368	ncbi_101103028;ncbi_101106932
GO:0000122	negative regulation of transcription from RNA polymerase II promoter	1	23	0.178241	0.473368	ncbi_101121425
GO:0002762	negative regulation of myeloid leukocyte differentiation	1	23	0.178241	0.473368	ncbi_101107735
GO:0033144	negative regulation of intracellular steroid hormone receptor signaling pathway	1	23	0.178241	0.473368	ncbi_100174984
GO:0048024	regulation of mRNA splicing, via spliceosome	1	23	0.178241	0.473368	ncbi_101118401
GO:0015711	organic anion transport	3	172	0.179795	0.476457	ncbi_101107482;ncbi_101109152;ncbi_105603547
GO:0006403	RNA localization	2	91	0.180778	0.476988	ncbi_101103789;ncbi_101107735
GO:0032271	regulation of protein polymerization	2	91	0.180778	0.476988	ncbi_101103028;ncbi_101106932
GO:0006631	fatty acid metabolic process	3	173	0.181914	0.478948	ncbi_101112958;ncbi_101121072;ncbi_443434
GO:0002312	B cell activation involved in immune response	1	24	0.185232	0.4794	ncbi_554263
GO:0002673	regulation of acute inflammatory response	1	24	0.185232	0.4794	ncbi_101107699
GO:0006040	amino sugar metabolic process	1	24	0.185232	0.4794	ncbi_101104513
GO:0006885	regulation of pH	1	24	0.185232	0.4794	ncbi_105603547
GO:0032784	regulation of DNA-templated transcription, elongation	1	24	0.185232	0.4794	ncbi_101107735
GO:0034381	plasma lipoprotein particle clearance	1	24	0.185232	0.4794	ncbi_101117560
GO:0060041	retina development in camera-type eye	1	24	0.185232	0.4794	ncbi_114108681
GO:1901617	organic hydroxy compound biosynthetic process	1	24	0.185232	0.4794	ncbi_101113448
GO:0051093	negative regulation of developmental process	4	264	0.186626	0.480721	ncbi_100526668;ncbi_101103397;ncbi_101103485;ncbi_101107735
GO:0009725	response to hormone	5	357	0.186925	0.480721	ncbi_100174984;ncbi_101115976;ncbi_101116615;ncbi_101121425;ncbi_780504
GO:0019953	sexual reproduction	5	357	0.186925	0.480721	ncbi_101102287;ncbi_101103789;ncbi_101107880;ncbi_101115707;ncbi_780504
GO:0032970	regulation of actin filament-based process	3	176	0.188311	0.483265	ncbi_101103028;ncbi_101106932;ncbi_101123183
GO:0044702	single organism reproductive process	7	553	0.189983	0.484172	ncbi_100526668;ncbi_101102287;ncbi_101103789;ncbi_101107880;ncbi_101112958;ncbi_101115707;ncbi_780504
GO:0032787	monocarboxylic acid metabolic process	4	267	0.191769	0.484172	ncbi_101108592;ncbi_101112958;ncbi_101121072;ncbi_443434
GO:0006690	icosanoid metabolic process	1	25	0.192163	0.484172	ncbi_101112958
GO:0006766	vitamin metabolic process	1	25	0.192163	0.484172	ncbi_100526668
GO:0032606	type I interferon production	1	25	0.192163	0.484172	ncbi_554263
GO:0032946	positive regulation of mononuclear cell proliferation	1	25	0.192163	0.484172	ncbi_554263
GO:0033119	negative regulation of RNA splicing	1	25	0.192163	0.484172	ncbi_101117560
GO:1901568	fatty acid derivative metabolic process	1	25	0.192163	0.484172	ncbi_101112958
GO:0072358	cardiovascular system development	5	361	0.19277	0.484172	ncbi_101103485;ncbi_101112958;ncbi_101114907;ncbi_101115445;ncbi_101121425
GO:0072359	circulatory system development	5	361	0.19277	0.484172	ncbi_101103485;ncbi_101112958;ncbi_101114907;ncbi_101115445;ncbi_101121425
GO:0051258	protein polymerization	2	95	0.193033	0.484172	ncbi_101103028;ncbi_101106932
GO:0051252	regulation of RNA metabolic process	17	1600	0.194785	0.487563	ncbi_100137067;ncbi_100174984;ncbi_101103485;ncbi_101107245;ncbi_101107699;ncbi_101107735;ncbi_101110561;ncbi_101113945;ncbi_101114243;ncbi_101116615;ncbi_101117134;ncbi_101117560;ncbi_101118401;ncbi_101119560;ncbi_101121425;ncbi_105608645;ncbi_554263
GO:0051091	positive regulation of sequence-specific DNA binding transcription factor activity	2	96	0.196114	0.489884	ncbi_101107699;ncbi_554263
GO:0032880	regulation of protein localization	4	270	0.196957	0.490153	ncbi_101107699;ncbi_101114243;ncbi_101114907;ncbi_554263
GO:0001676	long-chain fatty acid metabolic process	1	26	0.199037	0.490153	ncbi_101121072
GO:0030183	B cell differentiation	1	26	0.199037	0.490153	ncbi_780504
GO:0032652	regulation of interleukin-1 production	1	26	0.199037	0.490153	ncbi_101107699
GO:0045638	negative regulation of myeloid cell differentiation	1	26	0.199037	0.490153	ncbi_101107735
GO:0045661	regulation of myoblast differentiation	1	26	0.199037	0.490153	ncbi_101123082
GO:0048844	artery morphogenesis	1	26	0.199037	0.490153	ncbi_101112958
GO:0030029	actin filament-based process	5	366	0.200168	0.491946	ncbi_101103028;ncbi_101106932;ncbi_101116192;ncbi_101123183;ncbi_780504
GO:0044707	single-multicellular organism process	31	3155	0.201279	0.49368	ncbi_101103028;ncbi_101103485;ncbi_101103789;ncbi_101107699;ncbi_101107735;ncbi_101107880;ncbi_101108869;ncbi_101109754;ncbi_101112958;ncbi_101114233;ncbi_101114907;ncbi_101115037;ncbi_101115391;ncbi_101115445;ncbi_101116192;ncbi_101116615;ncbi_101117560;ncbi_101118552;ncbi_101119560;ncbi_101120081;ncbi_101120281;ncbi_101121072;ncbi_101121425;ncbi_101122471;ncbi_101123082;ncbi_101123183;ncbi_1141…
GO:0048514	blood vessel morphogenesis	3	183	0.203458	0.498022	ncbi_101103485;ncbi_101112958;ncbi_101114907
GO:0061061	muscle structure development	4	274	0.203943	0.498208	ncbi_101103397;ncbi_101114233;ncbi_101119560;ncbi_101123082
GO:0006476	protein deacetylation	1	27	0.205852	0.498623	ncbi_100174984
GO:0014897	striated muscle hypertrophy	1	27	0.205852	0.498623	ncbi_101122471
GO:0060840	artery development	1	27	0.205852	0.498623	ncbi_101112958
GO:0070665	positive regulation of leukocyte proliferation	1	27	0.205852	0.498623	ncbi_554263
GO:0051240	positive regulation of multicellular organismal process	5	370	0.206157	0.498623	ncbi_101103485;ncbi_101107699;ncbi_101115391;ncbi_554257;ncbi_554263
GO:0043086	negative regulation of catalytic activity	3	185	0.207838	0.501302	ncbi_101116141;ncbi_101120081;ncbi_443051
GO:0045892	negative regulation of transcription, DNA-templated	2	100	0.208499	0.501302	ncbi_101107699;ncbi_101121425
GO:1903507	negative regulation of nucleic acid-templated transcription	2	100	0.208499	0.501302	ncbi_101107699;ncbi_101121425
GO:0045595	regulation of cell differentiation	9	773	0.209691	0.503176	ncbi_100526668;ncbi_101103397;ncbi_101107735;ncbi_101109754;ncbi_101111297;ncbi_101116615;ncbi_101120081;ncbi_101121425;ncbi_101123082
GO:0001503	ossification	3	187	0.21224	0.504224	ncbi_101109754;ncbi_101115037;ncbi_101116615
GO:0015672	monovalent inorganic cation transport	3	187	0.21224	0.504224	ncbi_100174984;ncbi_101103028;ncbi_101121425
GO:0006664	glycolipid metabolic process	1	28	0.21261	0.504224	ncbi_780504
GO:0042461	photoreceptor cell development	1	28	0.21261	0.504224	ncbi_114108681
GO:0046474	glycerophospholipid biosynthetic process	1	28	0.21261	0.504224	ncbi_101113448
GO:1903509	liposaccharide metabolic process	1	28	0.21261	0.504224	ncbi_780504
GO:0044763	single-organism cellular process	72	7955	0.214279	0.507197	ncbi_100137067;ncbi_100147798;ncbi_100174984;ncbi_100217405;ncbi_100302075;ncbi_100526668;ncbi_101102115;ncbi_101102277;ncbi_101102287;ncbi_101102474;ncbi_101102581;ncbi_101102594;ncbi_101102957;ncbi_101103028;ncbi_101103397;ncbi_101103485;ncbi_101103771;ncbi_101103789;ncbi_101103987;ncbi_101104513;ncbi_101105033;ncbi_101106026;ncbi_101106932;ncbi_101107699;ncbi_101107735;ncbi_101107880;ncbi_1011…
GO:0040012	regulation of locomotion	5	376	0.215253	0.50753	ncbi_101103485;ncbi_101109754;ncbi_101114243;ncbi_101118552;ncbi_101123183
GO:0060341	regulation of cellular localization	5	376	0.215253	0.50753	ncbi_101107699;ncbi_101114243;ncbi_101114907;ncbi_101121425;ncbi_554263
GO:0044255	cellular lipid metabolic process	6	476	0.217812	0.508251	ncbi_101112958;ncbi_101113448;ncbi_101115927;ncbi_101121072;ncbi_443434;ncbi_780504
GO:0044087	regulation of cellular component biogenesis	4	282	0.218129	0.508251	ncbi_101103028;ncbi_101106932;ncbi_101114907;ncbi_101123183
GO:0002027	regulation of heart rate	1	29	0.219311	0.508251	ncbi_101116192
GO:0033559	unsaturated fatty acid metabolic process	1	29	0.219311	0.508251	ncbi_101112958
GO:0043502	regulation of muscle adaptation	1	29	0.219311	0.508251	ncbi_101122471
GO:0043618	regulation of transcription from RNA polymerase II promoter in response to stress	1	29	0.219311	0.508251	ncbi_101117134
GO:0043620	regulation of DNA-templated transcription in response to stress	1	29	0.219311	0.508251	ncbi_101117134
GO:0061515	myeloid cell development	1	29	0.219311	0.508251	ncbi_780504
GO:0070252	actin-mediated cell contraction	1	29	0.219311	0.508251	ncbi_101116192
GO:0002218	activation of innate immune response	2	104	0.220963	0.510141	ncbi_554257;ncbi_554263
GO:0002758	innate immune response-activating signal transduction	2	104	0.220963	0.510141	ncbi_554257;ncbi_554263
GO:0022414	reproductive process	8	682	0.222528	0.512783	ncbi_100526668;ncbi_101102287;ncbi_101103028;ncbi_101103789;ncbi_101107880;ncbi_101112958;ncbi_101115707;ncbi_780504
GO:0007276	gamete generation	4	285	0.223519	0.512922	ncbi_101102287;ncbi_101103789;ncbi_101107880;ncbi_780504
GO:0001508	action potential	1	30	0.225955	0.512922	ncbi_101116192
GO:0002028	regulation of sodium ion transport	1	30	0.225955	0.512922	ncbi_101121425
GO:0030838	positive regulation of actin filament polymerization	1	30	0.225955	0.512922	ncbi_101106932
GO:0032273	positive regulation of protein polymerization	1	30	0.225955	0.512922	ncbi_101106932
GO:0045010	actin nucleation	1	30	0.225955	0.512922	ncbi_101106932
GO:0046660	female sex differentiation	1	30	0.225955	0.512922	ncbi_780504
GO:1902106	negative regulation of leukocyte differentiation	1	30	0.225955	0.512922	ncbi_101107735
GO:0033993	response to lipid	4	287	0.227132	0.514635	ncbi_100174984;ncbi_101107699;ncbi_101121425;ncbi_554263
GO:0000003	reproduction	8	688	0.229433	0.518884	ncbi_100526668;ncbi_101102287;ncbi_101103028;ncbi_101103789;ncbi_101107880;ncbi_101112958;ncbi_101115707;ncbi_780504
GO:0002244	hematopoietic progenitor cell differentiation	1	31	0.232544	0.521928	ncbi_780504
GO:0042503	tyrosine phosphorylation of Stat3 protein	1	31	0.232544	0.521928	ncbi_780504
GO:0042516	regulation of tyrosine phosphorylation of Stat3 protein	1	31	0.232544	0.521928	ncbi_780504
GO:0010256	endomembrane system organization	2	108	0.23349	0.521928	ncbi_101102277;ncbi_101103028
GO:0001818	negative regulation of cytokine production	2	109	0.236628	0.521928	ncbi_101107699;ncbi_554263
GO:0034330	cell junction organization	2	109	0.236628	0.521928	ncbi_101103028;ncbi_101123183
GO:0043405	regulation of MAP kinase activity	2	109	0.236628	0.521928	ncbi_554257;ncbi_780504
GO:0045765	regulation of angiogenesis	2	109	0.236628	0.521928	ncbi_101103485;ncbi_101114907
GO:0071407	cellular response to organic cyclic compound	2	109	0.236628	0.521928	ncbi_100174984;ncbi_101121425
GO:1901342	regulation of vasculature development	2	109	0.236628	0.521928	ncbi_101103485;ncbi_101114907
GO:0045934	negative regulation of nucleobase-containing compound metabolic process	3	198	0.236794	0.521928	ncbi_101107699;ncbi_101117560;ncbi_101121425
GO:0008654	phospholipid biosynthetic process	1	32	0.239076	0.521928	ncbi_101113448
GO:0021782	glial cell development	1	32	0.239076	0.521928	ncbi_101121072
GO:0032612	interleukin-1 production	1	32	0.239076	0.521928	ncbi_101107699
GO:0035036	sperm-egg recognition	1	32	0.239076	0.521928	ncbi_101115707
GO:0035601	protein deacylation	1	32	0.239076	0.521928	ncbi_100174984
GO:0050688	regulation of defense response to virus	1	32	0.239076	0.521928	ncbi_101114243
GO:0098732	macromolecule deacylation	1	32	0.239076	0.521928	ncbi_100174984
GO:0006366	transcription from RNA polymerase II promoter	10	906	0.239461	0.521928	ncbi_100174984;ncbi_101103485;ncbi_101114243;ncbi_101116615;ncbi_101117134;ncbi_101117560;ncbi_101118296;ncbi_101119560;ncbi_101121425;ncbi_554263
GO:0008064	regulation of actin polymerization or depolymerization	2	110	0.23977	0.521928	ncbi_101103028;ncbi_101106932
GO:0030832	regulation of actin filament length	2	110	0.23977	0.521928	ncbi_101103028;ncbi_101106932
GO:0009896	positive regulation of catabolic process	2	111	0.242913	0.525932	ncbi_101114233;ncbi_101121425
GO:0050670	regulation of lymphocyte proliferation	2	111	0.242913	0.525932	ncbi_101103028;ncbi_554263
GO:0051493	regulation of cytoskeleton organization	3	201	0.243579	0.525932	ncbi_101103028;ncbi_101106932;ncbi_101123183
GO:0006813	potassium ion transport	1	33	0.245554	0.525932	ncbi_101103028
GO:0008637	apoptotic mitochondrial changes	1	33	0.245554	0.525932	ncbi_101102474
GO:0045445	myoblast differentiation	1	33	0.245554	0.525932	ncbi_101123082
GO:0051607	defense response to virus	1	33	0.245554	0.525932	ncbi_101114243
GO:0097006	regulation of plasma lipoprotein particle levels	1	33	0.245554	0.525932	ncbi_101117560
GO:1902229	regulation of intrinsic apoptotic signaling pathway in response to DNA damage	1	33	0.245554	0.525932	ncbi_101117560
GO:0015931	nucleobase-containing compound transport	2	112	0.246059	0.525932	ncbi_101103789;ncbi_101107735
GO:0019219	regulation of nucleobase-containing compound metabolic process	18	1780	0.247238	0.525932	ncbi_100137067;ncbi_100174984;ncbi_101103485;ncbi_101107245;ncbi_101107699;ncbi_101107735;ncbi_101110000;ncbi_101110561;ncbi_101113945;ncbi_101114243;ncbi_101116615;ncbi_101117134;ncbi_101117560;ncbi_101118401;ncbi_101119560;ncbi_101121425;ncbi_105608645;ncbi_554263
GO:0002757	immune response-activating signal transduction	3	203	0.248121	0.525932	ncbi_101118296;ncbi_554257;ncbi_554263
GO:0007169	transmembrane receptor protein tyrosine kinase signaling pathway	4	299	0.249113	0.525932	ncbi_101103485;ncbi_101109754;ncbi_101115391;ncbi_780504
GO:0033365	protein localization to organelle	4	299	0.249113	0.525932	ncbi_101107699;ncbi_101114243;ncbi_101121425;ncbi_554263
GO:0080134	regulation of response to stress	6	500	0.251219	0.525932	ncbi_100137067;ncbi_101107699;ncbi_101114243;ncbi_101117560;ncbi_554257;ncbi_554263
GO:0044403	symbiosis, encompassing mutualism through parasitism	5	399	0.251227	0.525932	ncbi_101110000;ncbi_101114243;ncbi_101115037;ncbi_101117560;ncbi_101121425
GO:0009615	response to virus	1	34	0.251977	0.525932	ncbi_101114243
GO:0014896	muscle hypertrophy	1	34	0.251977	0.525932	ncbi_101122471
GO:0030048	actin filament-based movement	1	34	0.251977	0.525932	ncbi_101116192
GO:0030336	negative regulation of cell migration	1	34	0.251977	0.525932	ncbi_101118552
GO:0051271	negative regulation of cellular component movement	1	34	0.251977	0.525932	ncbi_101118552
GO:1903707	negative regulation of hemopoiesis	1	34	0.251977	0.525932	ncbi_101107735
GO:2000146	negative regulation of cell motility	1	34	0.251977	0.525932	ncbi_101118552
GO:0045089	positive regulation of innate immune response	2	114	0.252355	0.525932	ncbi_554257;ncbi_554263
GO:0007015	actin filament organization	3	205	0.252676	0.525932	ncbi_101103028;ncbi_101106932;ncbi_101123183
GO:0044419	interspecies interaction between organisms	5	400	0.252827	0.525932	ncbi_101110000;ncbi_101114243;ncbi_101115037;ncbi_101117560;ncbi_101121425
GO:0044089	positive regulation of cellular component biogenesis	2	115	0.255504	0.529693	ncbi_101106932;ncbi_101114907
GO:0045088	regulation of innate immune response	2	115	0.255504	0.529693	ncbi_554257;ncbi_554263
GO:0030193	regulation of blood coagulation	1	35	0.258346	0.532866	ncbi_554263
GO:0030888	regulation of B cell proliferation	1	35	0.258346	0.532866	ncbi_554263
GO:1900046	regulation of hemostasis	1	35	0.258346	0.532866	ncbi_554263
GO:0051171	regulation of nitrogen compound metabolic process	19	1906	0.259115	0.533502	ncbi_100137067;ncbi_100174984;ncbi_101103485;ncbi_101107245;ncbi_101107699;ncbi_101107735;ncbi_101110000;ncbi_101110561;ncbi_101113945;ncbi_101114243;ncbi_101115037;ncbi_101116615;ncbi_101117134;ncbi_101117560;ncbi_101118401;ncbi_101119560;ncbi_101121425;ncbi_105608645;ncbi_554263
GO:0044267	cellular protein metabolic process	27	2802	0.259587	0.533502	ncbi_100137067;ncbi_100147798;ncbi_100174984;ncbi_101102277;ncbi_101102342;ncbi_101102581;ncbi_101102957;ncbi_101103028;ncbi_101104957;ncbi_101107699;ncbi_101109754;ncbi_101110286;ncbi_101113945;ncbi_101115037;ncbi_101116141;ncbi_101118296;ncbi_101118552;ncbi_101120081;ncbi_101121425;ncbi_101122471;ncbi_101123183;ncbi_114115656;ncbi_114116989;ncbi_443051;ncbi_554257;ncbi_554263;ncbi_780504
GO:0044237	cellular metabolic process	56	6146	0.259967	0.533502	ncbi_100137067;ncbi_100147798;ncbi_100174984;ncbi_101102277;ncbi_101102287;ncbi_101102342;ncbi_101102474;ncbi_101102581;ncbi_101102594;ncbi_101102957;ncbi_101103028;ncbi_101103485;ncbi_101103771;ncbi_101104513;ncbi_101104957;ncbi_101106932;ncbi_101107245;ncbi_101107699;ncbi_101107735;ncbi_101108520;ncbi_101108592;ncbi_101109754;ncbi_101110000;ncbi_101110286;ncbi_101110561;ncbi_101112958;ncbi_1011…
GO:1902105	regulation of leukocyte differentiation	2	117	0.261806	0.534741	ncbi_101107735;ncbi_101116615
GO:0000079	regulation of cyclin-dependent protein serine/threonine kinase activity	1	36	0.264661	0.534741	ncbi_100147798
GO:0006835	dicarboxylic acid transport	1	36	0.264661	0.534741	ncbi_105603547
GO:0007051	spindle organization	1	36	0.264661	0.534741	ncbi_101102581
GO:0033143	regulation of intracellular steroid hormone receptor signaling pathway	1	36	0.264661	0.534741	ncbi_100174984
GO:0042100	B cell proliferation	1	36	0.264661	0.534741	ncbi_554263
GO:0043488	regulation of mRNA stability	1	36	0.264661	0.534741	ncbi_101115037
GO:0050727	regulation of inflammatory response	1	36	0.264661	0.534741	ncbi_101107699
GO:1904029	regulation of cyclin-dependent protein kinase activity	1	36	0.264661	0.534741	ncbi_100147798
GO:0032944	regulation of mononuclear cell proliferation	2	118	0.264958	0.534741	ncbi_101103028;ncbi_554263
GO:0051179	localization	34	3607	0.2657	0.535352	ncbi_100137067;ncbi_100174984;ncbi_100217405;ncbi_100526668;ncbi_101102115;ncbi_101102287;ncbi_101103028;ncbi_101103485;ncbi_101103733;ncbi_101103789;ncbi_101105033;ncbi_101106932;ncbi_101107482;ncbi_101107699;ncbi_101107735;ncbi_101108157;ncbi_101109152;ncbi_101109754;ncbi_101111649;ncbi_101114243;ncbi_101114907;ncbi_101115445;ncbi_101115874;ncbi_101117560;ncbi_101118296;ncbi_101118552;ncbi_1011…
GO:0048609	multicellular organismal reproductive process	4	309	0.267777	0.538647	ncbi_101102287;ncbi_101103789;ncbi_101107880;ncbi_780504
GO:0007034	vacuolar transport	1	37	0.270923	0.54158	ncbi_101121425
GO:0045017	glycerolipid biosynthetic process	1	37	0.270923	0.54158	ncbi_101113448
GO:0045744	negative regulation of G-protein coupled receptor protein signaling pathway	1	37	0.270923	0.54158	ncbi_101110561
GO:0009314	response to radiation	3	213	0.271012	0.54158	ncbi_100174984;ncbi_101121425;ncbi_114108681
GO:0070663	regulation of leukocyte proliferation	2	121	0.274413	0.547479	ncbi_101103028;ncbi_554263
GO:0043406	positive regulation of MAP kinase activity	1	38	0.277132	0.551959	ncbi_554257
GO:0046651	lymphocyte proliferation	2	122	0.277564	0.551959	ncbi_101103028;ncbi_554263
GO:0006796	phosphate-containing compound metabolic process	17	1710	0.279531	0.554207	ncbi_100137067;ncbi_100147798;ncbi_101102342;ncbi_101102581;ncbi_101102594;ncbi_101102957;ncbi_101103028;ncbi_101108520;ncbi_101108592;ncbi_101109754;ncbi_101110000;ncbi_101113448;ncbi_101118296;ncbi_101118552;ncbi_554257;ncbi_554263;ncbi_780504
GO:0019538	protein metabolic process	32	3401	0.279604	0.554207	ncbi_100137067;ncbi_100147798;ncbi_100174984;ncbi_101102277;ncbi_101102342;ncbi_101102581;ncbi_101102957;ncbi_101103028;ncbi_101103485;ncbi_101104957;ncbi_101106200;ncbi_101107699;ncbi_101109754;ncbi_101110286;ncbi_101113945;ncbi_101115037;ncbi_101115391;ncbi_101115707;ncbi_101115859;ncbi_101116141;ncbi_101118296;ncbi_101118552;ncbi_101120081;ncbi_101121425;ncbi_101122471;ncbi_101123183;ncbi_1141…
GO:0006351	transcription, DNA-templated	16	1603	0.282702	0.556086	ncbi_100137067;ncbi_100174984;ncbi_101103485;ncbi_101107245;ncbi_101107699;ncbi_101107735;ncbi_101110561;ncbi_101113945;ncbi_101114243;ncbi_101116615;ncbi_101117134;ncbi_101117560;ncbi_101118296;ncbi_101119560;ncbi_101121425;ncbi_554263
GO:0097659	nucleic acid-templated transcription	16	1603	0.282702	0.556086	ncbi_100137067;ncbi_100174984;ncbi_101103485;ncbi_101107245;ncbi_101107699;ncbi_101107735;ncbi_101110561;ncbi_101113945;ncbi_101114243;ncbi_101116615;ncbi_101117134;ncbi_101117560;ncbi_101118296;ncbi_101119560;ncbi_101121425;ncbi_554263
GO:0002690	positive regulation of leukocyte chemotaxis	1	39	0.283289	0.556086	ncbi_101114243
GO:0006354	DNA-templated transcription, elongation	1	39	0.283289	0.556086	ncbi_101107735
GO:0006997	nucleus organization	1	39	0.283289	0.556086	ncbi_101103789
GO:0045807	positive regulation of endocytosis	1	39	0.283289	0.556086	ncbi_101117560
GO:0032504	multicellular organism reproduction	4	320	0.288596	0.564635	ncbi_101102287;ncbi_101103789;ncbi_101107880;ncbi_780504
GO:0001701	in utero embryonic development	1	40	0.289394	0.564635	ncbi_101107735
GO:0006641	triglyceride metabolic process	1	40	0.289394	0.564635	ncbi_101115927
GO:0034109	homotypic cell-cell adhesion	3	221	0.289497	0.564635	ncbi_100147798;ncbi_101103028;ncbi_101116192
GO:0030036	actin cytoskeleton organization	4	321	0.290501	0.565688	ncbi_101103028;ncbi_101106932;ncbi_101123183;ncbi_780504
GO:0006355	regulation of transcription, DNA-templated	15	1503	0.292021	0.566837	ncbi_100137067;ncbi_100174984;ncbi_101103485;ncbi_101107245;ncbi_101107699;ncbi_101107735;ncbi_101110561;ncbi_101113945;ncbi_101114243;ncbi_101116615;ncbi_101117134;ncbi_101117560;ncbi_101119560;ncbi_101121425;ncbi_554263
GO:1903506	regulation of nucleic acid-templated transcription	15	1503	0.292021	0.566837	ncbi_100137067;ncbi_100174984;ncbi_101103485;ncbi_101107245;ncbi_101107699;ncbi_101107735;ncbi_101110561;ncbi_101113945;ncbi_101114243;ncbi_101116615;ncbi_101117134;ncbi_101117560;ncbi_101119560;ncbi_101121425;ncbi_554263
GO:0051172	negative regulation of nitrogen compound metabolic process	3	223	0.294136	0.570001	ncbi_101107699;ncbi_101117560;ncbi_101121425
GO:0009628	response to abiotic stimulus	5	426	0.295239	0.570001	ncbi_100174984;ncbi_101121425;ncbi_114108681;ncbi_554263;ncbi_780504
GO:0050684	regulation of mRNA processing	1	41	0.295447	0.570001	ncbi_101118401
GO:0008154	actin polymerization or depolymerization	2	128	0.296449	0.570001	ncbi_101103028;ncbi_101106932
GO:2000113	negative regulation of cellular macromolecule biosynthetic process	2	128	0.296449	0.570001	ncbi_101107699;ncbi_101121425
GO:0048232	male gamete generation	3	224	0.296457	0.570001	ncbi_101103789;ncbi_101107880;ncbi_780504
GO:0002253	activation of immune response	3	225	0.298779	0.573562	ncbi_101118296;ncbi_554257;ncbi_554263
GO:0050776	regulation of immune response	4	326	0.300053	0.574167	ncbi_101118296;ncbi_554257;ncbi_554263;ncbi_780504
GO:0007043	cell-cell junction assembly	1	42	0.301449	0.574167	ncbi_101103028
GO:0009411	response to UV	1	42	0.301449	0.574167	ncbi_101121425
GO:0050808	synapse organization	1	42	0.301449	0.574167	ncbi_101121425
GO:0055067	monovalent inorganic cation homeostasis	1	42	0.301449	0.574167	ncbi_105603547
GO:0001525	angiogenesis	2	130	0.302731	0.575456	ncbi_101103485;ncbi_101114907
GO:0006793	phosphorus metabolic process	17	1738	0.30307	0.575456	ncbi_100137067;ncbi_100147798;ncbi_101102342;ncbi_101102581;ncbi_101102594;ncbi_101102957;ncbi_101103028;ncbi_101108520;ncbi_101108592;ncbi_101109754;ncbi_101110000;ncbi_101113448;ncbi_101118296;ncbi_101118552;ncbi_554257;ncbi_554263;ncbi_780504
GO:0032989	cellular component morphogenesis	8	750	0.304793	0.577828	ncbi_101107735;ncbi_101115445;ncbi_101115874;ncbi_101121425;ncbi_101122198;ncbi_101123082;ncbi_101123183;ncbi_780504
GO:0043112	receptor metabolic process	1	43	0.307401	0.580964	ncbi_101117560
GO:0050818	regulation of coagulation	1	43	0.307401	0.580964	ncbi_554263
GO:0032943	mononuclear cell proliferation	2	132	0.309004	0.581302	ncbi_101103028;ncbi_554263
GO:0032879	regulation of localization	10	971	0.309745	0.581302	ncbi_101103485;ncbi_101107699;ncbi_101109754;ncbi_101114243;ncbi_101114907;ncbi_101117560;ncbi_101118552;ncbi_101121425;ncbi_101123183;ncbi_554263
GO:0010629	negative regulation of gene expression	3	230	0.310407	0.581302	ncbi_101107699;ncbi_101117560;ncbi_101121425
GO:1902679	negative regulation of RNA biosynthetic process	2	133	0.312136	0.581302	ncbi_101107699;ncbi_101121425
GO:0006812	cation transport	6	542	0.312755	0.581302	ncbi_100174984;ncbi_101103028;ncbi_101107482;ncbi_101109152;ncbi_101114243;ncbi_101121425
GO:0007260	tyrosine phosphorylation of STAT protein	1	44	0.313302	0.581302	ncbi_780504
GO:0032680	regulation of tumor necrosis factor production	1	44	0.313302	0.581302	ncbi_554263
GO:0042509	regulation of tyrosine phosphorylation of STAT protein	1	44	0.313302	0.581302	ncbi_780504
GO:0043500	muscle adaptation	1	44	0.313302	0.581302	ncbi_101122471
GO:0061041	regulation of wound healing	1	44	0.313302	0.581302	ncbi_554263
GO:1903311	regulation of mRNA metabolic process	1	44	0.313302	0.581302	ncbi_101118401
GO:1903555	regulation of tumor necrosis factor superfamily cytokine production	1	44	0.313302	0.581302	ncbi_554263
GO:0048856	anatomical structure development	27	2883	0.314714	0.583033	ncbi_100526668;ncbi_101102287;ncbi_101103028;ncbi_101103397;ncbi_101103485;ncbi_101107735;ncbi_101107880;ncbi_101108869;ncbi_101109754;ncbi_101112958;ncbi_101114233;ncbi_101114907;ncbi_101115391;ncbi_101115445;ncbi_101115874;ncbi_101116141;ncbi_101116615;ncbi_101119560;ncbi_101120081;ncbi_101121072;ncbi_101121425;ncbi_101122198;ncbi_101123082;ncbi_101123183;ncbi_114108681;ncbi_780504;ncbi_780518
GO:0045596	negative regulation of cell differentiation	3	233	0.317392	0.585035	ncbi_100526668;ncbi_101103397;ncbi_101107735
GO:1903706	regulation of hemopoiesis	2	135	0.318392	0.585035	ncbi_101107735;ncbi_101116615
GO:0006090	pyruvate metabolic process	1	45	0.319154	0.585035	ncbi_101108592
GO:0007338	single fertilization	1	45	0.319154	0.585035	ncbi_101115707
GO:0030168	platelet activation	1	45	0.319154	0.585035	ncbi_554263
GO:0046683	response to organophosphorus	1	45	0.319154	0.585035	ncbi_100174984
GO:0055092	sterol homeostasis	1	45	0.319154	0.585035	ncbi_100137067
GO:0000902	cell morphogenesis	7	655	0.321458	0.586718	ncbi_101115445;ncbi_101115874;ncbi_101121425;ncbi_101122198;ncbi_101123082;ncbi_101123183;ncbi_780504
GO:0001501	skeletal system development	2	136	0.321516	0.586718	ncbi_101103485;ncbi_101115391
GO:0051090	regulation of sequence-specific DNA binding transcription factor activity	2	136	0.321516	0.586718	ncbi_101107699;ncbi_554263
GO:0043623	cellular protein complex assembly	3	236	0.324381	0.590344	ncbi_101103028;ncbi_101106932;ncbi_101107699
GO:0070661	leukocyte proliferation	2	137	0.324636	0.590344	ncbi_101103028;ncbi_554263
GO:0043433	negative regulation of sequence-specific DNA binding transcription factor activity	1	46	0.324956	0.590344	ncbi_101107699
GO:2001141	regulation of RNA biosynthetic process	15	1544	0.329416	0.595323	ncbi_100137067;ncbi_100174984;ncbi_101103485;ncbi_101107245;ncbi_101107699;ncbi_101107735;ncbi_101110561;ncbi_101113945;ncbi_101114243;ncbi_101116615;ncbi_101117134;ncbi_101117560;ncbi_101119560;ncbi_101121425;ncbi_554263
GO:0001936	regulation of endothelial cell proliferation	1	47	0.330709	0.595323	ncbi_101103485
GO:0002700	regulation of production of molecular mediator of immune response	1	47	0.330709	0.595323	ncbi_554263
GO:0032874	positive regulation of stress-activated MAPK cascade	1	47	0.330709	0.595323	ncbi_554263
GO:0070304	positive regulation of stress-activated protein kinase signaling cascade	1	47	0.330709	0.595323	ncbi_554263
GO:0097164	ammonium ion metabolic process	1	47	0.330709	0.595323	ncbi_101113448
GO:0050794	regulation of cellular process	56	6271	0.331115	0.595323	ncbi_100137067;ncbi_100147798;ncbi_100174984;ncbi_100302075;ncbi_100526668;ncbi_101102581;ncbi_101102957;ncbi_101103028;ncbi_101103397;ncbi_101103485;ncbi_101103771;ncbi_101106932;ncbi_101107245;ncbi_101107699;ncbi_101107735;ncbi_101108520;ncbi_101109754;ncbi_101110000;ncbi_101110561;ncbi_101110748;ncbi_101111297;ncbi_101111475;ncbi_101112183;ncbi_101112958;ncbi_101113945;ncbi_101114233;ncbi_1011…
GO:1901135	carbohydrate derivative metabolic process	5	448	0.332047	0.59612	ncbi_101103485;ncbi_101104513;ncbi_101110000;ncbi_101115391;ncbi_780504
GO:0050673	epithelial cell proliferation	2	140	0.333973	0.598668	ncbi_101103028;ncbi_101103485
GO:0000077	DNA damage checkpoint	1	48	0.336413	0.598668	ncbi_101107735
GO:0010906	regulation of glucose metabolic process	1	48	0.336413	0.598668	ncbi_101115976
GO:0014066	regulation of phosphatidylinositol 3-kinase signaling	1	48	0.336413	0.598668	ncbi_101121425
GO:0035966	response to topologically incorrect protein	1	48	0.336413	0.598668	ncbi_101114243
GO:0071902	positive regulation of protein serine/threonine kinase activity	1	48	0.336413	0.598668	ncbi_554257
GO:0042127	regulation of cell proliferation	7	668	0.339466	0.60322	ncbi_101103028;ncbi_101103485;ncbi_101109754;ncbi_101118296;ncbi_101118552;ncbi_554263;ncbi_780504
GO:0002687	positive regulation of leukocyte migration	1	49	0.34207	0.604323	ncbi_101114243
GO:0030804	positive regulation of cyclic nucleotide biosynthetic process	1	49	0.34207	0.604323	ncbi_101110000
GO:0030810	positive regulation of nucleotide biosynthetic process	1	49	0.34207	0.604323	ncbi_101110000
GO:2001242	regulation of intrinsic apoptotic signaling pathway	1	49	0.34207	0.604323	ncbi_101117560
GO:0008283	cell proliferation	10	1000	0.342705	0.604569	ncbi_101103028;ncbi_101103485;ncbi_101109754;ncbi_101114243;ncbi_101116615;ncbi_101118296;ncbi_101118552;ncbi_101123183;ncbi_554263;ncbi_780504
GO:0030030	cell projection organization	7	671	0.343643	0.605348	ncbi_101115874;ncbi_101120081;ncbi_101121072;ncbi_101121425;ncbi_101122198;ncbi_101123082;ncbi_780504
GO:0002683	negative regulation of immune system process	2	144	0.346367	0.607191	ncbi_101107735;ncbi_101118552
GO:0000398	mRNA splicing, via spliceosome	1	50	0.347678	0.607191	ncbi_101118401
GO:0006497	protein lipidation	1	50	0.347678	0.607191	ncbi_101102277
GO:0009952	anterior/posterior pattern specification	1	50	0.347678	0.607191	ncbi_101114233
GO:0042158	lipoprotein biosynthetic process	1	50	0.347678	0.607191	ncbi_101102277
GO:0043409	negative regulation of MAPK cascade	1	50	0.347678	0.607191	ncbi_554263
GO:2000112	regulation of cellular macromolecule biosynthetic process	16	1679	0.350169	0.60819	ncbi_100137067;ncbi_100174984;ncbi_101103485;ncbi_101107245;ncbi_101107699;ncbi_101107735;ncbi_101110561;ncbi_101113945;ncbi_101114243;ncbi_101115037;ncbi_101116615;ncbi_101117134;ncbi_101117560;ncbi_101119560;ncbi_101121425;ncbi_554263
GO:0001935	endothelial cell proliferation	1	51	0.353239	0.60819	ncbi_101103485
GO:0030801	positive regulation of cyclic nucleotide metabolic process	1	51	0.353239	0.60819	ncbi_101110000
GO:0031570	DNA integrity checkpoint	1	51	0.353239	0.60819	ncbi_101107735
GO:0032231	regulation of actin filament bundle assembly	1	51	0.353239	0.60819	ncbi_101123183
GO:0043487	regulation of RNA stability	1	51	0.353239	0.60819	ncbi_101115037
GO:0045444	fat cell differentiation	1	51	0.353239	0.60819	ncbi_100137067
GO:0045981	positive regulation of nucleotide metabolic process	1	51	0.353239	0.60819	ncbi_101110000
GO:0048520	positive regulation of behavior	1	51	0.353239	0.60819	ncbi_101114243
GO:0050921	positive regulation of chemotaxis	1	51	0.353239	0.60819	ncbi_101114243
GO:0006357	regulation of transcription from RNA polymerase II promoter	9	899	0.354231	0.609037	ncbi_100174984;ncbi_101103485;ncbi_101114243;ncbi_101116615;ncbi_101117134;ncbi_101117560;ncbi_101119560;ncbi_101121425;ncbi_554263
GO:0006605	protein targeting	4	355	0.356021	0.611253	ncbi_101107699;ncbi_101114243;ncbi_101121425;ncbi_554263
GO:0001906	cell killing	1	52	0.358753	0.611637	ncbi_101114907
GO:0002285	lymphocyte activation involved in immune response	1	52	0.358753	0.611637	ncbi_554263
GO:0014065	phosphatidylinositol 3-kinase signaling	1	52	0.358753	0.611637	ncbi_101121425
GO:0044242	cellular lipid catabolic process	1	52	0.358753	0.611637	ncbi_101115927
GO:0050796	regulation of insulin secretion	1	52	0.358753	0.611637	ncbi_101114907
GO:1902589	single-organism organelle organization	10	1015	0.360014	0.612929	ncbi_100174984;ncbi_101102581;ncbi_101103028;ncbi_101103789;ncbi_101106932;ncbi_101107880;ncbi_101113519;ncbi_101113945;ncbi_101123183;ncbi_780504
GO:0001654	eye development	2	149	0.361754	0.614088	ncbi_101103028;ncbi_114108681
GO:0001933	negative regulation of protein phosphorylation	2	149	0.361754	0.614088	ncbi_100137067;ncbi_554263
GO:0002831	regulation of response to biotic stimulus	1	53	0.364221	0.614088	ncbi_101114243
GO:0009612	response to mechanical stimulus	1	53	0.364221	0.614088	ncbi_554263
GO:0030073	insulin secretion	1	53	0.364221	0.614088	ncbi_101114907
GO:0042157	lipoprotein metabolic process	1	53	0.364221	0.614088	ncbi_101102277
GO:0055088	lipid homeostasis	1	53	0.364221	0.614088	ncbi_100137067
GO:0007623	circadian rhythm	1	54	0.369643	0.6198	ncbi_100174984
GO:0046578	regulation of Ras protein signal transduction	1	54	0.369643	0.6198	ncbi_101123183
GO:0048754	branching morphogenesis of an epithelial tube	1	54	0.369643	0.6198	ncbi_101103028
GO:0050730	regulation of peptidyl-tyrosine phosphorylation	1	54	0.369643	0.6198	ncbi_780504
GO:0002697	regulation of immune effector process	2	152	0.370924	0.621094	ncbi_101114243;ncbi_554263
GO:0048468	cell development	10	1026	0.372792	0.623365	ncbi_100526668;ncbi_101102287;ncbi_101103485;ncbi_101115391;ncbi_101120081;ncbi_101121072;ncbi_101121425;ncbi_101123082;ncbi_114108681;ncbi_780504
GO:0006576	cellular biogenic amine metabolic process	1	55	0.375018	0.625372	ncbi_101113448
GO:0030510	regulation of BMP signaling pathway	1	55	0.375018	0.625372	ncbi_101103485
GO:0031326	regulation of cellular biosynthetic process	17	1825	0.379713	0.629097	ncbi_100137067;ncbi_100174984;ncbi_101103485;ncbi_101107245;ncbi_101107699;ncbi_101107735;ncbi_101110000;ncbi_101110561;ncbi_101113945;ncbi_101114243;ncbi_101115037;ncbi_101116615;ncbi_101117134;ncbi_101117560;ncbi_101119560;ncbi_101121425;ncbi_554263
GO:0006898	receptor-mediated endocytosis	1	56	0.380348	0.629097	ncbi_101121425
GO:0008630	intrinsic apoptotic signaling pathway in response to DNA damage	1	56	0.380348	0.629097	ncbi_101117560
GO:0030509	BMP signaling pathway	1	56	0.380348	0.629097	ncbi_101103485
GO:0071772	response to BMP	1	56	0.380348	0.629097	ncbi_101103485
GO:0071773	cellular response to BMP stimulus	1	56	0.380348	0.629097	ncbi_101103485
GO:0051716	cellular response to stimulus	35	3905	0.384601	0.635269	ncbi_100174984;ncbi_100302075;ncbi_101103028;ncbi_101103485;ncbi_101103771;ncbi_101107699;ncbi_101107735;ncbi_101109754;ncbi_101110000;ncbi_101110561;ncbi_101110748;ncbi_101111475;ncbi_101112183;ncbi_101112958;ncbi_101114233;ncbi_101114243;ncbi_101114907;ncbi_101115391;ncbi_101115445;ncbi_101115874;ncbi_101115976;ncbi_101116192;ncbi_101116615;ncbi_101117134;ncbi_101117560;ncbi_101118296;ncbi_1011…
GO:0019752	carboxylic acid metabolic process	5	482	0.389674	0.641594	ncbi_101104513;ncbi_101108592;ncbi_101112958;ncbi_101121072;ncbi_443434
GO:0031334	positive regulation of protein complex assembly	1	58	0.390874	0.641594	ncbi_101106932
GO:0031348	negative regulation of defense response	1	58	0.390874	0.641594	ncbi_101107699
GO:0051056	regulation of small GTPase mediated signal transduction	1	58	0.390874	0.641594	ncbi_101123183
GO:0002521	leukocyte differentiation	3	265	0.391686	0.641594	ncbi_101107735;ncbi_101116615;ncbi_780504
GO:0050778	positive regulation of immune response	3	265	0.391686	0.641594	ncbi_101118296;ncbi_554257;ncbi_554263
GO:0006417	regulation of translation	2	159	0.392114	0.641594	ncbi_100174984;ncbi_101115037
GO:0050789	regulation of biological process	64	7313	0.393236	0.642567	ncbi_100137067;ncbi_100147798;ncbi_100174984;ncbi_100302075;ncbi_100526668;ncbi_101102581;ncbi_101102957;ncbi_101103028;ncbi_101103397;ncbi_101103485;ncbi_101103771;ncbi_101105972;ncbi_101106932;ncbi_101107245;ncbi_101107699;ncbi_101107735;ncbi_101108520;ncbi_101109754;ncbi_101110000;ncbi_101110423;ncbi_101110561;ncbi_101110748;ncbi_101111297;ncbi_101111475;ncbi_101112183;ncbi_101112448;ncbi_1011…
GO:0009306	protein secretion	2	160	0.395117	0.643746	ncbi_101107699;ncbi_101114907
GO:0042326	negative regulation of phosphorylation	2	160	0.395117	0.643746	ncbi_100137067;ncbi_554263
GO:0007187	G-protein coupled receptor signaling pathway, coupled to cyclic nucleotide second messenger	1	59	0.39607	0.643746	ncbi_101115976
GO:0008366	axon ensheathment	1	59	0.39607	0.643746	ncbi_101121072
GO:0046486	glycerolipid metabolic process	2	161	0.398112	0.646203	ncbi_101113448;ncbi_101115927
GO:0018108	peptidyl-tyrosine phosphorylation	1	60	0.401223	0.647802	ncbi_780504
GO:0018212	peptidyl-tyrosine modification	1	60	0.401223	0.647802	ncbi_780504
GO:0019722	calcium-mediated signaling	1	60	0.401223	0.647802	ncbi_101120281
GO:0090276	regulation of peptide hormone secretion	1	60	0.401223	0.647802	ncbi_101114907
GO:0007272	ensheathment of neurons	1	61	0.406332	0.654317	ncbi_101121072
GO:0008277	regulation of G-protein coupled receptor protein signaling pathway	1	61	0.406332	0.654317	ncbi_101110561
GO:0032535	regulation of cellular component size	2	164	0.407058	0.654622	ncbi_101103028;ncbi_101106932
GO:0006897	endocytosis	3	273	0.410023	0.657265	ncbi_101117560;ncbi_101121425;ncbi_105612575
GO:0009100	glycoprotein metabolic process	2	165	0.410026	0.657265	ncbi_101103485;ncbi_101115391
GO:0016042	lipid catabolic process	1	62	0.411397	0.657265	ncbi_101115927
GO:0040013	negative regulation of locomotion	1	62	0.411397	0.657265	ncbi_101118552
GO:0050864	regulation of B cell activation	1	62	0.411397	0.657265	ncbi_554263
GO:0051017	actin filament bundle assembly	1	63	0.41642	0.66217	ncbi_101123183
GO:0061572	actin filament bundle organization	1	63	0.41642	0.66217	ncbi_101123183
GO:0043436	oxoacid metabolic process	5	498	0.41679	0.66217	ncbi_101104513;ncbi_101108592;ncbi_101112958;ncbi_101121072;ncbi_443434
GO:0010556	regulation of macromolecule biosynthetic process	16	1751	0.417068	0.66217	ncbi_100137067;ncbi_100174984;ncbi_101103485;ncbi_101107245;ncbi_101107699;ncbi_101107735;ncbi_101110561;ncbi_101113945;ncbi_101114243;ncbi_101115037;ncbi_101116615;ncbi_101117134;ncbi_101117560;ncbi_101119560;ncbi_101121425;ncbi_554263
GO:0071702	organic substance transport	11	1178	0.417184	0.66217	ncbi_101103789;ncbi_101105033;ncbi_101107482;ncbi_101107699;ncbi_101107735;ncbi_101109152;ncbi_101114243;ncbi_101114907;ncbi_101121425;ncbi_105603547;ncbi_554263
GO:0006639	acylglycerol metabolic process	1	64	0.4214	0.665437	ncbi_101115927
GO:0018958	phenol-containing compound metabolic process	1	64	0.4214	0.665437	ncbi_101102287
GO:0032102	negative regulation of response to external stimulus	1	64	0.4214	0.665437	ncbi_101118552
GO:0048568	embryonic organ development	2	169	0.421826	0.665437	ncbi_101103028;ncbi_101107735
GO:0034248	regulation of cellular amide metabolic process	2	170	0.424757	0.665437	ncbi_100174984;ncbi_101115037
GO:0006638	neutral lipid metabolic process	1	65	0.426338	0.665437	ncbi_101115927
GO:0006941	striated muscle contraction	1	65	0.426338	0.665437	ncbi_101116192
GO:0007596	blood coagulation	1	65	0.426338	0.665437	ncbi_554263
GO:0030177	positive regulation of Wnt signaling pathway	1	65	0.426338	0.665437	ncbi_101114233
GO:0032103	positive regulation of response to external stimulus	1	65	0.426338	0.665437	ncbi_101114243
GO:0046425	regulation of JAK-STAT cascade	1	65	0.426338	0.665437	ncbi_780504
GO:1902532	negative regulation of intracellular signal transduction	1	65	0.426338	0.665437	ncbi_554263
GO:1904892	regulation of STAT cascade	1	65	0.426338	0.665437	ncbi_780504
GO:0048731	system development	19	2108	0.427103	0.665778	ncbi_101103028;ncbi_101103485;ncbi_101107735;ncbi_101107880;ncbi_101108869;ncbi_101112958;ncbi_101114233;ncbi_101114907;ncbi_101115391;ncbi_101115445;ncbi_101116615;ncbi_101119560;ncbi_101120081;ncbi_101121072;ncbi_101121425;ncbi_101123082;ncbi_101123183;ncbi_114108681;ncbi_780504
GO:0007163	establishment or maintenance of cell polarity	1	66	0.431235	0.67	ncbi_101115874
GO:0051494	negative regulation of cytoskeleton organization	1	66	0.431235	0.67	ncbi_101123183
GO:0002768	immune response-regulating cell surface receptor signaling pathway	2	173	0.433506	0.67	ncbi_101118296;ncbi_780504
GO:0043254	regulation of protein complex assembly	2	173	0.433506	0.67	ncbi_101103028;ncbi_101106932
GO:0048545	response to steroid hormone	2	173	0.433506	0.67	ncbi_100174984;ncbi_101121425
GO:0006082	organic acid metabolic process	5	508	0.433657	0.67	ncbi_101104513;ncbi_101108592;ncbi_101112958;ncbi_101121072;ncbi_443434
GO:0032774	RNA biosynthetic process	16	1769	0.434008	0.67	ncbi_100137067;ncbi_100174984;ncbi_101103485;ncbi_101107245;ncbi_101107699;ncbi_101107735;ncbi_101110561;ncbi_101113945;ncbi_101114243;ncbi_101116615;ncbi_101117134;ncbi_101117560;ncbi_101118296;ncbi_101119560;ncbi_101121425;ncbi_554263
GO:0009889	regulation of biosynthetic process	17	1885	0.434429	0.67	ncbi_100137067;ncbi_100174984;ncbi_101103485;ncbi_101107245;ncbi_101107699;ncbi_101107735;ncbi_101110000;ncbi_101110561;ncbi_101113945;ncbi_101114243;ncbi_101115037;ncbi_101116615;ncbi_101117134;ncbi_101117560;ncbi_101119560;ncbi_101121425;ncbi_554263
GO:0044260	cellular macromolecule metabolic process	42	4795	0.434758	0.67	ncbi_100137067;ncbi_100147798;ncbi_100174984;ncbi_101102277;ncbi_101102342;ncbi_101102581;ncbi_101102957;ncbi_101103028;ncbi_101103485;ncbi_101104957;ncbi_101106932;ncbi_101107245;ncbi_101107699;ncbi_101107735;ncbi_101109754;ncbi_101110286;ncbi_101110561;ncbi_101113945;ncbi_101114243;ncbi_101115037;ncbi_101115391;ncbi_101115859;ncbi_101116141;ncbi_101116615;ncbi_101117134;ncbi_101117560;ncbi_1011…
GO:0009719	response to endogenous stimulus	6	623	0.436254	0.671273	ncbi_100174984;ncbi_101103485;ncbi_101115976;ncbi_101116615;ncbi_101121425;ncbi_780504
GO:0009653	anatomical structure morphogenesis	14	1541	0.436782	0.671273	ncbi_101103028;ncbi_101103485;ncbi_101107735;ncbi_101112958;ncbi_101114233;ncbi_101114907;ncbi_101115445;ncbi_101115874;ncbi_101119560;ncbi_101121425;ncbi_101122198;ncbi_101123082;ncbi_101123183;ncbi_780504
GO:0044281	small molecule metabolic process	10	1081	0.437236	0.671273	ncbi_100526668;ncbi_101102594;ncbi_101104513;ncbi_101108592;ncbi_101110000;ncbi_101112958;ncbi_101113448;ncbi_101115976;ncbi_101121072;ncbi_443434
GO:0006820	anion transport	3	286	0.43946	0.673839	ncbi_101107482;ncbi_101109152;ncbi_105603547
GO:0030326	embryonic limb morphogenesis	1	68	0.440904	0.674356	ncbi_101119560
GO:2001020	regulation of response to DNA damage stimulus	1	68	0.440904	0.674356	ncbi_101117560
GO:2000026	regulation of multicellular organismal development	6	627	0.442343	0.675642	ncbi_101103485;ncbi_101107735;ncbi_101114233;ncbi_101114907;ncbi_101116615;ncbi_101120081
GO:0034097	response to cytokine	3	288	0.443943	0.675642	ncbi_101115037;ncbi_105603547;ncbi_780504
GO:0071704	organic substance metabolic process	60	6921	0.444549	0.675642	ncbi_100137067;ncbi_100147798;ncbi_100174984;ncbi_101102277;ncbi_101102287;ncbi_101102342;ncbi_101102474;ncbi_101102581;ncbi_101102594;ncbi_101102957;ncbi_101103028;ncbi_101103485;ncbi_101103987;ncbi_101104513;ncbi_101104957;ncbi_101105972;ncbi_101106200;ncbi_101106932;ncbi_101107245;ncbi_101107699;ncbi_101107735;ncbi_101108592;ncbi_101109754;ncbi_101110000;ncbi_101110286;ncbi_101110561;ncbi_1011…
GO:0006006	glucose metabolic process	1	69	0.445677	0.675642	ncbi_101115976
GO:0007259	JAK-STAT cascade	1	69	0.445677	0.675642	ncbi_780504
GO:0035113	embryonic appendage morphogenesis	1	69	0.445677	0.675642	ncbi_101119560
GO:0097696	STAT cascade	1	69	0.445677	0.675642	ncbi_780504
GO:0009894	regulation of catabolic process	3	289	0.446179	0.675642	ncbi_101114233;ncbi_101115927;ncbi_101121425
GO:0009566	fertilization	1	70	0.45041	0.67784	ncbi_101115707
GO:0046883	regulation of hormone secretion	1	70	0.45041	0.67784	ncbi_101114907
GO:0048015	phosphatidylinositol-mediated signaling	1	70	0.45041	0.67784	ncbi_101121425
GO:0044700	single organism signaling	32	3650	0.451077	0.67784	ncbi_100174984;ncbi_100302075;ncbi_101103028;ncbi_101103485;ncbi_101103771;ncbi_101107699;ncbi_101109754;ncbi_101110000;ncbi_101110561;ncbi_101110748;ncbi_101111475;ncbi_101112183;ncbi_101112958;ncbi_101114233;ncbi_101114243;ncbi_101114907;ncbi_101115391;ncbi_101115445;ncbi_101115976;ncbi_101116192;ncbi_101116615;ncbi_101117560;ncbi_101118296;ncbi_101118552;ncbi_101120281;ncbi_101121072;ncbi_1011…
GO:0002684	positive regulation of immune system process	4	405	0.45209	0.67784	ncbi_101114243;ncbi_101118296;ncbi_554257;ncbi_554263
GO:0030001	metal ion transport	4	405	0.45209	0.67784	ncbi_100174984;ncbi_101103028;ncbi_101114243;ncbi_101121425
GO:0007167	enzyme linked receptor protein signaling pathway	5	519	0.4521	0.67784	ncbi_101103485;ncbi_101109754;ncbi_101112958;ncbi_101115391;ncbi_780504
GO:0006511	ubiquitin-dependent protein catabolic process	2	180	0.453643	0.67784	ncbi_101104957;ncbi_101121425
GO:0009190	cyclic nucleotide biosynthetic process	1	71	0.455103	0.67784	ncbi_101110000
GO:0030072	peptide hormone secretion	1	71	0.455103	0.67784	ncbi_101114907
GO:0030802	regulation of cyclic nucleotide biosynthetic process	1	71	0.455103	0.67784	ncbi_101110000
GO:0030808	regulation of nucleotide biosynthetic process	1	71	0.455103	0.67784	ncbi_101110000
GO:0051495	positive regulation of cytoskeleton organization	1	71	0.455103	0.67784	ncbi_101106932
GO:0023052	signaling	32	3656	0.455415	0.67784	ncbi_100174984;ncbi_100302075;ncbi_101103028;ncbi_101103485;ncbi_101103771;ncbi_101107699;ncbi_101109754;ncbi_101110000;ncbi_101110561;ncbi_101110748;ncbi_101111475;ncbi_101112183;ncbi_101112958;ncbi_101114233;ncbi_101114243;ncbi_101114907;ncbi_101115391;ncbi_101115445;ncbi_101115976;ncbi_101116192;ncbi_101116615;ncbi_101117560;ncbi_101118296;ncbi_101118552;ncbi_101120281;ncbi_101121072;ncbi_1011…
GO:0042692	muscle cell differentiation	2	181	0.456487	0.678607	ncbi_101103397;ncbi_101123082
GO:0010558	negative regulation of macromolecule biosynthetic process	2	182	0.459323	0.681804	ncbi_101107699;ncbi_101121425
GO:0044848	biological phase	1	72	0.459756	0.681804	ncbi_101112958
GO:0002791	regulation of peptide secretion	1	73	0.46437	0.686974	ncbi_101114907
GO:0050817	coagulation	1	73	0.46437	0.686974	ncbi_554263
GO:0009790	embryo development	5	528	0.46708	0.689508	ncbi_101103028;ncbi_101103485;ncbi_101107735;ncbi_101114233;ncbi_101119560
GO:0031400	negative regulation of protein modification process	2	185	0.467779	0.689508	ncbi_100137067;ncbi_554263
GO:0051249	regulation of lymphocyte activation	2	185	0.467779	0.689508	ncbi_101103028;ncbi_554263
GO:0016573	histone acetylation	1	74	0.468945	0.689573	ncbi_100174984
GO:0010563	negative regulation of phosphorus metabolic process	2	186	0.470581	0.689573	ncbi_100137067;ncbi_554263
GO:0044057	regulation of system process	2	186	0.470581	0.689573	ncbi_101116192;ncbi_101122471
GO:0045936	negative regulation of phosphate metabolic process	2	186	0.470581	0.689573	ncbi_100137067;ncbi_554263
GO:0001894	tissue homeostasis	1	75	0.473481	0.689573	ncbi_554263
GO:0008016	regulation of heart contraction	1	75	0.473481	0.689573	ncbi_101116192
GO:0009308	amine metabolic process	1	75	0.473481	0.689573	ncbi_101113448
GO:0030335	positive regulation of cell migration	1	75	0.473481	0.689573	ncbi_101114243
GO:0044106	cellular amine metabolic process	1	75	0.473481	0.689573	ncbi_101113448
GO:2000147	positive regulation of cell motility	1	75	0.473481	0.689573	ncbi_101114243
GO:0009611	response to wounding	2	188	0.476158	0.692645	ncbi_101107699;ncbi_554263
GO:0018393	internal peptidyl-lysine acetylation	1	76	0.477978	0.692813	ncbi_100174984
GO:0032412	regulation of ion transmembrane transporter activity	1	76	0.477978	0.692813	ncbi_101121425
GO:0051272	positive regulation of cellular component movement	1	76	0.477978	0.692813	ncbi_101114243
GO:0060537	muscle tissue development	2	189	0.478933	0.693372	ncbi_101103028;ncbi_101115445
GO:0034654	nucleobase-containing compound biosynthetic process	17	1937	0.48213	0.695966	ncbi_100137067;ncbi_100174984;ncbi_101103485;ncbi_101107245;ncbi_101107699;ncbi_101107735;ncbi_101110000;ncbi_101110561;ncbi_101113945;ncbi_101114243;ncbi_101116615;ncbi_101117134;ncbi_101117560;ncbi_101118296;ncbi_101119560;ncbi_101121425;ncbi_554263
GO:0006475	internal protein amino acid acetylation	1	77	0.482438	0.695966	ncbi_100174984
GO:0022898	regulation of transmembrane transporter activity	1	77	0.482438	0.695966	ncbi_101121425
GO:0030182	neuron differentiation	5	538	0.483585	0.696797	ncbi_101114233;ncbi_101120081;ncbi_101121072;ncbi_101123082;ncbi_114108681
GO:0060047	heart contraction	1	78	0.48686	0.698711	ncbi_101116192
GO:0042110	T cell activation	2	192	0.487206	0.698711	ncbi_100147798;ncbi_101103028
GO:0070489	T cell aggregation	2	192	0.487206	0.698711	ncbi_100147798;ncbi_101103028
GO:0071593	lymphocyte aggregation	2	192	0.487206	0.698711	ncbi_100147798;ncbi_101103028
GO:0007154	cell communication	32	3701	0.487993	0.699016	ncbi_100174984;ncbi_100302075;ncbi_101103028;ncbi_101103485;ncbi_101103771;ncbi_101107699;ncbi_101109754;ncbi_101110000;ncbi_101110561;ncbi_101110748;ncbi_101111475;ncbi_101112183;ncbi_101112958;ncbi_101114233;ncbi_101114243;ncbi_101114907;ncbi_101115391;ncbi_101115445;ncbi_101115976;ncbi_101116192;ncbi_101116615;ncbi_101117560;ncbi_101118296;ncbi_101118552;ncbi_101120281;ncbi_101121072;ncbi_1011…
GO:0050896	response to stimulus	44	5110	0.488958	0.699578	ncbi_100137067;ncbi_100174984;ncbi_100302075;ncbi_100526668;ncbi_101103028;ncbi_101103485;ncbi_101103771;ncbi_101106932;ncbi_101107699;ncbi_101107735;ncbi_101109754;ncbi_101110000;ncbi_101110561;ncbi_101110748;ncbi_101111475;ncbi_101112183;ncbi_101112958;ncbi_101114233;ncbi_101114243;ncbi_101114907;ncbi_101115037;ncbi_101115391;ncbi_101115445;ncbi_101115874;ncbi_101115976;ncbi_101116192;ncbi_1011…
GO:0043393	regulation of protein binding	1	79	0.491244	0.702024	ncbi_101108520
GO:0008015	blood circulation	2	194	0.492676	0.703246	ncbi_101110000;ncbi_101116192
GO:0015850	organic hydroxy compound transport	1	80	0.495591	0.70658	ncbi_101114907
GO:0007165	signal transduction	30	3479	0.497206	0.706588	ncbi_100174984;ncbi_100302075;ncbi_101103028;ncbi_101103485;ncbi_101103771;ncbi_101107699;ncbi_101109754;ncbi_101110000;ncbi_101110561;ncbi_101110748;ncbi_101111475;ncbi_101112183;ncbi_101112958;ncbi_101114233;ncbi_101114243;ncbi_101115391;ncbi_101115445;ncbi_101115976;ncbi_101116615;ncbi_101117560;ncbi_101118296;ncbi_101118552;ncbi_101120281;ncbi_101121072;ncbi_101121425;ncbi_101123183;ncbi_1056…
GO:0019438	aromatic compound biosynthetic process	17	1955	0.498571	0.706588	ncbi_100137067;ncbi_100174984;ncbi_101103485;ncbi_101107245;ncbi_101107699;ncbi_101107735;ncbi_101110000;ncbi_101110561;ncbi_101113945;ncbi_101114243;ncbi_101116615;ncbi_101117134;ncbi_101117560;ncbi_101118296;ncbi_101119560;ncbi_101121425;ncbi_554263
GO:0006575	cellular modified amino acid metabolic process	1	81	0.499902	0.706588	ncbi_101102474
GO:0006643	membrane lipid metabolic process	1	81	0.499902	0.706588	ncbi_780504
GO:0018394	peptidyl-lysine acetylation	1	81	0.499902	0.706588	ncbi_100174984
GO:0043491	protein kinase B signaling	1	81	0.499902	0.706588	ncbi_101103028
GO:0051896	regulation of protein kinase B signaling	1	81	0.499902	0.706588	ncbi_101103028
GO:0007178	transmembrane receptor protein serine/threonine kinase signaling pathway	2	197	0.500814	0.706588	ncbi_101103485;ncbi_101112958
GO:0070486	leukocyte aggregation	2	197	0.500814	0.706588	ncbi_100147798;ncbi_101103028
GO:0000226	microtubule cytoskeleton organization	2	198	0.503508	0.708053	ncbi_101102581;ncbi_101113519
GO:0016070	RNA metabolic process	19	2196	0.504031	0.708053	ncbi_100137067;ncbi_100174984;ncbi_101103485;ncbi_101107245;ncbi_101107699;ncbi_101107735;ncbi_101110561;ncbi_101113945;ncbi_101114243;ncbi_101115037;ncbi_101116615;ncbi_101117134;ncbi_101117560;ncbi_101118296;ncbi_101118401;ncbi_101119560;ncbi_101121425;ncbi_105608645;ncbi_554263
GO:0007162	negative regulation of cell adhesion	1	82	0.504176	0.708053	ncbi_101120081
GO:0061138	morphogenesis of a branching epithelium	1	82	0.504176	0.708053	ncbi_101103028
GO:0001667	ameboidal-type cell migration	2	199	0.506193	0.710051	ncbi_101109754;ncbi_780504
GO:0018130	heterocycle biosynthetic process	17	1964	0.506764	0.710051	ncbi_100137067;ncbi_100174984;ncbi_101103485;ncbi_101107245;ncbi_101107699;ncbi_101107735;ncbi_101110000;ncbi_101110561;ncbi_101113945;ncbi_101114243;ncbi_101116615;ncbi_101117134;ncbi_101117560;ncbi_101118296;ncbi_101119560;ncbi_101121425;ncbi_554263
GO:0051049	regulation of transport	6	673	0.511253	0.712528	ncbi_101107699;ncbi_101114243;ncbi_101114907;ncbi_101117560;ncbi_101121425;ncbi_554263
GO:0006109	regulation of carbohydrate metabolic process	1	84	0.512616	0.712528	ncbi_101115976
GO:0010675	regulation of cellular carbohydrate metabolic process	1	84	0.512616	0.712528	ncbi_101115976
GO:0030799	regulation of cyclic nucleotide metabolic process	1	84	0.512616	0.712528	ncbi_101110000
GO:0032872	regulation of stress-activated MAPK cascade	1	84	0.512616	0.712528	ncbi_554263
GO:0070302	regulation of stress-activated protein kinase signaling cascade	1	84	0.512616	0.712528	ncbi_554263
GO:0071310	cellular response to organic substance	5	556	0.512854	0.712528	ncbi_100174984;ncbi_101103485;ncbi_101116615;ncbi_101121425;ncbi_780504
GO:0051234	establishment of localization	24	2795	0.513207	0.712528	ncbi_100137067;ncbi_100174984;ncbi_100217405;ncbi_100526668;ncbi_101102115;ncbi_101102287;ncbi_101103028;ncbi_101103733;ncbi_101103789;ncbi_101105033;ncbi_101107482;ncbi_101107699;ncbi_101107735;ncbi_101108157;ncbi_101109152;ncbi_101111649;ncbi_101114243;ncbi_101114907;ncbi_101117560;ncbi_101121425;ncbi_101121640;ncbi_105603547;ncbi_105612575;ncbi_554263
GO:0010467	gene expression	27	3151	0.515557	0.713507	ncbi_100137067;ncbi_100174984;ncbi_101103485;ncbi_101103987;ncbi_101105972;ncbi_101106932;ncbi_101107245;ncbi_101107699;ncbi_101107735;ncbi_101110561;ncbi_101113945;ncbi_101114243;ncbi_101115037;ncbi_101115859;ncbi_101116202;ncbi_101116615;ncbi_101116656;ncbi_101117134;ncbi_101117560;ncbi_101118296;ncbi_101118401;ncbi_101119560;ncbi_101121072;ncbi_101121425;ncbi_105608645;ncbi_554263;ncbi_780504
GO:1902580	single-organism cellular localization	4	440	0.516724	0.713507	ncbi_101107699;ncbi_101114243;ncbi_101121425;ncbi_554263
GO:0042129	regulation of T cell proliferation	1	85	0.516782	0.713507	ncbi_101103028
GO:0090257	regulation of muscle system process	1	85	0.516782	0.713507	ncbi_101122471
GO:0080135	regulation of cellular response to stress	2	203	0.516839	0.713507	ncbi_101117560;ncbi_554263
GO:0090407	organophosphate biosynthetic process	2	204	0.519477	0.716337	ncbi_101110000;ncbi_101113448
GO:0032409	regulation of transporter activity	1	86	0.520913	0.717506	ncbi_101121425
GO:0007275	multicellular organism development	20	2336	0.523139	0.719085	ncbi_101103028;ncbi_101103485;ncbi_101107735;ncbi_101107880;ncbi_101108869;ncbi_101112958;ncbi_101114233;ncbi_101114907;ncbi_101115391;ncbi_101115445;ncbi_101116615;ncbi_101119560;ncbi_101120081;ncbi_101121072;ncbi_101121425;ncbi_101123082;ncbi_101123183;ncbi_114108681;ncbi_780504;ncbi_780518
GO:0031327	negative regulation of cellular biosynthetic process	2	206	0.524724	0.719085	ncbi_101107699;ncbi_101121425
GO:0090066	regulation of anatomical structure size	2	206	0.524724	0.719085	ncbi_101103028;ncbi_101106932
GO:0003015	heart process	1	87	0.525009	0.719085	ncbi_101116192
GO:0048732	gland development	1	87	0.525009	0.719085	ncbi_101119560
GO:0006629	lipid metabolic process	6	683	0.525861	0.719443	ncbi_101112958;ncbi_101113448;ncbi_101115927;ncbi_101121072;ncbi_443434;ncbi_780504
GO:0002790	peptide secretion	1	88	0.52907	0.722214	ncbi_101114907
GO:0030100	regulation of endocytosis	1	88	0.52907	0.722214	ncbi_101117560
GO:0002694	regulation of leukocyte activation	2	209	0.532524	0.722854	ncbi_101103028;ncbi_554263
GO:0007159	leukocyte cell-cell adhesion	2	209	0.532524	0.722854	ncbi_100147798;ncbi_101103028
GO:0065007	biological regulation	65	7641	0.533038	0.722854	ncbi_100137067;ncbi_100147798;ncbi_100174984;ncbi_100302075;ncbi_100526668;ncbi_101102581;ncbi_101102957;ncbi_101103028;ncbi_101103397;ncbi_101103485;ncbi_101103771;ncbi_101105972;ncbi_101106932;ncbi_101107245;ncbi_101107699;ncbi_101107735;ncbi_101108520;ncbi_101109152;ncbi_101109754;ncbi_101110000;ncbi_101110423;ncbi_101110561;ncbi_101110748;ncbi_101111297;ncbi_101111475;ncbi_101112183;ncbi_1011…
GO:0007611	learning or memory	1	89	0.533097	0.722854	ncbi_101120281
GO:0050890	cognition	1	89	0.533097	0.722854	ncbi_101120281
GO:0060485	mesenchyme development	1	89	0.533097	0.722854	ncbi_101121425
GO:0002460	adaptive immune response based on somatic recombination of immune receptors built from immunoglobulin superfamily domains	1	90	0.53709	0.726652	ncbi_554257
GO:0008406	gonad development	1	90	0.53709	0.726652	ncbi_780504
GO:0010468	regulation of gene expression	21	2472	0.538101	0.727212	ncbi_100137067;ncbi_100174984;ncbi_101103485;ncbi_101105972;ncbi_101106932;ncbi_101107245;ncbi_101107699;ncbi_101107735;ncbi_101110561;ncbi_101113945;ncbi_101114243;ncbi_101115037;ncbi_101116615;ncbi_101116656;ncbi_101117134;ncbi_101117560;ncbi_101118401;ncbi_101119560;ncbi_101121425;ncbi_105608645;ncbi_554263
GO:0003013	circulatory system process	2	213	0.54279	0.732736	ncbi_101110000;ncbi_101116192
GO:0006352	DNA-templated transcription, initiation	1	92	0.544975	0.734872	ncbi_101116615
GO:0040017	positive regulation of locomotion	1	93	0.548867	0.736049	ncbi_101114243
GO:0042098	T cell proliferation	1	93	0.548867	0.736049	ncbi_101103028
GO:0045137	development of primary sexual characteristics	1	93	0.548867	0.736049	ncbi_780504
GO:0051051	negative regulation of transport	1	93	0.548867	0.736049	ncbi_101114243
GO:0098655	cation transmembrane transport	1	93	0.548867	0.736049	ncbi_101109152
GO:0034645	cellular macromolecule biosynthetic process	21	2488	0.551254	0.737109	ncbi_100137067;ncbi_100174984;ncbi_101102277;ncbi_101103485;ncbi_101106932;ncbi_101107245;ncbi_101107699;ncbi_101107735;ncbi_101110561;ncbi_101113945;ncbi_101114243;ncbi_101115037;ncbi_101115859;ncbi_101116615;ncbi_101117134;ncbi_101117560;ncbi_101118296;ncbi_101119560;ncbi_101120528;ncbi_101121425;ncbi_554263
GO:0006473	protein acetylation	1	94	0.552726	0.737109	ncbi_100174984
GO:0046879	hormone secretion	1	94	0.552726	0.737109	ncbi_101114907
GO:1901362	organic cyclic compound biosynthetic process	17	2016	0.553541	0.737109	ncbi_100137067;ncbi_100174984;ncbi_101103485;ncbi_101107245;ncbi_101107699;ncbi_101107735;ncbi_101110000;ncbi_101110561;ncbi_101113945;ncbi_101114243;ncbi_101116615;ncbi_101117134;ncbi_101117560;ncbi_101118296;ncbi_101119560;ncbi_101121425;ncbi_554263
GO:0048666	neuron development	4	462	0.555551	0.737109	ncbi_101120081;ncbi_101121072;ncbi_101123082;ncbi_114108681
GO:0048513	animal organ development	12	1423	0.555831	0.737109	ncbi_101103028;ncbi_101103485;ncbi_101107735;ncbi_101107880;ncbi_101115391;ncbi_101115445;ncbi_101116615;ncbi_101119560;ncbi_101121425;ncbi_101123183;ncbi_114108681;ncbi_780504
GO:0006140	regulation of nucleotide metabolic process	1	95	0.556553	0.737109	ncbi_101110000
GO:0007265	Ras protein signal transduction	1	95	0.556553	0.737109	ncbi_101123183
GO:2001233	regulation of apoptotic signaling pathway	1	95	0.556553	0.737109	ncbi_101117560
GO:0043009	chordate embryonic development	2	219	0.557897	0.737109	ncbi_101107735;ncbi_101114233
GO:0006811	ion transport	7	826	0.558111	0.737109	ncbi_100174984;ncbi_101103028;ncbi_101107482;ncbi_101109152;ncbi_101114243;ncbi_101121425;ncbi_105603547
GO:0051130	positive regulation of cellular component organization	3	342	0.558727	0.737109	ncbi_101103028;ncbi_101106932;ncbi_101117560
GO:0032501	multicellular organismal process	36	4273	0.559617	0.737109	ncbi_100174984;ncbi_101102287;ncbi_101103028;ncbi_101103485;ncbi_101103789;ncbi_101107699;ncbi_101107735;ncbi_101107880;ncbi_101108869;ncbi_101109754;ncbi_101110000;ncbi_101112183;ncbi_101112958;ncbi_101113303;ncbi_101114233;ncbi_101114907;ncbi_101115037;ncbi_101115391;ncbi_101115445;ncbi_101116192;ncbi_101116615;ncbi_101117560;ncbi_101118552;ncbi_101119560;ncbi_101120081;ncbi_101120281;ncbi_1011…
GO:0001763	morphogenesis of a branching structure	1	96	0.560347	0.737109	ncbi_101103028
GO:0009914	hormone transport	1	96	0.560347	0.737109	ncbi_101114907
GO:0051128	regulation of cellular component organization	9	1069	0.561342	0.737109	ncbi_101103028;ncbi_101106932;ncbi_101109754;ncbi_101115445;ncbi_101117560;ncbi_101120081;ncbi_101121425;ncbi_101123183;ncbi_780504
GO:0048699	generation of neurons	5	587	0.561637	0.737109	ncbi_101114233;ncbi_101120081;ncbi_101121072;ncbi_101123082;ncbi_114108681
GO:0002250	adaptive immune response	1	97	0.564109	0.737109	ncbi_554257
GO:0009187	cyclic nucleotide metabolic process	1	97	0.564109	0.737109	ncbi_101110000
GO:0042060	wound healing	1	97	0.564109	0.737109	ncbi_554263
GO:0044238	primary metabolic process	51	6046	0.56421	0.737109	ncbi_100137067;ncbi_100147798;ncbi_100174984;ncbi_101102277;ncbi_101102342;ncbi_101102581;ncbi_101102594;ncbi_101102957;ncbi_101103028;ncbi_101103485;ncbi_101104513;ncbi_101104957;ncbi_101106200;ncbi_101107245;ncbi_101107699;ncbi_101107735;ncbi_101109754;ncbi_101110000;ncbi_101110286;ncbi_101110561;ncbi_101112958;ncbi_101113448;ncbi_101113945;ncbi_101114243;ncbi_101115037;ncbi_101115391;ncbi_1011…
GO:0035295	tube development	3	345	0.564692	0.737109	ncbi_101103028;ncbi_780504;ncbi_780518
GO:0007049	cell cycle	7	832	0.565947	0.737109	ncbi_100147798;ncbi_101102581;ncbi_101103028;ncbi_101106932;ncbi_101107735;ncbi_101112958;ncbi_114113041
GO:0006886	intracellular protein transport	4	469	0.567564	0.737109	ncbi_101107699;ncbi_101114243;ncbi_101121425;ncbi_554263
GO:0050865	regulation of cell activation	2	223	0.567773	0.737109	ncbi_101103028;ncbi_554263
GO:0010001	glial cell differentiation	1	98	0.567839	0.737109	ncbi_101121072
GO:0010721	negative regulation of cell development	1	98	0.567839	0.737109	ncbi_100526668
GO:0030178	negative regulation of Wnt signaling pathway	1	98	0.567839	0.737109	ncbi_101114233
GO:0043543	protein acylation	1	98	0.567839	0.737109	ncbi_100174984
GO:0060249	anatomical structure homeostasis	1	98	0.567839	0.737109	ncbi_554263
GO:0044271	cellular nitrogen compound biosynthetic process	18	2152	0.568402	0.737109	ncbi_100137067;ncbi_100174984;ncbi_101103485;ncbi_101107245;ncbi_101107699;ncbi_101107735;ncbi_101110000;ncbi_101110561;ncbi_101113945;ncbi_101114243;ncbi_101115037;ncbi_101116615;ncbi_101117134;ncbi_101117560;ncbi_101118296;ncbi_101119560;ncbi_101121425;ncbi_554263
GO:0050953	sensory perception of light stimulus	1	99	0.571537	0.740387	ncbi_101113303
GO:0050678	regulation of epithelial cell proliferation	1	101	0.57884	0.747237	ncbi_101103485
GO:0009792	embryo development ending in birth or egg hatching	2	229	0.58229	0.747237	ncbi_101107735;ncbi_101114233
GO:0034622	cellular macromolecular complex assembly	3	354	0.582295	0.747237	ncbi_101103028;ncbi_101106932;ncbi_101107699
GO:0031098	stress-activated protein kinase signaling cascade	1	102	0.582445	0.747237	ncbi_554263
GO:0035108	limb morphogenesis	1	102	0.582445	0.747237	ncbi_101119560
GO:0051403	stress-activated MAPK cascade	1	102	0.582445	0.747237	ncbi_554263
GO:0060173	limb development	1	102	0.582445	0.747237	ncbi_101119560
GO:0033554	cellular response to stress	6	724	0.583837	0.747237	ncbi_101107735;ncbi_101114243;ncbi_101116192;ncbi_101117134;ncbi_101117560;ncbi_554263
GO:0000278	mitotic cell cycle	3	355	0.584224	0.747237	ncbi_101102581;ncbi_101103028;ncbi_114113041
GO:0007423	sensory organ development	2	230	0.584675	0.747237	ncbi_101103028;ncbi_114108681
GO:0000075	cell cycle checkpoint	1	103	0.58602	0.747237	ncbi_101107735
GO:0006164	purine nucleotide biosynthetic process	1	103	0.58602	0.747237	ncbi_101110000
GO:0006397	mRNA processing	1	103	0.58602	0.747237	ncbi_101118401
GO:0009152	purine ribonucleotide biosynthetic process	1	103	0.58602	0.747237	ncbi_101110000
GO:0042391	regulation of membrane potential	1	103	0.58602	0.747237	ncbi_101116192
GO:0015698	inorganic anion transport	1	104	0.589564	0.749404	ncbi_105603547
GO:0033500	carbohydrate homeostasis	1	104	0.589564	0.749404	ncbi_101115976
GO:0043434	response to peptide hormone	1	104	0.589564	0.749404	ncbi_101115976
GO:0034220	ion transmembrane transport	2	233	0.59177	0.751425	ncbi_101109152;ncbi_101121425
GO:0048017	inositol lipid-mediated signaling	1	105	0.593078	0.752302	ncbi_101121425
GO:0060284	regulation of cell development	3	360	0.593783	0.752413	ncbi_100526668;ncbi_101120081;ncbi_101121425
GO:0021700	developmental maturation	1	106	0.596563	0.754367	ncbi_101121072
GO:0072522	purine-containing compound biosynthetic process	1	106	0.596563	0.754367	ncbi_101110000
GO:0043170	macromolecule metabolic process	49	5866	0.599796	0.756172	ncbi_100137067;ncbi_100147798;ncbi_100174984;ncbi_101102277;ncbi_101102342;ncbi_101102581;ncbi_101102957;ncbi_101103028;ncbi_101103485;ncbi_101103987;ncbi_101104957;ncbi_101105972;ncbi_101106200;ncbi_101106932;ncbi_101107245;ncbi_101107699;ncbi_101107735;ncbi_101109754;ncbi_101110286;ncbi_101110561;ncbi_101113945;ncbi_101114243;ncbi_101115037;ncbi_101115391;ncbi_101115707;ncbi_101115859;ncbi_1011…
GO:0006650	glycerophospholipid metabolic process	1	107	0.600017	0.756172	ncbi_101113448
GO:0010975	regulation of neuron projection development	1	107	0.600017	0.756172	ncbi_101120081
GO:0009890	negative regulation of biosynthetic process	2	237	0.601092	0.756172	ncbi_101107699;ncbi_101121425
GO:1901615	organic hydroxy compound metabolic process	2	237	0.601092	0.756172	ncbi_101102287;ncbi_101113448
GO:0010038	response to metal ion	1	108	0.603443	0.756787	ncbi_100137067
GO:0048511	rhythmic process	1	108	0.603443	0.756787	ncbi_100174984
GO:0050708	regulation of protein secretion	1	108	0.603443	0.756787	ncbi_101114907
GO:0022411	cellular component disassembly	2	239	0.605693	0.758705	ncbi_101103987;ncbi_101109754
GO:0009260	ribonucleotide biosynthetic process	1	109	0.606839	0.758705	ncbi_101110000
GO:0034765	regulation of ion transmembrane transport	1	109	0.606839	0.758705	ncbi_101121425
GO:0023061	signal release	1	110	0.610207	0.760575	ncbi_101114907
GO:0042063	gliogenesis	1	110	0.610207	0.760575	ncbi_101121072
GO:0046390	ribose phosphate biosynthetic process	1	110	0.610207	0.760575	ncbi_101110000
GO:0042221	response to chemical	19	2326	0.61376	0.764223	ncbi_100137067;ncbi_100174984;ncbi_100526668;ncbi_101103485;ncbi_101107699;ncbi_101114243;ncbi_101114907;ncbi_101115037;ncbi_101115874;ncbi_101115976;ncbi_101116615;ncbi_101118296;ncbi_101118552;ncbi_101121425;ncbi_101123082;ncbi_105603547;ncbi_554257;ncbi_554263;ncbi_780504
GO:0035107	appendage morphogenesis	1	112	0.616857	0.767294	ncbi_101119560
GO:0090287	regulation of cellular response to growth factor stimulus	1	113	0.620139	0.770302	ncbi_101103485
GO:0009059	macromolecule biosynthetic process	21	2576	0.621504	0.770302	ncbi_100137067;ncbi_100174984;ncbi_101102277;ncbi_101103485;ncbi_101106932;ncbi_101107245;ncbi_101107699;ncbi_101107735;ncbi_101110561;ncbi_101113945;ncbi_101114243;ncbi_101115037;ncbi_101115859;ncbi_101116615;ncbi_101117134;ncbi_101117560;ncbi_101118296;ncbi_101119560;ncbi_101120528;ncbi_101121425;ncbi_554263
GO:0030097	hemopoiesis	3	375	0.62161	0.770302	ncbi_101107735;ncbi_101116615;ncbi_780504
GO:0010959	regulation of metal ion transport	1	114	0.623394	0.770302	ncbi_101121425
GO:0030031	cell projection assembly	1	114	0.623394	0.770302	ncbi_780504
GO:1901652	response to peptide	1	114	0.623394	0.770302	ncbi_101115976
GO:0022008	neurogenesis	5	629	0.623698	0.770302	ncbi_101114233;ncbi_101120081;ncbi_101121072;ncbi_101123082;ncbi_114108681
GO:0044699	single-organism process	79	9404	0.624781	0.770858	ncbi_100137067;ncbi_100147798;ncbi_100174984;ncbi_100217405;ncbi_100302075;ncbi_100526668;ncbi_101102115;ncbi_101102277;ncbi_101102287;ncbi_101102474;ncbi_101102581;ncbi_101102594;ncbi_101102957;ncbi_101103028;ncbi_101103397;ncbi_101103485;ncbi_101103771;ncbi_101103789;ncbi_101103987;ncbi_101104513;ncbi_101105033;ncbi_101106026;ncbi_101106932;ncbi_101107482;ncbi_101107699;ncbi_101107735;ncbi_1011…
GO:1902582	single-organism intracellular transport	5	632	0.627932	0.773963	ncbi_101107699;ncbi_101107735;ncbi_101114243;ncbi_101121425;ncbi_554263
GO:1903522	regulation of blood circulation	1	116	0.629821	0.775507	ncbi_101116192
GO:0006464	cellular protein modification process	18	2228	0.63193	0.775544	ncbi_100137067;ncbi_100147798;ncbi_100174984;ncbi_101102277;ncbi_101102342;ncbi_101102581;ncbi_101102957;ncbi_101103028;ncbi_101109754;ncbi_101110286;ncbi_101113945;ncbi_101118296;ncbi_101118552;ncbi_101121425;ncbi_101123183;ncbi_554257;ncbi_554263;ncbi_780504
GO:0055085	transmembrane transport	2	251	0.632466	0.775544	ncbi_101109152;ncbi_101121425
GO:0006979	response to oxidative stress	1	117	0.632993	0.775544	ncbi_101118401
GO:0007548	sex differentiation	1	117	0.632993	0.775544	ncbi_780504
GO:0006518	peptide metabolic process	3	382	0.634152	0.775544	ncbi_100174984;ncbi_101102474;ncbi_101115037
GO:0034762	regulation of transmembrane transport	1	118	0.636139	0.775544	ncbi_101121425
GO:0048871	multicellular organismal homeostasis	1	118	0.636139	0.775544	ncbi_554263
GO:0097193	intrinsic apoptotic signaling pathway	1	118	0.636139	0.775544	ncbi_101117560
GO:0000280	nuclear division	2	254	0.638936	0.775544	ncbi_101102581;ncbi_101106932
GO:0036211	protein modification process	18	2237	0.639182	0.775544	ncbi_100137067;ncbi_100147798;ncbi_100174984;ncbi_101102277;ncbi_101102342;ncbi_101102581;ncbi_101102957;ncbi_101103028;ncbi_101109754;ncbi_101110286;ncbi_101113945;ncbi_101118296;ncbi_101118552;ncbi_101121425;ncbi_101123183;ncbi_554257;ncbi_554263;ncbi_780504
GO:0006790	sulfur compound metabolic process	1	119	0.639258	0.775544	ncbi_101102474
GO:0044283	small molecule biosynthetic process	1	119	0.639258	0.775544	ncbi_101113448
GO:0045165	cell fate commitment	1	119	0.639258	0.775544	ncbi_101119560
GO:0060562	epithelial tube morphogenesis	1	119	0.639258	0.775544	ncbi_101103028
GO:0043067	regulation of programmed cell death	6	766	0.639395	0.775544	ncbi_101102957;ncbi_101107699;ncbi_101108520;ncbi_101117560;ncbi_101123183;ncbi_780504
GO:0010608	posttranscriptional regulation of gene expression	2	255	0.641074	0.776037	ncbi_100174984;ncbi_101115037
GO:0016032	viral process	2	255	0.641074	0.776037	ncbi_101114243;ncbi_101121425
GO:0050863	regulation of T cell activation	1	121	0.645416	0.779745	ncbi_101103028
GO:1903037	regulation of leukocyte cell-cell adhesion	1	121	0.645416	0.779745	ncbi_101103028
GO:0010639	negative regulation of organelle organization	1	122	0.648457	0.781868	ncbi_101123183
GO:0019932	second-messenger-mediated signaling	1	122	0.648457	0.781868	ncbi_101120281
GO:0010035	response to inorganic substance	1	123	0.651471	0.783952	ncbi_100137067
GO:0045664	regulation of neuron differentiation	1	123	0.651471	0.783952	ncbi_101120081
GO:0019941	modification-dependent protein catabolic process	2	261	0.653691	0.785223	ncbi_101104957;ncbi_101121425
GO:0019216	regulation of lipid metabolic process	1	124	0.654459	0.785223	ncbi_101115927
GO:0048736	appendage development	1	124	0.654459	0.785223	ncbi_101119560
GO:0043632	modification-dependent macromolecule catabolic process	2	262	0.655759	0.785236	ncbi_101104957;ncbi_101121425
GO:0048285	organelle fission	2	262	0.655759	0.785236	ncbi_101102581;ncbi_101106932
GO:0044249	cellular biosynthetic process	23	2864	0.656871	0.785796	ncbi_100137067;ncbi_100174984;ncbi_101102277;ncbi_101103485;ncbi_101106932;ncbi_101107245;ncbi_101107699;ncbi_101107735;ncbi_101110000;ncbi_101110561;ncbi_101113448;ncbi_101113945;ncbi_101114243;ncbi_101115037;ncbi_101115859;ncbi_101116615;ncbi_101117134;ncbi_101117560;ncbi_101118296;ncbi_101119560;ncbi_101120528;ncbi_101121425;ncbi_554263
GO:0044764	multi-organism cellular process	2	263	0.657818	0.786157	ncbi_101114243;ncbi_101121425
GO:0071840	cellular component organization or biogenesis	28	3469	0.65974	0.787296	ncbi_100174984;ncbi_101102277;ncbi_101102474;ncbi_101102581;ncbi_101103028;ncbi_101103485;ncbi_101103789;ncbi_101103987;ncbi_101106932;ncbi_101107699;ncbi_101107735;ncbi_101107880;ncbi_101109754;ncbi_101113519;ncbi_101113945;ncbi_101114907;ncbi_101115391;ncbi_101115445;ncbi_101115874;ncbi_101116615;ncbi_101117560;ncbi_101120081;ncbi_101121072;ncbi_101121425;ncbi_101122198;ncbi_101123082;ncbi_1011…
GO:0031175	neuron projection development	3	397	0.660063	0.787296	ncbi_101120081;ncbi_101121072;ncbi_101123082
GO:0090092	regulation of transmembrane receptor protein serine/threonine kinase signaling pathway	1	127	0.663274	0.788982	ncbi_101103485
GO:0032990	cell part morphogenesis	3	399	0.663418	0.788982	ncbi_101115874;ncbi_101122198;ncbi_101123082
GO:0048858	cell projection morphogenesis	3	399	0.663418	0.788982	ncbi_101115874;ncbi_101122198;ncbi_101123082
GO:0010817	regulation of hormone levels	1	128	0.666162	0.791474	ncbi_101114907
GO:0008285	negative regulation of cell proliferation	1	129	0.669026	0.794102	ncbi_101103028
GO:0007264	small GTPase mediated signal transduction	1	130	0.671866	0.795923	ncbi_101123183
GO:0048562	embryonic organ morphogenesis	1	130	0.671866	0.795923	ncbi_101103028
GO:0051301	cell division	1	131	0.674681	0.798482	ncbi_101107735
GO:0007517	muscle organ development	1	132	0.677473	0.801008	ncbi_101119560
GO:0010941	regulation of cell death	6	798	0.678721	0.801706	ncbi_101102957;ncbi_101107699;ncbi_101108520;ncbi_101117560;ncbi_101123183;ncbi_780504
GO:0007610	behavior	3	409	0.679836	0.802246	ncbi_101114243;ncbi_101118552;ncbi_101120281
GO:0019318	hexose metabolic process	1	134	0.682984	0.805182	ncbi_101115976
GO:0048878	chemical homeostasis	4	544	0.684331	0.805989	ncbi_100137067;ncbi_101109152;ncbi_101115976;ncbi_105603547
GO:0048608	reproductive structure development	1	135	0.685705	0.806051	ncbi_780504
GO:0061458	reproductive system development	1	135	0.685705	0.806051	ncbi_780504
GO:0016569	covalent chromatin modification	2	278	0.687542	0.806655	ncbi_100174984;ncbi_101113945
GO:0016570	histone modification	2	278	0.687542	0.806655	ncbi_100174984;ncbi_101113945
GO:0012501	programmed cell death	8	1061	0.688568	0.807081	ncbi_101102474;ncbi_101102581;ncbi_101102957;ncbi_101107699;ncbi_101108520;ncbi_101117560;ncbi_101123183;ncbi_780504
GO:0043900	regulation of multi-organism process	1	137	0.691078	0.809245	ncbi_101114243
GO:0016043	cellular component organization	27	3401	0.694233	0.811624	ncbi_100174984;ncbi_101102277;ncbi_101102474;ncbi_101102581;ncbi_101103028;ncbi_101103485;ncbi_101103789;ncbi_101103987;ncbi_101106932;ncbi_101107699;ncbi_101107735;ncbi_101107880;ncbi_101109754;ncbi_101113519;ncbi_101113945;ncbi_101115391;ncbi_101115445;ncbi_101115874;ncbi_101116615;ncbi_101117560;ncbi_101120081;ncbi_101121072;ncbi_101121425;ncbi_101122198;ncbi_101123082;ncbi_101123183;ncbi_7805…
GO:0030155	regulation of cell adhesion	2	282	0.695107	0.811624	ncbi_101103028;ncbi_101120081
GO:0032940	secretion by cell	2	282	0.695107	0.811624	ncbi_101107699;ncbi_101114907
GO:0030111	regulation of Wnt signaling pathway	1	140	0.698966	0.815349	ncbi_101114233
GO:1901700	response to oxygen-containing compound	3	422	0.700297	0.816022	ncbi_101107699;ncbi_101115976;ncbi_554263
GO:0003008	system process	11	1452	0.701528	0.816022	ncbi_101103028;ncbi_101103485;ncbi_101110000;ncbi_101112183;ncbi_101113303;ncbi_101115391;ncbi_101116192;ncbi_101120281;ncbi_101122471;ncbi_554263;ncbi_780504
GO:0060627	regulation of vesicle-mediated transport	1	141	0.701551	0.816022	ncbi_101117560
GO:0043412	macromolecule modification	18	2321	0.703513	0.816505	ncbi_100137067;ncbi_100147798;ncbi_100174984;ncbi_101102277;ncbi_101102342;ncbi_101102581;ncbi_101102957;ncbi_101103028;ncbi_101109754;ncbi_101110286;ncbi_101113945;ncbi_101118296;ncbi_101118552;ncbi_101121425;ncbi_101123183;ncbi_554257;ncbi_554263;ncbi_780504
GO:0007005	mitochondrion organization	1	142	0.704114	0.816505	ncbi_101102474
GO:0031589	cell-substrate adhesion	1	142	0.704114	0.816505	ncbi_101115445
GO:1901576	organic substance biosynthetic process	23	2935	0.706084	0.816505	ncbi_100137067;ncbi_100174984;ncbi_101102277;ncbi_101103485;ncbi_101106932;ncbi_101107245;ncbi_101107699;ncbi_101107735;ncbi_101110000;ncbi_101110561;ncbi_101113448;ncbi_101113945;ncbi_101114243;ncbi_101115037;ncbi_101115859;ncbi_101116615;ncbi_101117134;ncbi_101117560;ncbi_101118296;ncbi_101119560;ncbi_101120528;ncbi_101121425;ncbi_554263
GO:0018193	peptidyl-amino acid modification	2	288	0.706172	0.816505	ncbi_100174984;ncbi_780504
GO:0010631	epithelial cell migration	1	143	0.706655	0.816505	ncbi_780504
GO:0090132	epithelium migration	1	143	0.706655	0.816505	ncbi_780504
GO:0002429	immune response-activating cell surface receptor signaling pathway	1	144	0.709175	0.817866	ncbi_101118296
GO:0090130	tissue migration	1	144	0.709175	0.817866	ncbi_780504
GO:0019221	cytokine-mediated signaling pathway	1	145	0.711673	0.819971	ncbi_780504
GO:0006753	nucleoside phosphate metabolic process	2	292	0.713364	0.820369	ncbi_101102594;ncbi_101110000
GO:0051603	proteolysis involved in cellular protein catabolic process	2	292	0.713364	0.820369	ncbi_101104957;ncbi_101121425
GO:0034110	regulation of homotypic cell-cell adhesion	1	146	0.71415	0.820498	ncbi_101103028
GO:0009987	cellular process	87	10438	0.7151	0.820816	ncbi_100137067;ncbi_100147798;ncbi_100174984;ncbi_100217405;ncbi_100302075;ncbi_100526668;ncbi_101102115;ncbi_101102277;ncbi_101102287;ncbi_101102342;ncbi_101102474;ncbi_101102581;ncbi_101102594;ncbi_101102957;ncbi_101103028;ncbi_101103397;ncbi_101103485;ncbi_101103771;ncbi_101103789;ncbi_101103987;ncbi_101104513;ncbi_101104957;ncbi_101105033;ncbi_101106026;ncbi_101106932;ncbi_101107245;ncbi_1011…
GO:0044257	cellular protein catabolic process	2	294	0.716905	0.822114	ncbi_101104957;ncbi_101121425
GO:0044710	single-organism metabolic process	21	2714	0.721278	0.826352	ncbi_100174984;ncbi_100526668;ncbi_101102287;ncbi_101102594;ncbi_101104513;ncbi_101108592;ncbi_101109111;ncbi_101110000;ncbi_101112958;ncbi_101113448;ncbi_101113945;ncbi_101115927;ncbi_101115976;ncbi_101118296;ncbi_101118552;ncbi_101121072;ncbi_114108681;ncbi_443434;ncbi_554257;ncbi_554263;ncbi_780504
GO:0005996	monosaccharide metabolic process	1	150	0.723848	0.828517	ncbi_101115976
GO:0009888	tissue development	6	840	0.726076	0.828898	ncbi_101103028;ncbi_101109754;ncbi_101114233;ncbi_101115445;ncbi_101116141;ncbi_101121425
GO:0009150	purine ribonucleotide metabolic process	1	151	0.726221	0.828898	ncbi_101110000
GO:0044262	cellular carbohydrate metabolic process	1	151	0.726221	0.828898	ncbi_101115976
GO:0071345	cellular response to cytokine stimulus	1	152	0.728574	0.830806	ncbi_780504
GO:0048534	hematopoietic or lymphoid organ development	3	442	0.729842	0.831343	ncbi_101107735;ncbi_101116615;ncbi_780504
GO:0006816	calcium ion transport	1	153	0.730907	0.831343	ncbi_101114243
GO:0046907	intracellular transport	6	846	0.732436	0.831343	ncbi_101103789;ncbi_101107699;ncbi_101107735;ncbi_101114243;ncbi_101121425;ncbi_554263
GO:0043603	cellular amide metabolic process	3	444	0.732669	0.831343	ncbi_100174984;ncbi_101102474;ncbi_101115037
GO:0008610	lipid biosynthetic process	1	154	0.73322	0.831343	ncbi_101113448
GO:0044712	single-organism catabolic process	1	154	0.73322	0.831343	ncbi_101115927
GO:0030163	protein catabolic process	2	304	0.734069	0.831343	ncbi_101104957;ncbi_101121425
GO:1901566	organonitrogen compound biosynthetic process	4	582	0.734501	0.831343	ncbi_100174984;ncbi_101110000;ncbi_101113448;ncbi_101115037
GO:0009259	ribonucleotide metabolic process	1	157	0.740041	0.836837	ncbi_101110000
GO:0008219	cell death	8	1117	0.742882	0.839271	ncbi_101102474;ncbi_101102581;ncbi_101102957;ncbi_101107699;ncbi_101108520;ncbi_101117560;ncbi_101123183;ncbi_780504
GO:0019693	ribose phosphate metabolic process	1	159	0.744493	0.840312	ncbi_101110000
GO:0051098	regulation of binding	1	160	0.74669	0.841234	ncbi_101108520
GO:1903530	regulation of secretion by cell	1	160	0.74669	0.841234	ncbi_101114907
GO:0060429	epithelium development	3	455	0.747809	0.841356	ncbi_101103028;ncbi_101114233;ncbi_101116141
GO:0006163	purine nucleotide metabolic process	1	161	0.748869	0.841356	ncbi_101110000
GO:0030098	lymphocyte differentiation	1	161	0.748869	0.841356	ncbi_780504
GO:0006644	phospholipid metabolic process	1	162	0.751029	0.843006	ncbi_101113448
GO:0006066	alcohol metabolic process	1	163	0.753171	0.844391	ncbi_101113448
GO:0016265	death	8	1129	0.753648	0.844391	ncbi_101102474;ncbi_101102581;ncbi_101102957;ncbi_101107699;ncbi_101108520;ncbi_101117560;ncbi_101123183;ncbi_780504
GO:0006470	protein dephosphorylation	1	164	0.755294	0.845458	ncbi_101102342
GO:0044765	single-organism transport	14	1898	0.756298	0.84548	ncbi_100174984;ncbi_100526668;ncbi_101103028;ncbi_101105033;ncbi_101107482;ncbi_101107699;ncbi_101107735;ncbi_101109152;ncbi_101114243;ncbi_101114907;ncbi_101121425;ncbi_101121640;ncbi_105603547;ncbi_554263
GO:0009058	biosynthetic process	23	3016	0.757288	0.84548	ncbi_100137067;ncbi_100174984;ncbi_101102277;ncbi_101103485;ncbi_101106932;ncbi_101107245;ncbi_101107699;ncbi_101107735;ncbi_101110000;ncbi_101110561;ncbi_101113448;ncbi_101113945;ncbi_101114243;ncbi_101115037;ncbi_101115859;ncbi_101116615;ncbi_101117134;ncbi_101117560;ncbi_101118296;ncbi_101119560;ncbi_101120528;ncbi_101121425;ncbi_554263
GO:0009165	nucleotide biosynthetic process	1	165	0.757399	0.84548	ncbi_101110000
GO:0055086	nucleobase-containing small molecule metabolic process	2	320	0.759707	0.84548	ncbi_101102594;ncbi_101110000
GO:0019637	organophosphate metabolic process	3	465	0.76098	0.84548	ncbi_101102594;ncbi_101110000;ncbi_101113448
GO:0007017	microtubule-based process	2	321	0.761237	0.84548	ncbi_101102581;ncbi_101113519
GO:0045597	positive regulation of cell differentiation	2	321	0.761237	0.84548	ncbi_101109754;ncbi_101111297
GO:0010769	regulation of cell morphogenesis involved in differentiation	1	167	0.761556	0.84548	ncbi_101121425
GO:0018205	peptidyl-lysine modification	1	167	0.761556	0.84548	ncbi_100174984
GO:0051726	regulation of cell cycle	2	323	0.764272	0.847723	ncbi_100147798;ncbi_101112958
GO:0014070	response to organic cyclic compound	2	325	0.767274	0.848393	ncbi_100174984;ncbi_101121425
GO:0048598	embryonic morphogenesis	2	325	0.767274	0.848393	ncbi_101103028;ncbi_101119560
GO:0002520	immune system development	3	470	0.767357	0.848393	ncbi_101107735;ncbi_101116615;ncbi_780504
GO:0072521	purine-containing compound metabolic process	1	170	0.76766	0.848393	ncbi_101110000
GO:0033043	regulation of organelle organization	3	471	0.768616	0.84868	ncbi_101103028;ncbi_101106932;ncbi_101123183
GO:0034641	cellular nitrogen compound metabolic process	24	3161	0.770346	0.849821	ncbi_100137067;ncbi_100174984;ncbi_101102474;ncbi_101102594;ncbi_101103485;ncbi_101107245;ncbi_101107699;ncbi_101107735;ncbi_101110000;ncbi_101110561;ncbi_101113448;ncbi_101113945;ncbi_101114243;ncbi_101115037;ncbi_101116615;ncbi_101117134;ncbi_101117560;ncbi_101118296;ncbi_101118401;ncbi_101119560;ncbi_101121425;ncbi_105608645;ncbi_443434;ncbi_554263
GO:1901293	nucleoside phosphate biosynthetic process	1	172	0.771642	0.850481	ncbi_101110000
GO:0042981	regulation of apoptotic process	5	756	0.776962	0.853069	ncbi_101102957;ncbi_101107699;ncbi_101108520;ncbi_101117560;ncbi_101123183
GO:0014706	striated muscle tissue development	1	175	0.77749	0.853069	ncbi_101115445
GO:0016311	dephosphorylation	1	175	0.77749	0.853069	ncbi_101102342
GO:0031344	regulation of cell projection organization	1	175	0.77749	0.853069	ncbi_101120081
GO:0043624	cellular protein complex disassembly	1	175	0.77749	0.853069	ncbi_101103987
GO:0007599	hemostasis	1	177	0.781306	0.856485	ncbi_554263
GO:0015031	protein transport	5	762	0.782861	0.857008	ncbi_101107699;ncbi_101114243;ncbi_101114907;ncbi_101121425;ncbi_554263
GO:0010638	positive regulation of organelle organization	1	178	0.783189	0.857008	ncbi_101106932
GO:0022407	regulation of cell-cell adhesion	1	179	0.785056	0.857512	ncbi_101103028
GO:0043241	protein complex disassembly	1	179	0.785056	0.857512	ncbi_101103987
GO:0016055	Wnt signaling pathway	1	180	0.786908	0.857744	ncbi_101114233
GO:0043269	regulation of ion transport	1	180	0.786908	0.857744	ncbi_101121425
GO:0016568	chromatin modification	2	339	0.78738	0.857744	ncbi_100174984;ncbi_101113945
GO:0006974	cellular response to DNA damage stimulus	2	340	0.788757	0.858477	ncbi_101107735;ncbi_101117560
GO:0090304	nucleic acid metabolic process	19	2578	0.790516	0.859625	ncbi_100137067;ncbi_100174984;ncbi_101103485;ncbi_101107245;ncbi_101107699;ncbi_101107735;ncbi_101110561;ncbi_101113945;ncbi_101114243;ncbi_101115037;ncbi_101116615;ncbi_101117134;ncbi_101117560;ncbi_101118296;ncbi_101118401;ncbi_101119560;ncbi_101121425;ncbi_105608645;ncbi_554263
GO:0022402	cell cycle process	4	635	0.794282	0.86295	ncbi_101102581;ncbi_101106932;ncbi_101107735;ncbi_114113041
GO:0050767	regulation of neurogenesis	1	186	0.79769	0.86588	ncbi_101120081
GO:0065008	regulation of biological quality	11	1578	0.799801	0.8674	ncbi_100137067;ncbi_101103028;ncbi_101106932;ncbi_101109152;ncbi_101114907;ncbi_101115037;ncbi_101115976;ncbi_101116192;ncbi_101121425;ncbi_105603547;ncbi_554263
GO:0006412	translation	2	349	0.800801	0.867712	ncbi_100174984;ncbi_101115037
GO:0032984	macromolecular complex disassembly	1	189	0.802876	0.869188	ncbi_101103987
GO:0043043	peptide biosynthetic process	2	352	0.80468	0.869963	ncbi_100174984;ncbi_101115037
GO:0006915	apoptotic process	6	923	0.805019	0.869963	ncbi_101102474;ncbi_101102957;ncbi_101107699;ncbi_101108520;ncbi_101117560;ncbi_101123183
GO:0051046	regulation of secretion	1	193	0.809587	0.872445	ncbi_101114907
GO:0071363	cellular response to growth factor stimulus	1	193	0.809587	0.872445	ncbi_101103485
GO:0043604	amide biosynthetic process	2	356	0.809749	0.872445	ncbi_100174984;ncbi_101115037
GO:0097485	neuron projection guidance	1	194	0.811229	0.872445	ncbi_101123082
GO:0006725	cellular aromatic compound metabolic process	22	2990	0.811518	0.872445	ncbi_100137067;ncbi_100174984;ncbi_101102287;ncbi_101102594;ncbi_101103485;ncbi_101107245;ncbi_101107699;ncbi_101107735;ncbi_101110000;ncbi_101110561;ncbi_101113945;ncbi_101114243;ncbi_101115037;ncbi_101116615;ncbi_101117134;ncbi_101117560;ncbi_101118296;ncbi_101118401;ncbi_101119560;ncbi_101121425;ncbi_105608645;ncbi_554263
GO:0046903	secretion	2	358	0.812239	0.872445	ncbi_101107699;ncbi_101114907
GO:1902578	single-organism localization	14	1984	0.812326	0.872445	ncbi_100174984;ncbi_100526668;ncbi_101103028;ncbi_101105033;ncbi_101107482;ncbi_101107699;ncbi_101107735;ncbi_101109152;ncbi_101114243;ncbi_101114907;ncbi_101121425;ncbi_101121640;ncbi_105603547;ncbi_554263
GO:0042592	homeostatic process	5	799	0.816648	0.876315	ncbi_100137067;ncbi_101109152;ncbi_101115976;ncbi_105603547;ncbi_554263
GO:0006996	organelle organization	12	1738	0.819334	0.877775	ncbi_100174984;ncbi_101102474;ncbi_101102581;ncbi_101103028;ncbi_101103789;ncbi_101106932;ncbi_101107880;ncbi_101113519;ncbi_101113945;ncbi_101116615;ncbi_101123183;ncbi_780504
GO:0006139	nucleobase-containing compound metabolic process	21	2881	0.819449	0.877775	ncbi_100137067;ncbi_100174984;ncbi_101102594;ncbi_101103485;ncbi_101107245;ncbi_101107699;ncbi_101107735;ncbi_101110000;ncbi_101110561;ncbi_101113945;ncbi_101114243;ncbi_101115037;ncbi_101116615;ncbi_101117134;ncbi_101117560;ncbi_101118296;ncbi_101118401;ncbi_101119560;ncbi_101121425;ncbi_105608645;ncbi_554263
GO:0044708	single-organism behavior	1	200	0.82079	0.87844	ncbi_101120281
GO:0050801	ion homeostasis	2	367	0.823094	0.879362	ncbi_101109152;ncbi_105603547
GO:0051094	positive regulation of developmental process	2	367	0.823094	0.879362	ncbi_101109754;ncbi_101111297
GO:0035239	tube morphogenesis	1	205	0.828391	0.883467	ncbi_101103028
GO:0051960	regulation of nervous system development	1	205	0.828391	0.883467	ncbi_101120081
GO:0045184	establishment of protein localization	5	814	0.829111	0.883467	ncbi_101107699;ncbi_101114243;ncbi_101114907;ncbi_101121425;ncbi_554263
GO:0051649	establishment of localization in cell	7	1101	0.836544	0.889637	ncbi_101103789;ncbi_101107699;ncbi_101107735;ncbi_101114243;ncbi_101114907;ncbi_101121425;ncbi_554263
GO:0002009	morphogenesis of an epithelium	1	211	0.837091	0.889637	ncbi_101103028
GO:0051129	negative regulation of cellular component organization	1	211	0.837091	0.889637	ncbi_101123183
GO:0034613	cellular protein localization	4	684	0.839602	0.890204	ncbi_101107699;ncbi_101114243;ncbi_101121425;ncbi_554263
GO:0071822	protein complex subunit organization	6	969	0.840634	0.890204	ncbi_101102581;ncbi_101103028;ncbi_101103987;ncbi_101106932;ncbi_101107699;ncbi_101123183
GO:0031329	regulation of cellular catabolic process	1	214	0.841275	0.890204	ncbi_101115927
GO:0070838	divalent metal ion transport	1	214	0.841275	0.890204	ncbi_101114243
GO:0072511	divalent inorganic cation transport	1	214	0.841275	0.890204	ncbi_101114243
GO:0051050	positive regulation of transport	1	215	0.842646	0.890386	ncbi_101117560
GO:0070727	cellular macromolecule localization	4	688	0.842909	0.890386	ncbi_101107699;ncbi_101114243;ncbi_101121425;ncbi_554263
GO:0048646	anatomical structure formation involved in morphogenesis	3	542	0.844792	0.891603	ncbi_101103485;ncbi_101114233;ncbi_101114907
GO:0044802	single-organism membrane organization	2	390	0.848341	0.893835	ncbi_101102277;ncbi_101103028
GO:0007399	nervous system development	5	839	0.848373	0.893835	ncbi_101114233;ncbi_101120081;ncbi_101121072;ncbi_101123082;ncbi_114108681
GO:0016049	cell growth	1	220	0.849328	0.893924	ncbi_101114243
GO:0046483	heterocycle metabolic process	21	2945	0.849924	0.893924	ncbi_100137067;ncbi_100174984;ncbi_101102594;ncbi_101103485;ncbi_101107245;ncbi_101107699;ncbi_101107735;ncbi_101110000;ncbi_101110561;ncbi_101113945;ncbi_101114243;ncbi_101115037;ncbi_101116615;ncbi_101117134;ncbi_101117560;ncbi_101118296;ncbi_101118401;ncbi_101119560;ncbi_101121425;ncbi_105608645;ncbi_554263
GO:0003002	regionalization	1	226	0.856975	0.900563	ncbi_101114233
GO:0010243	response to organonitrogen compound	1	228	0.859438	0.902373	ncbi_101115976
GO:1901360	organic cyclic compound metabolic process	22	3109	0.866174	0.908663	ncbi_100137067;ncbi_100174984;ncbi_101102287;ncbi_101102594;ncbi_101103485;ncbi_101107245;ncbi_101107699;ncbi_101107735;ncbi_101110000;ncbi_101110561;ncbi_101113945;ncbi_101114243;ncbi_101115037;ncbi_101116615;ncbi_101117134;ncbi_101117560;ncbi_101118296;ncbi_101118401;ncbi_101119560;ncbi_101121425;ncbi_105608645;ncbi_554263
GO:1901564	organonitrogen compound metabolic process	6	1013	0.869684	0.910337	ncbi_100174984;ncbi_101102474;ncbi_101110000;ncbi_101113448;ncbi_101115037;ncbi_443434
GO:0016192	vesicle-mediated transport	3	572	0.869892	0.910337	ncbi_101117560;ncbi_101121425;ncbi_105612575
GO:0070848	response to growth factor	1	237	0.87001	0.910337	ncbi_101103485
GO:0050878	regulation of body fluid levels	1	241	0.874453	0.914201	ncbi_554263
GO:0033036	macromolecule localization	9	1446	0.878619	0.917769	ncbi_101103028;ncbi_101103789;ncbi_101106932;ncbi_101107699;ncbi_101107735;ncbi_101114243;ncbi_101114907;ncbi_101121425;ncbi_554263
GO:0006810	transport	17	2507	0.879998	0.918423	ncbi_100174984;ncbi_100526668;ncbi_101103028;ncbi_101103789;ncbi_101105033;ncbi_101107482;ncbi_101107699;ncbi_101107735;ncbi_101109152;ncbi_101114243;ncbi_101114907;ncbi_101117560;ncbi_101121425;ncbi_101121640;ncbi_105603547;ncbi_105612575;ncbi_554263
GO:0016071	mRNA metabolic process	1	250	0.883905	0.921711	ncbi_101118401
GO:0006807	nitrogen compound metabolic process	24	3410	0.885007	0.922072	ncbi_100137067;ncbi_100174984;ncbi_101102474;ncbi_101102594;ncbi_101103485;ncbi_101107245;ncbi_101107699;ncbi_101107735;ncbi_101110000;ncbi_101110561;ncbi_101113448;ncbi_101113945;ncbi_101114243;ncbi_101115037;ncbi_101116615;ncbi_101117134;ncbi_101117560;ncbi_101118296;ncbi_101118401;ncbi_101119560;ncbi_101121425;ncbi_105608645;ncbi_443434;ncbi_554263
GO:0061024	membrane organization	2	435	0.888561	0.924494	ncbi_101102277;ncbi_101103028
GO:0097190	apoptotic signaling pathway	1	255	0.888849	0.924494	ncbi_101117560
GO:1901698	response to nitrogen compound	1	256	0.889812	0.924707	ncbi_101115976
GO:0009887	organ morphogenesis	2	439	0.891616	0.925792	ncbi_101103028;ncbi_101123183
GO:0016567	protein ubiquitination	1	260	0.893583	0.92654	ncbi_101121425
GO:0006325	chromatin organization	2	442	0.893857	0.92654	ncbi_100174984;ncbi_101113945
GO:0006461	protein complex assembly	3	611	0.897187	0.928413	ncbi_101103028;ncbi_101106932;ncbi_101107699
GO:0070271	protein complex biogenesis	3	611	0.897187	0.928413	ncbi_101103028;ncbi_101106932;ncbi_101107699
GO:1903047	mitotic cell cycle process	1	265	0.898118	0.928588	ncbi_101102581
GO:0030003	cellular cation homeostasis	1	267	0.899878	0.929619	ncbi_105603547
GO:0048729	tissue morphogenesis	1	268	0.900746	0.929729	ncbi_101103028
GO:1901137	carbohydrate derivative biosynthetic process	1	272	0.904147	0.932449	ncbi_101110000
GO:0009117	nucleotide metabolic process	1	273	0.904979	0.932518	ncbi_101110000
GO:0006873	cellular ion homeostasis	1	274	0.905803	0.93258	ncbi_105603547
GO:0030855	epithelial cell differentiation	1	281	0.911381	0.937531	ncbi_101116141
GO:0044711	single-organism biosynthetic process	2	469	0.912186	0.937567	ncbi_101110000;ncbi_101113448
GO:0007166	cell surface receptor signaling pathway	13	2071	0.913075	0.937691	ncbi_101103485;ncbi_101109754;ncbi_101110748;ncbi_101111475;ncbi_101112958;ncbi_101114233;ncbi_101115391;ncbi_101115445;ncbi_101118296;ncbi_101118552;ncbi_101121072;ncbi_554263;ncbi_780504
GO:0007389	pattern specification process	1	286	0.915164	0.939044	ncbi_101114233
GO:0055082	cellular chemical homeostasis	1	290	0.918074	0.941239	ncbi_105603547
GO:0044265	cellular macromolecule catabolic process	2	491	0.924902	0.947442	ncbi_101104957;ncbi_101121425
GO:0048812	neuron projection morphogenesis	1	303	0.926867	0.948658	ncbi_101123082
GO:0043933	macromolecular complex subunit organization	8	1431	0.929911	0.950974	ncbi_100174984;ncbi_101102581;ncbi_101103028;ncbi_101103987;ncbi_101106932;ncbi_101107699;ncbi_101113945;ncbi_101123183
GO:0044723	single-organism carbohydrate metabolic process	1	331	0.942756	0.962091	ncbi_101115976
GO:1901575	organic substance catabolic process	3	706	0.943543	0.962091	ncbi_101104957;ncbi_101115927;ncbi_101121425
GO:0000904	cell morphogenesis involved in differentiation	1	333	0.94375	0.962091	ncbi_101121425
GO:0009057	macromolecule catabolic process	2	532	0.944137	0.962091	ncbi_101104957;ncbi_101121425
GO:0055080	cation homeostasis	1	335	0.944727	0.962091	ncbi_105603547
GO:0051641	cellular localization	7	1343	0.947099	0.963701	ncbi_101103789;ncbi_101107699;ncbi_101107735;ncbi_101114243;ncbi_101114907;ncbi_101121425;ncbi_554263
GO:0098771	inorganic ion homeostasis	1	344	0.94892	0.964748	ncbi_105603547
GO:0007417	central nervous system development	1	348	0.95068	0.965733	ncbi_101120081
GO:0044085	cellular component biogenesis	6	1210	0.95163	0.965892	ncbi_101103028;ncbi_101106932;ncbi_101107699;ncbi_101114907;ncbi_101123183;ncbi_780504
GO:0009056	catabolic process	4	904	0.953854	0.967345	ncbi_101104957;ncbi_101114233;ncbi_101115927;ncbi_101121425
GO:0007267	cell-cell signaling	1	358	0.954823	0.967455	ncbi_101114907
GO:0019725	cellular homeostasis	1	362	0.956382	0.967455	ncbi_105603547
GO:0008104	protein localization	6	1232	0.957058	0.967455	ncbi_101106932;ncbi_101107699;ncbi_101114243;ncbi_101114907;ncbi_101121425;ncbi_554263
GO:0065003	macromolecular complex assembly	3	748	0.957138	0.967455	ncbi_101103028;ncbi_101106932;ncbi_101107699
GO:0051276	chromosome organization	2	577	0.959869	0.969412	ncbi_100174984;ncbi_101113945
GO:0005975	carbohydrate metabolic process	1	379	0.962434	0.970396	ncbi_101115976
GO:0022607	cellular component assembly	5	1101	0.962728	0.970396	ncbi_101103028;ncbi_101106932;ncbi_101107699;ncbi_101123183;ncbi_780504
GO:0044248	cellular catabolic process	3	771	0.963231	0.970396	ncbi_101104957;ncbi_101115927;ncbi_101121425
GO:0009593	detection of chemical stimulus	2	668	0.979786	0.986258	ncbi_554257;ncbi_554263
GO:0032446	protein modification by small protein conjugation	1	456	0.980953	0.986619	ncbi_101121425
GO:0051606	detection of stimulus	2	696	0.983698	0.988564	ncbi_554257;ncbi_554263
GO:0070647	protein modification by small protein conjugation or removal	1	500	0.987105	0.990986	ncbi_101121425
GO:0050877	neurological system process	4	1111	0.987734	0.990986	ncbi_101112183;ncbi_101113303;ncbi_101120281;ncbi_780504
GO:0040007	growth	1	548	0.991588	0.994034	ncbi_101114243
GO:0007600	sensory perception	2	937	0.997606	0.998801	ncbi_101112183;ncbi_101113303
GO:0007606	sensory perception of chemical stimulus	1	707	0.997981	0.998801	ncbi_101112183
GO:0008150	biological_process	107	12601	1	1	ncbi_100137067;ncbi_100147798;ncbi_100174984;ncbi_100217405;ncbi_100302075;ncbi_100526668;ncbi_101102115;ncbi_101102277;ncbi_101102287;ncbi_101102342;ncbi_101102474;ncbi_101102581;ncbi_101102594;ncbi_101102957;ncbi_101103028;ncbi_101103397;ncbi_101103485;ncbi_101103733;ncbi_101103771;ncbi_101103789;ncbi_101103987;ncbi_101104513;ncbi_101104957;ncbi_101105033;ncbi_101105417;ncbi_101105972;ncbi_1011…

## Sheet: 1
GO ID	Description	out (30)	All (12601)	pvalue	p.adjust	Genes
GO:0006796	phosphate-containing compound metabolic process	12	1710	0.000303557	0.0709739	ncbi_101102150;ncbi_101102581;ncbi_101103287;ncbi_101112667;ncbi_101113224;ncbi_101116916;ncbi_101117715;ncbi_101120519;ncbi_101120835;ncbi_101123404;ncbi_105606759;ncbi_554257
GO:0006793	phosphorus metabolic process	12	1738	0.000354113	0.0709739	ncbi_101102150;ncbi_101102581;ncbi_101103287;ncbi_101112667;ncbi_101113224;ncbi_101116916;ncbi_101117715;ncbi_101120519;ncbi_101120835;ncbi_101123404;ncbi_105606759;ncbi_554257
GO:0007045	cell-substrate adherens junction assembly	2	16	0.000644047	0.0709739	ncbi_101102150;ncbi_101116916
GO:0034332	adherens junction organization	2	16	0.000644047	0.0709739	ncbi_101102150;ncbi_101116916
GO:0034333	adherens junction assembly	2	16	0.000644047	0.0709739	ncbi_101102150;ncbi_101116916
GO:0007044	cell-substrate junction assembly	2	21	0.00111877	0.102741	ncbi_101102150;ncbi_101116916
GO:0006024	glycosaminoglycan biosynthetic process	2	26	0.00171868	0.135285	ncbi_101111917;ncbi_101120469
GO:0006023	aminoglycan biosynthetic process	2	37	0.00346521	0.228581	ncbi_101111917;ncbi_101120469
GO:0030203	glycosaminoglycan metabolic process	2	47	0.00554209	0.228581	ncbi_101111917;ncbi_101120469
GO:0006470	protein dephosphorylation	3	164	0.00679055	0.228581	ncbi_101116916;ncbi_101117715;ncbi_101123404
GO:0016045	detection of bacterium	1	3	0.00712586	0.228581	ncbi_554257
GO:0042494	detection of bacterial lipoprotein	1	3	0.00712586	0.228581	ncbi_554257
GO:0070340	detection of bacterial lipopeptide	1	3	0.00712586	0.228581	ncbi_554257
GO:0071219	cellular response to molecule of bacterial origin	1	3	0.00712586	0.228581	ncbi_554257
GO:0071220	cellular response to bacterial lipoprotein	1	3	0.00712586	0.228581	ncbi_554257
GO:0071221	cellular response to bacterial lipopeptide	1	3	0.00712586	0.228581	ncbi_554257
GO:0098543	detection of other organism	1	3	0.00712586	0.228581	ncbi_554257
GO:0016311	dephosphorylation	3	175	0.00811652	0.228581	ncbi_101116916;ncbi_101117715;ncbi_101123404
GO:0032493	response to bacterial lipoprotein	1	4	0.00949023	0.228581	ncbi_554257
GO:0032755	positive regulation of interleukin-6 production	1	4	0.00949023	0.228581	ncbi_554257
GO:0045471	response to ethanol	1	4	0.00949023	0.228581	ncbi_101112667
GO:0070339	response to bacterial lipopeptide	1	4	0.00949023	0.228581	ncbi_554257
GO:0097305	response to alcohol	2	64	0.0100801	0.228581	ncbi_101112667;ncbi_101119104
GO:0006464	cellular protein modification process	11	2228	0.0104661	0.228581	ncbi_101102150;ncbi_101102581;ncbi_101108247;ncbi_101116916;ncbi_101117496;ncbi_101117715;ncbi_101119104;ncbi_101120835;ncbi_101123404;ncbi_105606759;ncbi_554257
GO:0006022	aminoglycan metabolic process	2	66	0.0106937	0.228581	ncbi_101111917;ncbi_101120469
GO:0036211	protein modification process	11	2237	0.0107861	0.228581	ncbi_101102150;ncbi_101102581;ncbi_101108247;ncbi_101116916;ncbi_101117496;ncbi_101117715;ncbi_101119104;ncbi_101120835;ncbi_101123404;ncbi_105606759;ncbi_554257
GO:0035194	posttranscriptional gene silencing by RNA	1	5	0.0118491	0.233174	ncbi_101102150
GO:0035195	gene silencing by miRNA	1	5	0.0118491	0.233174	ncbi_101102150
GO:0045216	cell-cell junction organization	2	73	0.0129675	0.244552	ncbi_101102150;ncbi_101116916
GO:0034329	cell junction assembly	2	75	0.0136527	0.244552	ncbi_101102150;ncbi_101116916
GO:0043412	macromolecule modification	11	2321	0.0141614	0.244552	ncbi_101102150;ncbi_101102581;ncbi_101108247;ncbi_101116916;ncbi_101117496;ncbi_101117715;ncbi_101119104;ncbi_101120835;ncbi_101123404;ncbi_105606759;ncbi_554257
GO:0070233	negative regulation of T cell apoptotic process	1	6	0.0142026	0.244552	ncbi_101119104
GO:0035329	hippo signaling	1	7	0.0165507	0.253318	ncbi_101102150
GO:0035330	regulation of hippo signaling	1	7	0.0165507	0.253318	ncbi_101102150
GO:0048537	mucosal-associated lymphoid tissue development	1	7	0.0165507	0.253318	ncbi_101119104
GO:0071216	cellular response to biotic stimulus	1	7	0.0165507	0.253318	ncbi_554257
GO:0044319	wound healing, spreading of cells	1	8	0.0188934	0.266929	ncbi_101102150
GO:0090504	epiboly	1	8	0.0188934	0.266929	ncbi_101102150
GO:0090505	epiboly involved in wound healing	1	8	0.0188934	0.266929	ncbi_101102150
GO:0016441	posttranscriptional gene silencing	1	9	0.0212306	0.276233	ncbi_101102150
GO:0031641	regulation of myelination	1	9	0.0212306	0.276233	ncbi_101123404
GO:0006629	lipid metabolic process	5	683	0.0212831	0.276233	ncbi_101102150;ncbi_101118551;ncbi_101119104;ncbi_101120835;ncbi_101123404
GO:0009595	detection of biotic stimulus	1	10	0.0235625	0.276233	ncbi_554257
GO:0032490	detection of molecule of bacterial origin	1	10	0.0235625	0.276233	ncbi_554257
GO:0042752	regulation of circadian rhythm	1	10	0.0235625	0.276233	ncbi_101119104
GO:0070232	regulation of T cell apoptotic process	1	10	0.0235625	0.276233	ncbi_101119104
GO:0098581	detection of external biotic stimulus	1	10	0.0235625	0.276233	ncbi_554257
GO:0044711	single-organism biosynthetic process	4	469	0.0241283	0.276973	ncbi_101111917;ncbi_101112667;ncbi_101120469;ncbi_101120835
GO:0010562	positive regulation of phosphorus metabolic process	4	475	0.025142	0.277065	ncbi_101102150;ncbi_101102581;ncbi_101112667;ncbi_554257
GO:0045937	positive regulation of phosphate metabolic process	4	475	0.025142	0.277065	ncbi_101102150;ncbi_101102581;ncbi_101112667;ncbi_554257
GO:0006650	glycerophospholipid metabolic process	2	107	0.0266223	0.286426	ncbi_101102150;ncbi_101123404
GO:0034330	cell junction organization	2	109	0.027551	0.286426	ncbi_101102150;ncbi_101116916
GO:0043405	regulation of MAP kinase activity	2	109	0.027551	0.286426	ncbi_101102150;ncbi_554257
GO:0031047	gene silencing by RNA	1	13	0.030526	0.300354	ncbi_101102150
GO:0070229	negative regulation of lymphocyte apoptotic process	1	13	0.030526	0.300354	ncbi_101119104
GO:2000107	negative regulation of leukocyte apoptotic process	1	13	0.030526	0.300354	ncbi_101119104
GO:0010927	cellular component assembly involved in morphogenesis	2	117	0.0313945	0.303481	ncbi_101117915;ncbi_101123404
GO:0002011	morphogenesis of an epithelial sheet	1	14	0.0328365	0.304997	ncbi_101102150
GO:0045859	regulation of protein kinase activity	3	298	0.0331974	0.304997	ncbi_101102150;ncbi_101102581;ncbi_554257
GO:0000165	MAPK cascade	3	300	0.0337655	0.304997	ncbi_101102150;ncbi_101120835;ncbi_554257
GO:0023014	signal transduction by protein phosphorylation	3	300	0.0337655	0.304997	ncbi_101102150;ncbi_101120835;ncbi_554257
GO:0000038	very long-chain fatty acid metabolic process	1	15	0.0351416	0.312307	ncbi_101120835
GO:0001570	vasculogenesis	1	16	0.0374414	0.312579	ncbi_101117496
GO:0007052	mitotic spindle organization	1	16	0.0374414	0.312579	ncbi_101102581
GO:0030166	proteoglycan biosynthetic process	1	16	0.0374414	0.312579	ncbi_101111917
GO:0036314	response to sterol	1	16	0.0374414	0.312579	ncbi_101119104
GO:0042093	T-helper cell differentiation	1	17	0.039736	0.317312	ncbi_101119104
GO:0042552	myelination	1	17	0.039736	0.317312	ncbi_101123404
GO:0070231	T cell apoptotic process	1	17	0.039736	0.317312	ncbi_101119104
GO:0036075	replacement ossification	1	18	0.0420252	0.322168	ncbi_101120469
GO:0043549	regulation of kinase activity	3	334	0.0442023	0.322168	ncbi_101102150;ncbi_101102581;ncbi_554257
GO:0006901	vesicle coating	1	19	0.0443092	0.322168	ncbi_101121898
GO:0017148	negative regulation of translation	1	19	0.0443092	0.322168	ncbi_101102150
GO:0002294	CD4-positive, alpha-beta T cell differentiation involved in immune response	1	20	0.0465879	0.322168	ncbi_101119104
GO:0009225	nucleotide-sugar metabolic process	1	20	0.0465879	0.322168	ncbi_101120469
GO:0010837	regulation of keratinocyte proliferation	1	20	0.0465879	0.322168	ncbi_101116916
GO:0043616	keratinocyte proliferation	1	20	0.0465879	0.322168	ncbi_101116916
GO:0002287	alpha-beta T cell activation involved in immune response	1	21	0.0488614	0.322168	ncbi_101119104
GO:0002292	T cell differentiation involved in immune response	1	21	0.0488614	0.322168	ncbi_101119104
GO:0002293	alpha-beta T cell differentiation involved in immune response	1	21	0.0488614	0.322168	ncbi_101119104
GO:0044262	cellular carbohydrate metabolic process	2	151	0.0498617	0.322168	ncbi_101119104;ncbi_101120469
GO:0034249	negative regulation of cellular amide metabolic process	1	22	0.0511296	0.322168	ncbi_101102150
GO:0044267	cellular protein metabolic process	11	2802	0.0517107	0.322168	ncbi_101102150;ncbi_101102581;ncbi_101108247;ncbi_101116916;ncbi_101117496;ncbi_101117715;ncbi_101119104;ncbi_101120835;ncbi_101123404;ncbi_105606759;ncbi_554257
GO:0000271	polysaccharide biosynthetic process	1	23	0.0533926	0.322168	ncbi_101120469
GO:0032635	interleukin-6 production	1	23	0.0533926	0.322168	ncbi_554257
GO:0032675	regulation of interleukin-6 production	1	23	0.0533926	0.322168	ncbi_554257
GO:0033692	cellular polysaccharide biosynthetic process	1	23	0.0533926	0.322168	ncbi_101120469
GO:0034637	cellular carbohydrate biosynthetic process	1	23	0.0533926	0.322168	ncbi_101120469
GO:0043122	regulation of I-kappaB kinase/NF-kappaB signaling	2	157	0.0534487	0.322168	ncbi_101102150;ncbi_554257
GO:0071900	regulation of protein serine/threonine kinase activity	2	160	0.0552763	0.322168	ncbi_101102150;ncbi_554257
GO:0006040	amino sugar metabolic process	1	24	0.0556503	0.322168	ncbi_101120469
GO:0007249	I-kappaB kinase/NF-kappaB signaling	2	161	0.0558904	0.322168	ncbi_101102150;ncbi_554257
GO:0046486	glycerolipid metabolic process	2	161	0.0558904	0.322168	ncbi_101102150;ncbi_101123404
GO:0006644	phospholipid metabolic process	2	162	0.056507	0.322168	ncbi_101102150;ncbi_101123404
GO:0051338	regulation of transferase activity	3	372	0.0575708	0.322168	ncbi_101102150;ncbi_101102581;ncbi_554257
GO:0006900	membrane budding	1	25	0.0579029	0.322168	ncbi_101121898
GO:0070228	regulation of lymphocyte apoptotic process	1	25	0.0579029	0.322168	ncbi_101119104
GO:0019220	regulation of phosphate metabolic process	5	897	0.0584019	0.322168	ncbi_101102150;ncbi_101102581;ncbi_101112667;ncbi_101120519;ncbi_554257
GO:0051174	regulation of phosphorus metabolic process	5	902	0.0595532	0.322168	ncbi_101102150;ncbi_101102581;ncbi_101112667;ncbi_101120519;ncbi_554257
GO:0002286	T cell activation involved in immune response	1	26	0.0601503	0.322168	ncbi_101119104
GO:0043367	CD4-positive, alpha-beta T cell differentiation	1	26	0.0601503	0.322168	ncbi_101119104
GO:2000106	regulation of leukocyte apoptotic process	1	26	0.0601503	0.322168	ncbi_101119104
GO:0005975	carbohydrate metabolic process	3	379	0.0602238	0.322168	ncbi_101119104;ncbi_101120469;ncbi_101123404
GO:0045860	positive regulation of protein kinase activity	2	172	0.0628042	0.332742	ncbi_101102581;ncbi_554257
GO:0009653	anatomical structure morphogenesis	7	1541	0.0656725	0.34153	ncbi_101102150;ncbi_101104358;ncbi_101105305;ncbi_101117496;ncbi_101117915;ncbi_101122279;ncbi_101123404
GO:0045321	leukocyte activation	3	393	0.0657027	0.34153	ncbi_101117715;ncbi_101119104;ncbi_554257
GO:0030010	establishment of cell polarity	1	29	0.0668613	0.344305	ncbi_101104358
GO:0016310	phosphorylation	5	939	0.0684879	0.347121	ncbi_101102150;ncbi_101102581;ncbi_101120519;ncbi_101120835;ncbi_554257
GO:0033674	positive regulation of kinase activity	2	181	0.0686682	0.347121	ncbi_101102581;ncbi_554257
GO:0006029	proteoglycan metabolic process	1	31	0.0713096	0.357196	ncbi_101111917
GO:0046632	alpha-beta T cell differentiation	1	32	0.0735261	0.364981	ncbi_101119104
GO:0035710	CD4-positive, alpha-beta T cell activation	1	33	0.0757374	0.372601	ncbi_101119104
GO:1901700	response to oxygen-containing compound	3	422	0.0777646	0.379189	ncbi_101112667;ncbi_101116916;ncbi_101119104
GO:0001764	neuron migration	1	35	0.0801448	0.381259	ncbi_101104358
GO:0000226	microtubule cytoskeleton organization	2	198	0.0802171	0.381259	ncbi_101102150;ncbi_101102581
GO:0042327	positive regulation of phosphorylation	3	428	0.0803768	0.381259	ncbi_101102150;ncbi_101102581;ncbi_554257
GO:0006633	fatty acid biosynthetic process	1	36	0.0823408	0.381259	ncbi_101120835
GO:0007051	spindle organization	1	36	0.0823408	0.381259	ncbi_101102581
GO:0070227	lymphocyte apoptotic process	1	36	0.0823408	0.381259	ncbi_101119104
GO:0019538	protein metabolic process	12	3401	0.0840112	0.381779	ncbi_101102150;ncbi_101102581;ncbi_101108247;ncbi_101111917;ncbi_101116916;ncbi_101117496;ncbi_101117715;ncbi_101119104;ncbi_101120835;ncbi_101123404;ncbi_105606759;ncbi_554257
GO:0010771	negative regulation of cell morphogenesis involved in differentiation	1	37	0.0845318	0.381779	ncbi_101122279
GO:0072330	monocarboxylic acid biosynthetic process	1	37	0.0845318	0.381779	ncbi_101120835
GO:0043406	positive regulation of MAP kinase activity	1	38	0.0867177	0.388467	ncbi_554257
GO:0002694	regulation of leukocyte activation	2	209	0.0879945	0.391008	ncbi_101117715;ncbi_101119104
GO:1901135	carbohydrate derivative metabolic process	3	448	0.089362	0.393908	ncbi_101111917;ncbi_101112667;ncbi_101120469
GO:0051347	positive regulation of transferase activity	2	212	0.0901545	0.394247	ncbi_101102581;ncbi_554257
GO:0071887	leukocyte apoptotic process	1	40	0.0910745	0.395134	ncbi_101119104
GO:0040029	regulation of gene expression, epigenetic	1	41	0.0932453	0.401392	ncbi_101102150
GO:0009411	response to UV	1	42	0.0954111	0.407531	ncbi_101116916
GO:0019637	organophosphate metabolic process	3	465	0.0973255	0.412511	ncbi_101102150;ncbi_101112667;ncbi_101123404
GO:0050865	regulation of cell activation	2	223	0.0982092	0.413078	ncbi_101117715;ncbi_101119104
GO:0032989	cellular component morphogenesis	4	750	0.100116	0.415344	ncbi_101104358;ncbi_101117915;ncbi_101122279;ncbi_101123404
GO:0060548	negative regulation of cell death	2	226	0.100441	0.415344	ncbi_101119104;ncbi_101120519
GO:0046488	phosphatidylinositol metabolic process	1	45	0.101879	0.415344	ncbi_101123404
GO:0044255	cellular lipid metabolic process	3	476	0.102632	0.415344	ncbi_101102150;ncbi_101120835;ncbi_101123404
GO:0045580	regulation of T cell differentiation	1	46	0.104024	0.415344	ncbi_101119104
GO:0046058	cAMP metabolic process	1	46	0.104024	0.415344	ncbi_101112667
GO:0046631	alpha-beta T cell activation	1	46	0.104024	0.415344	ncbi_101119104
GO:0042325	regulation of phosphorylation	4	766	0.106154	0.417837	ncbi_101102150;ncbi_101102581;ncbi_101120519;ncbi_554257
GO:0016051	carbohydrate biosynthetic process	1	47	0.106165	0.417837	ncbi_101120469
GO:0071902	positive regulation of protein serine/threonine kinase activity	1	48	0.108301	0.42322	ncbi_554257
GO:0030804	positive regulation of cyclic nucleotide biosynthetic process	1	49	0.110432	0.424084	ncbi_101112667
GO:0030810	positive regulation of nucleotide biosynthetic process	1	49	0.110432	0.424084	ncbi_101112667
GO:0001775	cell activation	3	494	0.111566	0.424084	ncbi_101117715;ncbi_101119104;ncbi_554257
GO:0006497	protein lipidation	1	50	0.112559	0.424084	ncbi_101108247
GO:0042158	lipoprotein biosynthetic process	1	50	0.112559	0.424084	ncbi_101108247
GO:0030801	positive regulation of cyclic nucleotide metabolic process	1	51	0.11468	0.424084	ncbi_101112667
GO:0045444	fat cell differentiation	1	51	0.11468	0.424084	ncbi_101119104
GO:0045981	positive regulation of nucleotide metabolic process	1	51	0.11468	0.424084	ncbi_101112667
GO:0002285	lymphocyte activation involved in immune response	1	52	0.116796	0.429031	ncbi_101119104
GO:0031023	microtubule organizing center organization	1	53	0.118907	0.431039	ncbi_101102150
GO:0042157	lipoprotein metabolic process	1	53	0.118907	0.431039	ncbi_101108247
GO:0006468	protein phosphorylation	4	801	0.119946	0.431961	ncbi_101102150;ncbi_101102581;ncbi_101120835;ncbi_554257
GO:0007623	circadian rhythm	1	54	0.121014	0.432979	ncbi_101119104
GO:0048856	anatomical structure development	10	2883	0.127303	0.449646	ncbi_101102150;ncbi_101104358;ncbi_101105305;ncbi_101117496;ncbi_101117915;ncbi_101119104;ncbi_101120469;ncbi_101122279;ncbi_101123404;ncbi_105606759
GO:0002274	myeloid leukocyte activation	1	57	0.127304	0.449646	ncbi_554257
GO:0035556	intracellular signal transduction	5	1137	0.128474	0.450885	ncbi_101102150;ncbi_101106743;ncbi_101108632;ncbi_101120835;ncbi_554257
GO:0045619	regulation of lymphocyte differentiation	1	58	0.129392	0.451232	ncbi_101119104
GO:0008366	axon ensheathment	1	59	0.131474	0.455611	ncbi_101123404
GO:0007272	ensheathment of neurons	1	61	0.135624	0.462611	ncbi_101123404
GO:0061448	connective tissue development	1	61	0.135624	0.462611	ncbi_101119104
GO:1901137	carbohydrate derivative biosynthetic process	2	272	0.136317	0.462611	ncbi_101111917;ncbi_101120469
GO:0043408	regulation of MAPK cascade	2	273	0.137127	0.462611	ncbi_101102150;ncbi_554257
GO:0055002	striated muscle cell development	1	62	0.137692	0.462611	ncbi_105606759
GO:0044264	cellular polysaccharide metabolic process	1	63	0.139755	0.466697	ncbi_101120469
GO:0002224	toll-like receptor signaling pathway	1	64	0.141813	0.467899	ncbi_554257
GO:0005976	polysaccharide metabolic process	1	64	0.141813	0.467899	ncbi_101120469
GO:0007163	establishment or maintenance of cell polarity	1	66	0.145916	0.472939	ncbi_101104358
GO:0016458	gene silencing	1	66	0.145916	0.472939	ncbi_101102150
GO:0055001	muscle cell development	1	66	0.145916	0.472939	ncbi_105606759
GO:0044237	cellular metabolic process	18	6146	0.147141	0.47412	ncbi_101102150;ncbi_101102581;ncbi_101103287;ncbi_101108247;ncbi_101111917;ncbi_101112667;ncbi_101113224;ncbi_101116916;ncbi_101117192;ncbi_101117496;ncbi_101117715;ncbi_101119104;ncbi_101120469;ncbi_101120519;ncbi_101120835;ncbi_101123404;ncbi_105606759;ncbi_554257
GO:0031325	positive regulation of cellular metabolic process	4	871	0.149785	0.478672	ncbi_101102150;ncbi_101102581;ncbi_101112667;ncbi_554257
GO:0009891	positive regulation of biosynthetic process	2	291	0.151896	0.478672	ncbi_101102150;ncbi_101112667
GO:0016050	vesicle organization	1	69	0.152034	0.478672	ncbi_101121898
GO:0002263	cell activation involved in immune response	1	71	0.156089	0.478672	ncbi_101119104
GO:0002366	leukocyte activation involved in immune response	1	71	0.156089	0.478672	ncbi_101119104
GO:0009190	cyclic nucleotide biosynthetic process	1	71	0.156089	0.478672	ncbi_101112667
GO:0030802	regulation of cyclic nucleotide biosynthetic process	1	71	0.156089	0.478672	ncbi_101112667
GO:0030808	regulation of nucleotide biosynthetic process	1	71	0.156089	0.478672	ncbi_101112667
GO:0000302	response to reactive oxygen species	1	72	0.158109	0.478672	ncbi_101116916
GO:0016053	organic acid biosynthetic process	1	72	0.158109	0.478672	ncbi_101120835
GO:0046394	carboxylic acid biosynthetic process	1	72	0.158109	0.478672	ncbi_101120835
GO:1901566	organonitrogen compound biosynthetic process	3	582	0.159254	0.479502	ncbi_101102150;ncbi_101111917;ncbi_101120469
GO:0016043	cellular component organization	11	3401	0.160711	0.481261	ncbi_101102150;ncbi_101102581;ncbi_101104358;ncbi_101108151;ncbi_101116916;ncbi_101117751;ncbi_101117915;ncbi_101120469;ncbi_101121898;ncbi_101122279;ncbi_101123404
GO:0002221	pattern recognition receptor signaling pathway	1	76	0.166145	0.494842	ncbi_554257
GO:0050794	regulation of cellular process	18	6271	0.173799	0.514856	ncbi_101102150;ncbi_101102581;ncbi_101106743;ncbi_101108151;ncbi_101108632;ncbi_101111209;ncbi_101112667;ncbi_101113224;ncbi_101116916;ncbi_101117192;ncbi_101117496;ncbi_101117715;ncbi_101119104;ncbi_101120519;ncbi_101120835;ncbi_101122279;ncbi_101123404;ncbi_554257
GO:0007017	microtubule-based process	2	321	0.177182	0.519579	ncbi_101102150;ncbi_101102581
GO:0071840	cellular component organization or biogenesis	11	3469	0.178087	0.519579	ncbi_101102150;ncbi_101102581;ncbi_101104358;ncbi_101108151;ncbi_101116916;ncbi_101117751;ncbi_101117915;ncbi_101120469;ncbi_101121898;ncbi_101122279;ncbi_101123404
GO:0044710	single-organism metabolic process	9	2714	0.179984	0.519579	ncbi_101102150;ncbi_101111917;ncbi_101112667;ncbi_101118551;ncbi_101119104;ncbi_101120469;ncbi_101120835;ncbi_101123404;ncbi_554257
GO:0007165	signal transduction	11	3479	0.180725	0.519579	ncbi_101102150;ncbi_101106743;ncbi_101108632;ncbi_101112667;ncbi_101113224;ncbi_101116916;ncbi_101117496;ncbi_101117715;ncbi_101119104;ncbi_101120835;ncbi_554257
GO:0006109	regulation of carbohydrate metabolic process	1	84	0.181994	0.519579	ncbi_101119104
GO:0010675	regulation of cellular carbohydrate metabolic process	1	84	0.181994	0.519579	ncbi_101119104
GO:0030799	regulation of cyclic nucleotide metabolic process	1	84	0.181994	0.519579	ncbi_101112667
GO:0044723	single-organism carbohydrate metabolic process	2	331	0.185765	0.527611	ncbi_101120469;ncbi_101123404
GO:0002682	regulation of immune system process	3	634	0.19005	0.537014	ncbi_101117715;ncbi_101119104;ncbi_554257
GO:0002460	adaptive immune response based on somatic recombination of immune receptors built from immunoglobulin superfamily domains	1	90	0.193689	0.544504	ncbi_554257
GO:0016477	cell migration	3	643	0.195541	0.54692	ncbi_101102150;ncbi_101104358;ncbi_101116916
GO:0006140	regulation of nucleotide metabolic process	1	95	0.203312	0.561837	ncbi_101112667
GO:0007265	Ras protein signal transduction	1	95	0.203312	0.561837	ncbi_101120835
GO:0043085	positive regulation of catalytic activity	2	352	0.203988	0.561837	ncbi_101102581;ncbi_554257
GO:0002250	adaptive immune response	1	97	0.20713	0.561837	ncbi_554257
GO:0009187	cyclic nucleotide metabolic process	1	97	0.20713	0.561837	ncbi_101112667
GO:0042060	wound healing	1	97	0.20713	0.561837	ncbi_101102150
GO:0001932	regulation of protein phosphorylation	3	664	0.208515	0.561837	ncbi_101102150;ncbi_101102581;ncbi_554257
GO:0010721	negative regulation of cell development	1	98	0.209032	0.561837	ncbi_101122279
GO:0050678	regulation of epithelial cell proliferation	1	101	0.214712	0.56688	ncbi_101116916
GO:0044260	cellular macromolecule metabolic process	14	4795	0.214826	0.56688	ncbi_101102150;ncbi_101102581;ncbi_101108247;ncbi_101111917;ncbi_101116916;ncbi_101117192;ncbi_101117496;ncbi_101117715;ncbi_101119104;ncbi_101120469;ncbi_101120835;ncbi_101123404;ncbi_105606759;ncbi_554257
GO:0031098	stress-activated protein kinase signaling cascade	1	102	0.216597	0.56688	ncbi_101120835
GO:0051403	stress-activated MAPK cascade	1	102	0.216597	0.56688	ncbi_101120835
GO:0009987	cellular process	27	10438	0.217912	0.56688	ncbi_101102150;ncbi_101102581;ncbi_101103287;ncbi_101104358;ncbi_101106743;ncbi_101108151;ncbi_101108247;ncbi_101108632;ncbi_101111209;ncbi_101111917;ncbi_101112667;ncbi_101113224;ncbi_101116916;ncbi_101117192;ncbi_101117496;ncbi_101117715;ncbi_101117751;ncbi_101117915;ncbi_101119104;ncbi_101120469;ncbi_101120519;ncbi_101120835;ncbi_101121898;ncbi_101122279;ncbi_101123404;ncbi_105606759;ncbi_5542…
GO:1901564	organonitrogen compound metabolic process	4	1013	0.218134	0.56688	ncbi_101102150;ncbi_101111917;ncbi_101112667;ncbi_101120469
GO:0002218	activation of innate immune response	1	104	0.220353	0.56688	ncbi_554257
GO:0002758	innate immune response-activating signal transduction	1	104	0.220353	0.56688	ncbi_554257
GO:0015698	inorganic anion transport	1	104	0.220353	0.56688	ncbi_101111209
GO:0030217	T cell differentiation	1	105	0.222225	0.56688	ncbi_101119104
GO:0051146	striated muscle cell differentiation	1	105	0.222225	0.56688	ncbi_105606759
GO:0009893	positive regulation of metabolic process	4	1026	0.224819	0.567476	ncbi_101102150;ncbi_101102581;ncbi_101112667;ncbi_554257
GO:0048731	system development	7	2108	0.226125	0.567476	ncbi_101104358;ncbi_101117496;ncbi_101119104;ncbi_101120469;ncbi_101122279;ncbi_101123404;ncbi_105606759
GO:0044249	cellular biosynthetic process	9	2864	0.226136	0.567476	ncbi_101102150;ncbi_101108247;ncbi_101111917;ncbi_101112667;ncbi_101116916;ncbi_101117192;ncbi_101119104;ncbi_101120469;ncbi_101120835
GO:0048511	rhythmic process	1	108	0.227814	0.567476	ncbi_101119104
GO:0001934	positive regulation of protein phosphorylation	2	380	0.228608	0.567476	ncbi_101102581;ncbi_554257
GO:0044700	single organism signaling	11	3650	0.228985	0.567476	ncbi_101102150;ncbi_101106743;ncbi_101108632;ncbi_101112667;ncbi_101113224;ncbi_101116916;ncbi_101117496;ncbi_101117715;ncbi_101119104;ncbi_101120835;ncbi_554257
GO:0034765	regulation of ion transmembrane transport	1	109	0.229668	0.567476	ncbi_101111209
GO:0023052	signaling	11	3656	0.230781	0.567681	ncbi_101102150;ncbi_101106743;ncbi_101108632;ncbi_101112667;ncbi_101113224;ncbi_101116916;ncbi_101117496;ncbi_101117715;ncbi_101119104;ncbi_101120835;ncbi_554257
GO:0030031	cell projection assembly	1	114	0.238875	0.58239	ncbi_101102150
GO:0045089	positive regulation of innate immune response	1	114	0.238875	0.58239	ncbi_554257
GO:0045088	regulation of innate immune response	1	115	0.240704	0.584263	ncbi_554257
GO:0006979	response to oxidative stress	1	117	0.244348	0.585645	ncbi_101116916
GO:1902105	regulation of leukocyte differentiation	1	117	0.244348	0.585645	ncbi_101119104
GO:0007154	cell communication	11	3701	0.244462	0.585645	ncbi_101102150;ncbi_101106743;ncbi_101108632;ncbi_101112667;ncbi_101113224;ncbi_101116916;ncbi_101117496;ncbi_101117715;ncbi_101119104;ncbi_101120835;ncbi_554257
GO:0034762	regulation of transmembrane transport	1	118	0.246164	0.586415	ncbi_101111209
GO:0006790	sulfur compound metabolic process	1	119	0.247976	0.586415	ncbi_101120469
GO:0044283	small molecule biosynthetic process	1	119	0.247976	0.586415	ncbi_101120835
GO:1901576	organic substance biosynthetic process	9	2935	0.249651	0.58739	ncbi_101102150;ncbi_101108247;ncbi_101111917;ncbi_101112667;ncbi_101116916;ncbi_101117192;ncbi_101119104;ncbi_101120469;ncbi_101120835
GO:0050863	regulation of T cell activation	1	121	0.251586	0.58739	ncbi_101119104
GO:1903037	regulation of leukocyte cell-cell adhesion	1	121	0.251586	0.58739	ncbi_101119104
GO:0098742	cell-cell adhesion via plasma-membrane adhesion molecules	1	123	0.25518	0.593268	ncbi_101102150
GO:0019216	regulation of lipid metabolic process	1	124	0.256971	0.594921	ncbi_101119104
GO:0048869	cellular developmental process	7	2197	0.259789	0.59686	ncbi_101104358;ncbi_101117496;ncbi_101117915;ncbi_101119104;ncbi_101122279;ncbi_101123404;ncbi_105606759
GO:0032502	developmental process	10	3356	0.259975	0.59686	ncbi_101102150;ncbi_101104358;ncbi_101105305;ncbi_101117496;ncbi_101117915;ncbi_101119104;ncbi_101120469;ncbi_101122279;ncbi_101123404;ncbi_105606759
GO:0009755	hormone-mediated signaling pathway	1	128	0.264093	0.59965	ncbi_101119104
GO:2000113	negative regulation of cellular macromolecule biosynthetic process	1	128	0.264093	0.59965	ncbi_101102150
GO:0022607	cellular component assembly	4	1101	0.264455	0.59965	ncbi_101102150;ncbi_101116916;ncbi_101117915;ncbi_101123404
GO:0097285	cell-type specific apoptotic process	1	129	0.265863	0.599669	ncbi_101119104
GO:0007264	small GTPase mediated signal transduction	1	130	0.267628	0.599669	ncbi_101120835
GO:0098609	cell-cell adhesion	2	424	0.267729	0.599669	ncbi_101102150;ncbi_101119104
GO:0002237	response to molecule of bacterial origin	1	132	0.271148	0.603082	ncbi_554257
GO:0009101	glycoprotein biosynthetic process	1	133	0.272901	0.603082	ncbi_101111917
GO:0045087	innate immune response	1	134	0.274651	0.603082	ncbi_554257
GO:1903706	regulation of hemopoiesis	1	135	0.276396	0.603082	ncbi_101119104
GO:0048870	cell motility	3	771	0.277332	0.603082	ncbi_101102150;ncbi_101104358;ncbi_101116916
GO:0051674	localization of cell	3	771	0.277332	0.603082	ncbi_101102150;ncbi_101104358;ncbi_101116916
GO:0009058	biosynthetic process	9	3016	0.277626	0.603082	ncbi_101102150;ncbi_101108247;ncbi_101111917;ncbi_101112667;ncbi_101116916;ncbi_101117192;ncbi_101119104;ncbi_101120469;ncbi_101120835
GO:0050793	regulation of developmental process	4	1126	0.278009	0.603082	ncbi_101105305;ncbi_101119104;ncbi_101122279;ncbi_101123404
GO:0006955	immune response	2	439	0.281112	0.607422	ncbi_101119104;ncbi_554257
GO:0050673	epithelial cell proliferation	1	140	0.285063	0.613553	ncbi_101116916
GO:0009416	response to light stimulus	1	141	0.286784	0.614856	ncbi_101116916
GO:0022603	regulation of anatomical structure morphogenesis	2	451	0.291815	0.623218	ncbi_101105305;ncbi_101122279
GO:0022610	biological adhesion	3	795	0.293194	0.623745	ncbi_101102150;ncbi_101116916;ncbi_101119104
GO:0034110	regulation of homotypic cell-cell adhesion	1	146	0.29533	0.625873	ncbi_101119104
GO:0048523	negative regulation of cellular process	5	1539	0.301078	0.635609	ncbi_101102150;ncbi_101117715;ncbi_101119104;ncbi_101120519;ncbi_101122279
GO:0030154	cell differentiation	6	1920	0.302338	0.635834	ncbi_101104358;ncbi_101117496;ncbi_101119104;ncbi_101122279;ncbi_101123404;ncbi_105606759
GO:0009150	purine ribonucleotide metabolic process	1	151	0.303777	0.636431	ncbi_101112667
GO:0008610	lipid biosynthetic process	1	154	0.308799	0.641045	ncbi_101120835
GO:0031349	positive regulation of defense response	1	154	0.308799	0.641045	ncbi_554257
GO:0031401	positive regulation of protein modification process	2	471	0.309626	0.641045	ncbi_101102581;ncbi_554257
GO:0051716	cellular response to stimulus	11	3905	0.310634	0.641045	ncbi_101102150;ncbi_101106743;ncbi_101108632;ncbi_101112667;ncbi_101113224;ncbi_101116916;ncbi_101117496;ncbi_101117715;ncbi_101119104;ncbi_101120835;ncbi_554257
GO:0009259	ribonucleotide metabolic process	1	157	0.313785	0.641923	ncbi_101112667
GO:0043410	positive regulation of MAPK cascade	1	157	0.313785	0.641923	ncbi_554257
GO:0007275	multicellular organism development	7	2336	0.315443	0.641923	ncbi_101104358;ncbi_101117496;ncbi_101119104;ncbi_101120469;ncbi_101122279;ncbi_101123404;ncbi_105606759
GO:0006417	regulation of translation	1	159	0.31709	0.641923	ncbi_101102150
GO:0019693	ribose phosphate metabolic process	1	159	0.31709	0.641923	ncbi_101112667
GO:0042326	negative regulation of phosphorylation	1	160	0.318736	0.641923	ncbi_101102150
GO:0006163	purine nucleotide metabolic process	1	161	0.320379	0.641923	ncbi_101112667
GO:0030098	lymphocyte differentiation	1	161	0.320379	0.641923	ncbi_101119104
GO:0043062	extracellular structure organization	1	163	0.323653	0.645342	ncbi_101120469
GO:0044085	cellular component biogenesis	4	1210	0.324428	0.645342	ncbi_101102150;ncbi_101116916;ncbi_101117915;ncbi_101123404
GO:0009100	glycoprotein metabolic process	1	165	0.326912	0.645622	ncbi_101111917
GO:0009165	nucleotide biosynthetic process	1	165	0.326912	0.645622	ncbi_101112667
GO:0044767	single-organism developmental process	9	3157	0.32877	0.646972	ncbi_101102150;ncbi_101104358;ncbi_101117496;ncbi_101117915;ncbi_101119104;ncbi_101120469;ncbi_101122279;ncbi_101123404;ncbi_105606759
GO:0010769	regulation of cell morphogenesis involved in differentiation	1	167	0.330156	0.647387	ncbi_101122279
GO:0034248	regulation of cellular amide metabolic process	1	170	0.334993	0.650096	ncbi_101102150
GO:0072521	purine-containing compound metabolic process	1	170	0.334993	0.650096	ncbi_101112667
GO:0080134	regulation of response to stress	2	500	0.335327	0.650096	ncbi_101102150;ncbi_554257
GO:1901293	nucleoside phosphate biosynthetic process	1	172	0.338199	0.650096	ncbi_101112667
GO:1902533	positive regulation of intracellular signal transduction	1	172	0.338199	0.650096	ncbi_554257
GO:0006631	fatty acid metabolic process	1	173	0.339796	0.650096	ncbi_101120835
GO:0043254	regulation of protein complex assembly	1	173	0.339796	0.650096	ncbi_101102150
GO:0044238	primary metabolic process	16	6046	0.342471	0.652946	ncbi_101102150;ncbi_101102581;ncbi_101108247;ncbi_101111917;ncbi_101112667;ncbi_101116916;ncbi_101117192;ncbi_101117496;ncbi_101117715;ncbi_101118551;ncbi_101119104;ncbi_101120469;ncbi_101120835;ncbi_101123404;ncbi_105606759;ncbi_554257
GO:0032870	cellular response to hormone stimulus	1	176	0.344566	0.654676	ncbi_101119104
GO:0050789	regulation of biological process	19	7313	0.346755	0.656571	ncbi_101102150;ncbi_101102581;ncbi_101105305;ncbi_101106743;ncbi_101108151;ncbi_101108632;ncbi_101111209;ncbi_101112667;ncbi_101113224;ncbi_101116916;ncbi_101117192;ncbi_101117496;ncbi_101117715;ncbi_101119104;ncbi_101120519;ncbi_101120835;ncbi_101122279;ncbi_101123404;ncbi_554257
GO:0022407	regulation of cell-cell adhesion	1	179	0.349303	0.65829	ncbi_101119104
GO:0043269	regulation of ion transport	1	180	0.350874	0.65829	ncbi_101111209
GO:0007167	enzyme linked receptor protein signaling pathway	2	519	0.352044	0.65829	ncbi_101116916;ncbi_101117715
GO:0042692	muscle cell differentiation	1	181	0.352442	0.65829	ncbi_105606759
GO:0010558	negative regulation of macromolecule biosynthetic process	1	182	0.354006	0.658978	ncbi_101102150
GO:0048514	blood vessel morphogenesis	1	183	0.355567	0.659654	ncbi_101117496
GO:0051249	regulation of lymphocyte activation	1	185	0.358677	0.66086	ncbi_101119104
GO:0010563	negative regulation of phosphorus metabolic process	1	186	0.360226	0.66086	ncbi_101102150
GO:0045936	negative regulation of phosphate metabolic process	1	186	0.360226	0.66086	ncbi_101102150
GO:0001503	ossification	1	187	0.361772	0.66086	ncbi_101120469
GO:0009611	response to wounding	1	188	0.363315	0.66086	ncbi_101102150
GO:0044093	positive regulation of molecular function	2	532	0.363413	0.66086	ncbi_101102581;ncbi_554257
GO:0042110	T cell activation	1	192	0.369448	0.662945	ncbi_101119104
GO:0070489	T cell aggregation	1	192	0.369448	0.662945	ncbi_101119104
GO:0071593	lymphocyte aggregation	1	192	0.369448	0.662945	ncbi_101119104
GO:0032270	positive regulation of cellular protein metabolic process	2	539	0.369508	0.662945	ncbi_101102581;ncbi_554257
GO:0031399	regulation of protein modification process	3	912	0.371247	0.662945	ncbi_101102150;ncbi_101102581;ncbi_554257
GO:0048646	anatomical structure formation involved in morphogenesis	2	542	0.372114	0.662945	ncbi_101117915;ncbi_101123404
GO:0051247	positive regulation of protein metabolic process	2	543	0.372982	0.662945	ncbi_101102581;ncbi_554257
GO:0007178	transmembrane receptor protein serine/threonine kinase signaling pathway	1	197	0.377035	0.665853	ncbi_101116916
GO:0070486	leukocyte aggregation	1	197	0.377035	0.665853	ncbi_101119104
GO:0034645	cellular macromolecule biosynthetic process	7	2488	0.379239	0.667606	ncbi_101102150;ncbi_101108247;ncbi_101111917;ncbi_101116916;ncbi_101117192;ncbi_101119104;ncbi_101120469
GO:0031323	regulation of cellular metabolic process	8	2896	0.382482	0.670244	ncbi_101102150;ncbi_101102581;ncbi_101112667;ncbi_101116916;ncbi_101117192;ncbi_101119104;ncbi_101120519;ncbi_554257
GO:0002757	immune response-activating signal transduction	1	203	0.386022	0.670244	ncbi_554257
GO:0043066	negative regulation of apoptotic process	1	203	0.386022	0.670244	ncbi_101119104
GO:0080135	regulation of cellular response to stress	1	203	0.386022	0.670244	ncbi_101102150
GO:0090407	organophosphate biosynthetic process	1	204	0.387508	0.670244	ncbi_101112667
GO:0051960	regulation of nervous system development	1	205	0.38899	0.670244	ncbi_101123404
GO:0001819	positive regulation of cytokine production	1	206	0.390469	0.670244	ncbi_554257
GO:0031327	negative regulation of cellular biosynthetic process	1	206	0.390469	0.670244	ncbi_101102150
GO:0001568	blood vessel development	1	209	0.394884	0.670563	ncbi_101117496
GO:0007159	leukocyte cell-cell adhesion	1	209	0.394884	0.670563	ncbi_101119104
GO:0002009	morphogenesis of an epithelium	1	211	0.397811	0.670563	ncbi_101102150
GO:0043069	negative regulation of programmed cell death	1	211	0.397811	0.670563	ncbi_101119104
GO:0051129	negative regulation of cellular component organization	1	211	0.397811	0.670563	ncbi_101122279
GO:0016192	vesicle-mediated transport	2	572	0.397957	0.670563	ncbi_101108151;ncbi_101121898
GO:0006996	organelle organization	5	1738	0.399779	0.67112	ncbi_101102150;ncbi_101102581;ncbi_101108151;ncbi_101117751;ncbi_101121898
GO:0009314	response to radiation	1	213	0.400723	0.67112	ncbi_101116916
GO:0071822	protein complex subunit organization	3	969	0.409074	0.683029	ncbi_101102150;ncbi_101102581;ncbi_101123404
GO:0034109	homotypic cell-cell adhesion	1	221	0.412239	0.685478	ncbi_101119104
GO:0040011	locomotion	3	975	0.413029	0.685478	ncbi_101102150;ncbi_101104358;ncbi_101116916
GO:0051172	negative regulation of nitrogen compound metabolic process	1	223	0.415084	0.686166	ncbi_101102150
GO:0009059	macromolecule biosynthetic process	7	2576	0.416907	0.686166	ncbi_101102150;ncbi_101108247;ncbi_101111917;ncbi_101116916;ncbi_101117192;ncbi_101119104;ncbi_101120469
GO:0002253	activation of immune response	1	225	0.417916	0.686166	ncbi_554257
GO:0002764	immune response-regulating signaling pathway	1	228	0.422139	0.686166	ncbi_554257
GO:0044763	single-organism cellular process	20	7955	0.42235	0.686166	ncbi_101102150;ncbi_101102581;ncbi_101104358;ncbi_101106743;ncbi_101108632;ncbi_101111209;ncbi_101112667;ncbi_101113224;ncbi_101116916;ncbi_101117496;ncbi_101117715;ncbi_101117915;ncbi_101119104;ncbi_101120469;ncbi_101120519;ncbi_101120835;ncbi_101122279;ncbi_101123404;ncbi_105606759;ncbi_554257
GO:0050790	regulation of catalytic activity	3	992	0.424197	0.686166	ncbi_101102150;ncbi_101102581;ncbi_554257
GO:0010629	negative regulation of gene expression	1	230	0.424938	0.686166	ncbi_101102150
GO:0034220	ion transmembrane transport	1	233	0.429112	0.686166	ncbi_101111209
GO:0045596	negative regulation of cell differentiation	1	233	0.429112	0.686166	ncbi_101122279
GO:0051259	protein oligomerization	1	233	0.429112	0.686166	ncbi_101123404
GO:0007010	cytoskeleton organization	2	609	0.429209	0.686166	ncbi_101102150;ncbi_101102581
GO:0006928	movement of cell or subcellular component	3	1001	0.430087	0.686166	ncbi_101102150;ncbi_101104358;ncbi_101116916
GO:0006461	protein complex assembly	2	611	0.430877	0.686166	ncbi_101102150;ncbi_101123404
GO:0070271	protein complex biogenesis	2	611	0.430877	0.686166	ncbi_101102150;ncbi_101123404
GO:0009890	negative regulation of biosynthetic process	1	237	0.434631	0.69015	ncbi_101102150
GO:0031328	positive regulation of cellular biosynthetic process	1	239	0.437372	0.692505	ncbi_101112667
GO:0001944	vasculature development	1	240	0.438737	0.692677	ncbi_101117496
GO:0031326	regulation of cellular biosynthetic process	5	1825	0.44331	0.695272	ncbi_101102150;ncbi_101112667;ncbi_101116916;ncbi_101117192;ncbi_101119104
GO:2000026	regulation of multicellular organismal development	2	627	0.444133	0.695272	ncbi_101119104;ncbi_101123404
GO:0009617	response to bacterium	1	244	0.444167	0.695272	ncbi_554257
GO:0048468	cell development	3	1026	0.446352	0.696714	ncbi_101122279;ncbi_101123404;ncbi_105606759
GO:0022604	regulation of cell morphogenesis	1	247	0.448206	0.697631	ncbi_101122279
GO:0055085	transmembrane transport	1	251	0.453547	0.699112	ncbi_101111209
GO:0000280	nuclear division	1	254	0.457519	0.699112	ncbi_101102581
GO:0010608	posttranscriptional regulation of gene expression	1	255	0.458838	0.699112	ncbi_101102150
GO:0016032	viral process	1	255	0.458838	0.699112	ncbi_101108151
GO:0065007	biological regulation	19	7641	0.459429	0.699112	ncbi_101102150;ncbi_101102581;ncbi_101105305;ncbi_101106743;ncbi_101108151;ncbi_101108632;ncbi_101111209;ncbi_101112667;ncbi_101113224;ncbi_101116916;ncbi_101117192;ncbi_101117496;ncbi_101117715;ncbi_101119104;ncbi_101120519;ncbi_101120835;ncbi_101122279;ncbi_101123404;ncbi_554257
GO:0048519	negative regulation of biological process	5	1869	0.465171	0.699112	ncbi_101102150;ncbi_101117715;ncbi_101119104;ncbi_101120519;ncbi_101122279
GO:0016567	protein ubiquitination	1	260	0.465382	0.699112	ncbi_101117496
GO:0000902	cell morphogenesis	2	655	0.46695	0.699112	ncbi_101104358;ncbi_101122279
GO:0048285	organelle fission	1	262	0.467978	0.699112	ncbi_101102581
GO:0044764	multi-organism cellular process	1	263	0.469271	0.699112	ncbi_101108151
GO:0051093	negative regulation of developmental process	1	264	0.470562	0.699112	ncbi_101122279
GO:0002521	leukocyte differentiation	1	265	0.471849	0.699112	ncbi_101119104
GO:0050778	positive regulation of immune response	1	265	0.471849	0.699112	ncbi_554257
GO:1903047	mitotic cell cycle process	1	265	0.471849	0.699112	ncbi_101102581
GO:0009889	regulation of biosynthetic process	5	1885	0.473078	0.699112	ncbi_101102150;ncbi_101112667;ncbi_101116916;ncbi_101117192;ncbi_101119104
GO:0051128	regulation of cellular component organization	3	1069	0.473954	0.699112	ncbi_101102150;ncbi_101108151;ncbi_101122279
GO:0032787	monocarboxylic acid metabolic process	1	267	0.474415	0.699112	ncbi_101120835
GO:0045935	positive regulation of nucleobase-containing compound metabolic process	1	267	0.474415	0.699112	ncbi_101112667
GO:0048729	tissue morphogenesis	1	268	0.475693	0.699112	ncbi_101102150
GO:0030030	cell projection organization	2	671	0.479758	0.699112	ncbi_101102150;ncbi_101104358
GO:0007155	cell adhesion	2	672	0.480553	0.699112	ncbi_101102150;ncbi_101119104
GO:0051173	positive regulation of nitrogen compound metabolic process	1	272	0.480777	0.699112	ncbi_101112667
GO:0009117	nucleotide metabolic process	1	273	0.48204	0.699112	ncbi_101112667
GO:0031347	regulation of defense response	1	273	0.48204	0.699112	ncbi_554257
GO:0080090	regulation of primary metabolic process	7	2730	0.482913	0.699112	ncbi_101102150;ncbi_101102581;ncbi_101112667;ncbi_101116916;ncbi_101117192;ncbi_101119104;ncbi_554257
GO:0061061	muscle structure development	1	274	0.483301	0.699112	ncbi_105606759
GO:0051171	regulation of nitrogen compound metabolic process	5	1906	0.483415	0.699112	ncbi_101102150;ncbi_101112667;ncbi_101116916;ncbi_101117192;ncbi_101119104
GO:0044707	single-multicellular organism process	8	3155	0.487684	0.70344	ncbi_101104358;ncbi_101117496;ncbi_101119104;ncbi_101120469;ncbi_101122279;ncbi_101123404;ncbi_105606759;ncbi_554257
GO:0007186	G-protein coupled receptor signaling pathway	1	279	0.489559	0.7043	ncbi_101113224
GO:0030155	regulation of cell adhesion	1	282	0.493278	0.705964	ncbi_101119104
GO:0044087	regulation of cellular component biogenesis	1	282	0.493278	0.705964	ncbi_101102150
GO:0006820	anion transport	1	286	0.498197	0.711059	ncbi_101111209
GO:0033993	response to lipid	1	287	0.499419	0.711059	ncbi_101119104
GO:0008219	cell death	3	1117	0.504109	0.715886	ncbi_101102581;ncbi_101119104;ncbi_101120519
GO:0006753	nucleoside phosphate metabolic process	1	292	0.505488	0.716	ncbi_101112667
GO:0016265	death	3	1129	0.511526	0.722694	ncbi_101102581;ncbi_101119104;ncbi_101120519
GO:1902531	regulation of intracellular signal transduction	2	716	0.514828	0.725499	ncbi_101102150;ncbi_554257
GO:0033554	cellular response to stress	2	724	0.52091	0.732197	ncbi_101102150;ncbi_101120835
GO:0010033	response to organic substance	3	1149	0.523772	0.734348	ncbi_101112667;ncbi_101119104;ncbi_554257
GO:0001817	regulation of cytokine production	1	314	0.531358	0.739523	ncbi_554257
GO:0016337	single organismal cell-cell adhesion	1	314	0.531358	0.739523	ncbi_101119104
GO:0055086	nucleobase-containing small molecule metabolic process	1	320	0.538183	0.739523	ncbi_101112667
GO:0065003	macromolecular complex assembly	2	748	0.538869	0.739523	ncbi_101102150;ncbi_101123404
GO:0071495	cellular response to endogenous stimulus	1	321	0.539311	0.739523	ncbi_101119104
GO:0008152	metabolic process	19	7867	0.540634	0.739523	ncbi_101102150;ncbi_101102581;ncbi_101103287;ncbi_101108247;ncbi_101111917;ncbi_101112667;ncbi_101113224;ncbi_101116916;ncbi_101117192;ncbi_101117496;ncbi_101117715;ncbi_101118551;ncbi_101119104;ncbi_101120469;ncbi_101120519;ncbi_101120835;ncbi_101123404;ncbi_105606759;ncbi_554257
GO:0051726	regulation of cell cycle	1	323	0.541559	0.739523	ncbi_101116916
GO:0010604	positive regulation of macromolecule metabolic process	2	753	0.542556	0.739523	ncbi_101102581;ncbi_554257
GO:0051239	regulation of multicellular organismal process	3	1182	0.543647	0.739523	ncbi_101119104;ncbi_101123404;ncbi_554257
GO:0014070	response to organic cyclic compound	1	325	0.543797	0.739523	ncbi_101119104
GO:0030334	regulation of cell migration	1	325	0.543797	0.739523	ncbi_101116916
GO:0032269	negative regulation of cellular protein metabolic process	1	325	0.543797	0.739523	ncbi_101102150
GO:0050776	regulation of immune response	1	326	0.544911	0.739523	ncbi_554257
GO:2000145	regulation of cell motility	1	330	0.549345	0.741561	ncbi_101116916
GO:0051248	negative regulation of protein metabolic process	1	332	0.551546	0.741561	ncbi_101102150
GO:0000904	cell morphogenesis involved in differentiation	1	333	0.552642	0.741561	ncbi_101122279
GO:0002252	immune effector process	1	337	0.557002	0.741561	ncbi_101119104
GO:0051270	regulation of cellular component movement	1	337	0.557002	0.741561	ncbi_101116916
GO:0045595	regulation of cell differentiation	2	773	0.557112	0.741561	ncbi_101119104;ncbi_101122279
GO:0048522	positive regulation of cellular process	4	1634	0.557445	0.741561	ncbi_101102150;ncbi_101102581;ncbi_101112667;ncbi_554257
GO:0046649	lymphocyte activation	1	338	0.558086	0.741561	ncbi_101119104
GO:0043170	macromolecule metabolic process	14	5866	0.565918	0.741561	ncbi_101102150;ncbi_101102581;ncbi_101108247;ncbi_101111917;ncbi_101116916;ncbi_101117192;ncbi_101117496;ncbi_101117715;ncbi_101119104;ncbi_101120469;ncbi_101120835;ncbi_101123404;ncbi_105606759;ncbi_554257
GO:0002376	immune system process	3	1224	0.568308	0.741561	ncbi_101117715;ncbi_101119104;ncbi_554257
GO:0006412	translation	1	349	0.569838	0.741561	ncbi_101102150
GO:0008104	protein localization	3	1232	0.572921	0.741561	ncbi_101102150;ncbi_101116916;ncbi_101121898
GO:0032268	regulation of cellular protein metabolic process	3	1232	0.572921	0.741561	ncbi_101102150;ncbi_101102581;ncbi_554257
GO:0009967	positive regulation of signal transduction	1	352	0.572991	0.741561	ncbi_554257
GO:0009968	negative regulation of signal transduction	1	352	0.572991	0.741561	ncbi_101117715
GO:0043043	peptide biosynthetic process	1	352	0.572991	0.741561	ncbi_101102150
GO:0010941	regulation of cell death	2	798	0.574871	0.741561	ncbi_101119104;ncbi_101120519
GO:0000278	mitotic cell cycle	1	355	0.576121	0.741561	ncbi_101102581
GO:0043604	amide biosynthetic process	1	356	0.577159	0.741561	ncbi_101102150
GO:0009725	response to hormone	1	357	0.578195	0.741561	ncbi_101119104
GO:0023057	negative regulation of signaling	1	358	0.579229	0.741561	ncbi_101117715
GO:2000112	regulation of cellular macromolecule biosynthetic process	4	1679	0.580248	0.741561	ncbi_101102150;ncbi_101116916;ncbi_101117192;ncbi_101119104
GO:0060284	regulation of cell development	1	360	0.581288	0.741561	ncbi_101122279
GO:0072358	cardiovascular system development	1	361	0.582315	0.741561	ncbi_101117496
GO:0072359	circulatory system development	1	361	0.582315	0.741561	ncbi_101117496
GO:0051707	response to other organism	1	362	0.583338	0.741561	ncbi_554257
GO:0001816	cytokine production	1	363	0.58436	0.741561	ncbi_554257
GO:0043207	response to external biotic stimulus	1	366	0.587409	0.741561	ncbi_554257
GO:0006950	response to stress	4	1696	0.588707	0.741561	ncbi_101102150;ncbi_101116916;ncbi_101120835;ncbi_554257
GO:0023056	positive regulation of signaling	1	370	0.591441	0.741561	ncbi_554257
GO:0051240	positive regulation of multicellular organismal process	1	370	0.591441	0.741561	ncbi_554257
GO:0010648	negative regulation of cell communication	1	372	0.593443	0.741561	ncbi_101117715
GO:0098602	single organism cell adhesion	1	372	0.593443	0.741561	ncbi_101119104
GO:0030097	hemopoiesis	1	375	0.596428	0.741561	ncbi_101119104
GO:0051246	regulation of protein metabolic process	3	1274	0.596678	0.741561	ncbi_101102150;ncbi_101102581;ncbi_554257
GO:0040012	regulation of locomotion	1	376	0.597418	0.741561	ncbi_101116916
GO:0007049	cell cycle	2	832	0.598234	0.741561	ncbi_101102581;ncbi_101116916
GO:0044271	cellular nitrogen compound biosynthetic process	5	2152	0.599278	0.741561	ncbi_101102150;ncbi_101112667;ncbi_101116916;ncbi_101117192;ncbi_101119104
GO:0009607	response to biotic stimulus	1	381	0.602335	0.741561	ncbi_554257
GO:0007399	nervous system development	2	839	0.602931	0.741561	ncbi_101104358;ncbi_101123404
GO:0006518	peptide metabolic process	1	382	0.603311	0.741561	ncbi_101102150
GO:0009888	tissue development	2	840	0.603598	0.741561	ncbi_101102150;ncbi_101119104
GO:0010647	positive regulation of cell communication	1	383	0.604285	0.741561	ncbi_554257
GO:0010556	regulation of macromolecule biosynthetic process	4	1751	0.615463	0.753065	ncbi_101102150;ncbi_101116916;ncbi_101117192;ncbi_101119104
GO:0032990	cell part morphogenesis	1	399	0.619557	0.753065	ncbi_101104358
GO:0044403	symbiosis, encompassing mutualism through parasitism	1	399	0.619557	0.753065	ncbi_101108151
GO:0048858	cell projection morphogenesis	1	399	0.619557	0.753065	ncbi_101104358
GO:0044419	interspecies interaction between organisms	1	400	0.620493	0.753065	ncbi_101108151
GO:0002684	positive regulation of immune system process	1	405	0.625136	0.757033	ncbi_554257
GO:0019219	regulation of nucleobase-containing compound metabolic process	4	1780	0.629176	0.760254	ncbi_101112667;ncbi_101116916;ncbi_101117192;ncbi_101119104
GO:0009966	regulation of signal transduction	3	1338	0.631332	0.76119	ncbi_101102150;ncbi_101117715;ncbi_554257
GO:0071704	organic substance metabolic process	16	6921	0.641853	0.771456	ncbi_101102150;ncbi_101102581;ncbi_101108247;ncbi_101111917;ncbi_101112667;ncbi_101116916;ncbi_101117192;ncbi_101117496;ncbi_101117715;ncbi_101118551;ncbi_101119104;ncbi_101120469;ncbi_101120835;ncbi_101123404;ncbi_105606759;ncbi_554257
GO:0065009	regulation of molecular function	3	1362	0.643829	0.771456	ncbi_101102150;ncbi_101102581;ncbi_554257
GO:0009628	response to abiotic stimulus	1	426	0.644046	0.771456	ncbi_101116916
GO:0061024	membrane organization	1	435	0.651865	0.779128	ncbi_101121898
GO:0044699	single-organism process	22	9404	0.65626	0.782683	ncbi_101102150;ncbi_101102581;ncbi_101104358;ncbi_101106743;ncbi_101108632;ncbi_101111209;ncbi_101111917;ncbi_101112667;ncbi_101113224;ncbi_101116916;ncbi_101117496;ncbi_101117715;ncbi_101117915;ncbi_101118551;ncbi_101119104;ncbi_101120469;ncbi_101120519;ncbi_101120835;ncbi_101122279;ncbi_101123404;ncbi_105606759;ncbi_554257
GO:0048534	hematopoietic or lymphoid organ development	1	442	0.657832	0.782863	ncbi_101119104
GO:0043603	cellular amide metabolic process	1	444	0.659518	0.783178	ncbi_101102150
GO:0060429	epithelium development	1	455	0.668651	0.791583	ncbi_101102150
GO:0032446	protein modification by small protein conjugation	1	456	0.66947	0.791583	ncbi_101117496
GO:0043933	macromolecular complex subunit organization	3	1431	0.678204	0.800193	ncbi_101102150;ncbi_101102581;ncbi_101123404
GO:0002520	immune system development	1	470	0.680724	0.80067	ncbi_101119104
GO:0033043	regulation of organelle organization	1	471	0.681514	0.80067	ncbi_101108151
GO:0032879	regulation of localization	2	971	0.684196	0.801065	ncbi_101111209;ncbi_101116916
GO:0033036	macromolecule localization	3	1446	0.685368	0.801065	ncbi_101102150;ncbi_101116916;ncbi_101121898
GO:0048585	negative regulation of response to stimulus	1	477	0.686212	0.801065	ncbi_101117715
GO:0019752	carboxylic acid metabolic process	1	482	0.690075	0.803872	ncbi_101120835
GO:0023051	regulation of signaling	3	1463	0.693354	0.805987	ncbi_101102150;ncbi_101117715;ncbi_554257
GO:0034654	nucleobase-containing compound biosynthetic process	4	1937	0.69835	0.810085	ncbi_101112667;ncbi_101116916;ncbi_101117192;ncbi_101119104
GO:0043436	oxoacid metabolic process	1	498	0.702133	0.810085	ncbi_101120835
GO:0010646	regulation of cell communication	3	1485	0.703477	0.810085	ncbi_101102150;ncbi_101117715;ncbi_554257
GO:0070647	protein modification by small protein conjugation or removal	1	500	0.703608	0.810085	ncbi_101117496
GO:0019438	aromatic compound biosynthetic process	4	1955	0.705713	0.810085	ncbi_101112667;ncbi_101116916;ncbi_101117192;ncbi_101119104
GO:1902589	single-organism organelle organization	2	1015	0.708246	0.810085	ncbi_101102150;ncbi_101102581
GO:0018130	heterocycle biosynthetic process	4	1964	0.70935	0.810085	ncbi_101112667;ncbi_101116916;ncbi_101117192;ncbi_101119104
GO:0006082	organic acid metabolic process	1	508	0.709437	0.810085	ncbi_101120835
GO:0006355	regulation of transcription, DNA-templated	3	1503	0.711581	0.810085	ncbi_101116916;ncbi_101117192;ncbi_101119104
GO:1903506	regulation of nucleic acid-templated transcription	3	1503	0.711581	0.810085	ncbi_101116916;ncbi_101117192;ncbi_101119104
GO:2001141	regulation of RNA biosynthetic process	3	1544	0.729448	0.824605	ncbi_101116916;ncbi_101117192;ncbi_101119104
GO:0050896	response to stimulus	11	5110	0.729596	0.824605	ncbi_101102150;ncbi_101106743;ncbi_101108632;ncbi_101112667;ncbi_101113224;ncbi_101116916;ncbi_101117496;ncbi_101117715;ncbi_101119104;ncbi_101120835;ncbi_554257
GO:1901362	organic cyclic compound biosynthetic process	4	2016	0.729773	0.824605	ncbi_101112667;ncbi_101116916;ncbi_101117192;ncbi_101119104
GO:0048518	positive regulation of biological process	4	2021	0.731684	0.824605	ncbi_101102150;ncbi_101102581;ncbi_101112667;ncbi_554257
GO:0012501	programmed cell death	2	1061	0.731818	0.824605	ncbi_101102581;ncbi_101119104
GO:0032501	multicellular organismal process	9	4273	0.736451	0.828131	ncbi_101104358;ncbi_101117496;ncbi_101119104;ncbi_101119636;ncbi_101120469;ncbi_101122279;ncbi_101123404;ncbi_105606759;ncbi_554257
GO:0006807	nitrogen compound metabolic process	7	3410	0.741069	0.829466	ncbi_101102150;ncbi_101111917;ncbi_101112667;ncbi_101116916;ncbi_101117192;ncbi_101119104;ncbi_101120469
GO:0044281	small molecule metabolic process	2	1081	0.741578	0.829466	ncbi_101112667;ncbi_101120835
GO:0071310	cellular response to organic substance	1	556	0.742154	0.829466	ncbi_101119104
GO:0051252	regulation of RNA metabolic process	3	1600	0.752524	0.834423	ncbi_101116916;ncbi_101117192;ncbi_101119104
GO:0006351	transcription, DNA-templated	3	1603	0.753718	0.834423	ncbi_101116916;ncbi_101117192;ncbi_101119104
GO:0097659	nucleic acid-templated transcription	3	1603	0.753718	0.834423	ncbi_101116916;ncbi_101117192;ncbi_101119104
GO:0010605	negative regulation of macromolecule metabolic process	1	576	0.754708	0.834423	ncbi_101102150
GO:0051276	chromosome organization	1	577	0.75532	0.834423	ncbi_101117751
GO:0051704	multi-organism process	2	1111	0.755676	0.834423	ncbi_101108151;ncbi_554257
GO:0048699	generation of neurons	1	587	0.761359	0.839018	ncbi_101104358
GO:0031324	negative regulation of cellular metabolic process	1	597	0.767254	0.843826	ncbi_101102150
GO:0051336	regulation of hydrolase activity	1	621	0.780833	0.854938	ncbi_101102150
GO:0009719	response to endogenous stimulus	1	623	0.781929	0.854938	ncbi_101119104
GO:0006952	defense response	1	625	0.78302	0.854938	ncbi_554257
GO:0048584	positive regulation of response to stimulus	1	626	0.783564	0.854938	ncbi_554257
GO:0022008	neurogenesis	1	629	0.785186	0.855015	ncbi_101104358
GO:0022402	cell cycle process	1	635	0.788397	0.856818	ncbi_101102581
GO:0019222	regulation of metabolic process	8	4043	0.795092	0.862393	ncbi_101102150;ncbi_101102581;ncbi_101112667;ncbi_101116916;ncbi_101117192;ncbi_101119104;ncbi_101120519;ncbi_554257
GO:0048583	regulation of response to stimulus	3	1721	0.797289	0.863077	ncbi_101102150;ncbi_101117715;ncbi_554257
GO:0034641	cellular nitrogen compound metabolic process	6	3161	0.800677	0.865045	ncbi_101102150;ncbi_101112667;ncbi_101116916;ncbi_101117192;ncbi_101119104;ncbi_101120469
GO:0009593	detection of chemical stimulus	1	668	0.805241	0.866577	ncbi_554257
GO:0042127	regulation of cell proliferation	1	668	0.805241	0.866577	ncbi_101116916
GO:0051049	regulation of transport	1	673	0.807677	0.867505	ncbi_101111209
GO:0034613	cellular protein localization	1	684	0.812934	0.868396	ncbi_101116916
GO:0032774	RNA biosynthetic process	3	1769	0.813188	0.868396	ncbi_101116916;ncbi_101117192;ncbi_101119104
GO:0070887	cellular response to chemical stimulus	1	685	0.813404	0.868396	ncbi_101119104
GO:0070727	cellular macromolecule localization	1	688	0.81481	0.868396	ncbi_101116916
GO:0051606	detection of stimulus	1	696	0.81851	0.870654	ncbi_554257
GO:0042221	response to chemical	4	2326	0.830956	0.882191	ncbi_101112667;ncbi_101116916;ncbi_101119104;ncbi_554257
GO:0060255	regulation of macromolecule metabolic process	6	3318	0.840514	0.890622	ncbi_101102150;ncbi_101102581;ncbi_101116916;ncbi_101117192;ncbi_101119104;ncbi_554257
GO:0042981	regulation of apoptotic process	1	756	0.844065	0.8925	ncbi_101119104
GO:0015031	protein transport	1	762	0.84642	0.8925	ncbi_101121898
GO:0043067	regulation of programmed cell death	1	766	0.847971	0.8925	ncbi_101119104
GO:0006139	nucleobase-containing compound metabolic process	5	2881	0.848766	0.8925	ncbi_101112667;ncbi_101116916;ncbi_101117192;ncbi_101119104;ncbi_101120469
GO:0009892	negative regulation of metabolic process	1	777	0.852159	0.894361	ncbi_101102150
GO:0046483	heterocycle metabolic process	5	2945	0.863217	0.903948	ncbi_101112667;ncbi_101116916;ncbi_101117192;ncbi_101119104;ncbi_101120469
GO:0045184	establishment of protein localization	1	814	0.865442	0.903948	ncbi_101121898
GO:0010468	regulation of gene expression	4	2472	0.867109	0.903948	ncbi_101102150;ncbi_101116916;ncbi_101117192;ncbi_101119104
GO:0048513	animal organ development	2	1423	0.867955	0.903948	ncbi_101119104;ncbi_101120469
GO:0006811	ion transport	1	826	0.869496	0.903948	ncbi_101111209
GO:0006725	cellular aromatic compound metabolic process	5	2990	0.872718	0.905589	ncbi_101112667;ncbi_101116916;ncbi_101117192;ncbi_101119104;ncbi_101120469
GO:0006357	regulation of transcription from RNA polymerase II promoter	1	899	0.891732	0.921624	ncbi_101119104
GO:0009605	response to external stimulus	1	902	0.892563	0.921624	ncbi_554257
GO:0006366	transcription from RNA polymerase II promoter	1	906	0.893661	0.921624	ncbi_101119104
GO:1901360	organic cyclic compound metabolic process	5	3109	0.895354	0.921624	ncbi_101112667;ncbi_101116916;ncbi_101117192;ncbi_101119104;ncbi_101120469
GO:0051179	localization	6	3607	0.897959	0.921624	ncbi_101102150;ncbi_101104358;ncbi_101108151;ncbi_101111209;ncbi_101116916;ncbi_101121898
GO:0006915	apoptotic process	1	923	0.898207	0.921624	ncbi_101119104
GO:0016070	RNA metabolic process	3	2196	0.914797	0.936902	ncbi_101116916;ncbi_101117192;ncbi_101119104
GO:0008283	cell proliferation	1	1000	0.916552	0.936957	ncbi_101116916
GO:0050877	neurological system process	1	1111	0.937483	0.95658	ncbi_101119636
GO:0071702	organic substance transport	1	1178	0.947555	0.96507	ncbi_101121898
GO:0006810	transport	3	2507	0.954752	0.970606	ncbi_101108151;ncbi_101111209;ncbi_101121898
GO:0090304	nucleic acid metabolic process	3	2578	0.961103	0.97516	ncbi_101116916;ncbi_101117192;ncbi_101119104
GO:0010467	gene expression	4	3151	0.962771	0.97516	ncbi_101102150;ncbi_101116916;ncbi_101117192;ncbi_101119104
GO:0051641	cellular localization	1	1343	0.966124	0.97676	ncbi_101116916
GO:0007166	cell surface receptor signaling pathway	2	2071	0.968549	0.977418	ncbi_101116916;ncbi_101117715
GO:0003008	system process	1	1452	0.974709	0.98121	ncbi_101119636
GO:0051234	establishment of localization	3	2795	0.975868	0.98121	ncbi_101108151;ncbi_101111209;ncbi_101121898
GO:0044765	single-organism transport	1	1898	0.992581	0.995985	ncbi_101111209
GO:1902578	single-organism localization	1	1984	0.994178	0.995985	ncbi_101111209
GO:0008150	biological_process	30	12601	1	1	ncbi_101102150;ncbi_101102581;ncbi_101103287;ncbi_101104358;ncbi_101105305;ncbi_101106743;ncbi_101108151;ncbi_101108247;ncbi_101108632;ncbi_101111209;ncbi_101111917;ncbi_101112667;ncbi_101113224;ncbi_101116916;ncbi_101117192;ncbi_101117496;ncbi_101117715;ncbi_101117751;ncbi_101117915;ncbi_101118551;ncbi_101119104;ncbi_101119636;ncbi_101120469;ncbi_101120519;ncbi_101120835;ncbi_101121898;ncbi_1011…

## Sheet: 2
GO ID	Description	out (443)	All (12601)	pvalue	p.adjust	Genes
GO:0051262	protein tetramerization	7	13	9.04641e-08	0.000126218	ncbi_101108868;ncbi_101118484;ncbi_105603814;ncbi_106990414;ncbi_114109686;ncbi_114109701;ncbi_114109702
GO:0071824	protein-DNA complex subunit organization	18	117	1.28036e-07	0.000126218	ncbi_101102299;ncbi_101104783;ncbi_101104790;ncbi_101106791;ncbi_101108868;ncbi_101109397;ncbi_101109652;ncbi_101113108;ncbi_101114146;ncbi_101118484;ncbi_101120877;ncbi_101123158;ncbi_105603814;ncbi_106990414;ncbi_114109686;ncbi_114109701;ncbi_114109702;ncbi_114116824
GO:0034728	nucleosome organization	17	107	1.77605e-07	0.000126218	ncbi_101104783;ncbi_101104790;ncbi_101106791;ncbi_101108868;ncbi_101109397;ncbi_101109652;ncbi_101113108;ncbi_101114146;ncbi_101118484;ncbi_101120877;ncbi_101123158;ncbi_105603814;ncbi_106990414;ncbi_114109686;ncbi_114109701;ncbi_114109702;ncbi_114116824
GO:0006323	DNA packaging	9	33	1.37562e-06	0.000733203	ncbi_101108868;ncbi_101118484;ncbi_101120694;ncbi_105603814;ncbi_106990414;ncbi_114109686;ncbi_114109701;ncbi_114109702;ncbi_114115318
GO:0048285	organelle fission	26	262	1.82329e-06	0.000777449	ncbi_100144758;ncbi_100216432;ncbi_101104964;ncbi_101105158;ncbi_101107536;ncbi_101107819;ncbi_101108061;ncbi_101108646;ncbi_101108989;ncbi_101109275;ncbi_101110149;ncbi_101111159;ncbi_101112734;ncbi_101114019;ncbi_101114492;ncbi_101115053;ncbi_101115324;ncbi_101115712;ncbi_101115762;ncbi_101117037;ncbi_101117500;ncbi_101120591;ncbi_101120694;ncbi_101121358;ncbi_101121749;ncbi_114115318
GO:0022402	cell cycle process	46	635	2.39426e-06	0.000850759	ncbi_100144758;ncbi_100216432;ncbi_101102299;ncbi_101104783;ncbi_101104964;ncbi_101105158;ncbi_101105594;ncbi_101105877;ncbi_101105994;ncbi_101107029;ncbi_101107536;ncbi_101107819;ncbi_101108061;ncbi_101108313;ncbi_101108368;ncbi_101108516;ncbi_101108643;ncbi_101108786;ncbi_101109094;ncbi_101109275;ncbi_101109483;ncbi_101110149;ncbi_101110299;ncbi_101112031;ncbi_101112734;ncbi_101114019;ncbi_1011…
GO:0006334	nucleosome assembly	7	23	9.51567e-06	0.0028125	ncbi_101108868;ncbi_101118484;ncbi_105603814;ncbi_106990414;ncbi_114109686;ncbi_114109701;ncbi_114109702
GO:0000280	nuclear division	24	254	1.05535e-05	0.0028125	ncbi_100144758;ncbi_100216432;ncbi_101104964;ncbi_101105158;ncbi_101107536;ncbi_101107819;ncbi_101108061;ncbi_101108989;ncbi_101109275;ncbi_101110149;ncbi_101111159;ncbi_101112734;ncbi_101114019;ncbi_101115053;ncbi_101115324;ncbi_101115712;ncbi_101115762;ncbi_101117037;ncbi_101117500;ncbi_101120591;ncbi_101120694;ncbi_101121358;ncbi_101121749;ncbi_114115318
GO:0065004	protein-DNA complex assembly	8	33	1.40178e-05	0.00332065	ncbi_101102299;ncbi_101108868;ncbi_101118484;ncbi_105603814;ncbi_106990414;ncbi_114109686;ncbi_114109701;ncbi_114109702
GO:0007049	cell cycle	53	832	1.7111e-05	0.00364806	ncbi_100144758;ncbi_100216432;ncbi_101101995;ncbi_101102299;ncbi_101104783;ncbi_101104964;ncbi_101105158;ncbi_101105594;ncbi_101105877;ncbi_101105994;ncbi_101106791;ncbi_101107029;ncbi_101107536;ncbi_101107819;ncbi_101108061;ncbi_101108313;ncbi_101108368;ncbi_101108516;ncbi_101108643;ncbi_101108786;ncbi_101109094;ncbi_101109275;ncbi_101109483;ncbi_101110149;ncbi_101110299;ncbi_101112031;ncbi_1011…
GO:0031497	chromatin assembly	7	27	3.0508e-05	0.005913	ncbi_101108868;ncbi_101118484;ncbi_105603814;ncbi_106990414;ncbi_114109686;ncbi_114109701;ncbi_114109702
GO:0007067	mitotic nuclear division	10	61	4.70552e-05	0.00836014	ncbi_101104964;ncbi_101105158;ncbi_101107536;ncbi_101108061;ncbi_101112734;ncbi_101115053;ncbi_101115324;ncbi_101120591;ncbi_101120694;ncbi_114115318
GO:0071103	DNA conformation change	11	75	5.75868e-05	0.00939503	ncbi_101105877;ncbi_101108868;ncbi_101109275;ncbi_101118484;ncbi_101120694;ncbi_105603814;ncbi_106990414;ncbi_114109686;ncbi_114109701;ncbi_114109702;ncbi_114115318
GO:1903047	mitotic cell cycle process	23	265	6.16934e-05	0.00939503	ncbi_100144758;ncbi_100216432;ncbi_101102299;ncbi_101104964;ncbi_101105158;ncbi_101107536;ncbi_101108061;ncbi_101108313;ncbi_101108368;ncbi_101108643;ncbi_101109483;ncbi_101110149;ncbi_101110299;ncbi_101112734;ncbi_101115053;ncbi_101115324;ncbi_101115712;ncbi_101118902;ncbi_101118973;ncbi_101120591;ncbi_101120694;ncbi_101123269;ncbi_114115318
GO:0006333	chromatin assembly or disassembly	7	32	9.9304e-05	0.0141144	ncbi_101108868;ncbi_101118484;ncbi_105603814;ncbi_106990414;ncbi_114109686;ncbi_114109701;ncbi_114109702
GO:0051783	regulation of nuclear division	9	56	0.000131863	0.0175708	ncbi_101104964;ncbi_101105158;ncbi_101107536;ncbi_101107819;ncbi_101108061;ncbi_101112734;ncbi_101114019;ncbi_101115053;ncbi_101120591
GO:0051276	chromosome organization	38	577	0.000144911	0.0181736	ncbi_100216432;ncbi_101103543;ncbi_101103648;ncbi_101104783;ncbi_101104790;ncbi_101104964;ncbi_101105594;ncbi_101105877;ncbi_101106041;ncbi_101106791;ncbi_101107029;ncbi_101108516;ncbi_101108868;ncbi_101109275;ncbi_101109397;ncbi_101109652;ncbi_101109972;ncbi_101111840;ncbi_101112734;ncbi_101113108;ncbi_101114146;ncbi_101114756;ncbi_101115324;ncbi_101117672;ncbi_101118484;ncbi_101120694;ncbi_1011…
GO:0071577	zinc II ion transmembrane transport	3	4	0.000168145	0.0199159	ncbi_100302554;ncbi_101103912;ncbi_101116017
GO:0000278	mitotic cell cycle	26	355	0.000336168	0.0374906	ncbi_100144758;ncbi_100216432;ncbi_101102299;ncbi_101104964;ncbi_101105158;ncbi_101107536;ncbi_101108061;ncbi_101108313;ncbi_101108368;ncbi_101108643;ncbi_101109094;ncbi_101109483;ncbi_101110149;ncbi_101110299;ncbi_101112734;ncbi_101115053;ncbi_101115324;ncbi_101115712;ncbi_101117500;ncbi_101118902;ncbi_101118973;ncbi_101120073;ncbi_101120591;ncbi_101120694;ncbi_101123269;ncbi_114115318
GO:0007346	regulation of mitotic cell cycle	15	155	0.000367703	0.0374906	ncbi_100144758;ncbi_100216432;ncbi_101102299;ncbi_101104964;ncbi_101105158;ncbi_101107536;ncbi_101108061;ncbi_101109094;ncbi_101112734;ncbi_101115053;ncbi_101120073;ncbi_101120591;ncbi_101120694;ncbi_101123269;ncbi_114115318
GO:0000819	sister chromatid segregation	8	51	0.000369278	0.0374906	ncbi_101104964;ncbi_101107029;ncbi_101108516;ncbi_101112734;ncbi_101115324;ncbi_101120694;ncbi_101121358;ncbi_114115318
GO:0051302	regulation of cell division	10	80	0.000474032	0.045938	ncbi_101104964;ncbi_101105158;ncbi_101107536;ncbi_101107819;ncbi_101108061;ncbi_101112031;ncbi_101112734;ncbi_101114019;ncbi_101115053;ncbi_101120591
GO:0007059	chromosome segregation	10	81	0.000524182	0.0485894	ncbi_101104964;ncbi_101107029;ncbi_101108516;ncbi_101112734;ncbi_101115324;ncbi_101116014;ncbi_101118973;ncbi_101120694;ncbi_101121358;ncbi_114115318
GO:0098813	nuclear chromosome segregation	8	56	0.000706739	0.062782	ncbi_101104964;ncbi_101107029;ncbi_101108516;ncbi_101112734;ncbi_101115324;ncbi_101120694;ncbi_101121358;ncbi_114115318
GO:0007088	regulation of mitotic nuclear division	7	47	0.00117803	0.093903	ncbi_101104964;ncbi_101105158;ncbi_101107536;ncbi_101108061;ncbi_101112734;ncbi_101115053;ncbi_101120591
GO:0001993	regulation of systemic arterial blood pressure by norepinephrine-epinephrine	2	2	0.00123325	0.093903	ncbi_100145865;ncbi_101108953
GO:0001996	positive regulation of heart rate by epinephrine-norepinephrine	2	2	0.00123325	0.093903	ncbi_100145865;ncbi_101108953
GO:0003321	positive regulation of blood pressure by epinephrine-norepinephrine	2	2	0.00123325	0.093903	ncbi_100145865;ncbi_101108953
GO:0006306	DNA methylation	6	36	0.00145026	0.106619	ncbi_101118484;ncbi_105603814;ncbi_106990414;ncbi_114109686;ncbi_114109701;ncbi_114109702
GO:0044728	DNA methylation or demethylation	6	38	0.00193734	0.13768	ncbi_101118484;ncbi_105603814;ncbi_106990414;ncbi_114109686;ncbi_114109701;ncbi_114109702
GO:0061687	detoxification of inorganic compound	3	8	0.0021179	0.145657	ncbi_101112970;ncbi_101114416;ncbi_101117691
GO:0051301	cell division	12	131	0.00222143	0.145783	ncbi_101104964;ncbi_101105158;ncbi_101107536;ncbi_101107819;ncbi_101108061;ncbi_101112031;ncbi_101112734;ncbi_101114019;ncbi_101115053;ncbi_101116380;ncbi_101117720;ncbi_101120591
GO:0006520	cellular amino acid metabolic process	15	185	0.00225649	0.145783	ncbi_100192423;ncbi_101103276;ncbi_101104590;ncbi_101105462;ncbi_101106412;ncbi_101108059;ncbi_101109822;ncbi_101111134;ncbi_101114229;ncbi_101116351;ncbi_101118487;ncbi_101119265;ncbi_101120073;ncbi_101120382;ncbi_114113596
GO:0051726	regulation of cell cycle	22	323	0.00238448	0.149521	ncbi_100144758;ncbi_100216432;ncbi_101102299;ncbi_101104964;ncbi_101105158;ncbi_101107029;ncbi_101107536;ncbi_101107819;ncbi_101108061;ncbi_101108786;ncbi_101109094;ncbi_101112031;ncbi_101112734;ncbi_101114019;ncbi_101115053;ncbi_101115712;ncbi_101120073;ncbi_101120591;ncbi_101120694;ncbi_101123269;ncbi_114115318;ncbi_493773
GO:0044772	mitotic cell cycle phase transition	14	170	0.00270726	0.164911	ncbi_100144758;ncbi_100216432;ncbi_101102299;ncbi_101104964;ncbi_101108061;ncbi_101108313;ncbi_101108368;ncbi_101108643;ncbi_101109483;ncbi_101110299;ncbi_101115053;ncbi_101115712;ncbi_101118902;ncbi_101123269
GO:0006996	organelle organization	82	1738	0.00285896	0.169314	ncbi_100144758;ncbi_100145865;ncbi_100216432;ncbi_101103543;ncbi_101103648;ncbi_101104182;ncbi_101104538;ncbi_101104613;ncbi_101104783;ncbi_101104790;ncbi_101104964;ncbi_101105158;ncbi_101105292;ncbi_101105594;ncbi_101105830;ncbi_101105877;ncbi_101105994;ncbi_101106041;ncbi_101106791;ncbi_101107029;ncbi_101107195;ncbi_101107536;ncbi_101107819;ncbi_101108061;ncbi_101108101;ncbi_101108516;ncbi_1011…
GO:0030581	symbiont intracellular protein transport in host	2	3	0.00361341	0.202307	ncbi_100037686;ncbi_101110149
GO:0051708	intracellular protein transport in other organism involved in symbiotic interaction	2	3	0.00361341	0.202307	ncbi_100037686;ncbi_101110149
GO:0044770	cell cycle phase transition	14	176	0.00370975	0.202307	ncbi_100144758;ncbi_100216432;ncbi_101102299;ncbi_101104964;ncbi_101108061;ncbi_101108313;ncbi_101108368;ncbi_101108643;ncbi_101109483;ncbi_101110299;ncbi_101115053;ncbi_101115712;ncbi_101118902;ncbi_101123269
GO:0006325	chromatin organization	27	442	0.00379562	0.202307	ncbi_100216432;ncbi_101103543;ncbi_101103648;ncbi_101104783;ncbi_101104790;ncbi_101106041;ncbi_101106791;ncbi_101108516;ncbi_101108868;ncbi_101109397;ncbi_101109652;ncbi_101109972;ncbi_101111840;ncbi_101113108;ncbi_101114146;ncbi_101114756;ncbi_101117672;ncbi_101118484;ncbi_101120877;ncbi_101120917;ncbi_101123158;ncbi_105603814;ncbi_106990414;ncbi_114109686;ncbi_114109701;ncbi_114109702;ncbi_1141…
GO:0010564	regulation of cell cycle process	15	196	0.00391351	0.203503	ncbi_100144758;ncbi_101102299;ncbi_101104964;ncbi_101105158;ncbi_101107029;ncbi_101107536;ncbi_101107819;ncbi_101108061;ncbi_101108786;ncbi_101112031;ncbi_101112734;ncbi_101114019;ncbi_101115053;ncbi_101120591;ncbi_101123269
GO:0098754	detoxification	3	10	0.00430594	0.218578	ncbi_101112970;ncbi_101114416;ncbi_101117691
GO:0030856	regulation of epithelial cell differentiation	7	59	0.00445513	0.220892	ncbi_100526798;ncbi_101102299;ncbi_101105574;ncbi_101107819;ncbi_101116039;ncbi_101118965;ncbi_443371
GO:1901605	alpha-amino acid metabolic process	11	126	0.00482737	0.233908	ncbi_100192423;ncbi_101103276;ncbi_101106412;ncbi_101108059;ncbi_101109822;ncbi_101114229;ncbi_101116351;ncbi_101119265;ncbi_101120073;ncbi_101120382;ncbi_114113596
GO:0006305	DNA alkylation	6	46	0.00519167	0.24597	ncbi_101118484;ncbi_105603814;ncbi_106990414;ncbi_114109686;ncbi_114109701;ncbi_114109702
GO:0045604	regulation of epidermal cell differentiation	4	21	0.00560515	0.259786	ncbi_100526798;ncbi_101105574;ncbi_101107819;ncbi_101116039
GO:0045684	positive regulation of epidermis development	3	11	0.0057675	0.261624	ncbi_101105574;ncbi_101107819;ncbi_101116039
GO:0010460	positive regulation of heart rate	2	4	0.00705867	0.300982	ncbi_100145865;ncbi_101108953
GO:0072319	vesicle uncoating	2	4	0.00705867	0.300982	ncbi_101111237;ncbi_101112844
GO:1902583	multi-organism intracellular transport	2	4	0.00705867	0.300982	ncbi_100037686;ncbi_101110149
GO:0006259	DNA metabolic process	30	534	0.00770077	0.321922	ncbi_100216432;ncbi_101103648;ncbi_101104783;ncbi_101104790;ncbi_101104964;ncbi_101105782;ncbi_101105877;ncbi_101106791;ncbi_101107029;ncbi_101107195;ncbi_101107838;ncbi_101108368;ncbi_101109275;ncbi_101113108;ncbi_101114418;ncbi_101114756;ncbi_101115076;ncbi_101118080;ncbi_101118484;ncbi_101119320;ncbi_101120258;ncbi_101122327;ncbi_101123153;ncbi_101123503;ncbi_105603814;ncbi_106990414;ncbi_1141…
GO:0006281	DNA repair	13	173	0.00810004	0.331892	ncbi_101103648;ncbi_101104790;ncbi_101104964;ncbi_101105782;ncbi_101105877;ncbi_101106791;ncbi_101108368;ncbi_101109275;ncbi_101113108;ncbi_101114418;ncbi_101114756;ncbi_101120258;ncbi_101122327
GO:0016458	gene silencing	7	66	0.0082506	0.331892	ncbi_101110819;ncbi_101118484;ncbi_105603814;ncbi_106990414;ncbi_114109686;ncbi_114109701;ncbi_114109702
GO:0009141	nucleoside triphosphate metabolic process	6	52	0.00946269	0.367782	ncbi_100037674;ncbi_101103276;ncbi_101108285;ncbi_101113030;ncbi_101114471;ncbi_101121995
GO:0006829	zinc II ion transport	3	13	0.0094878	0.367782	ncbi_100302554;ncbi_101103912;ncbi_101116017
GO:0006807	nitrogen compound metabolic process	142	3410	0.0101184	0.377644	ncbi_100037674;ncbi_100144758;ncbi_100192423;ncbi_100216432;ncbi_100217409;ncbi_100270789;ncbi_100305129;ncbi_100307039;ncbi_101101983;ncbi_101101995;ncbi_101102299;ncbi_101102517;ncbi_101102544;ncbi_101102764;ncbi_101103214;ncbi_101103218;ncbi_101103276;ncbi_101103564;ncbi_101103648;ncbi_101103783;ncbi_101104590;ncbi_101104770;ncbi_101104778;ncbi_101104783;ncbi_101104790;ncbi_101104842;ncbi_1011…
GO:0045787	positive regulation of cell cycle	5	38	0.0101271	0.377644	ncbi_101104964;ncbi_101107819;ncbi_101109094;ncbi_101114019;ncbi_101123269
GO:0000075	cell cycle checkpoint	9	103	0.0102736	0.377644	ncbi_100216432;ncbi_101105877;ncbi_101109094;ncbi_101114492;ncbi_101114756;ncbi_101118080;ncbi_101120694;ncbi_101121358;ncbi_114115318
GO:0045682	regulation of epidermis development	4	25	0.0106071	0.382812	ncbi_100526798;ncbi_101105574;ncbi_101107819;ncbi_101116039
GO:0008380	RNA splicing	11	141	0.0109689	0.382812	ncbi_101104770;ncbi_101105144;ncbi_101107187;ncbi_101112630;ncbi_101112844;ncbi_101115669;ncbi_101116434;ncbi_101117560;ncbi_101120819;ncbi_101122249;ncbi_101123147
GO:0050657	nucleic acid transport	8	87	0.0113343	0.382812	ncbi_100307039;ncbi_101107187;ncbi_101108101;ncbi_101111983;ncbi_101117811;ncbi_101120819;ncbi_101122249;ncbi_101123034
GO:0034086	maintenance of sister chromatid cohesion	2	5	0.0114915	0.382812	ncbi_101104964;ncbi_101108516
GO:0045823	positive regulation of heart contraction	2	5	0.0114915	0.382812	ncbi_100145865;ncbi_101108953
GO:1903524	positive regulation of blood circulation	2	5	0.0114915	0.382812	ncbi_100145865;ncbi_101108953
GO:0016043	cellular component organization	141	3401	0.0121752	0.392769	ncbi_100034672;ncbi_100037680;ncbi_100144758;ncbi_100145865;ncbi_100170324;ncbi_100216432;ncbi_100270789;ncbi_100305129;ncbi_100307039;ncbi_101102299;ncbi_101103543;ncbi_101103648;ncbi_101103758;ncbi_101103783;ncbi_101104182;ncbi_101104361;ncbi_101104538;ncbi_101104613;ncbi_101104770;ncbi_101104783;ncbi_101104790;ncbi_101104964;ncbi_101105144;ncbi_101105158;ncbi_101105177;ncbi_101105292;ncbi_1011…
GO:0034502	protein localization to chromosome	4	26	0.0121951	0.392769	ncbi_100216432;ncbi_101108313;ncbi_101114418;ncbi_101123158
GO:0006405	RNA export from nucleus	6	55	0.0123431	0.392769	ncbi_100307039;ncbi_101108101;ncbi_101111983;ncbi_101117811;ncbi_101122249;ncbi_101123034
GO:0051168	nuclear export	6	56	0.0134267	0.414864	ncbi_100307039;ncbi_101108101;ncbi_101111983;ncbi_101117811;ncbi_101122249;ncbi_101123034
GO:1901990	regulation of mitotic cell cycle phase transition	6	56	0.0134267	0.414864	ncbi_100144758;ncbi_101102299;ncbi_101104964;ncbi_101108061;ncbi_101115053;ncbi_101123269
GO:0008152	metabolic process	299	7867	0.0136704	0.415045	ncbi_100034672;ncbi_100037674;ncbi_100037686;ncbi_100125355;ncbi_100135692;ncbi_100142657;ncbi_100144758;ncbi_100170324;ncbi_100192423;ncbi_100216432;ncbi_100217409;ncbi_100270789;ncbi_100302303;ncbi_100302359;ncbi_100305129;ncbi_100307039;ncbi_100307046;ncbi_100527962;ncbi_101101983;ncbi_101101995;ncbi_101102299;ncbi_101102517;ncbi_101102544;ncbi_101102591;ncbi_101102622;ncbi_101102657;ncbi_1011…
GO:0071840	cellular component organization or biogenesis	143	3469	0.013984	0.415045	ncbi_100034672;ncbi_100037680;ncbi_100144758;ncbi_100145865;ncbi_100170324;ncbi_100216432;ncbi_100270789;ncbi_100305129;ncbi_100307039;ncbi_101102299;ncbi_101103543;ncbi_101103564;ncbi_101103648;ncbi_101103758;ncbi_101103783;ncbi_101104182;ncbi_101104361;ncbi_101104538;ncbi_101104613;ncbi_101104770;ncbi_101104783;ncbi_101104790;ncbi_101104964;ncbi_101105144;ncbi_101105158;ncbi_101105177;ncbi_1011…
GO:0009913	epidermal cell differentiation	7	73	0.0140165	0.415045	ncbi_100526798;ncbi_101105177;ncbi_101105574;ncbi_101107819;ncbi_101116039;ncbi_101118914;ncbi_101123269
GO:0003044	regulation of systemic arterial blood pressure mediated by a chemical signal	3	15	0.0143282	0.418463	ncbi_100145865;ncbi_101108953;ncbi_101117763
GO:0010810	regulation of cell-substrate adhesion	7	74	0.0150284	0.422352	ncbi_101102544;ncbi_101104361;ncbi_101116580;ncbi_101118698;ncbi_101121916;ncbi_101122744;ncbi_443058
GO:0072503	cellular divalent inorganic cation homeostasis	11	148	0.0153488	0.422352	ncbi_100302554;ncbi_101103912;ncbi_101105292;ncbi_101105406;ncbi_101105896;ncbi_101105966;ncbi_101108643;ncbi_101108953;ncbi_101116017;ncbi_101117691;ncbi_101120082
GO:0006353	DNA-templated transcription, termination	4	28	0.0158084	0.422352	ncbi_101104770;ncbi_101105144;ncbi_101122249;ncbi_101123147
GO:0009142	nucleoside triphosphate biosynthetic process	4	28	0.0158084	0.422352	ncbi_100037674;ncbi_101103276;ncbi_101108285;ncbi_101113030
GO:0090068	positive regulation of cell cycle process	4	28	0.0158084	0.422352	ncbi_101104964;ncbi_101107819;ncbi_101114019;ncbi_101123269
GO:0072507	divalent inorganic cation homeostasis	11	150	0.0168133	0.422352	ncbi_100302554;ncbi_101103912;ncbi_101105292;ncbi_101105406;ncbi_101105896;ncbi_101105966;ncbi_101108643;ncbi_101108953;ncbi_101116017;ncbi_101117691;ncbi_101120082
GO:0006415	translational termination	2	6	0.0168386	0.422352	ncbi_100305129;ncbi_100307039
GO:0009084	glutamine family amino acid biosynthetic process	2	6	0.0168386	0.422352	ncbi_101106412;ncbi_101114229
GO:0010644	cell communication by electrical coupling	2	6	0.0168386	0.422352	ncbi_101105292;ncbi_101108953
GO:0030261	chromosome condensation	2	6	0.0168386	0.422352	ncbi_101120694;ncbi_114115318
GO:0036093	germ cell proliferation	2	6	0.0168386	0.422352	ncbi_105611516;ncbi_106990093
GO:0045836	positive regulation of meiotic nuclear division	2	6	0.0168386	0.422352	ncbi_101107819;ncbi_101114019
GO:0051259	protein oligomerization	15	233	0.0177857	0.437217	ncbi_101105177;ncbi_101108646;ncbi_101108868;ncbi_101109275;ncbi_101111134;ncbi_101114229;ncbi_101116367;ncbi_101118484;ncbi_101118487;ncbi_101121995;ncbi_105603814;ncbi_106990414;ncbi_114109686;ncbi_114109701;ncbi_114109702
GO:0000070	mitotic sister chromatid segregation	4	29	0.0178414	0.437217	ncbi_101104964;ncbi_101115324;ncbi_101120694;ncbi_114115318
GO:0000375	RNA splicing, via transesterification reactions	9	114	0.0189908	0.441976	ncbi_101104770;ncbi_101105144;ncbi_101107187;ncbi_101115669;ncbi_101116434;ncbi_101117560;ncbi_101120819;ncbi_101122249;ncbi_101123147
GO:0000377	RNA splicing, via transesterification reactions with bulged adenosine as nucleophile	9	114	0.0189908	0.441976	ncbi_101104770;ncbi_101105144;ncbi_101107187;ncbi_101115669;ncbi_101116434;ncbi_101117560;ncbi_101120819;ncbi_101122249;ncbi_101123147
GO:0010498	proteasomal protein catabolic process	9	114	0.0189908	0.441976	ncbi_100037686;ncbi_100216432;ncbi_101102299;ncbi_101108368;ncbi_101109094;ncbi_101112420;ncbi_101114506;ncbi_101115053;ncbi_101119065
GO:0070838	divalent metal ion transport	14	214	0.0190721	0.441976	ncbi_100302554;ncbi_101103912;ncbi_101105292;ncbi_101105406;ncbi_101105542;ncbi_101105607;ncbi_101105966;ncbi_101108643;ncbi_101108953;ncbi_101116017;ncbi_101116039;ncbi_101117561;ncbi_101120082;ncbi_101123269
GO:0072511	divalent inorganic cation transport	14	214	0.0190721	0.441976	ncbi_100302554;ncbi_101103912;ncbi_101105292;ncbi_101105406;ncbi_101105542;ncbi_101105607;ncbi_101105966;ncbi_101108643;ncbi_101108953;ncbi_101116017;ncbi_101116039;ncbi_101117561;ncbi_101120082;ncbi_101123269
GO:0008544	epidermis development	7	79	0.0208766	0.461478	ncbi_100526798;ncbi_101105177;ncbi_101105574;ncbi_101107819;ncbi_101116039;ncbi_101118914;ncbi_101123269
GO:1901987	regulation of cell cycle phase transition	6	62	0.0213487	0.461478	ncbi_100144758;ncbi_101102299;ncbi_101104964;ncbi_101108061;ncbi_101115053;ncbi_101123269
GO:0042303	molting cycle	5	46	0.0220281	0.461478	ncbi_101107819;ncbi_101108645;ncbi_101111606;ncbi_443079;ncbi_780482
GO:0071822	protein complex subunit organization	46	969	0.022314	0.461478	ncbi_100270789;ncbi_100305129;ncbi_100307039;ncbi_101102299;ncbi_101103758;ncbi_101103783;ncbi_101104783;ncbi_101104790;ncbi_101105177;ncbi_101105292;ncbi_101106700;ncbi_101106791;ncbi_101108061;ncbi_101108646;ncbi_101108868;ncbi_101108953;ncbi_101109275;ncbi_101109397;ncbi_101109652;ncbi_101110724;ncbi_101111134;ncbi_101111237;ncbi_101112844;ncbi_101113108;ncbi_101114146;ncbi_101114229;ncbi_1011…
GO:0006458	'de novo' protein folding	4	31	0.0223766	0.461478	ncbi_101105782;ncbi_101110772;ncbi_101112844;ncbi_101122734
GO:0006304	DNA modification	6	63	0.0229212	0.461478	ncbi_101118484;ncbi_105603814;ncbi_106990414;ncbi_114109686;ncbi_114109701;ncbi_114109702
GO:0051446	positive regulation of meiotic cell cycle	2	7	0.0230305	0.461478	ncbi_101107819;ncbi_101114019
GO:0051781	positive regulation of cell division	2	7	0.0230305	0.461478	ncbi_101107819;ncbi_101114019
GO:0051785	positive regulation of nuclear division	2	7	0.0230305	0.461478	ncbi_101107819;ncbi_101114019
GO:1903053	regulation of extracellular matrix organization	2	7	0.0230305	0.461478	ncbi_100170324;ncbi_101108061
GO:0030858	positive regulation of epithelial cell differentiation	3	18	0.0237742	0.461478	ncbi_101105574;ncbi_101116039;ncbi_101118965
GO:0060343	trabecula formation	3	18	0.0237742	0.461478	ncbi_101102299;ncbi_101107819;ncbi_101122510
GO:2000241	regulation of reproductive process	3	18	0.0237742	0.461478	ncbi_101107819;ncbi_101114019;ncbi_493773
GO:0008652	cellular amino acid biosynthetic process	4	32	0.024884	0.461478	ncbi_101106412;ncbi_101114229;ncbi_101118487;ncbi_101120073
GO:0022404	molting cycle process	4	32	0.024884	0.461478	ncbi_101107819;ncbi_101108645;ncbi_101111606;ncbi_780482
GO:0022405	hair cycle process	4	32	0.024884	0.461478	ncbi_101107819;ncbi_101108645;ncbi_101111606;ncbi_780482
GO:0031099	regeneration	4	32	0.024884	0.461478	ncbi_100216432;ncbi_101102299;ncbi_101104361;ncbi_101122284
GO:0006511	ubiquitin-dependent protein catabolic process	12	180	0.0252276	0.461478	ncbi_100037686;ncbi_100216432;ncbi_101102622;ncbi_101107195;ncbi_101108368;ncbi_101109094;ncbi_101113202;ncbi_101114506;ncbi_101115053;ncbi_101119065;ncbi_101120842;ncbi_101123468
GO:0000910	cytokinesis	5	48	0.0260031	0.461478	ncbi_101107536;ncbi_101112031;ncbi_101112734;ncbi_101116380;ncbi_101117720
GO:0048469	cell maturation	5	48	0.0260031	0.461478	ncbi_101105662;ncbi_101119314;ncbi_101119787;ncbi_101122284;ncbi_443139
GO:0006396	RNA processing	19	333	0.0263022	0.461478	ncbi_101103214;ncbi_101104770;ncbi_101105144;ncbi_101107187;ncbi_101108010;ncbi_101110819;ncbi_101112630;ncbi_101112844;ncbi_101112865;ncbi_101114492;ncbi_101115669;ncbi_101116434;ncbi_101117560;ncbi_101118755;ncbi_101120819;ncbi_101121212;ncbi_101122249;ncbi_101122807;ncbi_101123147
GO:0006950	response to stress	74	1696	0.0270876	0.461478	ncbi_100034672;ncbi_100037686;ncbi_100135692;ncbi_100145865;ncbi_100170324;ncbi_100216432;ncbi_100307046;ncbi_100642180;ncbi_100820755;ncbi_101101995;ncbi_101102299;ncbi_101103648;ncbi_101104361;ncbi_101104590;ncbi_101104790;ncbi_101104964;ncbi_101105214;ncbi_101105607;ncbi_101105782;ncbi_101105795;ncbi_101105877;ncbi_101106041;ncbi_101106791;ncbi_101107195;ncbi_101107819;ncbi_101108061;ncbi_1011…
GO:0000725	recombinational repair	4	33	0.0275541	0.461478	ncbi_101104964;ncbi_101106791;ncbi_101108368;ncbi_101109275
GO:0050658	RNA transport	7	84	0.0281461	0.461478	ncbi_100307039;ncbi_101108101;ncbi_101111983;ncbi_101117811;ncbi_101120819;ncbi_101122249;ncbi_101123034
GO:0051236	establishment of RNA localization	7	84	0.0281461	0.461478	ncbi_100307039;ncbi_101108101;ncbi_101111983;ncbi_101117811;ncbi_101120819;ncbi_101122249;ncbi_101123034
GO:0006839	mitochondrial transport	5	49	0.0281515	0.461478	ncbi_101105406;ncbi_101105782;ncbi_101108285;ncbi_101114529;ncbi_101118902
GO:0043414	macromolecule methylation	10	142	0.0282222	0.461478	ncbi_101103543;ncbi_101103648;ncbi_101118484;ncbi_101120917;ncbi_101123158;ncbi_105603814;ncbi_106990414;ncbi_114109686;ncbi_114109701;ncbi_114109702
GO:0051603	proteolysis involved in cellular protein catabolic process	17	292	0.0291155	0.461478	ncbi_100037686;ncbi_100216432;ncbi_101102299;ncbi_101102622;ncbi_101107195;ncbi_101108368;ncbi_101109094;ncbi_101109483;ncbi_101112420;ncbi_101113202;ncbi_101114506;ncbi_101115053;ncbi_101116444;ncbi_101119065;ncbi_101120842;ncbi_101123468;ncbi_101123568
GO:0032259	methylation	10	143	0.0294338	0.461478	ncbi_101103543;ncbi_101103648;ncbi_101118484;ncbi_101120917;ncbi_101123158;ncbi_105603814;ncbi_106990414;ncbi_114109686;ncbi_114109701;ncbi_114109702
GO:1901564	organonitrogen compound metabolic process	47	1013	0.0299408	0.461478	ncbi_100192423;ncbi_100270789;ncbi_100305129;ncbi_100307039;ncbi_101103218;ncbi_101103276;ncbi_101103783;ncbi_101104590;ncbi_101104783;ncbi_101104842;ncbi_101105058;ncbi_101105462;ncbi_101105601;ncbi_101105643;ncbi_101106412;ncbi_101106700;ncbi_101107437;ncbi_101108059;ncbi_101108285;ncbi_101108921;ncbi_101108953;ncbi_101109822;ncbi_101110653;ncbi_101111134;ncbi_101111606;ncbi_101112289;ncbi_1011…
GO:0000266	mitochondrial fission	2	8	0.0300013	0.461478	ncbi_101108646;ncbi_101114492
GO:0018198	peptidyl-cysteine modification	2	8	0.0300013	0.461478	ncbi_101121148;ncbi_114110581
GO:0033627	cell adhesion mediated by integrin	2	8	0.0300013	0.461478	ncbi_101108643;ncbi_101119787
GO:0045606	positive regulation of epidermal cell differentiation	2	8	0.0300013	0.461478	ncbi_101105574;ncbi_101116039
GO:0045777	positive regulation of blood pressure	2	8	0.0300013	0.461478	ncbi_100145865;ncbi_101108953
GO:0050853	B cell receptor signaling pathway	2	8	0.0300013	0.461478	ncbi_101105574;ncbi_101108643
GO:0050855	regulation of B cell receptor signaling pathway	2	8	0.0300013	0.461478	ncbi_101105574;ncbi_101108643
GO:2000243	positive regulation of reproductive process	2	8	0.0300013	0.461478	ncbi_101107819;ncbi_101114019
GO:0010212	response to ionizing radiation	5	50	0.0304092	0.461478	ncbi_101106791;ncbi_101108516;ncbi_101109275;ncbi_101114756;ncbi_101123503
GO:0071704	organic substance metabolic process	263	6921	0.0307694	0.461478	ncbi_100037674;ncbi_100037686;ncbi_100125355;ncbi_100142657;ncbi_100144758;ncbi_100170324;ncbi_100192423;ncbi_100216432;ncbi_100217409;ncbi_100270789;ncbi_100302303;ncbi_100305129;ncbi_100307039;ncbi_100527962;ncbi_101101983;ncbi_101101995;ncbi_101102299;ncbi_101102517;ncbi_101102544;ncbi_101102622;ncbi_101102657;ncbi_101102764;ncbi_101102822;ncbi_101102887;ncbi_101103175;ncbi_101103214;ncbi_1011…
GO:0044257	cellular protein catabolic process	17	294	0.0307999	0.461478	ncbi_100037686;ncbi_100216432;ncbi_101102299;ncbi_101102622;ncbi_101107195;ncbi_101108368;ncbi_101109094;ncbi_101109483;ncbi_101112420;ncbi_101113202;ncbi_101114506;ncbi_101115053;ncbi_101116444;ncbi_101119065;ncbi_101120842;ncbi_101123468;ncbi_101123568
GO:0044248	cellular catabolic process	37	771	0.0332147	0.461478	ncbi_100037686;ncbi_100125355;ncbi_100142657;ncbi_100216432;ncbi_100270789;ncbi_101102299;ncbi_101102622;ncbi_101103783;ncbi_101104770;ncbi_101105462;ncbi_101105601;ncbi_101105877;ncbi_101106700;ncbi_101107195;ncbi_101108368;ncbi_101108646;ncbi_101109094;ncbi_101109483;ncbi_101109822;ncbi_101109951;ncbi_101110299;ncbi_101112420;ncbi_101113202;ncbi_101114492;ncbi_101114506;ncbi_101115053;ncbi_1011…
GO:0007017	microtubule-based process	18	321	0.0347818	0.461478	ncbi_100216432;ncbi_101103758;ncbi_101104783;ncbi_101108786;ncbi_101110149;ncbi_101110888;ncbi_101112734;ncbi_101116014;ncbi_101117037;ncbi_101118902;ncbi_101118973;ncbi_101120842;ncbi_101121295;ncbi_101121358;ncbi_101121749;ncbi_101122744;ncbi_101123459;ncbi_114110581
GO:0000741	karyogamy	1	1	0.0351559	0.461478	ncbi_100216432
GO:0002679	respiratory burst involved in defense response	1	1	0.0351559	0.461478	ncbi_101105607
GO:0003330	regulation of extracellular matrix constituent secretion	1	1	0.0351559	0.461478	ncbi_101108061
GO:0003373	dynamin polymerization involved in membrane fission	1	1	0.0351559	0.461478	ncbi_101108646
GO:0006244	pyrimidine nucleotide catabolic process	1	1	0.0351559	0.461478	ncbi_101121951
GO:0006526	arginine biosynthetic process	1	1	0.0351559	0.461478	ncbi_101106412
GO:0006529	asparagine biosynthetic process	1	1	0.0351559	0.461478	ncbi_101120073
GO:0006591	ornithine metabolic process	1	1	0.0351559	0.461478	ncbi_100192423
GO:0007494	midgut development	1	1	0.0351559	0.461478	ncbi_443139
GO:0009157	deoxyribonucleoside monophosphate biosynthetic process	1	1	0.0351559	0.461478	ncbi_100037674
GO:0009177	pyrimidine deoxyribonucleoside monophosphate biosynthetic process	1	1	0.0351559	0.461478	ncbi_100037674
GO:0009608	response to symbiont	1	1	0.0351559	0.461478	ncbi_101110596
GO:0010165	response to X-ray	1	1	0.0351559	0.461478	ncbi_101108516
GO:0019323	pentose catabolic process	1	1	0.0351559	0.461478	ncbi_101103175
GO:0042053	regulation of dopamine metabolic process	1	1	0.0351559	0.461478	ncbi_101107437
GO:0045229	external encapsulating structure organization	1	1	0.0351559	0.461478	ncbi_101105177
GO:0045730	respiratory burst	1	1	0.0351559	0.461478	ncbi_101105607
GO:0046687	response to chromate	1	1	0.0351559	0.461478	ncbi_101117691
GO:0048671	negative regulation of collateral sprouting	1	1	0.0351559	0.461478	ncbi_101105830
GO:0070278	extracellular matrix constituent secretion	1	1	0.0351559	0.461478	ncbi_101108061
GO:0070827	chromatin maintenance	1	1	0.0351559	0.461478	ncbi_101117672
GO:0071578	zinc II ion transmembrane import	1	1	0.0351559	0.461478	ncbi_101103912
GO:0071579	regulation of zinc ion transport	1	1	0.0351559	0.461478	ncbi_101103912
GO:0071580	regulation of zinc ion transmembrane transport	1	1	0.0351559	0.461478	ncbi_101103912
GO:0071581	regulation of zinc ion transmembrane import	1	1	0.0351559	0.461478	ncbi_101103912
GO:0090148	membrane fission	1	1	0.0351559	0.461478	ncbi_101108646
GO:1901660	calcium ion export	1	1	0.0351559	0.461478	ncbi_101105966
GO:0034641	cellular nitrogen compound metabolic process	128	3161	0.0352819	0.461478	ncbi_100037674;ncbi_100144758;ncbi_100192423;ncbi_100216432;ncbi_100217409;ncbi_100270789;ncbi_100305129;ncbi_100307039;ncbi_101101983;ncbi_101101995;ncbi_101102299;ncbi_101102517;ncbi_101102544;ncbi_101102764;ncbi_101103214;ncbi_101103218;ncbi_101103276;ncbi_101103564;ncbi_101103648;ncbi_101103783;ncbi_101104590;ncbi_101104770;ncbi_101104778;ncbi_101104783;ncbi_101104790;ncbi_101104842;ncbi_1011…
GO:0008283	cell proliferation	46	1000	0.0357757	0.463452	ncbi_100170324;ncbi_100192423;ncbi_100216432;ncbi_100307039;ncbi_100642180;ncbi_101102299;ncbi_101102544;ncbi_101104361;ncbi_101104395;ncbi_101104790;ncbi_101105158;ncbi_101105574;ncbi_101105607;ncbi_101105814;ncbi_101107029;ncbi_101107819;ncbi_101108061;ncbi_101108510;ncbi_101108643;ncbi_101108953;ncbi_101111144;ncbi_101111472;ncbi_101113108;ncbi_101113202;ncbi_101114019;ncbi_101114258;ncbi_1011…
GO:0061383	trabecula morphogenesis	3	21	0.0358675	0.463452	ncbi_101102299;ncbi_101107819;ncbi_101122510
GO:0007063	regulation of sister chromatid cohesion	2	9	0.037689	0.475462	ncbi_101104964;ncbi_101107029
GO:0009148	pyrimidine nucleoside triphosphate biosynthetic process	2	9	0.037689	0.475462	ncbi_100037674;ncbi_101103276
GO:0043392	negative regulation of DNA binding	2	9	0.037689	0.475462	ncbi_101107819;ncbi_101114019
GO:0051004	regulation of lipoprotein lipase activity	2	9	0.037689	0.475462	ncbi_100125355;ncbi_101104538
GO:0009056	catabolic process	42	904	0.0381979	0.479046	ncbi_100037686;ncbi_100125355;ncbi_100142657;ncbi_100192423;ncbi_100216432;ncbi_100270789;ncbi_101102299;ncbi_101102622;ncbi_101103175;ncbi_101103783;ncbi_101104770;ncbi_101105462;ncbi_101105601;ncbi_101105877;ncbi_101106700;ncbi_101107195;ncbi_101108368;ncbi_101108646;ncbi_101109094;ncbi_101109483;ncbi_101109822;ncbi_101109951;ncbi_101110299;ncbi_101112420;ncbi_101113202;ncbi_101113634;ncbi_1011…
GO:1901575	organic substance catabolic process	34	706	0.0384865	0.479844	ncbi_100037686;ncbi_100125355;ncbi_100142657;ncbi_100216432;ncbi_100270789;ncbi_101102299;ncbi_101102622;ncbi_101103175;ncbi_101103783;ncbi_101105462;ncbi_101105877;ncbi_101106700;ncbi_101107195;ncbi_101108368;ncbi_101109094;ncbi_101109483;ncbi_101109822;ncbi_101110299;ncbi_101112420;ncbi_101113202;ncbi_101114506;ncbi_101115053;ncbi_101116039;ncbi_101116444;ncbi_101117779;ncbi_101119065;ncbi_1011…
GO:0030163	protein catabolic process	17	304	0.0403223	0.496044	ncbi_100037686;ncbi_100216432;ncbi_101102299;ncbi_101102622;ncbi_101107195;ncbi_101108368;ncbi_101109094;ncbi_101109483;ncbi_101112420;ncbi_101113202;ncbi_101114506;ncbi_101115053;ncbi_101116444;ncbi_101119065;ncbi_101120842;ncbi_101123468;ncbi_101123568
GO:0051701	interaction with host	3	22	0.0404787	0.496044	ncbi_100034672;ncbi_100037686;ncbi_101110149
GO:0006403	RNA localization	7	91	0.0409492	0.496044	ncbi_100307039;ncbi_101108101;ncbi_101111983;ncbi_101117811;ncbi_101120819;ncbi_101122249;ncbi_101123034
GO:0098660	inorganic ion transmembrane transport	7	91	0.0409492	0.496044	ncbi_100302554;ncbi_101103912;ncbi_101105292;ncbi_101105542;ncbi_101108285;ncbi_101108953;ncbi_101116017
GO:0098662	inorganic cation transmembrane transport	7	91	0.0409492	0.496044	ncbi_100302554;ncbi_101103912;ncbi_101105292;ncbi_101105542;ncbi_101108285;ncbi_101108953;ncbi_101116017
GO:0044238	primary metabolic process	231	6046	0.0411941	0.496191	ncbi_100037674;ncbi_100037686;ncbi_100125355;ncbi_100144758;ncbi_100170324;ncbi_100192423;ncbi_100216432;ncbi_100217409;ncbi_100270789;ncbi_100302303;ncbi_100305129;ncbi_100307039;ncbi_101101983;ncbi_101101995;ncbi_101102299;ncbi_101102517;ncbi_101102544;ncbi_101102622;ncbi_101102657;ncbi_101102764;ncbi_101102887;ncbi_101103175;ncbi_101103214;ncbi_101103218;ncbi_101103276;ncbi_101103362;ncbi_1011…
GO:0019941	modification-dependent protein catabolic process	15	261	0.0426653	0.509489	ncbi_100037686;ncbi_100216432;ncbi_101102622;ncbi_101107195;ncbi_101108368;ncbi_101109094;ncbi_101109483;ncbi_101113202;ncbi_101114506;ncbi_101115053;ncbi_101116444;ncbi_101119065;ncbi_101120842;ncbi_101123468;ncbi_101123568
GO:0000087	mitotic M phase	5	55	0.0433798	0.509489	ncbi_100216432;ncbi_101108368;ncbi_101110299;ncbi_101115712;ncbi_101117500
GO:0098763	mitotic cell cycle phase	5	55	0.0433798	0.509489	ncbi_100216432;ncbi_101108368;ncbi_101110299;ncbi_101115712;ncbi_101117500
GO:0034764	positive regulation of transmembrane transport	4	38	0.0433915	0.509489	ncbi_101102544;ncbi_101105542;ncbi_101116106;ncbi_101117561
GO:0015931	nucleobase-containing compound transport	8	112	0.0436557	0.509489	ncbi_100307039;ncbi_101107187;ncbi_101108101;ncbi_101111983;ncbi_101117811;ncbi_101120819;ncbi_101122249;ncbi_101123034
GO:0043632	modification-dependent macromolecule catabolic process	15	262	0.0438655	0.509489	ncbi_100037686;ncbi_100216432;ncbi_101102622;ncbi_101107195;ncbi_101108368;ncbi_101109094;ncbi_101109483;ncbi_101113202;ncbi_101114506;ncbi_101115053;ncbi_101116444;ncbi_101119065;ncbi_101120842;ncbi_101123468;ncbi_101123568
GO:0033043	regulation of organelle organization	24	471	0.0439709	0.509489	ncbi_101104613;ncbi_101104783;ncbi_101104964;ncbi_101105158;ncbi_101107029;ncbi_101107195;ncbi_101107536;ncbi_101107819;ncbi_101108061;ncbi_101108516;ncbi_101108646;ncbi_101108786;ncbi_101110149;ncbi_101112734;ncbi_101114019;ncbi_101115053;ncbi_101117672;ncbi_101118902;ncbi_101118973;ncbi_101120591;ncbi_101120694;ncbi_101123158;ncbi_101123269;ncbi_114115318
GO:0034622	cellular macromolecular complex assembly	19	354	0.0446004	0.513854	ncbi_101102299;ncbi_101103758;ncbi_101104770;ncbi_101105144;ncbi_101105292;ncbi_101106700;ncbi_101108646;ncbi_101108868;ncbi_101116434;ncbi_101118484;ncbi_101118904;ncbi_101119975;ncbi_101120941;ncbi_101122734;ncbi_105603814;ncbi_106990414;ncbi_114109686;ncbi_114109701;ncbi_114109702
GO:0098655	cation transmembrane transport	7	93	0.0452035	0.513854	ncbi_100302554;ncbi_101103912;ncbi_101105292;ncbi_101105542;ncbi_101108285;ncbi_101108953;ncbi_101116017
GO:0043279	response to alkaloid	3	23	0.0453735	0.513854	ncbi_101105292;ncbi_101109275;ncbi_101110299
GO:0051983	regulation of chromosome segregation	3	23	0.0453735	0.513854	ncbi_101104964;ncbi_101107029;ncbi_101118973
GO:0010332	response to gamma radiation	2	10	0.0460348	0.513854	ncbi_101106791;ncbi_101109275
GO:0040020	regulation of meiotic nuclear division	2	10	0.0460348	0.513854	ncbi_101107819;ncbi_101114019
GO:0043588	skin development	2	10	0.0460348	0.513854	ncbi_101107819;ncbi_101121148
GO:0043436	oxoacid metabolic process	25	498	0.0467407	0.519016	ncbi_100125355;ncbi_100192423;ncbi_101102657;ncbi_101103276;ncbi_101104080;ncbi_101104590;ncbi_101105000;ncbi_101105462;ncbi_101106412;ncbi_101108059;ncbi_101109822;ncbi_101110034;ncbi_101111134;ncbi_101111472;ncbi_101114229;ncbi_101114529;ncbi_101116351;ncbi_101117697;ncbi_101118487;ncbi_101119265;ncbi_101120073;ncbi_101120382;ncbi_114110581;ncbi_114113596;ncbi_114115357
GO:0009636	response to toxic substance	4	39	0.0470603	0.519858	ncbi_101111472;ncbi_101112970;ncbi_101114416;ncbi_101117691
GO:0000279	M phase	5	57	0.0493684	0.540961	ncbi_100216432;ncbi_101108368;ncbi_101110299;ncbi_101115712;ncbi_101117500
GO:0010638	positive regulation of organelle organization	11	178	0.04971	0.540961	ncbi_101104964;ncbi_101107195;ncbi_101107819;ncbi_101108061;ncbi_101108516;ncbi_101108646;ncbi_101114019;ncbi_101120694;ncbi_101123158;ncbi_101123269;ncbi_114115318
GO:0043161	proteasome-mediated ubiquitin-dependent protein catabolic process	7	95	0.0497318	0.540961	ncbi_100037686;ncbi_100216432;ncbi_101108368;ncbi_101109094;ncbi_101114506;ncbi_101115053;ncbi_101119065
GO:0007062	sister chromatid cohesion	3	24	0.050547	0.544274	ncbi_101104964;ncbi_101107029;ncbi_101108516
GO:0045930	negative regulation of mitotic cell cycle	3	24	0.050547	0.544274	ncbi_101108061;ncbi_101120694;ncbi_114115318
GO:0019752	carboxylic acid metabolic process	24	482	0.0546063	0.564274	ncbi_100125355;ncbi_100192423;ncbi_101102657;ncbi_101103276;ncbi_101104080;ncbi_101104590;ncbi_101105000;ncbi_101105462;ncbi_101106412;ncbi_101108059;ncbi_101109822;ncbi_101111134;ncbi_101111472;ncbi_101114229;ncbi_101114529;ncbi_101116351;ncbi_101117697;ncbi_101118487;ncbi_101119265;ncbi_101120073;ncbi_101120382;ncbi_114110581;ncbi_114113596;ncbi_114115357
GO:0042633	hair cycle	4	41	0.0548976	0.564274	ncbi_101107819;ncbi_101108645;ncbi_101111606;ncbi_780482
GO:0006220	pyrimidine nucleotide metabolic process	2	11	0.0549831	0.564274	ncbi_101103276;ncbi_101121951
GO:0009147	pyrimidine nucleoside triphosphate metabolic process	2	11	0.0549831	0.564274	ncbi_100037674;ncbi_101103276
GO:0044766	multi-organism transport	2	11	0.0549831	0.564274	ncbi_100037686;ncbi_101110149
GO:0060317	cardiac epithelial to mesenchymal transition	2	11	0.0549831	0.564274	ncbi_101107819;ncbi_101114019
GO:1902579	multi-organism localization	2	11	0.0549831	0.564274	ncbi_100037686;ncbi_101110149
GO:0006974	cellular response to DNA damage stimulus	18	340	0.0552941	0.564274	ncbi_100216432;ncbi_101103648;ncbi_101104790;ncbi_101104964;ncbi_101105782;ncbi_101105877;ncbi_101106791;ncbi_101108368;ncbi_101109275;ncbi_101111718;ncbi_101113108;ncbi_101113202;ncbi_101114418;ncbi_101114492;ncbi_101114756;ncbi_101117560;ncbi_101120258;ncbi_101122327
GO:0044237	cellular metabolic process	233	6146	0.0559276	0.564274	ncbi_100034672;ncbi_100037674;ncbi_100037686;ncbi_100125355;ncbi_100142657;ncbi_100144758;ncbi_100192423;ncbi_100216432;ncbi_100217409;ncbi_100270789;ncbi_100302303;ncbi_100305129;ncbi_100307039;ncbi_100307046;ncbi_101101983;ncbi_101101995;ncbi_101102299;ncbi_101102517;ncbi_101102544;ncbi_101102622;ncbi_101102657;ncbi_101102764;ncbi_101102822;ncbi_101102887;ncbi_101103214;ncbi_101103218;ncbi_1011…
GO:0034762	regulation of transmembrane transport	8	118	0.0562249	0.564274	ncbi_101102544;ncbi_101103912;ncbi_101105292;ncbi_101105542;ncbi_101108953;ncbi_101116106;ncbi_101117561;ncbi_101122284
GO:0006082	organic acid metabolic process	25	508	0.056495	0.564274	ncbi_100125355;ncbi_100192423;ncbi_101102657;ncbi_101103276;ncbi_101104080;ncbi_101104590;ncbi_101105000;ncbi_101105462;ncbi_101106412;ncbi_101108059;ncbi_101109822;ncbi_101110034;ncbi_101111134;ncbi_101111472;ncbi_101114229;ncbi_101114529;ncbi_101116351;ncbi_101117697;ncbi_101118487;ncbi_101119265;ncbi_101120073;ncbi_101120382;ncbi_114110581;ncbi_114113596;ncbi_114115357
GO:0009201	ribonucleoside triphosphate biosynthetic process	3	26	0.0617062	0.564274	ncbi_101103276;ncbi_101108285;ncbi_101113030
GO:1901607	alpha-amino acid biosynthetic process	3	26	0.0617062	0.564274	ncbi_101106412;ncbi_101114229;ncbi_101120073
GO:0006457	protein folding	5	61	0.0627342	0.564274	ncbi_101105782;ncbi_101108786;ncbi_101110772;ncbi_101112844;ncbi_101122734
GO:0043933	macromolecular complex subunit organization	61	1431	0.0629191	0.564274	ncbi_100216432;ncbi_100270789;ncbi_100305129;ncbi_100307039;ncbi_101102299;ncbi_101103543;ncbi_101103648;ncbi_101103758;ncbi_101103783;ncbi_101104770;ncbi_101104783;ncbi_101104790;ncbi_101105144;ncbi_101105177;ncbi_101105292;ncbi_101106041;ncbi_101106700;ncbi_101106791;ncbi_101106925;ncbi_101108061;ncbi_101108516;ncbi_101108646;ncbi_101108868;ncbi_101108953;ncbi_101109275;ncbi_101109397;ncbi_1011…
GO:0051445	regulation of meiotic cell cycle	2	12	0.0644814	0.564274	ncbi_101107819;ncbi_101114019
GO:0044265	cellular macromolecule catabolic process	24	491	0.0645895	0.564274	ncbi_100037686;ncbi_100216432;ncbi_100270789;ncbi_101102299;ncbi_101102622;ncbi_101103783;ncbi_101105877;ncbi_101106700;ncbi_101107195;ncbi_101108368;ncbi_101109094;ncbi_101109483;ncbi_101110299;ncbi_101112420;ncbi_101113202;ncbi_101114506;ncbi_101115053;ncbi_101116444;ncbi_101119065;ncbi_101120258;ncbi_101120842;ncbi_101121718;ncbi_101123468;ncbi_101123568
GO:0040013	negative regulation of locomotion	5	62	0.0663646	0.564274	ncbi_100034672;ncbi_101105795;ncbi_101108061;ncbi_101112008;ncbi_101121825
GO:0000724	double-strand break repair via homologous recombination	1	2	0.0690786	0.564274	ncbi_101109275
GO:0006449	regulation of translational termination	1	2	0.0690786	0.564274	ncbi_100307039
GO:0006525	arginine metabolic process	1	2	0.0690786	0.564274	ncbi_101106412
GO:0007096	regulation of exit from mitosis	1	2	0.0690786	0.564274	ncbi_101115053
GO:0009134	nucleoside diphosphate catabolic process	1	2	0.0690786	0.564274	ncbi_101117779
GO:0009162	deoxyribonucleoside monophosphate metabolic process	1	2	0.0690786	0.564274	ncbi_100037674
GO:0009176	pyrimidine deoxyribonucleoside monophosphate metabolic process	1	2	0.0690786	0.564274	ncbi_100037674
GO:0009202	deoxyribonucleoside triphosphate biosynthetic process	1	2	0.0690786	0.564274	ncbi_100037674
GO:0009212	pyrimidine deoxyribonucleoside triphosphate biosynthetic process	1	2	0.0690786	0.564274	ncbi_100037674
GO:0010458	exit from mitosis	1	2	0.0690786	0.564274	ncbi_101115053
GO:0010649	regulation of cell communication by electrical coupling	1	2	0.0690786	0.564274	ncbi_101108953
GO:0010957	negative regulation of vitamin D biosynthetic process	1	2	0.0690786	0.564274	ncbi_101116039
GO:0010992	ubiquitin homeostasis	1	2	0.0690786	0.564274	ncbi_101115053
GO:0010993	regulation of ubiquitin homeostasis	1	2	0.0690786	0.564274	ncbi_101115053
GO:0018119	peptidyl-cysteine S-nitrosylation	1	2	0.0690786	0.564274	ncbi_114110581
GO:0019336	phenol-containing compound catabolic process	1	2	0.0690786	0.564274	ncbi_100142657
GO:0019627	urea metabolic process	1	2	0.0690786	0.564274	ncbi_101106412
GO:0030656	regulation of vitamin metabolic process	1	2	0.0690786	0.564274	ncbi_101116039
GO:0034091	regulation of maintenance of sister chromatid cohesion	1	2	0.0690786	0.564274	ncbi_101104964
GO:0034093	positive regulation of maintenance of sister chromatid cohesion	1	2	0.0690786	0.564274	ncbi_101104964
GO:0034442	regulation of lipoprotein oxidation	1	2	0.0690786	0.564274	ncbi_101104361
GO:0034443	negative regulation of lipoprotein oxidation	1	2	0.0690786	0.564274	ncbi_101104361
GO:0034982	mitochondrial protein processing	1	2	0.0690786	0.564274	ncbi_101119503
GO:0044359	modulation of molecular function in other organism	1	2	0.0690786	0.564274	ncbi_100034672
GO:0044866	modulation by host of viral exo-alpha-sialidase activity	1	2	0.0690786	0.564274	ncbi_100034672
GO:0044867	modulation by host of viral catalytic activity	1	2	0.0690786	0.564274	ncbi_100034672
GO:0044868	modulation by host of viral molecular function	1	2	0.0690786	0.564274	ncbi_100034672
GO:0045876	positive regulation of sister chromatid cohesion	1	2	0.0690786	0.564274	ncbi_101104964
GO:0046137	negative regulation of vitamin metabolic process	1	2	0.0690786	0.564274	ncbi_101116039
GO:0046416	D-amino acid metabolic process	1	2	0.0690786	0.564274	ncbi_101116351
GO:0050746	regulation of lipoprotein metabolic process	1	2	0.0690786	0.564274	ncbi_101104361
GO:0050748	negative regulation of lipoprotein metabolic process	1	2	0.0690786	0.564274	ncbi_101104361
GO:0051984	positive regulation of chromosome segregation	1	2	0.0690786	0.564274	ncbi_101104964
GO:0052055	modulation by symbiont of host molecular function	1	2	0.0690786	0.564274	ncbi_100034672
GO:0052203	modulation of catalytic activity in other organism involved in symbiotic interaction	1	2	0.0690786	0.564274	ncbi_100034672
GO:0052205	modulation of molecular function in other organism involved in symbiotic interaction	1	2	0.0690786	0.564274	ncbi_100034672
GO:0052422	modulation by host of symbiont catalytic activity	1	2	0.0690786	0.564274	ncbi_100034672
GO:0052428	modification by host of symbiont molecular function	1	2	0.0690786	0.564274	ncbi_100034672
GO:0060556	regulation of vitamin D biosynthetic process	1	2	0.0690786	0.564274	ncbi_101116039
GO:0060700	regulation of ribonuclease activity	1	2	0.0690786	0.564274	ncbi_101104783
GO:0075733	intracellular transport of virus	1	2	0.0690786	0.564274	ncbi_101110149
GO:1901078	negative regulation of relaxation of muscle	1	2	0.0690786	0.564274	ncbi_101108953
GO:1901798	positive regulation of signal transduction by p53 class mediator	1	2	0.0690786	0.564274	ncbi_101114019
GO:1902931	negative regulation of alcohol biosynthetic process	1	2	0.0690786	0.564274	ncbi_101116039
GO:1903015	regulation of exo-alpha-sialidase activity	1	2	0.0690786	0.564274	ncbi_100034672
GO:0006397	mRNA processing	7	103	0.0706456	0.574872	ncbi_101104770;ncbi_101105144;ncbi_101115669;ncbi_101116434;ncbi_101120819;ncbi_101122249;ncbi_101123147
GO:0009064	glutamine family amino acid metabolic process	4	45	0.0725398	0.588041	ncbi_101103276;ncbi_101106412;ncbi_101114229;ncbi_101120073
GO:0000726	non-recombinational repair	2	13	0.0744803	0.596962	ncbi_101103648;ncbi_101108368
GO:0032355	response to estradiol	2	13	0.0744803	0.596962	ncbi_101107819;ncbi_443235
GO:0033045	regulation of sister chromatid segregation	2	13	0.0744803	0.596962	ncbi_101104964;ncbi_101107029
GO:0070646	protein modification by small protein removal	4	46	0.0773504	0.617644	ncbi_101101995;ncbi_101108368;ncbi_101114756;ncbi_101119065
GO:0007569	cell aging	3	29	0.0803715	0.627664	ncbi_101104964;ncbi_101106791;ncbi_101114506
GO:0009163	nucleoside biosynthetic process	3	29	0.0803715	0.627664	ncbi_101103276;ncbi_101108285;ncbi_101113030
GO:0014074	response to purine-containing compound	3	29	0.0803715	0.627664	ncbi_101102299;ncbi_101105292;ncbi_101108953
GO:0016579	protein deubiquitination	3	29	0.0803715	0.627664	ncbi_101108368;ncbi_101114756;ncbi_101119065
GO:0042455	ribonucleoside biosynthetic process	3	29	0.0803715	0.627664	ncbi_101103276;ncbi_101108285;ncbi_101113030
GO:1901659	glycosyl compound biosynthetic process	3	29	0.0803715	0.627664	ncbi_101103276;ncbi_101108285;ncbi_101113030
GO:0097164	ammonium ion metabolic process	4	47	0.0823167	0.639293	ncbi_101105058;ncbi_101107437;ncbi_101111606;ncbi_114115357
GO:0051052	regulation of DNA metabolic process	9	150	0.0824603	0.639293	ncbi_100216432;ncbi_101103648;ncbi_101104783;ncbi_101105877;ncbi_101106791;ncbi_101109275;ncbi_101114418;ncbi_101114756;ncbi_443371
GO:0055080	cation homeostasis	17	335	0.083023	0.641322	ncbi_100125618;ncbi_100302554;ncbi_101103912;ncbi_101105292;ncbi_101105406;ncbi_101105896;ncbi_101105966;ncbi_101107059;ncbi_101108643;ncbi_101108738;ncbi_101108953;ncbi_101116017;ncbi_101116039;ncbi_101117691;ncbi_101120082;ncbi_443139;ncbi_443451
GO:0034453	microtubule anchoring	2	14	0.0849328	0.6441	ncbi_101116014;ncbi_101121358
GO:0090077	foam cell differentiation	2	14	0.0849328	0.6441	ncbi_101105574;ncbi_101105607
GO:1901566	organonitrogen compound biosynthetic process	27	582	0.0858682	0.6441	ncbi_100270789;ncbi_100305129;ncbi_100307039;ncbi_101103218;ncbi_101103276;ncbi_101103783;ncbi_101104590;ncbi_101104783;ncbi_101105643;ncbi_101106412;ncbi_101106700;ncbi_101108285;ncbi_101108921;ncbi_101110653;ncbi_101112420;ncbi_101113030;ncbi_101114229;ncbi_101115079;ncbi_101116370;ncbi_101118487;ncbi_101120073;ncbi_101121212;ncbi_101121718;ncbi_105610140;ncbi_106990093;ncbi_114110581;ncbi_4937…
GO:0000209	protein polyubiquitination	5	67	0.0862242	0.6441	ncbi_101107195;ncbi_101113202;ncbi_101114854;ncbi_101115053;ncbi_101116444
GO:0051297	centrosome organization	3	30	0.0870762	0.6441	ncbi_101104783;ncbi_101108786;ncbi_101116014
GO:0051128	regulation of cellular component organization	46	1069	0.0873458	0.6441	ncbi_100034672;ncbi_100170324;ncbi_100307039;ncbi_101102299;ncbi_101104613;ncbi_101104783;ncbi_101104964;ncbi_101105158;ncbi_101105830;ncbi_101107029;ncbi_101107195;ncbi_101107536;ncbi_101107819;ncbi_101108061;ncbi_101108516;ncbi_101108646;ncbi_101108786;ncbi_101110149;ncbi_101111138;ncbi_101111144;ncbi_101111237;ncbi_101112420;ncbi_101112734;ncbi_101114019;ncbi_101114927;ncbi_101115053;ncbi_1011…
GO:0035966	response to topologically incorrect protein	4	48	0.0874361	0.6441	ncbi_100037686;ncbi_101114872;ncbi_101118227;ncbi_101119065
GO:0019725	cellular homeostasis	18	362	0.0881754	0.6441	ncbi_100125618;ncbi_100135692;ncbi_100302554;ncbi_101103912;ncbi_101105292;ncbi_101105406;ncbi_101105896;ncbi_101105966;ncbi_101107059;ncbi_101108643;ncbi_101108953;ncbi_101112970;ncbi_101114416;ncbi_101115053;ncbi_101116017;ncbi_101117691;ncbi_101120082;ncbi_443451
GO:0030003	cellular cation homeostasis	14	267	0.088918	0.6441	ncbi_100125618;ncbi_100302554;ncbi_101103912;ncbi_101105292;ncbi_101105406;ncbi_101105896;ncbi_101105966;ncbi_101107059;ncbi_101108643;ncbi_101108953;ncbi_101116017;ncbi_101117691;ncbi_101120082;ncbi_443451
GO:0006310	DNA recombination	6	88	0.0892715	0.6441	ncbi_101103648;ncbi_101104964;ncbi_101106791;ncbi_101108368;ncbi_101109275;ncbi_101120258
GO:0034765	regulation of ion transmembrane transport	7	109	0.0893043	0.6441	ncbi_101102544;ncbi_101103912;ncbi_101105292;ncbi_101105542;ncbi_101108953;ncbi_101117561;ncbi_101122284
GO:0030326	embryonic limb morphogenesis	5	68	0.0905317	0.6441	ncbi_101105814;ncbi_101107819;ncbi_101108516;ncbi_101114019;ncbi_101122284
GO:0006816	calcium ion transport	9	153	0.0905956	0.6441	ncbi_101105292;ncbi_101105406;ncbi_101105542;ncbi_101105966;ncbi_101108643;ncbi_101108953;ncbi_101117561;ncbi_101120082;ncbi_101123269
GO:1904062	regulation of cation transmembrane transport	4	49	0.0927059	0.6441	ncbi_101103912;ncbi_101105292;ncbi_101105542;ncbi_101108953
GO:0044712	single-organism catabolic process	9	154	0.093409	0.6441	ncbi_100125355;ncbi_101103175;ncbi_101105462;ncbi_101109822;ncbi_101116039;ncbi_101117779;ncbi_101121951;ncbi_114113596;ncbi_114115357
GO:0003073	regulation of systemic arterial blood pressure	3	31	0.0940083	0.6441	ncbi_100145865;ncbi_101108953;ncbi_101117763
GO:0007599	hemostasis	10	177	0.0947877	0.6441	ncbi_100820755;ncbi_101105574;ncbi_101108643;ncbi_101115814;ncbi_101118484;ncbi_105603814;ncbi_106990414;ncbi_114109686;ncbi_114109701;ncbi_114109702
GO:0035113	embryonic appendage morphogenesis	5	69	0.0949485	0.6441	ncbi_101105814;ncbi_101107819;ncbi_101108516;ncbi_101114019;ncbi_101122284
GO:0000096	sulfur amino acid metabolic process	2	15	0.0957951	0.6441	ncbi_101111134;ncbi_101118487
GO:0032309	icosanoid secretion	2	15	0.0957951	0.6441	ncbi_101111472;ncbi_101123269
GO:0033762	response to glucagon	2	15	0.0957951	0.6441	ncbi_101114927;ncbi_114112926
GO:0042246	tissue regeneration	2	15	0.0957951	0.6441	ncbi_101102299;ncbi_101122284
GO:0042551	neuron maturation	2	15	0.0957951	0.6441	ncbi_101105662;ncbi_443139
GO:0055013	cardiac muscle cell development	2	15	0.0957951	0.6441	ncbi_100216432;ncbi_101122510
GO:0060349	bone morphogenesis	2	15	0.0957951	0.6441	ncbi_101107819;ncbi_493773
GO:0070076	histone lysine demethylation	2	15	0.0957951	0.6441	ncbi_101103543;ncbi_101111840
GO:0071695	anatomical structure maturation	2	15	0.0957951	0.6441	ncbi_101107819;ncbi_101119787
GO:0071715	icosanoid transport	2	15	0.0957951	0.6441	ncbi_101111472;ncbi_101123269
GO:0072678	T cell migration	2	15	0.0957951	0.6441	ncbi_101104361;ncbi_101105607
GO:1901071	glucosamine-containing compound metabolic process	2	15	0.0957951	0.6441	ncbi_101115079;ncbi_101120577
GO:1901571	fatty acid derivative transport	2	15	0.0957951	0.6441	ncbi_101111472;ncbi_101123269
GO:0031396	regulation of protein ubiquitination	7	111	0.0960867	0.6441	ncbi_100216432;ncbi_101103510;ncbi_101104613;ncbi_101105601;ncbi_101108368;ncbi_101113202;ncbi_101114854
GO:0050801	ion homeostasis	18	367	0.0971154	0.6441	ncbi_100125618;ncbi_100302554;ncbi_101103912;ncbi_101105292;ncbi_101105406;ncbi_101105896;ncbi_101105966;ncbi_101107059;ncbi_101108643;ncbi_101108738;ncbi_101108953;ncbi_101116017;ncbi_101116039;ncbi_101117691;ncbi_101120082;ncbi_101122284;ncbi_443139;ncbi_443451
GO:0022403	cell cycle phase	5	70	0.0994732	0.6441	ncbi_100216432;ncbi_101108368;ncbi_101110299;ncbi_101115712;ncbi_101117500
GO:0044281	small molecule metabolic process	46	1081	0.0999527	0.6441	ncbi_100037674;ncbi_100125355;ncbi_100192423;ncbi_101102657;ncbi_101103175;ncbi_101103276;ncbi_101104080;ncbi_101104361;ncbi_101104590;ncbi_101104842;ncbi_101105000;ncbi_101105058;ncbi_101105064;ncbi_101105462;ncbi_101106412;ncbi_101108059;ncbi_101108285;ncbi_101108368;ncbi_101108953;ncbi_101109822;ncbi_101110034;ncbi_101110653;ncbi_101111134;ncbi_101111472;ncbi_101111606;ncbi_101113030;ncbi_1011…
GO:0042127	regulation of cell proliferation	30	668	0.0999672	0.6441	ncbi_100170324;ncbi_100192423;ncbi_100216432;ncbi_100307039;ncbi_100642180;ncbi_101102299;ncbi_101102544;ncbi_101104361;ncbi_101104395;ncbi_101105158;ncbi_101105574;ncbi_101105607;ncbi_101105814;ncbi_101107029;ncbi_101108061;ncbi_101108510;ncbi_101108643;ncbi_101108953;ncbi_101111144;ncbi_101114854;ncbi_101116618;ncbi_101120694;ncbi_101120842;ncbi_101121313;ncbi_101121718;ncbi_114115318;ncbi_4432…
GO:0009063	cellular amino acid catabolic process	3	32	0.101159	0.6441	ncbi_101105462;ncbi_101109822;ncbi_114113596
GO:0002934	desmosome organization	1	3	0.101811	0.6441	ncbi_101105372
GO:0003413	chondrocyte differentiation involved in endochondral bone morphogenesis	1	3	0.101811	0.6441	ncbi_493773
GO:0006563	L-serine metabolic process	1	3	0.101811	0.6441	ncbi_101120382
GO:0006848	pyruvate transport	1	3	0.101811	0.6441	ncbi_101114529
GO:0006851	mitochondrial calcium ion transport	1	3	0.101811	0.6441	ncbi_101105406
GO:0009200	deoxyribonucleoside triphosphate metabolic process	1	3	0.101811	0.6441	ncbi_100037674
GO:0009211	pyrimidine deoxyribonucleoside triphosphate metabolic process	1	3	0.101811	0.6441	ncbi_100037674
GO:0010979	regulation of vitamin D 24-hydroxylase activity	1	3	0.101811	0.6441	ncbi_101116039
GO:0014041	regulation of neuron maturation	1	3	0.101811	0.6441	ncbi_443139
GO:0031103	axon regeneration	1	3	0.101811	0.6441	ncbi_101104361
GO:0035826	rubidium ion transport	1	3	0.101811	0.6441	ncbi_101117561
GO:0042160	lipoprotein modification	1	3	0.101811	0.6441	ncbi_101104361
GO:0042161	lipoprotein oxidation	1	3	0.101811	0.6441	ncbi_101104361
GO:0042359	vitamin D metabolic process	1	3	0.101811	0.6441	ncbi_101116039
GO:0042368	vitamin D biosynthetic process	1	3	0.101811	0.6441	ncbi_101116039
GO:0048678	response to axon injury	1	3	0.101811	0.6441	ncbi_101104361
GO:0048799	organ maturation	1	3	0.101811	0.6441	ncbi_101119787
GO:0048818	positive regulation of hair follicle maturation	1	3	0.101811	0.6441	ncbi_101107819
GO:0051798	positive regulation of hair follicle development	1	3	0.101811	0.6441	ncbi_101107819
GO:0060363	cranial suture morphogenesis	1	3	0.101811	0.6441	ncbi_101107819
GO:0071312	cellular response to alkaloid	1	3	0.101811	0.6441	ncbi_101109275
GO:0071941	nitrogen cycle metabolic process	1	3	0.101811	0.6441	ncbi_101106412
GO:0072216	positive regulation of metanephros development	1	3	0.101811	0.6441	ncbi_101119787
GO:1903429	regulation of cell maturation	1	3	0.101811	0.6441	ncbi_443139
GO:0001837	epithelial to mesenchymal transition	4	51	0.103684	0.64992	ncbi_101107819;ncbi_101108061;ncbi_101114019;ncbi_443242
GO:0030278	regulation of ossification	4	51	0.103684	0.64992	ncbi_101106925;ncbi_101116039;ncbi_101120842;ncbi_101122284
GO:0031570	DNA integrity checkpoint	4	51	0.103684	0.64992	ncbi_100216432;ncbi_101105877;ncbi_101114492;ncbi_101114756
GO:0006873	cellular ion homeostasis	14	274	0.103951	0.64992	ncbi_100125618;ncbi_100302554;ncbi_101103912;ncbi_101105292;ncbi_101105406;ncbi_101105896;ncbi_101105966;ncbi_101107059;ncbi_101108643;ncbi_101108953;ncbi_101116017;ncbi_101117691;ncbi_101120082;ncbi_443451
GO:0055085	transmembrane transport	13	251	0.105716	0.657574	ncbi_100302554;ncbi_101102544;ncbi_101103912;ncbi_101105292;ncbi_101105542;ncbi_101108285;ncbi_101108953;ncbi_101116017;ncbi_101116106;ncbi_101117561;ncbi_101118904;ncbi_101122284;ncbi_443250
GO:0051235	maintenance of location	7	114	0.106779	0.657574	ncbi_100125355;ncbi_101104395;ncbi_101105292;ncbi_101108953;ncbi_101113202;ncbi_101113634;ncbi_101121418
GO:0006302	double-strand break repair	2	16	0.107025	0.657574	ncbi_101103648;ncbi_101109275
GO:0006482	protein demethylation	2	16	0.107025	0.657574	ncbi_101103543;ncbi_101111840
GO:0016577	histone demethylation	2	16	0.107025	0.657574	ncbi_101103543;ncbi_101111840
GO:0071173	spindle assembly checkpoint	2	16	0.107025	0.657574	ncbi_101109094;ncbi_101121358
GO:0044848	biological phase	5	72	0.108841	0.66632	ncbi_100216432;ncbi_101108368;ncbi_101110299;ncbi_101115712;ncbi_101117500
GO:0009892	negative regulation of metabolic process	34	777	0.109133	0.66632	ncbi_100034672;ncbi_101104361;ncbi_101104783;ncbi_101105814;ncbi_101107187;ncbi_101107819;ncbi_101108643;ncbi_101108786;ncbi_101108953;ncbi_101109094;ncbi_101109187;ncbi_101109472;ncbi_101110581;ncbi_101110819;ncbi_101111287;ncbi_101112289;ncbi_101113634;ncbi_101114492;ncbi_101114854;ncbi_101116039;ncbi_101117560;ncbi_101118484;ncbi_101118902;ncbi_101121825;ncbi_101123269;ncbi_105603814;ncbi_1056…
GO:0007568	aging	4	52	0.109386	0.66632	ncbi_100216432;ncbi_101104964;ncbi_101106791;ncbi_101114506
GO:0051169	nuclear transport	12	229	0.109728	0.666494	ncbi_100216432;ncbi_100307039;ncbi_101104361;ncbi_101106952;ncbi_101108101;ncbi_101110149;ncbi_101111983;ncbi_101117811;ncbi_101120819;ncbi_101122249;ncbi_101123034;ncbi_443242
GO:0014070	response to organic cyclic compound	16	325	0.110242	0.667716	ncbi_101102299;ncbi_101102517;ncbi_101105292;ncbi_101107187;ncbi_101107819;ncbi_101108953;ncbi_101109275;ncbi_101109483;ncbi_101110299;ncbi_101110819;ncbi_101114854;ncbi_101116039;ncbi_101122913;ncbi_101123269;ncbi_443058;ncbi_443235
GO:0031023	microtubule organizing center organization	4	53	0.115226	0.689327	ncbi_101104783;ncbi_101108786;ncbi_101110888;ncbi_101116014
GO:0034767	positive regulation of ion transmembrane transport	3	34	0.116081	0.689327	ncbi_101102544;ncbi_101105542;ncbi_101117561
GO:0043170	macromolecule metabolic process	219	5866	0.117027	0.689327	ncbi_100037686;ncbi_100125355;ncbi_100144758;ncbi_100170324;ncbi_100216432;ncbi_100217409;ncbi_100270789;ncbi_100305129;ncbi_100307039;ncbi_100527962;ncbi_101101983;ncbi_101101995;ncbi_101102299;ncbi_101102517;ncbi_101102544;ncbi_101102622;ncbi_101102764;ncbi_101102822;ncbi_101102887;ncbi_101103214;ncbi_101103218;ncbi_101103510;ncbi_101103543;ncbi_101103564;ncbi_101103648;ncbi_101103758;ncbi_1011…
GO:0007031	peroxisome organization	2	17	0.118585	0.689327	ncbi_101104182;ncbi_101108646
GO:0051054	positive regulation of DNA metabolic process	2	17	0.118585	0.689327	ncbi_101103648;ncbi_101109275
GO:0051279	regulation of release of sequestered calcium ion into cytosol	2	17	0.118585	0.689327	ncbi_101105292;ncbi_101108953
GO:0051293	establishment of spindle localization	2	17	0.118585	0.689327	ncbi_101110149;ncbi_101112734
GO:0051653	spindle localization	2	17	0.118585	0.689327	ncbi_101110149;ncbi_101112734
GO:0060348	bone development	2	17	0.118585	0.689327	ncbi_101107819;ncbi_493773
GO:0072595	maintenance of protein localization in organelle	2	17	0.118585	0.689327	ncbi_101113202;ncbi_101121418
GO:0090279	regulation of calcium ion import	2	17	0.118585	0.689327	ncbi_101105292;ncbi_101108953
GO:0006725	cellular aromatic compound metabolic process	116	2990	0.119538	0.689327	ncbi_100037674;ncbi_100142657;ncbi_100144758;ncbi_100216432;ncbi_100217409;ncbi_100270789;ncbi_101101983;ncbi_101101995;ncbi_101102299;ncbi_101102517;ncbi_101102544;ncbi_101102764;ncbi_101103214;ncbi_101103276;ncbi_101103564;ncbi_101103648;ncbi_101103783;ncbi_101104590;ncbi_101104770;ncbi_101104778;ncbi_101104783;ncbi_101104790;ncbi_101104842;ncbi_101104964;ncbi_101105064;ncbi_101105144;ncbi_1011…
GO:0006139	nucleobase-containing compound metabolic process	112	2881	0.120348	0.689327	ncbi_100037674;ncbi_100144758;ncbi_100216432;ncbi_100217409;ncbi_100270789;ncbi_101101983;ncbi_101101995;ncbi_101102299;ncbi_101102517;ncbi_101102544;ncbi_101102764;ncbi_101103214;ncbi_101103276;ncbi_101103564;ncbi_101103648;ncbi_101103783;ncbi_101104590;ncbi_101104770;ncbi_101104778;ncbi_101104783;ncbi_101104790;ncbi_101104842;ncbi_101104964;ncbi_101105064;ncbi_101105144;ncbi_101105574;ncbi_1011…
GO:0048705	skeletal system morphogenesis	4	54	0.1212	0.689327	ncbi_101105814;ncbi_101107819;ncbi_101108516;ncbi_493773
GO:0001503	ossification	10	187	0.123601	0.689327	ncbi_101102299;ncbi_101106925;ncbi_101107819;ncbi_101108516;ncbi_101109972;ncbi_101116039;ncbi_101117499;ncbi_101120842;ncbi_101122284;ncbi_101122510
GO:1903169	regulation of calcium ion transmembrane transport	3	35	0.123833	0.689327	ncbi_101105292;ncbi_101105542;ncbi_101108953
GO:0009057	macromolecule catabolic process	24	532	0.125994	0.689327	ncbi_100037686;ncbi_100216432;ncbi_100270789;ncbi_101102299;ncbi_101102622;ncbi_101103783;ncbi_101105877;ncbi_101106700;ncbi_101107195;ncbi_101108368;ncbi_101109094;ncbi_101109483;ncbi_101110299;ncbi_101112420;ncbi_101113202;ncbi_101114506;ncbi_101115053;ncbi_101116444;ncbi_101119065;ncbi_101120258;ncbi_101120842;ncbi_101121718;ncbi_101123468;ncbi_101123568
GO:0051260	protein homooligomerization	4	55	0.127303	0.689327	ncbi_101108646;ncbi_101111134;ncbi_101118487;ncbi_101121995
GO:0016567	protein ubiquitination	13	260	0.128485	0.689327	ncbi_100216432;ncbi_101102887;ncbi_101103510;ncbi_101104613;ncbi_101105601;ncbi_101107195;ncbi_101108368;ncbi_101109483;ncbi_101113202;ncbi_101114854;ncbi_101115053;ncbi_101116444;ncbi_101120842
GO:0006406	mRNA export from nucleus	2	18	0.130436	0.689327	ncbi_101111983;ncbi_101117811
GO:0008214	protein dealkylation	2	18	0.130436	0.689327	ncbi_101103543;ncbi_101111840
GO:0033120	positive regulation of RNA splicing	2	18	0.130436	0.689327	ncbi_101112844;ncbi_101115669
GO:0034766	negative regulation of ion transmembrane transport	2	18	0.130436	0.689327	ncbi_101103912;ncbi_101105292
GO:0046717	acid secretion	2	18	0.130436	0.689327	ncbi_101111472;ncbi_101123269
GO:0051028	mRNA transport	2	18	0.130436	0.689327	ncbi_101111983;ncbi_101117811
GO:0051101	regulation of DNA binding	2	18	0.130436	0.689327	ncbi_101107819;ncbi_101114019
GO:0055006	cardiac cell development	2	18	0.130436	0.689327	ncbi_100216432;ncbi_101122510
GO:0071427	mRNA-containing ribonucleoprotein complex export from nucleus	2	18	0.130436	0.689327	ncbi_101111983;ncbi_101117811
GO:0006818	hydrogen transport	6	98	0.130817	0.689327	ncbi_101108285;ncbi_101108738;ncbi_101113030;ncbi_101113195;ncbi_101122593;ncbi_105610140
GO:0010721	negative regulation of cell development	6	98	0.130817	0.689327	ncbi_101105814;ncbi_101105830;ncbi_101110149;ncbi_101116444;ncbi_101120842;ncbi_493773
GO:0043627	response to estrogen	3	36	0.131767	0.689327	ncbi_101102517;ncbi_101107819;ncbi_443235
GO:1903050	regulation of proteolysis involved in cellular protein catabolic process	3	36	0.131767	0.689327	ncbi_101102299;ncbi_101108368;ncbi_101109094
GO:0006528	asparagine metabolic process	1	4	0.133395	0.689327	ncbi_101120073
GO:0006658	phosphatidylserine metabolic process	1	4	0.133395	0.689327	ncbi_101108059
GO:0009110	vitamin biosynthetic process	1	4	0.133395	0.689327	ncbi_101116039
GO:0010715	regulation of extracellular matrix disassembly	1	4	0.133395	0.689327	ncbi_100170324
GO:0017014	protein nitrosylation	1	4	0.133395	0.689327	ncbi_114110581
GO:0030318	melanocyte differentiation	1	4	0.133395	0.689327	ncbi_443371
GO:0031000	response to caffeine	1	4	0.133395	0.689327	ncbi_101105292
GO:0038030	non-canonical Wnt signaling pathway via MAPK cascade	1	4	0.133395	0.689327	ncbi_101118991
GO:0042362	fat-soluble vitamin biosynthetic process	1	4	0.133395	0.689327	ncbi_101116039
GO:0043547	positive regulation of GTPase activity	1	4	0.133395	0.689327	ncbi_101104613
GO:0044793	negative regulation by host of viral process	1	4	0.133395	0.689327	ncbi_100034672
GO:0045048	protein insertion into ER membrane	1	4	0.133395	0.689327	ncbi_101118855
GO:0045634	regulation of melanocyte differentiation	1	4	0.133395	0.689327	ncbi_443371
GO:0045898	regulation of RNA polymerase II transcriptional preinitiation complex assembly	1	4	0.133395	0.689327	ncbi_101102299
GO:0048670	regulation of collateral sprouting	1	4	0.133395	0.689327	ncbi_101105830
GO:0048819	regulation of hair follicle maturation	1	4	0.133395	0.689327	ncbi_101107819
GO:0048820	hair follicle maturation	1	4	0.133395	0.689327	ncbi_101107819
GO:0050932	regulation of pigment cell differentiation	1	4	0.133395	0.689327	ncbi_443371
GO:0051123	RNA polymerase II transcriptional preinitiation complex assembly	1	4	0.133395	0.689327	ncbi_101102299
GO:0051797	regulation of hair follicle development	1	4	0.133395	0.689327	ncbi_101107819
GO:0060283	negative regulation of oocyte development	1	4	0.133395	0.689327	ncbi_493773
GO:0060350	endochondral bone morphogenesis	1	4	0.133395	0.689327	ncbi_493773
GO:0060351	cartilage development involved in endochondral bone morphogenesis	1	4	0.133395	0.689327	ncbi_493773
GO:0060413	atrial septum morphogenesis	1	4	0.133395	0.689327	ncbi_101103648
GO:0060837	blood vessel endothelial cell differentiation	1	4	0.133395	0.689327	ncbi_101118965
GO:0090184	positive regulation of kidney development	1	4	0.133395	0.689327	ncbi_101119787
GO:1902930	regulation of alcohol biosynthetic process	1	4	0.133395	0.689327	ncbi_101116039
GO:0043484	regulation of RNA splicing	4	56	0.133533	0.689327	ncbi_101107187;ncbi_101112844;ncbi_101115669;ncbi_101117560
GO:0051924	regulation of calcium ion transport	4	56	0.133533	0.689327	ncbi_101105292;ncbi_101105542;ncbi_101108643;ncbi_101108953
GO:0031647	regulation of protein stability	6	99	0.13541	0.697328	ncbi_100037686;ncbi_101102299;ncbi_101114019;ncbi_101121358;ncbi_101123158;ncbi_114110581
GO:0022411	cellular component disassembly	12	239	0.137163	0.704652	ncbi_100037680;ncbi_100170324;ncbi_100270789;ncbi_100305129;ncbi_100307039;ncbi_101103783;ncbi_101106700;ncbi_101108646;ncbi_101110724;ncbi_101111237;ncbi_101112844;ncbi_101121718
GO:0009199	ribonucleoside triphosphate metabolic process	3	37	0.139874	0.710082	ncbi_101103276;ncbi_101108285;ncbi_101113030
GO:0042176	regulation of protein catabolic process	3	37	0.139874	0.710082	ncbi_101102299;ncbi_101108368;ncbi_101109094
GO:1903362	regulation of cellular protein catabolic process	3	37	0.139874	0.710082	ncbi_101102299;ncbi_101108368;ncbi_101109094
GO:0000041	transition metal ion transport	4	57	0.139885	0.710082	ncbi_100302554;ncbi_101103912;ncbi_101116017;ncbi_443451
GO:0035051	cardiocyte differentiation	4	57	0.139885	0.710082	ncbi_100216432;ncbi_101121054;ncbi_101122510;ncbi_114115357
GO:0006754	ATP biosynthetic process	2	19	0.142545	0.713392	ncbi_101108285;ncbi_101113030
GO:0009145	purine nucleoside triphosphate biosynthetic process	2	19	0.142545	0.713392	ncbi_101108285;ncbi_101113030
GO:0009206	purine ribonucleoside triphosphate biosynthetic process	2	19	0.142545	0.713392	ncbi_101108285;ncbi_101113030
GO:0051084	'de novo' posttranslational protein folding	2	19	0.142545	0.713392	ncbi_101110772;ncbi_101112844
GO:0071166	ribonucleoprotein complex localization	2	19	0.142545	0.713392	ncbi_101111983;ncbi_101117811
GO:0071426	ribonucleoprotein complex export from nucleus	2	19	0.142545	0.713392	ncbi_101111983;ncbi_101117811
GO:0055082	cellular chemical homeostasis	14	290	0.143736	0.716942	ncbi_100125618;ncbi_100302554;ncbi_101103912;ncbi_101105292;ncbi_101105406;ncbi_101105896;ncbi_101105966;ncbi_101107059;ncbi_101108643;ncbi_101108953;ncbi_101116017;ncbi_101117691;ncbi_101120082;ncbi_443451
GO:0065003	macromolecular complex assembly	32	748	0.143926	0.716942	ncbi_100216432;ncbi_101102299;ncbi_101103758;ncbi_101104770;ncbi_101104783;ncbi_101105144;ncbi_101105177;ncbi_101105292;ncbi_101106700;ncbi_101106925;ncbi_101108646;ncbi_101108868;ncbi_101108953;ncbi_101109275;ncbi_101111134;ncbi_101114229;ncbi_101116367;ncbi_101116434;ncbi_101118484;ncbi_101118487;ncbi_101118904;ncbi_101119975;ncbi_101120941;ncbi_101121995;ncbi_101122284;ncbi_101122734;ncbi_1056…
GO:0010522	regulation of calcium ion transport into cytosol	3	38	0.148144	0.7174	ncbi_101105292;ncbi_101108643;ncbi_101108953
GO:0051100	negative regulation of binding	3	38	0.148144	0.7174	ncbi_101107819;ncbi_101114019;ncbi_101118973
GO:0007507	heart development	9	171	0.148815	0.7174	ncbi_100145865;ncbi_100216432;ncbi_101103648;ncbi_101107819;ncbi_101114019;ncbi_101121054;ncbi_101122284;ncbi_101122510;ncbi_114115357
GO:1903046	meiotic cell cycle process	5	80	0.150291	0.7174	ncbi_101105594;ncbi_101107819;ncbi_101109275;ncbi_101114019;ncbi_101123503
GO:1902589	single-organism organelle organization	42	1015	0.150763	0.7174	ncbi_100145865;ncbi_100216432;ncbi_101103543;ncbi_101103648;ncbi_101104783;ncbi_101104964;ncbi_101105158;ncbi_101105292;ncbi_101105594;ncbi_101107029;ncbi_101107536;ncbi_101107819;ncbi_101108061;ncbi_101108516;ncbi_101108786;ncbi_101109275;ncbi_101110149;ncbi_101110888;ncbi_101111840;ncbi_101112045;ncbi_101112734;ncbi_101114019;ncbi_101114756;ncbi_101115053;ncbi_101115324;ncbi_101115961;ncbi_1011…
GO:1901360	organic cyclic compound metabolic process	119	3109	0.15108	0.7174	ncbi_100037674;ncbi_100142657;ncbi_100144758;ncbi_100216432;ncbi_100217409;ncbi_100270789;ncbi_101101983;ncbi_101101995;ncbi_101102299;ncbi_101102517;ncbi_101102544;ncbi_101102764;ncbi_101103214;ncbi_101103276;ncbi_101103564;ncbi_101103648;ncbi_101103783;ncbi_101104590;ncbi_101104770;ncbi_101104778;ncbi_101104783;ncbi_101104790;ncbi_101104842;ncbi_101104964;ncbi_101105064;ncbi_101105144;ncbi_1011…
GO:0006508	proteolysis	28	649	0.152687	0.7174	ncbi_100037686;ncbi_100216432;ncbi_101101995;ncbi_101102299;ncbi_101102622;ncbi_101107195;ncbi_101108368;ncbi_101109094;ncbi_101109187;ncbi_101109483;ncbi_101111287;ncbi_101112420;ncbi_101113202;ncbi_101114506;ncbi_101114756;ncbi_101114872;ncbi_101115053;ncbi_101116444;ncbi_101119065;ncbi_101119503;ncbi_101119787;ncbi_101120842;ncbi_101121054;ncbi_101121825;ncbi_101123468;ncbi_101123568;ncbi_1056…
GO:0046483	heterocycle metabolic process	113	2945	0.152813	0.7174	ncbi_100037674;ncbi_100144758;ncbi_100216432;ncbi_100217409;ncbi_100270789;ncbi_101101983;ncbi_101101995;ncbi_101102299;ncbi_101102517;ncbi_101102544;ncbi_101102764;ncbi_101103214;ncbi_101103276;ncbi_101103564;ncbi_101103648;ncbi_101103783;ncbi_101104590;ncbi_101104770;ncbi_101104778;ncbi_101104783;ncbi_101104790;ncbi_101104842;ncbi_101104964;ncbi_101105064;ncbi_101105144;ncbi_101105574;ncbi_1011…
GO:0031214	biomineral tissue development	4	59	0.152939	0.7174	ncbi_101102299;ncbi_101107819;ncbi_101112286;ncbi_101116039
GO:0006414	translational elongation	2	20	0.154878	0.7174	ncbi_100305129;ncbi_100307039
GO:0010837	regulation of keratinocyte proliferation	2	20	0.154878	0.7174	ncbi_101102544;ncbi_780510
GO:0034341	response to interferon-gamma	2	20	0.154878	0.7174	ncbi_101104590;ncbi_114110581
GO:0043616	keratinocyte proliferation	2	20	0.154878	0.7174	ncbi_101102544;ncbi_780510
GO:0051591	response to cAMP	2	20	0.154878	0.7174	ncbi_101102299;ncbi_101108953
GO:0070192	chromosome organization involved in meiotic cell cycle	2	20	0.154878	0.7174	ncbi_101105594;ncbi_101123503
GO:0070988	demethylation	2	20	0.154878	0.7174	ncbi_101103543;ncbi_101111840
GO:0098771	inorganic ion homeostasis	16	344	0.155537	0.7174	ncbi_100302554;ncbi_101103912;ncbi_101105292;ncbi_101105406;ncbi_101105896;ncbi_101105966;ncbi_101107059;ncbi_101108643;ncbi_101108738;ncbi_101108953;ncbi_101116017;ncbi_101116039;ncbi_101117691;ncbi_101120082;ncbi_443139;ncbi_443451
GO:0022618	ribonucleoprotein complex assembly	5	81	0.155887	0.7174	ncbi_101104770;ncbi_101105144;ncbi_101106700;ncbi_101116434;ncbi_101120941
GO:0051321	meiotic cell cycle	5	81	0.155887	0.7174	ncbi_101105594;ncbi_101107819;ncbi_101109275;ncbi_101114019;ncbi_101123503
GO:0016064	immunoglobulin mediated immune response	3	39	0.156568	0.7174	ncbi_101103648;ncbi_101108643;ncbi_101120258
GO:0000226	microtubule cytoskeleton organization	10	198	0.160216	0.7174	ncbi_101104783;ncbi_101108786;ncbi_101110149;ncbi_101110888;ncbi_101112734;ncbi_101116014;ncbi_101117037;ncbi_101118973;ncbi_101121358;ncbi_101121749
GO:0043624	cellular protein complex disassembly	9	175	0.16383	0.7174	ncbi_100270789;ncbi_100305129;ncbi_100307039;ncbi_101103783;ncbi_101106700;ncbi_101110724;ncbi_101111237;ncbi_101112844;ncbi_101121718
GO:0006241	CTP biosynthetic process	1	5	0.163871	0.7174	ncbi_101103276
GO:0006303	double-strand break repair via nonhomologous end joining	1	5	0.163871	0.7174	ncbi_101103648
GO:0006367	transcription initiation from RNA polymerase II promoter	1	5	0.163871	0.7174	ncbi_101102299
GO:0006522	alanine metabolic process	1	5	0.163871	0.7174	ncbi_101109822
GO:0006524	alanine catabolic process	1	5	0.163871	0.7174	ncbi_101109822
GO:0006546	glycine catabolic process	1	5	0.163871	0.7174	ncbi_114113596
GO:0006561	proline biosynthetic process	1	5	0.163871	0.7174	ncbi_101114229
GO:0006825	copper ion transport	1	5	0.163871	0.7174	ncbi_443451
GO:0006919	activation of cysteine-type endopeptidase activity involved in apoptotic process	1	5	0.163871	0.7174	ncbi_101101995
GO:0007292	female gamete generation	1	5	0.163871	0.7174	ncbi_493773
GO:0009067	aspartate family amino acid biosynthetic process	1	5	0.163871	0.7174	ncbi_101120073
GO:0009078	pyruvate family amino acid metabolic process	1	5	0.163871	0.7174	ncbi_101109822
GO:0009080	pyruvate family amino acid catabolic process	1	5	0.163871	0.7174	ncbi_101109822
GO:0009130	pyrimidine nucleoside monophosphate biosynthetic process	1	5	0.163871	0.7174	ncbi_100037674
GO:0009994	oocyte differentiation	1	5	0.163871	0.7174	ncbi_493773
GO:0010043	response to zinc ion	1	5	0.163871	0.7174	ncbi_101117691
GO:0010888	negative regulation of lipid storage	1	5	0.163871	0.7174	ncbi_100125355
GO:0018231	peptidyl-S-diacylglycerol-L-cysteine biosynthetic process from peptidyl-cysteine	1	5	0.163871	0.7174	ncbi_101121148
GO:0032070	regulation of deoxyribonuclease activity	1	5	0.163871	0.7174	ncbi_101104783
GO:0035437	maintenance of protein localization in endoplasmic reticulum	1	5	0.163871	0.7174	ncbi_101121418
GO:0043297	apical junction assembly	1	5	0.163871	0.7174	ncbi_101105574
GO:0044788	modulation by host of viral process	1	5	0.163871	0.7174	ncbi_100034672
GO:0046036	CTP metabolic process	1	5	0.163871	0.7174	ncbi_101103276
GO:0046677	response to antibiotic	1	5	0.163871	0.7174	ncbi_101111472
GO:0048070	regulation of developmental pigmentation	1	5	0.163871	0.7174	ncbi_443371
GO:0048477	oogenesis	1	5	0.163871	0.7174	ncbi_493773
GO:0048599	oocyte development	1	5	0.163871	0.7174	ncbi_493773
GO:0051303	establishment of chromosome localization	1	5	0.163871	0.7174	ncbi_101105594
GO:0060260	regulation of transcription initiation from RNA polymerase II promoter	1	5	0.163871	0.7174	ncbi_101102299
GO:0060281	regulation of oocyte development	1	5	0.163871	0.7174	ncbi_493773
GO:0065002	intracellular protein transmembrane transport	1	5	0.163871	0.7174	ncbi_101118904
GO:0070830	bicellular tight junction assembly	1	5	0.163871	0.7174	ncbi_101105574
GO:0071241	cellular response to inorganic substance	1	5	0.163871	0.7174	ncbi_101109275
GO:0071806	protein transmembrane transport	1	5	0.163871	0.7174	ncbi_101118904
GO:0072529	pyrimidine-containing compound catabolic process	1	5	0.163871	0.7174	ncbi_101121951
GO:0097202	activation of cysteine-type endopeptidase activity	1	5	0.163871	0.7174	ncbi_101101995
GO:2000142	regulation of DNA-templated transcription, initiation	1	5	0.163871	0.7174	ncbi_101102299
GO:0002756	MyD88-independent toll-like receptor signaling pathway	2	21	0.167405	0.7204	ncbi_100216432;ncbi_101107195
GO:0031577	spindle checkpoint	2	21	0.167405	0.7204	ncbi_101109094;ncbi_101121358
GO:0034763	negative regulation of transmembrane transport	2	21	0.167405	0.7204	ncbi_101103912;ncbi_101105292
GO:0042439	ethanolamine-containing compound metabolic process	2	21	0.167405	0.7204	ncbi_101105058;ncbi_101111606
GO:0045103	intermediate filament-based process	2	21	0.167405	0.7204	ncbi_101112045;ncbi_443079
GO:0045104	intermediate filament cytoskeleton organization	2	21	0.167405	0.7204	ncbi_101112045;ncbi_443079
GO:0051205	protein insertion into membrane	2	21	0.167405	0.7204	ncbi_101118855;ncbi_101118902
GO:1901606	alpha-amino acid catabolic process	2	21	0.167405	0.7204	ncbi_101109822;ncbi_114113596
GO:0033365	protein localization to organelle	14	299	0.169319	0.7204	ncbi_100216432;ncbi_101104361;ncbi_101105782;ncbi_101106952;ncbi_101108313;ncbi_101108646;ncbi_101113202;ncbi_101114019;ncbi_101114418;ncbi_101118855;ncbi_101118902;ncbi_101121418;ncbi_101123158;ncbi_443242
GO:0021700	developmental maturation	6	106	0.169591	0.7204	ncbi_101105662;ncbi_101107819;ncbi_101119314;ncbi_101119787;ncbi_101122284;ncbi_443139
GO:0006913	nucleocytoplasmic transport	11	225	0.169764	0.7204	ncbi_100216432;ncbi_100307039;ncbi_101104361;ncbi_101106952;ncbi_101108101;ncbi_101111983;ncbi_101117811;ncbi_101120819;ncbi_101122249;ncbi_101123034;ncbi_443242
GO:0016071	mRNA metabolic process	12	250	0.171239	0.7204	ncbi_100270789;ncbi_101103783;ncbi_101104770;ncbi_101105144;ncbi_101106700;ncbi_101110299;ncbi_101115669;ncbi_101116434;ncbi_101120819;ncbi_101121718;ncbi_101122249;ncbi_101123147
GO:0055002	striated muscle cell development	4	62	0.173335	0.7204	ncbi_100216432;ncbi_101102299;ncbi_101116618;ncbi_101122510
GO:1903320	regulation of protein modification by small protein conjugation or removal	7	130	0.173663	0.7204	ncbi_100216432;ncbi_101103510;ncbi_101104613;ncbi_101105601;ncbi_101108368;ncbi_101113202;ncbi_101114854
GO:0070588	calcium ion transmembrane transport	3	41	0.173839	0.7204	ncbi_101105292;ncbi_101105542;ncbi_101108953
GO:0051179	localization	136	3607	0.17588	0.7204	ncbi_100034672;ncbi_100037686;ncbi_100125355;ncbi_100125627;ncbi_100147786;ncbi_100170324;ncbi_100216432;ncbi_100270789;ncbi_100302303;ncbi_100302305;ncbi_100302554;ncbi_100307039;ncbi_100820755;ncbi_101101995;ncbi_101102544;ncbi_101103648;ncbi_101103758;ncbi_101103783;ncbi_101103912;ncbi_101104361;ncbi_101104395;ncbi_101104466;ncbi_101104538;ncbi_101104743;ncbi_101104783;ncbi_101105292;ncbi_1011…
GO:0016485	protein processing	5	85	0.179094	0.7204	ncbi_101101995;ncbi_101114872;ncbi_101119503;ncbi_101121054;ncbi_780510
GO:0051604	protein maturation	5	85	0.179094	0.7204	ncbi_101101995;ncbi_101114872;ncbi_101119503;ncbi_101121054;ncbi_780510
GO:0043241	protein complex disassembly	9	179	0.179536	0.7204	ncbi_100270789;ncbi_100305129;ncbi_100307039;ncbi_101103783;ncbi_101106700;ncbi_101110724;ncbi_101111237;ncbi_101112844;ncbi_101121718
GO:0007093	mitotic cell cycle checkpoint	2	22	0.180098	0.7204	ncbi_101120694;ncbi_114115318
GO:0009069	serine family amino acid metabolic process	2	22	0.180098	0.7204	ncbi_101120382;ncbi_114113596
GO:0032465	regulation of cytokinesis	2	22	0.180098	0.7204	ncbi_101107536;ncbi_101112031
GO:0055007	cardiac muscle cell differentiation	2	22	0.180098	0.7204	ncbi_100216432;ncbi_101122510
GO:0010243	response to organonitrogen compound	11	228	0.180238	0.7204	ncbi_100216432;ncbi_101102299;ncbi_101104538;ncbi_101105292;ncbi_101108953;ncbi_101109275;ncbi_101110299;ncbi_101114927;ncbi_101122907;ncbi_114112926;ncbi_443235
GO:0001952	regulation of cell-matrix adhesion	3	42	0.182667	0.7204	ncbi_101102544;ncbi_101104361;ncbi_101122744
GO:0009124	nucleoside monophosphate biosynthetic process	3	42	0.182667	0.7204	ncbi_100037674;ncbi_101108285;ncbi_101113030
GO:0009260	ribonucleotide biosynthetic process	6	109	0.185248	0.7204	ncbi_101103276;ncbi_101108285;ncbi_101110653;ncbi_101113030;ncbi_105610140;ncbi_493773
GO:0034330	cell junction organization	6	109	0.185248	0.7204	ncbi_101105372;ncbi_101105574;ncbi_101109946;ncbi_101112031;ncbi_101116618;ncbi_101122284
GO:0010629	negative regulation of gene expression	11	230	0.187386	0.7204	ncbi_101107187;ncbi_101107819;ncbi_101110819;ncbi_101114854;ncbi_101117560;ncbi_101118484;ncbi_105603814;ncbi_106990414;ncbi_114109686;ncbi_114109701;ncbi_114109702
GO:0002224	toll-like receptor signaling pathway	4	64	0.187424	0.7204	ncbi_100216432;ncbi_101107195;ncbi_101111615;ncbi_101114854
GO:0097305	response to alcohol	4	64	0.187424	0.7204	ncbi_100216432;ncbi_101107819;ncbi_443235;ncbi_493773
GO:0010608	posttranscriptional regulation of gene expression	12	255	0.187992	0.7204	ncbi_100307039;ncbi_101103218;ncbi_101104590;ncbi_101104783;ncbi_101105643;ncbi_101106700;ncbi_101109972;ncbi_101110581;ncbi_101112420;ncbi_101114492;ncbi_101121718;ncbi_114110581
GO:0043604	amide biosynthetic process	16	356	0.188622	0.7204	ncbi_100270789;ncbi_100305129;ncbi_100307039;ncbi_101103218;ncbi_101103783;ncbi_101104590;ncbi_101104783;ncbi_101105643;ncbi_101106700;ncbi_101108921;ncbi_101112420;ncbi_101120073;ncbi_101121212;ncbi_101121718;ncbi_106990093;ncbi_114110581
GO:0046390	ribose phosphate biosynthetic process	6	110	0.190589	0.7204	ncbi_101103276;ncbi_101108285;ncbi_101110653;ncbi_101113030;ncbi_105610140;ncbi_493773
GO:1901698	response to nitrogen compound	12	256	0.191432	0.7204	ncbi_100216432;ncbi_101102299;ncbi_101104538;ncbi_101105292;ncbi_101108953;ncbi_101109275;ncbi_101110299;ncbi_101110819;ncbi_101114927;ncbi_101122907;ncbi_114112926;ncbi_443235
GO:0043648	dicarboxylic acid metabolic process	3	43	0.191613	0.7204	ncbi_101106412;ncbi_101109822;ncbi_101119265
GO:0045087	innate immune response	7	134	0.192715	0.7204	ncbi_100216432;ncbi_101104590;ncbi_101107195;ncbi_101108368;ncbi_101111615;ncbi_101114854;ncbi_114110581
GO:0006282	regulation of DNA repair	2	23	0.192929	0.7204	ncbi_101106791;ncbi_101114756
GO:0042451	purine nucleoside biosynthetic process	2	23	0.192929	0.7204	ncbi_101108285;ncbi_101113030
GO:0045931	positive regulation of mitotic cell cycle	2	23	0.192929	0.7204	ncbi_101109094;ncbi_101123269
GO:0046129	purine ribonucleoside biosynthetic process	2	23	0.192929	0.7204	ncbi_101108285;ncbi_101113030
GO:0051209	release of sequestered calcium ion into cytosol	2	23	0.192929	0.7204	ncbi_101105292;ncbi_101108953
GO:0070509	calcium ion import	2	23	0.192929	0.7204	ncbi_101105292;ncbi_101108953
GO:0097553	calcium ion transmembrane import into cytosol	2	23	0.192929	0.7204	ncbi_101105292;ncbi_101108953
GO:1902656	calcium ion import into cytosol	2	23	0.192929	0.7204	ncbi_101105292;ncbi_101108953
GO:0000245	spliceosomal complex assembly	1	6	0.193278	0.7204	ncbi_101116434
GO:0001942	hair follicle development	1	6	0.193278	0.7204	ncbi_101107819
GO:0002385	mucosal immune response	1	6	0.193278	0.7204	ncbi_101106041
GO:0002566	somatic diversification of immune receptors via somatic mutation	1	6	0.193278	0.7204	ncbi_101120258
GO:0002689	negative regulation of leukocyte chemotaxis	1	6	0.193278	0.7204	ncbi_101121825
GO:0003209	cardiac atrium morphogenesis	1	6	0.193278	0.7204	ncbi_101103648
GO:0003283	atrial septum development	1	6	0.193278	0.7204	ncbi_101103648
GO:0006221	pyrimidine nucleotide biosynthetic process	1	6	0.193278	0.7204	ncbi_101103276
GO:0006376	mRNA splice site selection	1	6	0.193278	0.7204	ncbi_101116434
GO:0006474	N-terminal protein amino acid acetylation	1	6	0.193278	0.7204	ncbi_101106920
GO:0007091	metaphase/anaphase transition of mitotic cell cycle	1	6	0.193278	0.7204	ncbi_101104964
GO:0009129	pyrimidine nucleoside monophosphate metabolic process	1	6	0.193278	0.7204	ncbi_100037674
GO:0009218	pyrimidine ribonucleotide metabolic process	1	6	0.193278	0.7204	ncbi_101103276
GO:0009220	pyrimidine ribonucleotide biosynthetic process	1	6	0.193278	0.7204	ncbi_101103276
GO:0010870	positive regulation of receptor biosynthetic process	1	6	0.193278	0.7204	ncbi_101117560
GO:0010965	regulation of mitotic sister chromatid separation	1	6	0.193278	0.7204	ncbi_101104964
GO:0017182	peptidyl-diphthamide metabolic process	1	6	0.193278	0.7204	ncbi_101119247
GO:0018202	peptidyl-histidine modification	1	6	0.193278	0.7204	ncbi_101119247
GO:0022617	extracellular matrix disassembly	1	6	0.193278	0.7204	ncbi_100170324
GO:0030071	regulation of mitotic metaphase/anaphase transition	1	6	0.193278	0.7204	ncbi_101104964
GO:0030201	heparan sulfate proteoglycan metabolic process	1	6	0.193278	0.7204	ncbi_101110034
GO:0031657	regulation of cyclin-dependent protein serine/threonine kinase activity involved in G1/S transition of mitotic cell cycle	1	6	0.193278	0.7204	ncbi_101108061
GO:0032594	protein transport within lipid bilayer	1	6	0.193278	0.7204	ncbi_101104538
GO:0032717	negative regulation of interleukin-8 production	1	6	0.193278	0.7204	ncbi_101123269
GO:0034505	tooth mineralization	1	6	0.193278	0.7204	ncbi_101107819
GO:0034695	response to prostaglandin E	1	6	0.193278	0.7204	ncbi_443013
GO:0042996	regulation of Golgi to plasma membrane protein transport	1	6	0.193278	0.7204	ncbi_101122124
GO:0044784	metaphase/anaphase transition of cell cycle	1	6	0.193278	0.7204	ncbi_101104964
GO:0045605	negative regulation of epidermal cell differentiation	1	6	0.193278	0.7204	ncbi_101107819
GO:0046132	pyrimidine ribonucleoside biosynthetic process	1	6	0.193278	0.7204	ncbi_101103276
GO:0046134	pyrimidine nucleoside biosynthetic process	1	6	0.193278	0.7204	ncbi_101103276
GO:0051304	chromosome separation	1	6	0.193278	0.7204	ncbi_101104964
GO:0051306	mitotic sister chromatid separation	1	6	0.193278	0.7204	ncbi_101104964
GO:0055117	regulation of cardiac muscle contraction	1	6	0.193278	0.7204	ncbi_101108953
GO:0070199	establishment of protein localization to chromosome	1	6	0.193278	0.7204	ncbi_101123158
GO:0090003	regulation of establishment of protein localization to plasma membrane	1	6	0.193278	0.7204	ncbi_101122124
GO:1901616	organic hydroxy compound catabolic process	1	6	0.193278	0.7204	ncbi_100142657
GO:1902099	regulation of metaphase/anaphase transition of cell cycle	1	6	0.193278	0.7204	ncbi_101104964
GO:1903076	regulation of protein localization to plasma membrane	1	6	0.193278	0.7204	ncbi_101122124
GO:1904375	regulation of protein localization to cell periphery	1	6	0.193278	0.7204	ncbi_101122124
GO:0030155	regulation of cell adhesion	13	282	0.194592	0.722574	ncbi_100170324;ncbi_101102544;ncbi_101104361;ncbi_101105607;ncbi_101108061;ncbi_101108643;ncbi_101114854;ncbi_101116580;ncbi_101118698;ncbi_101120842;ncbi_101121916;ncbi_101122744;ncbi_443058
GO:0022412	cellular process involved in reproduction in multicellular organism	5	88	0.197296	0.722574	ncbi_101105594;ncbi_101109426;ncbi_105611516;ncbi_106990093;ncbi_493773
GO:0050900	leukocyte migration	7	135	0.197605	0.722574	ncbi_101104361;ncbi_101105607;ncbi_101108953;ncbi_101111615;ncbi_101121825;ncbi_443058;ncbi_443139
GO:0055114	oxidation-reduction process	7	135	0.197605	0.722574	ncbi_101104361;ncbi_101104842;ncbi_101108285;ncbi_101108663;ncbi_101114927;ncbi_114112926;ncbi_114115357
GO:0034220	ion transmembrane transport	11	233	0.198348	0.722574	ncbi_100302554;ncbi_101102544;ncbi_101103912;ncbi_101105292;ncbi_101105542;ncbi_101108285;ncbi_101108953;ncbi_101116017;ncbi_101117561;ncbi_101122284;ncbi_443250
GO:0045596	negative regulation of cell differentiation	11	233	0.198348	0.722574	ncbi_101102299;ncbi_101103758;ncbi_101105814;ncbi_101105830;ncbi_101107819;ncbi_101108868;ncbi_101110149;ncbi_101114019;ncbi_101116444;ncbi_101120842;ncbi_493773
GO:0035150	regulation of tube size	3	44	0.200666	0.722574	ncbi_101121054;ncbi_443139;ncbi_493773
GO:0050880	regulation of blood vessel size	3	44	0.200666	0.722574	ncbi_101121054;ncbi_443139;ncbi_493773
GO:0060401	cytosolic calcium ion transport	3	44	0.200666	0.722574	ncbi_101105292;ncbi_101108643;ncbi_101108953
GO:0060402	calcium ion transport into cytosol	3	44	0.200666	0.722574	ncbi_101105292;ncbi_101108643;ncbi_101108953
GO:1901699	cellular response to nitrogen compound	3	44	0.200666	0.722574	ncbi_101108953;ncbi_101109275;ncbi_101110819
GO:0009987	cellular process	374	10438	0.201751	0.722574	ncbi_100034672;ncbi_100037674;ncbi_100037680;ncbi_100037686;ncbi_100125355;ncbi_100125618;ncbi_100125627;ncbi_100135692;ncbi_100142657;ncbi_100144758;ncbi_100145865;ncbi_100170324;ncbi_100192423;ncbi_100216432;ncbi_100217409;ncbi_100270789;ncbi_100302303;ncbi_100302305;ncbi_100302359;ncbi_100302554;ncbi_100305129;ncbi_100307039;ncbi_100307046;ncbi_100526798;ncbi_100642180;ncbi_100820755;ncbi_1011…
GO:0055001	muscle cell development	4	66	0.201867	0.722574	ncbi_100216432;ncbi_101102299;ncbi_101116618;ncbi_101122510
GO:0006812	cation transport	23	542	0.202402	0.722574	ncbi_100302554;ncbi_101103912;ncbi_101105292;ncbi_101105406;ncbi_101105542;ncbi_101105607;ncbi_101105966;ncbi_101108285;ncbi_101108643;ncbi_101108738;ncbi_101108953;ncbi_101113195;ncbi_101116017;ncbi_101116039;ncbi_101116106;ncbi_101117561;ncbi_101119019;ncbi_101120082;ncbi_101122572;ncbi_101122593;ncbi_101123269;ncbi_443250;ncbi_443451
GO:0071826	ribonucleoprotein complex subunit organization	5	89	0.2035	0.722574	ncbi_101104770;ncbi_101105144;ncbi_101106700;ncbi_101116434;ncbi_101120941
GO:0019637	organophosphate metabolic process	20	465	0.205449	0.722574	ncbi_100037674;ncbi_100125355;ncbi_100302303;ncbi_101103276;ncbi_101104842;ncbi_101105058;ncbi_101108059;ncbi_101108285;ncbi_101108953;ncbi_101110653;ncbi_101111472;ncbi_101111606;ncbi_101113030;ncbi_101114471;ncbi_101117779;ncbi_101119093;ncbi_101121951;ncbi_101121995;ncbi_105610140;ncbi_493773
GO:0002889	regulation of immunoglobulin mediated immune response	2	24	0.205873	0.722574	ncbi_101103648;ncbi_101108643
GO:0006040	amino sugar metabolic process	2	24	0.205873	0.722574	ncbi_101115079;ncbi_101120577
GO:0009132	nucleoside diphosphate metabolic process	2	24	0.205873	0.722574	ncbi_101114471;ncbi_101117779
GO:0014031	mesenchymal cell development	4	67	0.209209	0.722574	ncbi_101107819;ncbi_101108061;ncbi_101114019;ncbi_443242
GO:0048864	stem cell development	4	67	0.209209	0.722574	ncbi_101107819;ncbi_101108061;ncbi_101114019;ncbi_443242
GO:0008406	gonad development	5	90	0.20977	0.722574	ncbi_101107187;ncbi_101108921;ncbi_105611516;ncbi_106990093;ncbi_443371
GO:0031398	positive regulation of protein ubiquitination	3	45	0.209818	0.722574	ncbi_100216432;ncbi_101108368;ncbi_101113202
GO:0038034	signal transduction in absence of ligand	3	45	0.209818	0.722574	ncbi_101108511;ncbi_101119787;ncbi_443371
GO:1903322	positive regulation of protein modification by small protein conjugation or removal	3	45	0.209818	0.722574	ncbi_100216432;ncbi_101108368;ncbi_101113202
GO:0010959	regulation of metal ion transport	6	114	0.212524	0.722574	ncbi_101103912;ncbi_101105292;ncbi_101105542;ncbi_101108643;ncbi_101108953;ncbi_101117561
GO:0006874	cellular calcium ion homeostasis	7	138	0.21256	0.722574	ncbi_101105292;ncbi_101105406;ncbi_101105896;ncbi_101105966;ncbi_101108643;ncbi_101108953;ncbi_101120082
GO:0055074	calcium ion homeostasis	7	138	0.21256	0.722574	ncbi_101105292;ncbi_101105406;ncbi_101105896;ncbi_101105966;ncbi_101108643;ncbi_101108953;ncbi_101120082
GO:0044282	small molecule catabolic process	5	91	0.216101	0.722574	ncbi_101103175;ncbi_101105462;ncbi_101109822;ncbi_114113596;ncbi_114115357
GO:0051656	establishment of organelle localization	4	68	0.216626	0.722574	ncbi_101105594;ncbi_101107123;ncbi_101110149;ncbi_101112734
GO:2001020	regulation of response to DNA damage stimulus	4	68	0.216626	0.722574	ncbi_101106791;ncbi_101114492;ncbi_101114756;ncbi_101117560
GO:0009611	response to wounding	9	188	0.217188	0.722574	ncbi_100216432;ncbi_100820755;ncbi_101102299;ncbi_101104361;ncbi_101107819;ncbi_101108643;ncbi_101110596;ncbi_101115961;ncbi_101122284
GO:0006690	icosanoid metabolic process	2	25	0.218906	0.722574	ncbi_101105000;ncbi_101111472
GO:0007098	centrosome cycle	2	25	0.218906	0.722574	ncbi_101104783;ncbi_101108786
GO:0010883	regulation of lipid storage	2	25	0.218906	0.722574	ncbi_100125355;ncbi_101104395
GO:0032414	positive regulation of ion transmembrane transporter activity	2	25	0.218906	0.722574	ncbi_101105542;ncbi_101117561
GO:0032507	maintenance of protein location in cell	2	25	0.218906	0.722574	ncbi_101113202;ncbi_101121418
GO:0033119	negative regulation of RNA splicing	2	25	0.218906	0.722574	ncbi_101107187;ncbi_101117560
GO:0043271	negative regulation of ion transport	2	25	0.218906	0.722574	ncbi_101103912;ncbi_101105292
GO:0072676	lymphocyte migration	2	25	0.218906	0.722574	ncbi_101104361;ncbi_101105607
GO:1901568	fatty acid derivative metabolic process	2	25	0.218906	0.722574	ncbi_101105000;ncbi_101111472
GO:2001252	positive regulation of chromosome organization	3	46	0.21906	0.722574	ncbi_101104964;ncbi_101108516;ncbi_101123158
GO:0043603	cellular amide metabolic process	19	444	0.219179	0.722574	ncbi_100270789;ncbi_100305129;ncbi_100307039;ncbi_101103218;ncbi_101103783;ncbi_101104590;ncbi_101104783;ncbi_101105058;ncbi_101105643;ncbi_101106412;ncbi_101106700;ncbi_101108921;ncbi_101112420;ncbi_101113118;ncbi_101120073;ncbi_101121212;ncbi_101121718;ncbi_106990093;ncbi_114110581
GO:0032984	macromolecular complex disassembly	9	189	0.221553	0.722574	ncbi_100270789;ncbi_100305129;ncbi_100307039;ncbi_101103783;ncbi_101106700;ncbi_101110724;ncbi_101111237;ncbi_101112844;ncbi_101121718
GO:0000097	sulfur amino acid biosynthetic process	1	7	0.221653	0.722574	ncbi_101118487
GO:0000338	protein deneddylation	1	7	0.221653	0.722574	ncbi_101101995
GO:0002713	negative regulation of B cell mediated immunity	1	7	0.221653	0.722574	ncbi_101108643
GO:0002890	negative regulation of immunoglobulin mediated immune response	1	7	0.221653	0.722574	ncbi_101108643
GO:0006706	steroid catabolic process	1	7	0.221653	0.722574	ncbi_101116039
GO:0006893	Golgi to plasma membrane transport	1	7	0.221653	0.722574	ncbi_101122124
GO:0007099	centriole replication	1	7	0.221653	0.722574	ncbi_101104783
GO:0009209	pyrimidine ribonucleoside triphosphate biosynthetic process	1	7	0.221653	0.722574	ncbi_101103276
GO:0010896	regulation of triglyceride catabolic process	1	7	0.221653	0.722574	ncbi_100125355
GO:0016079	synaptic vesicle exocytosis	1	7	0.221653	0.722574	ncbi_101107123
GO:0016578	histone deubiquitination	1	7	0.221653	0.722574	ncbi_101114756
GO:0019433	triglyceride catabolic process	1	7	0.221653	0.722574	ncbi_100125355
GO:0032435	negative regulation of proteasomal ubiquitin-dependent protein catabolic process	1	7	0.221653	0.722574	ncbi_101109094
GO:0033047	regulation of mitotic sister chromatid segregation	1	7	0.221653	0.722574	ncbi_101104964
GO:0038179	neurotrophin signaling pathway	1	7	0.221653	0.722574	ncbi_101104538
GO:0042177	negative regulation of protein catabolic process	1	7	0.221653	0.722574	ncbi_101109094
GO:0042312	regulation of vasodilation	1	7	0.221653	0.722574	ncbi_493773
GO:0043001	Golgi to plasma membrane protein transport	1	7	0.221653	0.722574	ncbi_101122124
GO:0045161	neuronal ion channel clustering	1	7	0.221653	0.722574	ncbi_101105662
GO:0045683	negative regulation of epidermis development	1	7	0.221653	0.722574	ncbi_101107819
GO:0046461	neutral lipid catabolic process	1	7	0.221653	0.722574	ncbi_100125355
GO:0046464	acylglycerol catabolic process	1	7	0.221653	0.722574	ncbi_100125355
GO:0046470	phosphatidylcholine metabolic process	1	7	0.221653	0.722574	ncbi_101111606
GO:0046473	phosphatidic acid metabolic process	1	7	0.221653	0.722574	ncbi_100125355
GO:0048668	collateral sprouting	1	7	0.221653	0.722574	ncbi_101105830
GO:0048747	muscle fiber development	1	7	0.221653	0.722574	ncbi_101116618
GO:0050000	chromosome localization	1	7	0.221653	0.722574	ncbi_101105594
GO:0050994	regulation of lipid catabolic process	1	7	0.221653	0.722574	ncbi_100125355
GO:0070189	kynurenine metabolic process	1	7	0.221653	0.722574	ncbi_101119265
GO:0072528	pyrimidine-containing compound biosynthetic process	1	7	0.221653	0.722574	ncbi_101103276
GO:0090002	establishment of protein localization to plasma membrane	1	7	0.221653	0.722574	ncbi_101122124
GO:0098773	skin epidermis development	1	7	0.221653	0.722574	ncbi_101107819
GO:0099504	synaptic vesicle cycle	1	7	0.221653	0.722574	ncbi_101107123
GO:1901077	regulation of relaxation of muscle	1	7	0.221653	0.722574	ncbi_101108953
GO:1901799	negative regulation of proteasomal protein catabolic process	1	7	0.221653	0.722574	ncbi_101109094
GO:1903051	negative regulation of proteolysis involved in cellular protein catabolic process	1	7	0.221653	0.722574	ncbi_101109094
GO:1903363	negative regulation of cellular protein catabolic process	1	7	0.221653	0.722574	ncbi_101109094
GO:1903729	regulation of plasma membrane organization	1	7	0.221653	0.722574	ncbi_101122124
GO:1903522	regulation of blood circulation	6	116	0.223808	0.728487	ncbi_100145865;ncbi_101105542;ncbi_101108953;ncbi_101116618;ncbi_101122284;ncbi_493773
GO:0051130	positive regulation of cellular component organization	15	342	0.22429	0.728943	ncbi_100034672;ncbi_101104964;ncbi_101107195;ncbi_101107819;ncbi_101108061;ncbi_101108516;ncbi_101108646;ncbi_101114019;ncbi_101116106;ncbi_101117560;ncbi_101117561;ncbi_101120694;ncbi_101123158;ncbi_101123269;ncbi_114115318
GO:0090150	establishment of protein localization to membrane	10	215	0.225815	0.731315	ncbi_100270789;ncbi_101103783;ncbi_101105372;ncbi_101106700;ncbi_101116106;ncbi_101118855;ncbi_101118902;ncbi_101118904;ncbi_101121718;ncbi_101122124
GO:0072089	stem cell proliferation	3	47	0.228383	0.731315	ncbi_101102299;ncbi_101105814;ncbi_101114019
GO:0045137	development of primary sexual characteristics	5	93	0.228939	0.731315	ncbi_101107187;ncbi_101108921;ncbi_105611516;ncbi_106990093;ncbi_443371
GO:0006753	nucleoside phosphate metabolic process	13	292	0.229034	0.731315	ncbi_100037674;ncbi_101103276;ncbi_101104842;ncbi_101108285;ncbi_101108953;ncbi_101110653;ncbi_101113030;ncbi_101114471;ncbi_101117779;ncbi_101121951;ncbi_101121995;ncbi_105610140;ncbi_493773
GO:0070647	protein modification by small protein conjugation or removal	21	500	0.229287	0.731315	ncbi_100216432;ncbi_101101995;ncbi_101102887;ncbi_101103510;ncbi_101104613;ncbi_101105601;ncbi_101105795;ncbi_101106630;ncbi_101106841;ncbi_101107195;ncbi_101108368;ncbi_101109483;ncbi_101110581;ncbi_101112420;ncbi_101113202;ncbi_101114756;ncbi_101114854;ncbi_101115053;ncbi_101116444;ncbi_101119065;ncbi_101120842
GO:0006979	response to oxidative stress	6	117	0.229523	0.731315	ncbi_100135692;ncbi_100145865;ncbi_100216432;ncbi_100307046;ncbi_101104361;ncbi_101105782
GO:0007548	sex differentiation	6	117	0.229523	0.731315	ncbi_101107187;ncbi_101108516;ncbi_101108921;ncbi_105611516;ncbi_106990093;ncbi_443371
GO:0001776	leukocyte homeostasis	2	26	0.232006	0.731315	ncbi_101115712;ncbi_101123269
GO:0045185	maintenance of protein location	2	26	0.232006	0.731315	ncbi_101113202;ncbi_101121418
GO:0031589	cell-substrate adhesion	7	142	0.233121	0.731315	ncbi_101102544;ncbi_101104361;ncbi_101116580;ncbi_101118698;ncbi_101121916;ncbi_101122744;ncbi_443058
GO:0055086	nucleobase-containing small molecule metabolic process	14	320	0.237041	0.731315	ncbi_100037674;ncbi_101103276;ncbi_101104842;ncbi_101105064;ncbi_101108285;ncbi_101108953;ncbi_101110653;ncbi_101113030;ncbi_101114471;ncbi_101117779;ncbi_101121951;ncbi_101121995;ncbi_105610140;ncbi_493773
GO:0000077	DNA damage checkpoint	3	48	0.23778	0.731315	ncbi_100216432;ncbi_101114492;ncbi_101114756
GO:0019724	B cell mediated immunity	3	48	0.23778	0.731315	ncbi_101103648;ncbi_101108643;ncbi_101120258
GO:0043473	pigmentation	3	48	0.23778	0.731315	ncbi_101108896;ncbi_443139;ncbi_443371
GO:0090304	nucleic acid metabolic process	97	2578	0.239129	0.731315	ncbi_100144758;ncbi_100216432;ncbi_100217409;ncbi_100270789;ncbi_101101983;ncbi_101101995;ncbi_101102299;ncbi_101102517;ncbi_101102544;ncbi_101103214;ncbi_101103564;ncbi_101103648;ncbi_101103783;ncbi_101104590;ncbi_101104770;ncbi_101104778;ncbi_101104783;ncbi_101104790;ncbi_101104964;ncbi_101105144;ncbi_101105574;ncbi_101105782;ncbi_101105814;ncbi_101105830;ncbi_101105877;ncbi_101106700;ncbi_1011…
GO:0043009	chordate embryonic development	10	219	0.242606	0.731315	ncbi_101103218;ncbi_101103543;ncbi_101108516;ncbi_101114019;ncbi_101115712;ncbi_101118965;ncbi_101118973;ncbi_101120694;ncbi_101122284;ncbi_114115318
GO:0006461	protein complex assembly	25	611	0.242876	0.731315	ncbi_101102299;ncbi_101103758;ncbi_101104783;ncbi_101105177;ncbi_101105292;ncbi_101108646;ncbi_101108868;ncbi_101108953;ncbi_101109275;ncbi_101111134;ncbi_101114229;ncbi_101116367;ncbi_101118484;ncbi_101118487;ncbi_101118904;ncbi_101119975;ncbi_101121995;ncbi_101122284;ncbi_101122734;ncbi_105603814;ncbi_106990414;ncbi_114109686;ncbi_114109701;ncbi_114109702;ncbi_114114905
GO:0070271	protein complex biogenesis	25	611	0.242876	0.731315	ncbi_101102299;ncbi_101103758;ncbi_101104783;ncbi_101105177;ncbi_101105292;ncbi_101108646;ncbi_101108868;ncbi_101108953;ncbi_101109275;ncbi_101111134;ncbi_101114229;ncbi_101116367;ncbi_101118484;ncbi_101118487;ncbi_101118904;ncbi_101119975;ncbi_101121995;ncbi_101122284;ncbi_101122734;ncbi_105603814;ncbi_106990414;ncbi_114109686;ncbi_114109701;ncbi_114109702;ncbi_114114905
GO:0008015	blood circulation	9	194	0.243866	0.731315	ncbi_100145865;ncbi_101105542;ncbi_101108953;ncbi_101116618;ncbi_101117763;ncbi_101121054;ncbi_101122284;ncbi_443139;ncbi_493773
GO:0002204	somatic recombination of immunoglobulin genes involved in immune response	2	27	0.245152	0.731315	ncbi_101103648;ncbi_101120258
GO:0002208	somatic diversification of immunoglobulins involved in immune response	2	27	0.245152	0.731315	ncbi_101103648;ncbi_101120258
GO:0016202	regulation of striated muscle tissue development	2	27	0.245152	0.731315	ncbi_101102299;ncbi_101122284
GO:0019915	lipid storage	2	27	0.245152	0.731315	ncbi_100125355;ncbi_101104395
GO:0032411	positive regulation of transporter activity	2	27	0.245152	0.731315	ncbi_101105542;ncbi_101117561
GO:0072527	pyrimidine-containing compound metabolic process	2	27	0.245152	0.731315	ncbi_101103276;ncbi_101121951
GO:1901861	regulation of muscle tissue development	2	27	0.245152	0.731315	ncbi_101102299;ncbi_101122284
GO:0015992	proton transport	4	72	0.246957	0.731315	ncbi_101108285;ncbi_101108738;ncbi_101113195;ncbi_101122593
GO:0016053	organic acid biosynthetic process	4	72	0.246957	0.731315	ncbi_101106412;ncbi_101114229;ncbi_101118487;ncbi_101120073
GO:0046394	carboxylic acid biosynthetic process	4	72	0.246957	0.731315	ncbi_101106412;ncbi_101114229;ncbi_101118487;ncbi_101120073
GO:0006412	translation	15	349	0.247545	0.731315	ncbi_100270789;ncbi_100305129;ncbi_100307039;ncbi_101103218;ncbi_101103783;ncbi_101104590;ncbi_101104783;ncbi_101105643;ncbi_101106700;ncbi_101108921;ncbi_101112420;ncbi_101121212;ncbi_101121718;ncbi_106990093;ncbi_114110581
GO:0000060	protein import into nucleus, translocation	1	8	0.249031	0.731315	ncbi_100216432
GO:0000394	RNA splicing, via endonucleolytic cleavage and ligation	1	8	0.249031	0.731315	ncbi_101112630
GO:0001953	negative regulation of cell-matrix adhesion	1	8	0.249031	0.731315	ncbi_101104361
GO:0002251	organ or tissue specific immune response	1	8	0.249031	0.731315	ncbi_101106041
GO:0002707	negative regulation of lymphocyte mediated immunity	1	8	0.249031	0.731315	ncbi_101108643
GO:0006826	iron ion transport	1	8	0.249031	0.731315	ncbi_101116017
GO:0007029	endoplasmic reticulum organization	1	8	0.249031	0.731315	ncbi_101118855
GO:0009071	serine family amino acid catabolic process	1	8	0.249031	0.731315	ncbi_114113596
GO:0009208	pyrimidine ribonucleoside triphosphate metabolic process	1	8	0.249031	0.731315	ncbi_101103276
GO:0009226	nucleotide-sugar biosynthetic process	1	8	0.249031	0.731315	ncbi_101102764
GO:0009437	carnitine metabolic process	1	8	0.249031	0.731315	ncbi_114115357
GO:0010812	negative regulation of cell-substrate adhesion	1	8	0.249031	0.731315	ncbi_101104361
GO:0010880	regulation of release of sequestered calcium ion into cytosol by sarcoplasmic reticulum	1	8	0.249031	0.731315	ncbi_101105292
GO:0014808	release of sequestered calcium ion into cytosol by sarcoplasmic reticulum	1	8	0.249031	0.731315	ncbi_101105292
GO:0031050	dsRNA fragmentation	1	8	0.249031	0.731315	ncbi_101110819
GO:0031102	neuron projection regeneration	1	8	0.249031	0.731315	ncbi_101104361
GO:0033145	positive regulation of intracellular steroid hormone receptor signaling pathway	1	8	0.249031	0.731315	ncbi_101109483
GO:0033158	regulation of protein import into nucleus, translocation	1	8	0.249031	0.731315	ncbi_100216432
GO:0034103	regulation of tissue remodeling	1	8	0.249031	0.731315	ncbi_101122284
GO:0035265	organ growth	1	8	0.249031	0.731315	ncbi_101107819
GO:0042311	vasodilation	1	8	0.249031	0.731315	ncbi_493773
GO:0044319	wound healing, spreading of cells	1	8	0.249031	0.731315	ncbi_101107819
GO:0045830	positive regulation of isotype switching	1	8	0.249031	0.731315	ncbi_101103648
GO:0045911	positive regulation of DNA recombination	1	8	0.249031	0.731315	ncbi_101103648
GO:0046365	monosaccharide catabolic process	1	8	0.249031	0.731315	ncbi_101103175
GO:0046503	glycerolipid catabolic process	1	8	0.249031	0.731315	ncbi_100125355
GO:0046794	transport of virus	1	8	0.249031	0.731315	ncbi_101110149
GO:0050871	positive regulation of B cell activation	1	8	0.249031	0.731315	ncbi_101103648
GO:0051220	cytoplasmic sequestering of protein	1	8	0.249031	0.731315	ncbi_101121418
GO:0060306	regulation of membrane repolarization	1	8	0.249031	0.731315	ncbi_101122284
GO:0070296	sarcoplasmic reticulum calcium ion transport	1	8	0.249031	0.731315	ncbi_101105292
GO:0070918	production of small RNA involved in gene silencing by RNA	1	8	0.249031	0.731315	ncbi_101110819
GO:0071359	cellular response to dsRNA	1	8	0.249031	0.731315	ncbi_101110819
GO:0072215	regulation of metanephros development	1	8	0.249031	0.731315	ncbi_101119787
GO:0090504	epiboly	1	8	0.249031	0.731315	ncbi_101107819
GO:0090505	epiboly involved in wound healing	1	8	0.249031	0.731315	ncbi_101107819
GO:0097094	craniofacial suture morphogenesis	1	8	0.249031	0.731315	ncbi_101107819
GO:1903513	endoplasmic reticulum to cytosol transport	1	8	0.249031	0.731315	ncbi_101105292
GO:1903514	calcium ion transport from endoplasmic reticulum to cytosol	1	8	0.249031	0.731315	ncbi_101105292
GO:1904888	cranial skeletal system development	1	8	0.249031	0.731315	ncbi_101107819
GO:0042060	wound healing	5	97	0.255239	0.742424	ncbi_100820755;ncbi_101102299;ncbi_101107819;ncbi_101108643;ncbi_101122284
GO:0000398	mRNA splicing, via spliceosome	3	50	0.256759	0.742424	ncbi_101115669;ncbi_101116434;ncbi_101120819
GO:0007160	cell-matrix adhesion	3	50	0.256759	0.742424	ncbi_101102544;ncbi_101104361;ncbi_101122744
GO:0009119	ribonucleoside metabolic process	3	50	0.256759	0.742424	ncbi_101103276;ncbi_101108285;ncbi_101113030
GO:0007178	transmembrane receptor protein serine/threonine kinase signaling pathway	9	197	0.257615	0.742424	ncbi_101105830;ncbi_101107195;ncbi_101107819;ncbi_101111183;ncbi_101114019;ncbi_101118914;ncbi_101118965;ncbi_101120842;ncbi_443242
GO:0033554	cellular response to stress	29	724	0.257707	0.742424	ncbi_100216432;ncbi_101101995;ncbi_101103648;ncbi_101104361;ncbi_101104790;ncbi_101104964;ncbi_101105782;ncbi_101105877;ncbi_101106791;ncbi_101107195;ncbi_101108368;ncbi_101108516;ncbi_101108786;ncbi_101109275;ncbi_101111718;ncbi_101113108;ncbi_101113202;ncbi_101114418;ncbi_101114492;ncbi_101114756;ncbi_101114872;ncbi_101117560;ncbi_101118080;ncbi_101120073;ncbi_101120258;ncbi_101122327;ncbi_1011…
GO:0043043	peptide biosynthetic process	15	352	0.25779	0.742424	ncbi_100270789;ncbi_100305129;ncbi_100307039;ncbi_101103218;ncbi_101103783;ncbi_101104590;ncbi_101104783;ncbi_101105643;ncbi_101106700;ncbi_101108921;ncbi_101112420;ncbi_101121212;ncbi_101121718;ncbi_106990093;ncbi_114110581
GO:0002381	immunoglobulin production involved in immunoglobulin mediated immune response	2	28	0.258325	0.742424	ncbi_101103648;ncbi_101120258
GO:0002712	regulation of B cell mediated immunity	2	28	0.258325	0.742424	ncbi_101103648;ncbi_101108643
GO:0016445	somatic diversification of immunoglobulins	2	28	0.258325	0.742424	ncbi_101103648;ncbi_101120258
GO:0016447	somatic recombination of immunoglobulin gene segments	2	28	0.258325	0.742424	ncbi_101103648;ncbi_101120258
GO:0032006	regulation of TOR signaling	2	28	0.258325	0.742424	ncbi_101104613;ncbi_101122907
GO:0050931	pigment cell differentiation	2	28	0.258325	0.742424	ncbi_443139;ncbi_443371
GO:0061136	regulation of proteasomal protein catabolic process	2	28	0.258325	0.742424	ncbi_101102299;ncbi_101109094
GO:0070997	neuron death	2	28	0.258325	0.742424	ncbi_101122327;ncbi_114110581
GO:0030001	metal ion transport	17	405	0.259508	0.742424	ncbi_100302554;ncbi_101103912;ncbi_101105292;ncbi_101105406;ncbi_101105542;ncbi_101105607;ncbi_101105966;ncbi_101108643;ncbi_101108738;ncbi_101108953;ncbi_101116017;ncbi_101116039;ncbi_101117561;ncbi_101120082;ncbi_101122572;ncbi_101123269;ncbi_443451
GO:0007281	germ cell development	4	74	0.262458	0.742424	ncbi_101105594;ncbi_101109426;ncbi_105611516;ncbi_493773
GO:0046395	carboxylic acid catabolic process	4	74	0.262458	0.742424	ncbi_101105462;ncbi_101109822;ncbi_114113596;ncbi_114115357
GO:0048762	mesenchymal cell differentiation	4	74	0.262458	0.742424	ncbi_101107819;ncbi_101108061;ncbi_101114019;ncbi_443242
GO:0048545	response to steroid hormone	8	173	0.264119	0.742424	ncbi_101102517;ncbi_101107187;ncbi_101107819;ncbi_101109483;ncbi_101116039;ncbi_101122913;ncbi_101123269;ncbi_443235
GO:1901361	organic cyclic compound catabolic process	11	250	0.265296	0.742424	ncbi_100142657;ncbi_100270789;ncbi_101103783;ncbi_101105877;ncbi_101106700;ncbi_101110299;ncbi_101116039;ncbi_101117779;ncbi_101120258;ncbi_101121718;ncbi_101121951
GO:0001667	ameboidal-type cell migration	9	199	0.266918	0.742424	ncbi_100170324;ncbi_101105293;ncbi_101108061;ncbi_101109946;ncbi_101119787;ncbi_101120842;ncbi_106990134;ncbi_443139;ncbi_443371
GO:0030595	leukocyte chemotaxis	5	99	0.268658	0.742424	ncbi_101108953;ncbi_101111615;ncbi_101121825;ncbi_443058;ncbi_443139
GO:0008016	regulation of heart contraction	4	75	0.270278	0.742424	ncbi_100145865;ncbi_101108953;ncbi_101116618;ncbi_101122284
GO:0009308	amine metabolic process	4	75	0.270278	0.742424	ncbi_100192423;ncbi_101105058;ncbi_101107437;ncbi_101111606
GO:0044106	cellular amine metabolic process	4	75	0.270278	0.742424	ncbi_100192423;ncbi_101105058;ncbi_101107437;ncbi_101111606
GO:0006518	peptide metabolic process	16	382	0.270541	0.742424	ncbi_100270789;ncbi_100305129;ncbi_100307039;ncbi_101103218;ncbi_101103783;ncbi_101104590;ncbi_101104783;ncbi_101105643;ncbi_101106700;ncbi_101108921;ncbi_101112420;ncbi_101113118;ncbi_101121212;ncbi_101121718;ncbi_106990093;ncbi_114110581
GO:0002027	regulation of heart rate	2	29	0.271507	0.742424	ncbi_100145865;ncbi_101108953
GO:0002062	chondrocyte differentiation	2	29	0.271507	0.742424	ncbi_101120648;ncbi_493773
GO:0007498	mesoderm development	2	29	0.271507	0.742424	ncbi_101106700;ncbi_101108101
GO:0009144	purine nucleoside triphosphate metabolic process	2	29	0.271507	0.742424	ncbi_101108285;ncbi_101113030
GO:0009168	purine ribonucleoside monophosphate biosynthetic process	2	29	0.271507	0.742424	ncbi_101108285;ncbi_101113030
GO:0009205	purine ribonucleoside triphosphate metabolic process	2	29	0.271507	0.742424	ncbi_101108285;ncbi_101113030
GO:0031929	TOR signaling	2	29	0.271507	0.742424	ncbi_101104613;ncbi_101122907
GO:0043618	regulation of transcription from RNA polymerase II promoter in response to stress	2	29	0.271507	0.742424	ncbi_101107195;ncbi_105616454
GO:0043620	regulation of DNA-templated transcription in response to stress	2	29	0.271507	0.742424	ncbi_101107195;ncbi_105616454
GO:0046034	ATP metabolic process	2	29	0.271507	0.742424	ncbi_101108285;ncbi_101113030
GO:0044710	single-organism metabolic process	101	2714	0.27255	0.742424	ncbi_100037674;ncbi_100125355;ncbi_100135692;ncbi_100142657;ncbi_100192423;ncbi_100216432;ncbi_100302303;ncbi_100302359;ncbi_100307046;ncbi_101101995;ncbi_101102591;ncbi_101102657;ncbi_101102764;ncbi_101103175;ncbi_101103276;ncbi_101103543;ncbi_101103648;ncbi_101103775;ncbi_101104080;ncbi_101104361;ncbi_101104590;ncbi_101104790;ncbi_101104842;ncbi_101104964;ncbi_101105000;ncbi_101105058;ncbi_1011…
GO:0009719	response to endogenous stimulus	25	623	0.274162	0.742424	ncbi_100216432;ncbi_101102299;ncbi_101102517;ncbi_101104538;ncbi_101105292;ncbi_101105830;ncbi_101107187;ncbi_101107819;ncbi_101108510;ncbi_101108953;ncbi_101109275;ncbi_101109483;ncbi_101110299;ncbi_101111183;ncbi_101114019;ncbi_101114927;ncbi_101116039;ncbi_101122510;ncbi_101122907;ncbi_101122913;ncbi_101123269;ncbi_114112926;ncbi_443013;ncbi_443235;ncbi_443242
GO:0061564	axon development	5	100	0.275426	0.742424	ncbi_101104361;ncbi_101105830;ncbi_101112909;ncbi_101120842;ncbi_780482
GO:0006749	glutathione metabolic process	1	9	0.275449	0.742424	ncbi_101113118
GO:0007176	regulation of epidermal growth factor-activated receptor activity	1	9	0.275449	0.742424	ncbi_101105158
GO:0018195	peptidyl-arginine modification	1	9	0.275449	0.742424	ncbi_101108201
GO:0032508	DNA duplex unwinding	1	9	0.275449	0.742424	ncbi_101109275
GO:0034123	positive regulation of toll-like receptor signaling pathway	1	9	0.275449	0.742424	ncbi_101114854
GO:0035112	genitalia morphogenesis	1	9	0.275449	0.742424	ncbi_101108516
GO:0040001	establishment of mitotic spindle localization	1	9	0.275449	0.742424	ncbi_101110149
GO:0042069	regulation of catecholamine metabolic process	1	9	0.275449	0.742424	ncbi_101107437
GO:0042073	intraciliary transport	1	9	0.275449	0.742424	ncbi_101118902
GO:0042537	benzene-containing compound metabolic process	1	9	0.275449	0.742424	ncbi_101119265
GO:0042635	positive regulation of hair cycle	1	9	0.275449	0.742424	ncbi_101107819
GO:0050680	negative regulation of epithelial cell proliferation	1	9	0.275449	0.742424	ncbi_101111144
GO:0050771	negative regulation of axonogenesis	1	9	0.275449	0.742424	ncbi_101105830
GO:0061097	regulation of protein tyrosine kinase activity	1	9	0.275449	0.742424	ncbi_101105158
GO:0070897	DNA-templated transcriptional preinitiation complex assembly	1	9	0.275449	0.742424	ncbi_101102299
GO:0070972	protein localization to endoplasmic reticulum	1	9	0.275449	0.742424	ncbi_101121418
GO:0086009	membrane repolarization	1	9	0.275449	0.742424	ncbi_101122284
GO:0098534	centriole assembly	1	9	0.275449	0.742424	ncbi_101104783
GO:0098840	protein transport along microtubule	1	9	0.275449	0.742424	ncbi_101118902
GO:1901021	positive regulation of calcium ion transmembrane transporter activity	1	9	0.275449	0.742424	ncbi_101105542
GO:1902806	regulation of cell cycle G1/S phase transition	1	9	0.275449	0.742424	ncbi_101108061
GO:1904427	positive regulation of calcium ion transmembrane transport	1	9	0.275449	0.742424	ncbi_101105542
GO:1990267	response to transition metal nanoparticle	1	9	0.275449	0.742424	ncbi_101117691
GO:2000045	regulation of G1/S transition of mitotic cell cycle	1	9	0.275449	0.742424	ncbi_101108061
GO:2000242	negative regulation of reproductive process	1	9	0.275449	0.742424	ncbi_493773
GO:0031324	negative regulation of cellular metabolic process	24	597	0.276474	0.744246	ncbi_100034672;ncbi_101104361;ncbi_101104783;ncbi_101105814;ncbi_101107187;ncbi_101107819;ncbi_101108643;ncbi_101108786;ncbi_101108953;ncbi_101109094;ncbi_101109187;ncbi_101109472;ncbi_101110581;ncbi_101111287;ncbi_101112289;ncbi_101114492;ncbi_101114854;ncbi_101116039;ncbi_101117560;ncbi_101118902;ncbi_101121825;ncbi_105611516;ncbi_114114905;ncbi_443139
GO:0002221	pattern recognition receptor signaling pathway	4	76	0.278138	0.744961	ncbi_100216432;ncbi_101107195;ncbi_101111615;ncbi_101114854
GO:0016054	organic acid catabolic process	4	76	0.278138	0.744961	ncbi_101105462;ncbi_101109822;ncbi_114113596;ncbi_114115357
GO:0032412	regulation of ion transmembrane transporter activity	4	76	0.278138	0.744961	ncbi_101105292;ncbi_101105542;ncbi_101108953;ncbi_101117561
GO:2000021	regulation of ion homeostasis	4	76	0.278138	0.744961	ncbi_101105292;ncbi_101108643;ncbi_101108953;ncbi_101122284
GO:0044763	single-organism cellular process	286	7955	0.280219	0.749595	ncbi_100037674;ncbi_100037680;ncbi_100037686;ncbi_100125355;ncbi_100125618;ncbi_100125627;ncbi_100135692;ncbi_100144758;ncbi_100145865;ncbi_100170324;ncbi_100192423;ncbi_100216432;ncbi_100270789;ncbi_100302303;ncbi_100302305;ncbi_100302359;ncbi_100302554;ncbi_100305129;ncbi_100307039;ncbi_100307046;ncbi_100526798;ncbi_100642180;ncbi_100820755;ncbi_101101995;ncbi_101102299;ncbi_101102517;ncbi_1011…
GO:0009127	purine nucleoside monophosphate biosynthetic process	2	30	0.28468	0.756781	ncbi_101108285;ncbi_101113030
GO:0022900	electron transport chain	2	30	0.28468	0.756781	ncbi_101108285;ncbi_101108663
GO:0050854	regulation of antigen receptor-mediated signaling pathway	2	30	0.28468	0.756781	ncbi_101105574;ncbi_101108643
GO:0051651	maintenance of location in cell	2	30	0.28468	0.756781	ncbi_101113202;ncbi_101121418
GO:1901019	regulation of calcium ion transmembrane transporter activity	2	30	0.28468	0.756781	ncbi_101105542;ncbi_101108953
GO:0042157	lipoprotein metabolic process	3	53	0.285577	0.757529	ncbi_101104361;ncbi_101105607;ncbi_101121148
GO:0022898	regulation of transmembrane transporter activity	4	77	0.286034	0.757529	ncbi_101105292;ncbi_101105542;ncbi_101108953;ncbi_101117561
GO:0048638	regulation of developmental growth	4	77	0.286034	0.757529	ncbi_100142657;ncbi_101102299;ncbi_101105830;ncbi_101108516
GO:0009792	embryo development ending in birth or egg hatching	10	229	0.286383	0.757529	ncbi_101103218;ncbi_101103543;ncbi_101108516;ncbi_101114019;ncbi_101115712;ncbi_101118965;ncbi_101118973;ncbi_101120694;ncbi_101122284;ncbi_114115318
GO:0006091	generation of precursor metabolites and energy	6	127	0.288904	0.760193	ncbi_101108285;ncbi_101108663;ncbi_101114927;ncbi_101120458;ncbi_114112926;ncbi_114115357
GO:0035108	limb morphogenesis	5	102	0.289063	0.760193	ncbi_101105814;ncbi_101107819;ncbi_101108516;ncbi_101114019;ncbi_101122284
GO:0060173	limb development	5	102	0.289063	0.760193	ncbi_101105814;ncbi_101107819;ncbi_101108516;ncbi_101114019;ncbi_101122284
GO:0090407	organophosphate biosynthetic process	9	204	0.290601	0.760193	ncbi_100037674;ncbi_100302303;ncbi_101103276;ncbi_101108285;ncbi_101110653;ncbi_101113030;ncbi_101119093;ncbi_105610140;ncbi_493773
GO:0034613	cellular protein localization	27	684	0.292864	0.760193	ncbi_100037686;ncbi_100216432;ncbi_100270789;ncbi_100307039;ncbi_101103783;ncbi_101104361;ncbi_101104538;ncbi_101105372;ncbi_101105782;ncbi_101106700;ncbi_101106952;ncbi_101108313;ncbi_101108454;ncbi_101108646;ncbi_101110149;ncbi_101113202;ncbi_101114019;ncbi_101114418;ncbi_101116106;ncbi_101118855;ncbi_101118902;ncbi_101118904;ncbi_101121418;ncbi_101121718;ncbi_101122124;ncbi_101123158;ncbi_4432…
GO:0010605	negative regulation of macromolecule metabolic process	23	576	0.292959	0.760193	ncbi_101104361;ncbi_101104783;ncbi_101107187;ncbi_101107819;ncbi_101108643;ncbi_101108786;ncbi_101108953;ncbi_101109094;ncbi_101109187;ncbi_101109472;ncbi_101110819;ncbi_101111287;ncbi_101114854;ncbi_101117560;ncbi_101118484;ncbi_101121825;ncbi_105603814;ncbi_105611516;ncbi_106990414;ncbi_114109686;ncbi_114109701;ncbi_114109702;ncbi_493773
GO:0016571	histone methylation	4	78	0.293962	0.760193	ncbi_101103543;ncbi_101103648;ncbi_101120917;ncbi_101123158
GO:0060047	heart contraction	4	78	0.293962	0.760193	ncbi_100145865;ncbi_101108953;ncbi_101116618;ncbi_101122284
GO:0007204	positive regulation of cytosolic calcium ion concentration	3	54	0.295247	0.760193	ncbi_101105292;ncbi_101108643;ncbi_101108953
GO:0043270	positive regulation of ion transport	3	54	0.295247	0.760193	ncbi_101102544;ncbi_101105542;ncbi_101117561
GO:0010033	response to organic substance	44	1149	0.295548	0.760193	ncbi_100037674;ncbi_100037686;ncbi_100216432;ncbi_100217409;ncbi_100302359;ncbi_101102299;ncbi_101102517;ncbi_101104538;ncbi_101104590;ncbi_101104613;ncbi_101105292;ncbi_101105830;ncbi_101107187;ncbi_101107819;ncbi_101108510;ncbi_101108953;ncbi_101109275;ncbi_101109483;ncbi_101110214;ncbi_101110299;ncbi_101110819;ncbi_101111183;ncbi_101111615;ncbi_101114019;ncbi_101114854;ncbi_101114872;ncbi_1011…
GO:0006164	purine nucleotide biosynthetic process	5	103	0.295927	0.760193	ncbi_101108285;ncbi_101110653;ncbi_101113030;ncbi_105610140;ncbi_493773
GO:0008213	protein alkylation	5	103	0.295927	0.760193	ncbi_101103543;ncbi_101103648;ncbi_101110724;ncbi_101120917;ncbi_101123158
GO:0009152	purine ribonucleotide biosynthetic process	5	103	0.295927	0.760193	ncbi_101108285;ncbi_101110653;ncbi_101113030;ncbi_105610140;ncbi_493773
GO:0010467	gene expression	116	3151	0.296747	0.760193	ncbi_100144758;ncbi_100216432;ncbi_100217409;ncbi_100270789;ncbi_100305129;ncbi_100307039;ncbi_100527962;ncbi_101101983;ncbi_101101995;ncbi_101102299;ncbi_101102517;ncbi_101102544;ncbi_101102822;ncbi_101103214;ncbi_101103218;ncbi_101103543;ncbi_101103648;ncbi_101103783;ncbi_101104538;ncbi_101104590;ncbi_101104770;ncbi_101104778;ncbi_101104783;ncbi_101105144;ncbi_101105574;ncbi_101105643;ncbi_1011…
GO:0006029	proteoglycan metabolic process	2	31	0.29783	0.760193	ncbi_101110034;ncbi_101115079
GO:0032526	response to retinoic acid	2	31	0.29783	0.760193	ncbi_101119787;ncbi_101122744
GO:0051641	cellular localization	51	1343	0.298417	0.760193	ncbi_100037686;ncbi_100216432;ncbi_100270789;ncbi_100307039;ncbi_101101995;ncbi_101103783;ncbi_101104361;ncbi_101104466;ncbi_101104538;ncbi_101105292;ncbi_101105372;ncbi_101105406;ncbi_101105594;ncbi_101105782;ncbi_101106700;ncbi_101106952;ncbi_101107123;ncbi_101108061;ncbi_101108101;ncbi_101108285;ncbi_101108313;ncbi_101108454;ncbi_101108643;ncbi_101108646;ncbi_101108896;ncbi_101108953;ncbi_1011…
GO:1902582	single-organism intracellular transport	25	632	0.298589	0.760193	ncbi_100216432;ncbi_100270789;ncbi_101103783;ncbi_101104361;ncbi_101104538;ncbi_101105292;ncbi_101105406;ncbi_101105782;ncbi_101106700;ncbi_101106952;ncbi_101107123;ncbi_101108285;ncbi_101108454;ncbi_101108643;ncbi_101108953;ncbi_101111237;ncbi_101111983;ncbi_101114529;ncbi_101115405;ncbi_101117811;ncbi_101118902;ncbi_101118904;ncbi_101121718;ncbi_101122124;ncbi_443242
GO:0043269	regulation of ion transport	8	180	0.299775	0.760193	ncbi_101102544;ncbi_101103912;ncbi_101105292;ncbi_101105542;ncbi_101108643;ncbi_101108953;ncbi_101117561;ncbi_101122284
GO:0001656	metanephros development	1	10	0.30094	0.760193	ncbi_101119787
GO:0003299	muscle hypertrophy in response to stress	1	10	0.30094	0.760193	ncbi_101111840
GO:0006560	proline metabolic process	1	10	0.30094	0.760193	ncbi_101114229
GO:0006684	sphingomyelin metabolic process	1	10	0.30094	0.760193	ncbi_101105058
GO:0006775	fat-soluble vitamin metabolic process	1	10	0.30094	0.760193	ncbi_101116039
GO:0010737	protein kinase A signaling	1	10	0.30094	0.760193	ncbi_101108953
GO:0010869	regulation of receptor biosynthetic process	1	10	0.30094	0.760193	ncbi_101117560
GO:0031572	G2 DNA damage checkpoint	1	10	0.30094	0.760193	ncbi_100216432
GO:0032400	melanosome localization	1	10	0.30094	0.760193	ncbi_101108896
GO:0046131	pyrimidine ribonucleoside metabolic process	1	10	0.30094	0.760193	ncbi_101103276
GO:0048640	negative regulation of developmental growth	1	10	0.30094	0.760193	ncbi_101105830
GO:0052646	alditol phosphate metabolic process	1	10	0.30094	0.760193	ncbi_101108059
GO:0060563	neuroepithelial cell differentiation	1	10	0.30094	0.760193	ncbi_443371
GO:0061640	cytoskeleton-dependent cytokinesis	1	10	0.30094	0.760193	ncbi_101112734
GO:0071868	cellular response to monoamine stimulus	1	10	0.30094	0.760193	ncbi_101108953
GO:0071870	cellular response to catecholamine stimulus	1	10	0.30094	0.760193	ncbi_101108953
GO:0072659	protein localization to plasma membrane	1	10	0.30094	0.760193	ncbi_101122124
GO:1990778	protein localization to cell periphery	1	10	0.30094	0.760193	ncbi_101122124
GO:0002218	activation of innate immune response	5	104	0.302819	0.762223	ncbi_100216432;ncbi_101107195;ncbi_101108368;ncbi_101111615;ncbi_101114854
GO:0002758	innate immune response-activating signal transduction	5	104	0.302819	0.762223	ncbi_100216432;ncbi_101107195;ncbi_101108368;ncbi_101111615;ncbi_101114854
GO:0060326	cell chemotaxis	5	104	0.302819	0.762223	ncbi_101108953;ncbi_101111615;ncbi_101121825;ncbi_443058;ncbi_443139
GO:0070727	cellular macromolecule localization	27	688	0.30345	0.762223	ncbi_100037686;ncbi_100216432;ncbi_100270789;ncbi_100307039;ncbi_101103783;ncbi_101104361;ncbi_101104538;ncbi_101105372;ncbi_101105782;ncbi_101106700;ncbi_101106952;ncbi_101108313;ncbi_101108454;ncbi_101108646;ncbi_101110149;ncbi_101113202;ncbi_101114019;ncbi_101114418;ncbi_101116106;ncbi_101118855;ncbi_101118902;ncbi_101118904;ncbi_101121418;ncbi_101121718;ncbi_101122124;ncbi_101123158;ncbi_4432…
GO:0022613	ribonucleoprotein complex biogenesis	7	155	0.303845	0.762223	ncbi_101103564;ncbi_101104770;ncbi_101105144;ncbi_101106700;ncbi_101116434;ncbi_101120941;ncbi_101122807
GO:0006275	regulation of DNA replication	3	55	0.304936	0.762223	ncbi_100216432;ncbi_101105877;ncbi_443371
GO:0006576	cellular biogenic amine metabolic process	3	55	0.304936	0.762223	ncbi_100192423;ncbi_101105058;ncbi_101111606
GO:0030510	regulation of BMP signaling pathway	3	55	0.304936	0.762223	ncbi_101105830;ncbi_101107819;ncbi_101114019
GO:0042692	muscle cell differentiation	8	181	0.304961	0.762223	ncbi_100216432;ncbi_101102299;ncbi_101104538;ncbi_101114019;ncbi_101116618;ncbi_101122510;ncbi_101123618;ncbi_443139
GO:0051146	striated muscle cell differentiation	5	105	0.309735	0.768166	ncbi_100216432;ncbi_101102299;ncbi_101104538;ncbi_101116618;ncbi_101122510
GO:0033993	response to lipid	12	287	0.310299	0.768166	ncbi_101102517;ncbi_101107187;ncbi_101107819;ncbi_101108953;ncbi_101109483;ncbi_101116039;ncbi_101119787;ncbi_101122744;ncbi_101122913;ncbi_101123269;ncbi_443013;ncbi_443235
GO:0044260	cellular macromolecule metabolic process	174	4795	0.31079	0.768166	ncbi_100037686;ncbi_100144758;ncbi_100216432;ncbi_100217409;ncbi_100270789;ncbi_100305129;ncbi_100307039;ncbi_101101983;ncbi_101101995;ncbi_101102299;ncbi_101102517;ncbi_101102544;ncbi_101102622;ncbi_101102764;ncbi_101102822;ncbi_101102887;ncbi_101103214;ncbi_101103218;ncbi_101103510;ncbi_101103543;ncbi_101103564;ncbi_101103648;ncbi_101103783;ncbi_101104590;ncbi_101104613;ncbi_101104770;ncbi_1011…
GO:0008654	phospholipid biosynthetic process	2	32	0.310942	0.768166	ncbi_100302303;ncbi_101119093
GO:0031032	actomyosin structure organization	2	32	0.310942	0.768166	ncbi_100145865;ncbi_101105292
GO:0048066	developmental pigmentation	2	32	0.310942	0.768166	ncbi_443139;ncbi_443371
GO:0048634	regulation of muscle organ development	2	32	0.310942	0.768166	ncbi_101102299;ncbi_101122284
GO:0051351	positive regulation of ligase activity	2	32	0.310942	0.768166	ncbi_100216432;ncbi_101108368
GO:0051443	positive regulation of ubiquitin-protein transferase activity	2	32	0.310942	0.768166	ncbi_100216432;ncbi_101108368
GO:0097192	extrinsic apoptotic signaling pathway in absence of ligand	2	32	0.310942	0.768166	ncbi_101108511;ncbi_101119787
GO:0008217	regulation of blood pressure	3	56	0.314638	0.769116	ncbi_100145865;ncbi_101108953;ncbi_101117763
GO:0008630	intrinsic apoptotic signaling pathway in response to DNA damage	3	56	0.314638	0.769116	ncbi_101113202;ncbi_101114492;ncbi_101117560
GO:0009123	nucleoside monophosphate metabolic process	3	56	0.314638	0.769116	ncbi_100037674;ncbi_101108285;ncbi_101113030
GO:0030509	BMP signaling pathway	3	56	0.314638	0.769116	ncbi_101105830;ncbi_101107819;ncbi_101114019
GO:0071772	response to BMP	3	56	0.314638	0.769116	ncbi_101105830;ncbi_101107819;ncbi_101114019
GO:0071773	cellular response to BMP stimulus	3	56	0.314638	0.769116	ncbi_101105830;ncbi_101107819;ncbi_101114019
GO:0009259	ribonucleotide metabolic process	7	157	0.315124	0.769116	ncbi_101103276;ncbi_101108285;ncbi_101108953;ncbi_101110653;ncbi_101113030;ncbi_105610140;ncbi_493773
GO:0072522	purine-containing compound biosynthetic process	5	106	0.316672	0.769116	ncbi_101108285;ncbi_101110653;ncbi_101113030;ncbi_105610140;ncbi_493773
GO:0006575	cellular modified amino acid metabolic process	4	81	0.317899	0.769116	ncbi_101108059;ncbi_101113118;ncbi_101119265;ncbi_114116642
GO:0042180	cellular ketone metabolic process	4	81	0.317899	0.769116	ncbi_101108368;ncbi_101111134;ncbi_101119265;ncbi_114115357
GO:0045786	negative regulation of cell cycle	4	81	0.317899	0.769116	ncbi_101108061;ncbi_101120694;ncbi_114115318;ncbi_493773
GO:0009894	regulation of catabolic process	12	289	0.318603	0.769116	ncbi_100125355;ncbi_100192423;ncbi_101102299;ncbi_101104770;ncbi_101105601;ncbi_101108368;ncbi_101108646;ncbi_101109094;ncbi_101109951;ncbi_101113634;ncbi_101114492;ncbi_101122284
GO:0000018	regulation of DNA recombination	2	33	0.324001	0.769116	ncbi_101103648;ncbi_101109275
GO:0008637	apoptotic mitochondrial changes	2	33	0.324001	0.769116	ncbi_101108646;ncbi_101118902
GO:0009156	ribonucleoside monophosphate biosynthetic process	2	33	0.324001	0.769116	ncbi_101108285;ncbi_101113030
GO:0043901	negative regulation of multi-organism process	2	33	0.324001	0.769116	ncbi_100034672;ncbi_493773
GO:0045926	negative regulation of growth	2	33	0.324001	0.769116	ncbi_101105830;ncbi_101120842
GO:0051216	cartilage development	2	33	0.324001	0.769116	ncbi_101120648;ncbi_493773
GO:0051340	regulation of ligase activity	2	33	0.324001	0.769116	ncbi_100216432;ncbi_101108368
GO:1901292	nucleoside phosphate catabolic process	2	33	0.324001	0.769116	ncbi_101117779;ncbi_101121951
GO:1902229	regulation of intrinsic apoptotic signaling pathway in response to DNA damage	2	33	0.324001	0.769116	ncbi_101114492;ncbi_101117560
GO:0065008	regulation of biological quality	59	1578	0.324383	0.769116	ncbi_100034672;ncbi_100037686;ncbi_100125355;ncbi_100125618;ncbi_100135692;ncbi_100145865;ncbi_100302554;ncbi_100820755;ncbi_101102299;ncbi_101103912;ncbi_101104182;ncbi_101104395;ncbi_101105292;ncbi_101105406;ncbi_101105462;ncbi_101105574;ncbi_101105830;ncbi_101105896;ncbi_101105966;ncbi_101107059;ncbi_101107123;ncbi_101108643;ncbi_101108738;ncbi_101108953;ncbi_101109405;ncbi_101109972;ncbi_1011…
GO:0051093	negative regulation of developmental process	11	264	0.325234	0.769116	ncbi_101102299;ncbi_101103758;ncbi_101105814;ncbi_101105830;ncbi_101107819;ncbi_101108868;ncbi_101110149;ncbi_101114019;ncbi_101116444;ncbi_101120842;ncbi_493773
GO:0003230	cardiac atrium development	1	11	0.325535	0.769116	ncbi_101103648
GO:0003254	regulation of membrane depolarization	1	11	0.325535	0.769116	ncbi_101122284
GO:0006067	ethanol metabolic process	1	11	0.325535	0.769116	ncbi_101122865
GO:0006448	regulation of translational elongation	1	11	0.325535	0.769116	ncbi_100307039
GO:0006635	fatty acid beta-oxidation	1	11	0.325535	0.769116	ncbi_114115357
GO:0008543	fibroblast growth factor receptor signaling pathway	1	11	0.325535	0.769116	ncbi_101108510
GO:0014072	response to isoquinoline alkaloid	1	11	0.325535	0.769116	ncbi_101110299
GO:0031365	N-terminal protein amino acid modification	1	11	0.325535	0.769116	ncbi_101106920
GO:0032800	receptor biosynthetic process	1	11	0.325535	0.769116	ncbi_101117560
GO:0034694	response to prostaglandin	1	11	0.325535	0.769116	ncbi_443013
GO:0043954	cellular component maintenance	1	11	0.325535	0.769116	ncbi_101117672
GO:0051145	smooth muscle cell differentiation	1	11	0.325535	0.769116	ncbi_443139
GO:0051298	centrosome duplication	1	11	0.325535	0.769116	ncbi_101104783
GO:0071867	response to monoamine	1	11	0.325535	0.769116	ncbi_101108953
GO:0071869	response to catecholamine	1	11	0.325535	0.769116	ncbi_101108953
GO:0006260	DNA replication	4	82	0.325916	0.769116	ncbi_100216432;ncbi_101105877;ncbi_101122327;ncbi_443371
GO:0007162	negative regulation of cell adhesion	4	82	0.325916	0.769116	ncbi_101104361;ncbi_101108061;ncbi_101114854;ncbi_101120842
GO:0006417	regulation of translation	7	159	0.326478	0.769116	ncbi_100307039;ncbi_101103218;ncbi_101104590;ncbi_101104783;ncbi_101112420;ncbi_101121718;ncbi_114110581
GO:0019693	ribose phosphate metabolic process	7	159	0.326478	0.769116	ncbi_101103276;ncbi_101108285;ncbi_101108953;ncbi_101110653;ncbi_101113030;ncbi_105610140;ncbi_493773
GO:0016482	cytoplasmic transport	15	372	0.329621	0.77481	ncbi_100216432;ncbi_100307039;ncbi_101104361;ncbi_101105292;ncbi_101106952;ncbi_101108101;ncbi_101108643;ncbi_101108953;ncbi_101111983;ncbi_101117811;ncbi_101120819;ncbi_101122124;ncbi_101122249;ncbi_101123034;ncbi_443242
GO:0098602	single organism cell adhesion	15	372	0.329621	0.77481	ncbi_100170324;ncbi_100527962;ncbi_101103276;ncbi_101105372;ncbi_101105607;ncbi_101105662;ncbi_101108061;ncbi_101108643;ncbi_101112031;ncbi_101114854;ncbi_101116618;ncbi_101118914;ncbi_101119787;ncbi_101122302;ncbi_101123269
GO:0072657	protein localization to membrane	10	239	0.332164	0.779927	ncbi_100270789;ncbi_101103783;ncbi_101105372;ncbi_101106700;ncbi_101116106;ncbi_101118855;ncbi_101118902;ncbi_101118904;ncbi_101121718;ncbi_101122124
GO:0048738	cardiac muscle tissue development	3	58	0.334055	0.781424	ncbi_100145865;ncbi_100216432;ncbi_101122510
GO:0003013	circulatory system process	9	213	0.334476	0.781424	ncbi_100145865;ncbi_101105542;ncbi_101108953;ncbi_101116618;ncbi_101117763;ncbi_101121054;ncbi_101122284;ncbi_443139;ncbi_493773
GO:0006308	DNA catabolic process	2	34	0.336996	0.781424	ncbi_101105877;ncbi_101120258
GO:0008361	regulation of cell size	2	34	0.336996	0.781424	ncbi_101105830;ncbi_101119787
GO:0030336	negative regulation of cell migration	2	34	0.336996	0.781424	ncbi_101108061;ncbi_101121825
GO:0051271	negative regulation of cellular component movement	2	34	0.336996	0.781424	ncbi_101108061;ncbi_101121825
GO:0051438	regulation of ubiquitin-protein transferase activity	2	34	0.336996	0.781424	ncbi_100216432;ncbi_101108368
GO:0071417	cellular response to organonitrogen compound	2	34	0.336996	0.781424	ncbi_101108953;ncbi_101109275
GO:2000146	negative regulation of cell motility	2	34	0.336996	0.781424	ncbi_101108061;ncbi_101121825
GO:0003007	heart morphogenesis	5	109	0.337592	0.781424	ncbi_100145865;ncbi_101103648;ncbi_101107819;ncbi_101114019;ncbi_101122284
GO:0048608	reproductive structure development	6	135	0.338481	0.781424	ncbi_101107187;ncbi_101108516;ncbi_101108921;ncbi_105611516;ncbi_106990093;ncbi_443371
GO:0051640	organelle localization	6	135	0.338481	0.781424	ncbi_101105594;ncbi_101107123;ncbi_101108896;ncbi_101110149;ncbi_101112734;ncbi_101120842
GO:0061458	reproductive system development	6	135	0.338481	0.781424	ncbi_101107187;ncbi_101108516;ncbi_101108921;ncbi_105611516;ncbi_106990093;ncbi_443371
GO:0031329	regulation of cellular catabolic process	9	214	0.339427	0.781424	ncbi_100125355;ncbi_101102299;ncbi_101104770;ncbi_101105601;ncbi_101108368;ncbi_101108646;ncbi_101109094;ncbi_101109951;ncbi_101114492
GO:0032446	protein modification by small protein conjugation	18	456	0.340133	0.781424	ncbi_100216432;ncbi_101102887;ncbi_101103510;ncbi_101104613;ncbi_101105601;ncbi_101105795;ncbi_101106630;ncbi_101106841;ncbi_101107195;ncbi_101108368;ncbi_101109483;ncbi_101110581;ncbi_101112420;ncbi_101113202;ncbi_101114854;ncbi_101115053;ncbi_101116444;ncbi_101120842
GO:0050878	regulation of body fluid levels	10	241	0.341496	0.781424	ncbi_100820755;ncbi_101105574;ncbi_101108643;ncbi_101115814;ncbi_101118484;ncbi_105603814;ncbi_106990414;ncbi_114109686;ncbi_114109701;ncbi_114109702
GO:0006644	phospholipid metabolic process	7	162	0.343624	0.781424	ncbi_100125355;ncbi_100302303;ncbi_101105058;ncbi_101108059;ncbi_101111472;ncbi_101111606;ncbi_101119093
GO:0001666	response to hypoxia	3	59	0.343758	0.781424	ncbi_101107195;ncbi_101108061;ncbi_105616454
GO:0036293	response to decreased oxygen levels	3	59	0.343758	0.781424	ncbi_101107195;ncbi_101108061;ncbi_105616454
GO:0070482	response to oxygen levels	3	59	0.343758	0.781424	ncbi_101107195;ncbi_101108061;ncbi_105616454
GO:0040012	regulation of locomotion	15	376	0.344569	0.781424	ncbi_100034672;ncbi_101105607;ncbi_101105795;ncbi_101108061;ncbi_101108953;ncbi_101110888;ncbi_101111615;ncbi_101112008;ncbi_101115939;ncbi_101115961;ncbi_101117858;ncbi_101119787;ncbi_101120842;ncbi_101121825;ncbi_105607154
GO:0001501	skeletal system development	6	136	0.344755	0.781424	ncbi_101103648;ncbi_101105814;ncbi_101107819;ncbi_101108516;ncbi_101120648;ncbi_493773
GO:0008219	cell death	42	1117	0.345285	0.781424	ncbi_100037680;ncbi_100216432;ncbi_100307039;ncbi_100307046;ncbi_101101995;ncbi_101102299;ncbi_101104538;ncbi_101104764;ncbi_101104783;ncbi_101105574;ncbi_101105814;ncbi_101107195;ncbi_101107437;ncbi_101107819;ncbi_101108061;ncbi_101108368;ncbi_101108511;ncbi_101108646;ncbi_101109094;ncbi_101109726;ncbi_101111615;ncbi_101111718;ncbi_101113202;ncbi_101114019;ncbi_101114492;ncbi_101114872;ncbi_1011…
GO:0040008	regulation of growth	13	323	0.348404	0.781424	ncbi_100142657;ncbi_101102299;ncbi_101105830;ncbi_101108516;ncbi_101111138;ncbi_101111144;ncbi_101114019;ncbi_101114927;ncbi_101116039;ncbi_101117691;ncbi_101120842;ncbi_101123158;ncbi_493773
GO:0001990	regulation of systemic arterial blood pressure by hormone	1	12	0.349267	0.781424	ncbi_101117763
GO:0002686	negative regulation of leukocyte migration	1	12	0.349267	0.781424	ncbi_101121825
GO:0002891	positive regulation of immunoglobulin mediated immune response	1	12	0.349267	0.781424	ncbi_101103648
GO:0006213	pyrimidine nucleoside metabolic process	1	12	0.349267	0.781424	ncbi_101103276
GO:0006536	glutamate metabolic process	1	12	0.349267	0.781424	ncbi_101106412
GO:0006544	glycine metabolic process	1	12	0.349267	0.781424	ncbi_114113596
GO:0010977	negative regulation of neuron projection development	1	12	0.349267	0.781424	ncbi_101105830
GO:0019321	pentose metabolic process	1	12	0.349267	0.781424	ncbi_101103175
GO:0021952	central nervous system projection neuron axonogenesis	1	12	0.349267	0.781424	ncbi_101112909
GO:0032434	regulation of proteasomal ubiquitin-dependent protein catabolic process	1	12	0.349267	0.781424	ncbi_101109094
GO:0034308	primary alcohol metabolic process	1	12	0.349267	0.781424	ncbi_101122865
GO:0035637	multicellular organismal signaling	1	12	0.349267	0.781424	ncbi_101116618
GO:0042417	dopamine metabolic process	1	12	0.349267	0.781424	ncbi_101107437
GO:0044003	modification by symbiont of host morphology or physiology	1	12	0.349267	0.781424	ncbi_100034672
GO:0061337	cardiac conduction	1	12	0.349267	0.781424	ncbi_101116618
GO:0086065	cell communication involved in cardiac conduction	1	12	0.349267	0.781424	ncbi_101116618
GO:1901654	response to ketone	1	12	0.349267	0.781424	ncbi_443013
GO:0051234	establishment of localization	102	2795	0.349878	0.781424	ncbi_100034672;ncbi_100037686;ncbi_100125627;ncbi_100147786;ncbi_100216432;ncbi_100270789;ncbi_100302303;ncbi_100302305;ncbi_100302554;ncbi_100307039;ncbi_100820755;ncbi_101101995;ncbi_101102544;ncbi_101103758;ncbi_101103783;ncbi_101103912;ncbi_101104361;ncbi_101104466;ncbi_101104538;ncbi_101104743;ncbi_101105292;ncbi_101105372;ncbi_101105406;ncbi_101105416;ncbi_101105542;ncbi_101105594;ncbi_1011…
GO:0006584	catecholamine metabolic process	2	35	0.349915	0.781424	ncbi_101105601;ncbi_101107437
GO:0046434	organophosphate catabolic process	2	35	0.349915	0.781424	ncbi_101117779;ncbi_101121951
GO:0048565	digestive tract development	2	35	0.349915	0.781424	ncbi_101108516;ncbi_443139
GO:0055123	digestive system development	2	35	0.349915	0.781424	ncbi_101108516;ncbi_443139
GO:0038127	ERBB signaling pathway	4	85	0.350028	0.781424	ncbi_100216432;ncbi_100642180;ncbi_101105158;ncbi_101120648
GO:0032409	regulation of transporter activity	4	86	0.358074	0.796342	ncbi_101105292;ncbi_101105542;ncbi_101108953;ncbi_101117561
GO:0046907	intracellular transport	32	846	0.358453	0.796342	ncbi_100037686;ncbi_100216432;ncbi_100270789;ncbi_100307039;ncbi_101103783;ncbi_101104361;ncbi_101104538;ncbi_101105292;ncbi_101105406;ncbi_101105782;ncbi_101106700;ncbi_101106952;ncbi_101107123;ncbi_101108101;ncbi_101108285;ncbi_101108454;ncbi_101108643;ncbi_101108953;ncbi_101110149;ncbi_101111237;ncbi_101111983;ncbi_101114529;ncbi_101115405;ncbi_101117811;ncbi_101118902;ncbi_101118904;ncbi_1011…
GO:0035107	appendage morphogenesis	5	112	0.358618	0.796342	ncbi_101105814;ncbi_101107819;ncbi_101108516;ncbi_101114019;ncbi_101122284
GO:0006875	cellular metal ion homeostasis	10	245	0.360289	0.796342	ncbi_101103912;ncbi_101105292;ncbi_101105406;ncbi_101105896;ncbi_101105966;ncbi_101107059;ncbi_101108643;ncbi_101108953;ncbi_101120082;ncbi_443451
GO:0006959	humoral immune response	2	36	0.362747	0.796342	ncbi_101120258;ncbi_101121825
GO:0007051	spindle organization	2	36	0.362747	0.796342	ncbi_101118973;ncbi_101121749
GO:0033143	regulation of intracellular steroid hormone receptor signaling pathway	2	36	0.362747	0.796342	ncbi_101102517;ncbi_101109483
GO:0051261	protein depolymerization	2	36	0.362747	0.796342	ncbi_101111237;ncbi_101112844
GO:0060411	cardiac septum morphogenesis	2	36	0.362747	0.796342	ncbi_101103648;ncbi_101107819
GO:0003018	vascular process in circulatory system	3	61	0.363121	0.796342	ncbi_101121054;ncbi_443139;ncbi_493773
GO:0009116	nucleoside metabolic process	3	61	0.363121	0.796342	ncbi_101103276;ncbi_101108285;ncbi_101113030
GO:0010506	regulation of autophagy	3	61	0.363121	0.796342	ncbi_101104770;ncbi_101108646;ncbi_101109951
GO:0061448	connective tissue development	3	61	0.363121	0.796342	ncbi_101105830;ncbi_101120648;ncbi_493773
GO:0019439	aromatic compound catabolic process	10	246	0.36501	0.796342	ncbi_100142657;ncbi_100270789;ncbi_101103783;ncbi_101105877;ncbi_101106700;ncbi_101110299;ncbi_101117779;ncbi_101120258;ncbi_101121718;ncbi_101121951
GO:0090287	regulation of cellular response to growth factor stimulus	5	113	0.365639	0.796342	ncbi_101105830;ncbi_101107819;ncbi_101111183;ncbi_101114019;ncbi_443242
GO:0003015	heart process	4	87	0.366118	0.796342	ncbi_100145865;ncbi_101108953;ncbi_101116618;ncbi_101122284
GO:0006399	tRNA metabolic process	4	87	0.366118	0.796342	ncbi_101104590;ncbi_101112630;ncbi_101119880;ncbi_101121212
GO:0071363	cellular response to growth factor stimulus	8	193	0.368413	0.796342	ncbi_101104538;ncbi_101105830;ncbi_101107819;ncbi_101108510;ncbi_101111183;ncbi_101114019;ncbi_101118965;ncbi_443242
GO:0009620	response to fungus	1	13	0.372166	0.796342	ncbi_100034672
GO:0010742	macrophage derived foam cell differentiation	1	13	0.372166	0.796342	ncbi_101105574
GO:0010743	regulation of macrophage derived foam cell differentiation	1	13	0.372166	0.796342	ncbi_101105574
GO:0010894	negative regulation of steroid biosynthetic process	1	13	0.372166	0.796342	ncbi_101116039
GO:0010951	negative regulation of endopeptidase activity	1	13	0.372166	0.796342	ncbi_105611516
GO:0010984	regulation of lipoprotein particle clearance	1	13	0.372166	0.796342	ncbi_101117560
GO:0014821	phasic smooth muscle contraction	1	13	0.372166	0.796342	ncbi_443139
GO:0014910	regulation of smooth muscle cell migration	1	13	0.372166	0.796342	ncbi_101108953
GO:0019395	fatty acid oxidation	1	13	0.372166	0.796342	ncbi_114115357
GO:0031047	gene silencing by RNA	1	13	0.372166	0.796342	ncbi_101110819
GO:0034440	lipid oxidation	1	13	0.372166	0.796342	ncbi_114115357
GO:0042634	regulation of hair cycle	1	13	0.372166	0.796342	ncbi_101107819
GO:0045191	regulation of isotype switching	1	13	0.372166	0.796342	ncbi_101103648
GO:0048521	negative regulation of behavior	1	13	0.372166	0.796342	ncbi_101121825
GO:0048639	positive regulation of developmental growth	1	13	0.372166	0.796342	ncbi_101102299
GO:0050922	negative regulation of chemotaxis	1	13	0.372166	0.796342	ncbi_101121825
GO:0051055	negative regulation of lipid biosynthetic process	1	13	0.372166	0.796342	ncbi_101116039
GO:0051384	response to glucocorticoid	1	13	0.372166	0.796342	ncbi_101123269
GO:0051875	pigment granule localization	1	13	0.372166	0.796342	ncbi_101108896
GO:0097300	programmed necrotic cell death	1	13	0.372166	0.796342	ncbi_101108646
GO:0016265	death	42	1129	0.372297	0.796342	ncbi_100037680;ncbi_100216432;ncbi_100307039;ncbi_100307046;ncbi_101101995;ncbi_101102299;ncbi_101104538;ncbi_101104764;ncbi_101104783;ncbi_101105574;ncbi_101105814;ncbi_101107195;ncbi_101107437;ncbi_101107819;ncbi_101108061;ncbi_101108368;ncbi_101108511;ncbi_101108646;ncbi_101109094;ncbi_101109726;ncbi_101111615;ncbi_101111718;ncbi_101113202;ncbi_101114019;ncbi_101114492;ncbi_101114872;ncbi_1011…
GO:0045089	positive regulation of innate immune response	5	114	0.372663	0.796342	ncbi_100216432;ncbi_101107195;ncbi_101108368;ncbi_101111615;ncbi_101114854
GO:0016042	lipid catabolic process	3	62	0.372772	0.796342	ncbi_100125355;ncbi_101116039;ncbi_114115357
GO:0048193	Golgi vesicle transport	3	62	0.372772	0.796342	ncbi_101111237;ncbi_101115405;ncbi_101122124
GO:1901657	glycosyl compound metabolic process	3	62	0.372772	0.796342	ncbi_101103276;ncbi_101108285;ncbi_101113030
GO:0030100	regulation of endocytosis	4	88	0.374157	0.796547	ncbi_100034672;ncbi_101111237;ncbi_101115961;ncbi_101117560
GO:0042113	B cell activation	4	88	0.374157	0.796547	ncbi_101103276;ncbi_101103648;ncbi_101108643;ncbi_101114854
GO:0003279	cardiac septum development	2	37	0.375483	0.796547	ncbi_101103648;ncbi_101107819
GO:0006023	aminoglycan biosynthetic process	2	37	0.375483	0.796547	ncbi_101115079;ncbi_101116370
GO:0010771	negative regulation of cell morphogenesis involved in differentiation	2	37	0.375483	0.796547	ncbi_101105830;ncbi_101120842
GO:0032642	regulation of chemokine production	2	37	0.375483	0.796547	ncbi_101104361;ncbi_101121825
GO:0045685	regulation of glial cell differentiation	2	37	0.375483	0.796547	ncbi_100216432;ncbi_101105814
GO:0060627	regulation of vesicle-mediated transport	6	141	0.376257	0.797395	ncbi_100034672;ncbi_101109405;ncbi_101111237;ncbi_101115961;ncbi_101117560;ncbi_101122124
GO:0006811	ion transport	31	826	0.378423	0.80119	ncbi_100302554;ncbi_100820755;ncbi_101102544;ncbi_101103912;ncbi_101105292;ncbi_101105406;ncbi_101105416;ncbi_101105542;ncbi_101105607;ncbi_101105966;ncbi_101106625;ncbi_101107059;ncbi_101108285;ncbi_101108643;ncbi_101108738;ncbi_101108953;ncbi_101111472;ncbi_101113195;ncbi_101114529;ncbi_101116017;ncbi_101116039;ncbi_101116106;ncbi_101117561;ncbi_101119019;ncbi_101120082;ncbi_101122284;ncbi_1011…
GO:1902580	single-organism cellular localization	17	440	0.379492	0.802272	ncbi_100216432;ncbi_100270789;ncbi_101103783;ncbi_101104361;ncbi_101105372;ncbi_101106700;ncbi_101106952;ncbi_101107123;ncbi_101110149;ncbi_101112734;ncbi_101116106;ncbi_101118855;ncbi_101118902;ncbi_101118904;ncbi_101121718;ncbi_101122124;ncbi_443242
GO:0045088	regulation of innate immune response	5	115	0.379687	0.802272	ncbi_100216432;ncbi_101107195;ncbi_101108368;ncbi_101111615;ncbi_101114854
GO:0048863	stem cell differentiation	4	89	0.382188	0.80596	ncbi_101107819;ncbi_101108061;ncbi_101114019;ncbi_443242
GO:0060485	mesenchyme development	4	89	0.382188	0.80596	ncbi_101107819;ncbi_101108061;ncbi_101114019;ncbi_443242
GO:0002562	somatic diversification of immune receptors via germline recombination within a single locus	2	38	0.388113	0.81028	ncbi_101103648;ncbi_101120258
GO:0009712	catechol-containing compound metabolic process	2	38	0.388113	0.81028	ncbi_101105601;ncbi_101107437
GO:0010717	regulation of epithelial to mesenchymal transition	2	38	0.388113	0.81028	ncbi_101108061;ncbi_443242
GO:0016444	somatic cell DNA recombination	2	38	0.388113	0.81028	ncbi_101103648;ncbi_101120258
GO:0045446	endothelial cell differentiation	2	38	0.388113	0.81028	ncbi_101108953;ncbi_101118965
GO:0034248	regulation of cellular amide metabolic process	7	170	0.389771	0.81028	ncbi_100307039;ncbi_101103218;ncbi_101104590;ncbi_101104783;ncbi_101112420;ncbi_101121718;ncbi_114110581
GO:0072358	cardiovascular system development	14	361	0.391867	0.81028	ncbi_100145865;ncbi_100216432;ncbi_101103648;ncbi_101107819;ncbi_101108061;ncbi_101111287;ncbi_101114019;ncbi_101118965;ncbi_101120842;ncbi_101121054;ncbi_101121825;ncbi_101122284;ncbi_101122510;ncbi_114115357
GO:0072359	circulatory system development	14	361	0.391867	0.81028	ncbi_100145865;ncbi_100216432;ncbi_101103648;ncbi_101107819;ncbi_101108061;ncbi_101111287;ncbi_101114019;ncbi_101118965;ncbi_101120842;ncbi_101121054;ncbi_101121825;ncbi_101122284;ncbi_101122510;ncbi_114115357
GO:0007126	meiotic nuclear division	3	64	0.391982	0.81028	ncbi_101107819;ncbi_101109275;ncbi_101114019
GO:0010565	regulation of cellular ketone metabolic process	3	64	0.391982	0.81028	ncbi_101108368;ncbi_101111134;ncbi_114115357
GO:0018958	phenol-containing compound metabolic process	3	64	0.391982	0.81028	ncbi_100142657;ncbi_101105601;ncbi_101107437
GO:0032102	negative regulation of response to external stimulus	3	64	0.391982	0.81028	ncbi_101102544;ncbi_101120755;ncbi_101121825
GO:0002011	morphogenesis of an epithelial sheet	1	14	0.394261	0.81028	ncbi_101107819
GO:0002820	negative regulation of adaptive immune response	1	14	0.394261	0.81028	ncbi_101108643
GO:0002823	negative regulation of adaptive immune response based on somatic recombination of immune receptors built from immunoglobulin superfamily domains	1	14	0.394261	0.81028	ncbi_101108643
GO:0002861	regulation of inflammatory response to antigenic stimulus	1	14	0.394261	0.81028	ncbi_101110596
GO:0003333	amino acid transmembrane transport	1	14	0.394261	0.81028	ncbi_443250
GO:0006400	tRNA modification	1	14	0.394261	0.81028	ncbi_101121212
GO:0006577	amino-acid betaine metabolic process	1	14	0.394261	0.81028	ncbi_114115357
GO:0032786	positive regulation of DNA-templated transcription, elongation	1	14	0.394261	0.81028	ncbi_105616454
GO:0033275	actin-myosin filament sliding	1	14	0.394261	0.81028	ncbi_101117499
GO:0035411	catenin import into nucleus	1	14	0.394261	0.81028	ncbi_443242
GO:0035412	regulation of catenin import into nucleus	1	14	0.394261	0.81028	ncbi_443242
GO:0042133	neurotransmitter metabolic process	1	14	0.394261	0.81028	ncbi_101105462
GO:0045939	negative regulation of steroid metabolic process	1	14	0.394261	0.81028	ncbi_101116039
GO:0060004	reflex	1	14	0.394261	0.81028	ncbi_101122284
GO:0002253	activation of immune response	9	225	0.394498	0.81028	ncbi_100216432;ncbi_101105574;ncbi_101107195;ncbi_101108368;ncbi_101108643;ncbi_101108953;ncbi_101111615;ncbi_101114854;ncbi_101121825
GO:0000082	G1/S transition of mitotic cell cycle	2	39	0.400629	0.81298	ncbi_101108061;ncbi_101108643
GO:0006354	DNA-templated transcription, elongation	2	39	0.400629	0.81298	ncbi_101101983;ncbi_105616454
GO:0006997	nucleus organization	2	39	0.400629	0.81298	ncbi_100216432;ncbi_101108101
GO:0009167	purine ribonucleoside monophosphate metabolic process	2	39	0.400629	0.81298	ncbi_101108285;ncbi_101113030
GO:0035264	multicellular organism growth	2	39	0.400629	0.81298	ncbi_100142657;ncbi_101108516
GO:0040014	regulation of multicellular organism growth	2	39	0.400629	0.81298	ncbi_100142657;ncbi_101108516
GO:0044843	cell cycle G1/S phase transition	2	39	0.400629	0.81298	ncbi_101108061;ncbi_101108643
GO:0045807	positive regulation of endocytosis	2	39	0.400629	0.81298	ncbi_100034672;ncbi_101117560
GO:0060191	regulation of lipase activity	2	39	0.400629	0.81298	ncbi_100125355;ncbi_101104538
GO:0097193	intrinsic apoptotic signaling pathway	5	118	0.400736	0.81298	ncbi_101108646;ncbi_101111718;ncbi_101113202;ncbi_101114492;ncbi_101117560
GO:0030855	epithelial cell differentiation	11	281	0.401285	0.81298	ncbi_100526798;ncbi_101102299;ncbi_101105177;ncbi_101105574;ncbi_101107819;ncbi_101108953;ncbi_101116039;ncbi_101118914;ncbi_101118965;ncbi_101123269;ncbi_443371
GO:1901293	nucleoside phosphate biosynthetic process	7	172	0.401347	0.81298	ncbi_100037674;ncbi_101103276;ncbi_101108285;ncbi_101110653;ncbi_101113030;ncbi_105610140;ncbi_493773
GO:1903649	regulation of cytoplasmic transport	7	172	0.401347	0.81298	ncbi_100216432;ncbi_101104361;ncbi_101105292;ncbi_101108643;ncbi_101108953;ncbi_101122124;ncbi_443242
GO:0006941	striated muscle contraction	3	65	0.401533	0.81298	ncbi_100145865;ncbi_101105292;ncbi_101108953
GO:0030177	positive regulation of Wnt signaling pathway	3	65	0.401533	0.81298	ncbi_101102299;ncbi_101108368;ncbi_443242
GO:1902578	single-organism localization	72	1984	0.402932	0.81504	ncbi_100216432;ncbi_100270789;ncbi_100302554;ncbi_100820755;ncbi_101101995;ncbi_101102544;ncbi_101103758;ncbi_101103783;ncbi_101103912;ncbi_101104361;ncbi_101104466;ncbi_101104538;ncbi_101104743;ncbi_101105292;ncbi_101105372;ncbi_101105406;ncbi_101105416;ncbi_101105542;ncbi_101105607;ncbi_101105782;ncbi_101105966;ncbi_101106625;ncbi_101106700;ncbi_101106952;ncbi_101107059;ncbi_101107123;ncbi_1011…
GO:0032386	regulation of intracellular transport	9	227	0.404578	0.817592	ncbi_100216432;ncbi_101104361;ncbi_101105292;ncbi_101105782;ncbi_101108643;ncbi_101108953;ncbi_101118902;ncbi_101122124;ncbi_443242
GO:0006479	protein methylation	4	92	0.4062	0.819317	ncbi_101103543;ncbi_101103648;ncbi_101120917;ncbi_101123158
GO:1901565	organonitrogen compound catabolic process	4	92	0.4062	0.819317	ncbi_101105462;ncbi_101109822;ncbi_101121951;ncbi_114113596
GO:0002768	immune response-regulating cell surface receptor signaling pathway	7	173	0.407134	0.820092	ncbi_100216432;ncbi_100642180;ncbi_101105574;ncbi_101107195;ncbi_101108368;ncbi_101108643;ncbi_101108953
GO:0006790	sulfur compound metabolic process	5	119	0.407738	0.820092	ncbi_101110034;ncbi_101111134;ncbi_101113118;ncbi_101114416;ncbi_101118487
GO:0044283	small molecule biosynthetic process	5	119	0.407738	0.820092	ncbi_101106412;ncbi_101114229;ncbi_101116039;ncbi_101118487;ncbi_101120073
GO:0002764	immune response-regulating signaling pathway	9	228	0.409619	0.821146	ncbi_100216432;ncbi_100642180;ncbi_101105574;ncbi_101107195;ncbi_101108368;ncbi_101108643;ncbi_101108953;ncbi_101111615;ncbi_101114854
GO:0016477	cell migration	24	643	0.410596	0.821146	ncbi_100170324;ncbi_101104361;ncbi_101105293;ncbi_101105607;ncbi_101107819;ncbi_101108061;ncbi_101108953;ncbi_101109946;ncbi_101111615;ncbi_101115939;ncbi_101115961;ncbi_101116618;ncbi_101117858;ncbi_101119787;ncbi_101120842;ncbi_101121825;ncbi_101122284;ncbi_101122734;ncbi_105607154;ncbi_106990134;ncbi_443058;ncbi_443139;ncbi_443371;ncbi_780482
GO:0002220	innate immune response activating cell surface receptor signaling pathway	2	40	0.413023	0.821146	ncbi_101107195;ncbi_101108368
GO:0009126	purine nucleoside monophosphate metabolic process	2	40	0.413023	0.821146	ncbi_101108285;ncbi_101113030
GO:0046128	purine ribonucleoside metabolic process	2	40	0.413023	0.821146	ncbi_101108285;ncbi_101113030
GO:0019538	protein metabolic process	122	3401	0.41364	0.821146	ncbi_100037686;ncbi_100125355;ncbi_100170324;ncbi_100216432;ncbi_100270789;ncbi_100305129;ncbi_100307039;ncbi_101101995;ncbi_101102299;ncbi_101102544;ncbi_101102622;ncbi_101102764;ncbi_101102887;ncbi_101103218;ncbi_101103510;ncbi_101103543;ncbi_101103648;ncbi_101103758;ncbi_101103783;ncbi_101103861;ncbi_101104361;ncbi_101104590;ncbi_101104613;ncbi_101104783;ncbi_101105158;ncbi_101105177;ncbi_1011…
GO:1901700	response to oxygen-containing compound	16	422	0.414416	0.821146	ncbi_100135692;ncbi_100145865;ncbi_100216432;ncbi_101102299;ncbi_101104538;ncbi_101107819;ncbi_101108953;ncbi_101114927;ncbi_101117691;ncbi_101119787;ncbi_101122744;ncbi_101122907;ncbi_114112926;ncbi_443013;ncbi_443235;ncbi_493773
GO:0007269	neurotransmitter secretion	1	15	0.41558	0.821146	ncbi_101107123
GO:0009267	cellular response to starvation	1	15	0.41558	0.821146	ncbi_101120073
GO:0010623	developmental programmed cell death	1	15	0.41558	0.821146	ncbi_101108511
GO:0014904	myotube cell development	1	15	0.41558	0.821146	ncbi_101102299
GO:0032413	negative regulation of ion transmembrane transporter activity	1	15	0.41558	0.821146	ncbi_101105292
GO:0045806	negative regulation of endocytosis	1	15	0.41558	0.821146	ncbi_101115961
GO:0050663	cytokine secretion	1	15	0.41558	0.821146	ncbi_101104466
GO:0051148	negative regulation of muscle cell differentiation	1	15	0.41558	0.821146	ncbi_101114019
GO:0090183	regulation of kidney development	1	15	0.41558	0.821146	ncbi_101119787
GO:0090207	regulation of triglyceride metabolic process	1	15	0.41558	0.821146	ncbi_100125355
GO:0099531	presynaptic process involved in synaptic transmission	1	15	0.41558	0.821146	ncbi_101107123
GO:1904064	positive regulation of cation transmembrane transport	1	15	0.41558	0.821146	ncbi_101105542
GO:0002757	immune response-activating signal transduction	8	203	0.422113	0.823217	ncbi_100216432;ncbi_101105574;ncbi_101107195;ncbi_101108368;ncbi_101108643;ncbi_101108953;ncbi_101111615;ncbi_101114854
GO:0010822	positive regulation of mitochondrion organization	2	41	0.425289	0.823217	ncbi_101107195;ncbi_101108646
GO:0031058	positive regulation of histone modification	2	41	0.425289	0.823217	ncbi_101108516;ncbi_101123158
GO:0031330	negative regulation of cellular catabolic process	2	41	0.425289	0.823217	ncbi_101109094;ncbi_101114492
GO:0031960	response to corticosteroid	2	41	0.425289	0.823217	ncbi_101107187;ncbi_101123269
GO:0032392	DNA geometric change	2	41	0.425289	0.823217	ncbi_101105877;ncbi_101109275
GO:0034968	histone lysine methylation	2	41	0.425289	0.823217	ncbi_101103543;ncbi_101103648
GO:0051208	sequestering of calcium ion	2	41	0.425289	0.823217	ncbi_101105292;ncbi_101108953
GO:0051282	regulation of sequestering of calcium ion	2	41	0.425289	0.823217	ncbi_101105292;ncbi_101108953
GO:0051283	negative regulation of sequestering of calcium ion	2	41	0.425289	0.823217	ncbi_101105292;ncbi_101108953
GO:1903310	positive regulation of chromatin modification	2	41	0.425289	0.823217	ncbi_101108516;ncbi_101123158
GO:2000736	regulation of stem cell differentiation	2	41	0.425289	0.823217	ncbi_101108061;ncbi_443242
GO:1903827	regulation of cellular protein localization	6	149	0.426711	0.823217	ncbi_100216432;ncbi_101104361;ncbi_101105782;ncbi_101118902;ncbi_101122124;ncbi_443242
GO:0009895	negative regulation of catabolic process	3	68	0.429911	0.823217	ncbi_101109094;ncbi_101113634;ncbi_101114492
GO:0035239	tube morphogenesis	8	205	0.432845	0.823217	ncbi_101103543;ncbi_101105814;ncbi_101106925;ncbi_101107819;ncbi_101108516;ncbi_101119787;ncbi_101122284;ncbi_780482
GO:0018193	peptidyl-amino acid modification	11	288	0.43298	0.823217	ncbi_100307039;ncbi_101103543;ncbi_101103648;ncbi_101105158;ncbi_101108201;ncbi_101108264;ncbi_101113202;ncbi_101118487;ncbi_101119247;ncbi_101121148;ncbi_114110581
GO:0003006	developmental process involved in reproduction	12	316	0.434108	0.823217	ncbi_101105594;ncbi_101107187;ncbi_101108516;ncbi_101108921;ncbi_101109426;ncbi_101111287;ncbi_101111469;ncbi_101116039;ncbi_105611516;ncbi_106990093;ncbi_443371;ncbi_493773
GO:0010035	response to inorganic substance	5	123	0.435619	0.823217	ncbi_100125618;ncbi_100216432;ncbi_101105789;ncbi_101109275;ncbi_101117691
GO:0045664	regulation of neuron differentiation	5	123	0.435619	0.823217	ncbi_101105830;ncbi_101112420;ncbi_101119787;ncbi_101122744;ncbi_443139
GO:0000086	G2/M transition of mitotic cell cycle	1	16	0.43615	0.823217	ncbi_101102299
GO:0001570	vasculogenesis	1	16	0.43615	0.823217	ncbi_101118965
GO:0001844	protein insertion into mitochondrial membrane involved in apoptotic signaling pathway	1	16	0.43615	0.823217	ncbi_101118902
GO:0002437	inflammatory response to antigenic stimulus	1	16	0.43615	0.823217	ncbi_101110596
GO:0002714	positive regulation of B cell mediated immunity	1	16	0.43615	0.823217	ncbi_101103648
GO:0006892	post-Golgi vesicle-mediated transport	1	16	0.43615	0.823217	ncbi_101122124
GO:0007052	mitotic spindle organization	1	16	0.43615	0.823217	ncbi_101118973
GO:0010389	regulation of G2/M transition of mitotic cell cycle	1	16	0.43615	0.823217	ncbi_101102299
GO:0016197	endosomal transport	1	16	0.43615	0.823217	ncbi_101104538
GO:0030166	proteoglycan biosynthetic process	1	16	0.43615	0.823217	ncbi_101115079
GO:0030857	negative regulation of epithelial cell differentiation	1	16	0.43615	0.823217	ncbi_101107819
GO:0031532	actin cytoskeleton reorganization	1	16	0.43615	0.823217	ncbi_780510
GO:0032410	negative regulation of transporter activity	1	16	0.43615	0.823217	ncbi_101105292
GO:0042594	response to starvation	1	16	0.43615	0.823217	ncbi_101120073
GO:0042787	protein ubiquitination involved in ubiquitin-dependent protein catabolic process	1	16	0.43615	0.823217	ncbi_101120842
GO:0044344	cellular response to fibroblast growth factor stimulus	1	16	0.43615	0.823217	ncbi_101108510
GO:0044839	cell cycle G2/M phase transition	1	16	0.43615	0.823217	ncbi_101102299
GO:0045190	isotype switching	1	16	0.43615	0.823217	ncbi_101103648
GO:0048525	negative regulation of viral process	1	16	0.43615	0.823217	ncbi_100034672
GO:0051204	protein insertion into mitochondrial membrane	1	16	0.43615	0.823217	ncbi_101118902
GO:0070585	protein localization to mitochondrion	1	16	0.43615	0.823217	ncbi_101118902
GO:0071156	regulation of cell cycle arrest	1	16	0.43615	0.823217	ncbi_101108061
GO:0071774	response to fibroblast growth factor	1	16	0.43615	0.823217	ncbi_101108510
GO:0072655	establishment of protein localization to mitochondrion	1	16	0.43615	0.823217	ncbi_101118902
GO:0097345	mitochondrial outer membrane permeabilization	1	16	0.43615	0.823217	ncbi_101118902
GO:1900739	regulation of protein insertion into mitochondrial membrane involved in apoptotic signaling pathway	1	16	0.43615	0.823217	ncbi_101118902
GO:1901028	regulation of mitochondrial outer membrane permeabilization involved in apoptotic signaling pathway	1	16	0.43615	0.823217	ncbi_101118902
GO:1901992	positive regulation of mitotic cell cycle phase transition	1	16	0.43615	0.823217	ncbi_101123269
GO:1902749	regulation of cell cycle G2/M phase transition	1	16	0.43615	0.823217	ncbi_101102299
GO:1903747	regulation of establishment of protein localization to mitochondrion	1	16	0.43615	0.823217	ncbi_101118902
GO:0002200	somatic diversification of immune receptors	2	42	0.43742	0.823217	ncbi_101103648;ncbi_101120258
GO:0032602	chemokine production	2	42	0.43742	0.823217	ncbi_101104361;ncbi_101121825
GO:0055067	monovalent inorganic cation homeostasis	2	42	0.43742	0.823217	ncbi_101108738;ncbi_443139
GO:0061351	neural precursor cell proliferation	2	42	0.43742	0.823217	ncbi_101120755;ncbi_780482
GO:0051649	establishment of localization in cell	40	1101	0.437479	0.823217	ncbi_100037686;ncbi_100216432;ncbi_100270789;ncbi_100307039;ncbi_101101995;ncbi_101103783;ncbi_101104361;ncbi_101104466;ncbi_101104538;ncbi_101105292;ncbi_101105406;ncbi_101105594;ncbi_101105782;ncbi_101106700;ncbi_101106952;ncbi_101107123;ncbi_101108061;ncbi_101108101;ncbi_101108285;ncbi_101108454;ncbi_101108643;ncbi_101108646;ncbi_101108953;ncbi_101109405;ncbi_101110149;ncbi_101111237;ncbi_1011…
GO:0030323	respiratory tube development	4	96	0.437916	0.823312	ncbi_101105814;ncbi_101106925;ncbi_101107187;ncbi_101108953
GO:0009150	purine ribonucleotide metabolic process	6	151	0.439255	0.823671	ncbi_101108285;ncbi_101108953;ncbi_101110653;ncbi_101113030;ncbi_105610140;ncbi_493773
GO:0048589	developmental growth	6	151	0.439255	0.823671	ncbi_100142657;ncbi_101102299;ncbi_101105830;ncbi_101107819;ncbi_101108516;ncbi_101122284
GO:0010952	positive regulation of peptidase activity	3	69	0.439265	0.823671	ncbi_101101995;ncbi_101108368;ncbi_101119787
GO:0048736	appendage development	5	124	0.442548	0.829097	ncbi_101105814;ncbi_101107819;ncbi_101108516;ncbi_101114019;ncbi_101122284
GO:0007409	axonogenesis	4	97	0.445773	0.833695	ncbi_101105830;ncbi_101112909;ncbi_101120842;ncbi_780482
GO:0055065	metal ion homeostasis	11	291	0.44655	0.833695	ncbi_101103912;ncbi_101105292;ncbi_101105406;ncbi_101105896;ncbi_101105966;ncbi_101107059;ncbi_101108643;ncbi_101108953;ncbi_101116039;ncbi_101120082;ncbi_443451
GO:2000026	regulation of multicellular organismal development	23	627	0.447305	0.833695	ncbi_100216432;ncbi_100526798;ncbi_101102299;ncbi_101103648;ncbi_101105574;ncbi_101105814;ncbi_101105830;ncbi_101107819;ncbi_101108061;ncbi_101108516;ncbi_101108868;ncbi_101112420;ncbi_101114019;ncbi_101116039;ncbi_101118965;ncbi_101119787;ncbi_101120648;ncbi_101121825;ncbi_101122284;ncbi_101122744;ncbi_443139;ncbi_443242;ncbi_443371
GO:0008284	positive regulation of cell proliferation	7	180	0.447507	0.833695	ncbi_100216432;ncbi_101105158;ncbi_101105574;ncbi_101108953;ncbi_101120694;ncbi_114115318;ncbi_443371
GO:0001909	leukocyte mediated cytotoxicity	2	43	0.449411	0.833695	ncbi_101104466;ncbi_101108643
GO:0009161	ribonucleoside monophosphate metabolic process	2	43	0.449411	0.833695	ncbi_101108285;ncbi_101113030
GO:0042278	purine nucleoside metabolic process	2	43	0.449411	0.833695	ncbi_101108285;ncbi_101113030
GO:0051238	sequestering of metal ion	2	43	0.449411	0.833695	ncbi_101105292;ncbi_101108953
GO:0048519	negative regulation of biological process	67	1869	0.451196	0.833695	ncbi_100034672;ncbi_100125355;ncbi_101102299;ncbi_101102517;ncbi_101102544;ncbi_101103758;ncbi_101103912;ncbi_101104361;ncbi_101104613;ncbi_101104783;ncbi_101105292;ncbi_101105574;ncbi_101105795;ncbi_101105814;ncbi_101105830;ncbi_101107187;ncbi_101107195;ncbi_101107437;ncbi_101107819;ncbi_101108061;ncbi_101108368;ncbi_101108643;ncbi_101108786;ncbi_101108868;ncbi_101108953;ncbi_101109094;ncbi_1011…
GO:0033036	macromolecule localization	52	1446	0.452728	0.833695	ncbi_100037686;ncbi_100125355;ncbi_100216432;ncbi_100270789;ncbi_100302303;ncbi_100302305;ncbi_100307039;ncbi_101102544;ncbi_101103648;ncbi_101103783;ncbi_101104361;ncbi_101104395;ncbi_101104466;ncbi_101104538;ncbi_101104743;ncbi_101104783;ncbi_101105372;ncbi_101105607;ncbi_101105782;ncbi_101106265;ncbi_101106700;ncbi_101106952;ncbi_101108101;ncbi_101108313;ncbi_101108454;ncbi_101108516;ncbi_1011…
GO:0010001	glial cell differentiation	4	98	0.453596	0.833695	ncbi_100216432;ncbi_101105814;ncbi_101107187;ncbi_101108921
GO:0034655	nucleobase-containing compound catabolic process	9	237	0.454898	0.833695	ncbi_100270789;ncbi_101103783;ncbi_101105877;ncbi_101106700;ncbi_101110299;ncbi_101117779;ncbi_101120258;ncbi_101121718;ncbi_101121951
GO:1901615	organic hydroxy compound metabolic process	9	237	0.454898	0.833695	ncbi_100142657;ncbi_101105058;ncbi_101105601;ncbi_101107437;ncbi_101111606;ncbi_101116039;ncbi_101119093;ncbi_101122865;ncbi_114115357
GO:0050778	positive regulation of immune response	10	265	0.455325	0.833695	ncbi_100216432;ncbi_101103648;ncbi_101105574;ncbi_101107195;ncbi_101108368;ncbi_101108643;ncbi_101108953;ncbi_101111615;ncbi_101114854;ncbi_101121825
GO:0002704	negative regulation of leukocyte mediated immunity	1	17	0.455998	0.833695	ncbi_101108643
GO:0006986	response to unfolded protein	1	17	0.455998	0.833695	ncbi_100037686
GO:0014909	smooth muscle cell migration	1	17	0.455998	0.833695	ncbi_101108953
GO:0031062	positive regulation of histone methylation	1	17	0.455998	0.833695	ncbi_101123158
GO:0032682	negative regulation of chemokine production	1	17	0.455998	0.833695	ncbi_101104361
GO:0035567	non-canonical Wnt signaling pathway	1	17	0.455998	0.833695	ncbi_101118991
GO:0043489	RNA stabilization	1	17	0.455998	0.833695	ncbi_101109972
GO:0046605	regulation of centrosome cycle	1	17	0.455998	0.833695	ncbi_101108786
GO:0048255	mRNA stabilization	1	17	0.455998	0.833695	ncbi_101109972
GO:0050852	T cell receptor signaling pathway	1	17	0.455998	0.833695	ncbi_101108643
GO:0050856	regulation of T cell receptor signaling pathway	1	17	0.455998	0.833695	ncbi_101108643
GO:0060048	cardiac muscle contraction	1	17	0.455998	0.833695	ncbi_101108953
GO:0070670	response to interleukin-4	1	17	0.455998	0.833695	ncbi_100217409
GO:0090075	relaxation of muscle	1	17	0.455998	0.833695	ncbi_101108953
GO:0045861	negative regulation of proteolysis	5	126	0.456343	0.833695	ncbi_101109094;ncbi_101109187;ncbi_101111287;ncbi_101121825;ncbi_105611516
GO:0048870	cell motility	28	771	0.457399	0.834196	ncbi_100170324;ncbi_100216432;ncbi_101104361;ncbi_101105293;ncbi_101105607;ncbi_101107819;ncbi_101108061;ncbi_101108953;ncbi_101109946;ncbi_101111615;ncbi_101115939;ncbi_101115961;ncbi_101116380;ncbi_101116618;ncbi_101117763;ncbi_101117858;ncbi_101119787;ncbi_101120842;ncbi_101121825;ncbi_101122284;ncbi_101122734;ncbi_105607154;ncbi_106990134;ncbi_443058;ncbi_443139;ncbi_443242;ncbi_443371;ncbi_7…
GO:0051674	localization of cell	28	771	0.457399	0.834196	ncbi_100170324;ncbi_100216432;ncbi_101104361;ncbi_101105293;ncbi_101105607;ncbi_101107819;ncbi_101108061;ncbi_101108953;ncbi_101109946;ncbi_101111615;ncbi_101115939;ncbi_101115961;ncbi_101116380;ncbi_101116618;ncbi_101117763;ncbi_101117858;ncbi_101119787;ncbi_101120842;ncbi_101121825;ncbi_101122284;ncbi_101122734;ncbi_105607154;ncbi_106990134;ncbi_443058;ncbi_443139;ncbi_443242;ncbi_443371;ncbi_7…
GO:0051495	positive regulation of cytoskeleton organization	3	71	0.457794	0.834202	ncbi_101108061;ncbi_101120694;ncbi_114115318
GO:0072594	establishment of protein localization to organelle	7	182	0.458965	0.835622	ncbi_100216432;ncbi_101104361;ncbi_101105782;ncbi_101106952;ncbi_101118902;ncbi_101123158;ncbi_443242
GO:0050768	negative regulation of neurogenesis	2	44	0.461256	0.838234	ncbi_101105814;ncbi_101105830
GO:0051961	negative regulation of nervous system development	2	44	0.461256	0.838234	ncbi_101105814;ncbi_101105830
GO:0007167	enzyme linked receptor protein signaling pathway	19	519	0.461579	0.838234	ncbi_100216432;ncbi_100642180;ncbi_101104538;ncbi_101105158;ncbi_101105830;ncbi_101107195;ncbi_101107819;ncbi_101108510;ncbi_101111183;ncbi_101114019;ncbi_101117715;ncbi_101118914;ncbi_101118965;ncbi_101119787;ncbi_101120648;ncbi_101120842;ncbi_101122744;ncbi_443242;ncbi_493773
GO:0090092	regulation of transmembrane receptor protein serine/threonine kinase signaling pathway	5	127	0.463205	0.840471	ncbi_101105830;ncbi_101107819;ncbi_101111183;ncbi_101114019;ncbi_443242
GO:0040007	growth	20	548	0.464459	0.84192	ncbi_100142657;ncbi_101102299;ncbi_101103543;ncbi_101105830;ncbi_101107819;ncbi_101108516;ncbi_101108953;ncbi_101109432;ncbi_101111138;ncbi_101111144;ncbi_101114019;ncbi_101114258;ncbi_101114927;ncbi_101116039;ncbi_101117691;ncbi_101120842;ncbi_101122284;ncbi_101122907;ncbi_101123158;ncbi_493773
GO:0045935	positive regulation of nucleobase-containing compound metabolic process	10	267	0.464793	0.84192	ncbi_101103648;ncbi_101104783;ncbi_101105574;ncbi_101109275;ncbi_101112844;ncbi_101115669;ncbi_101117560;ncbi_101118487;ncbi_105616454;ncbi_493773
GO:0000302	response to reactive oxygen species	3	72	0.466961	0.845127	ncbi_100135692;ncbi_100145865;ncbi_100216432
GO:0015980	energy derivation by oxidation of organic compounds	4	100	0.469131	0.848335	ncbi_101108663;ncbi_101114927;ncbi_114112926;ncbi_114115357
GO:0001558	regulation of cell growth	7	184	0.470372	0.849858	ncbi_101105830;ncbi_101111138;ncbi_101111144;ncbi_101114019;ncbi_101114927;ncbi_101116039;ncbi_101123158
GO:0030168	platelet activation	2	45	0.47295	0.850561	ncbi_100820755;ncbi_101108643
GO:0046683	response to organophosphorus	2	45	0.47295	0.850561	ncbi_101102299;ncbi_101108953
GO:0010596	negative regulation of endothelial cell migration	1	18	0.475149	0.850561	ncbi_101108061
GO:0010633	negative regulation of epithelial cell migration	1	18	0.475149	0.850561	ncbi_101108061
GO:0031669	cellular response to nutrient levels	1	18	0.475149	0.850561	ncbi_101120073
GO:0034121	regulation of toll-like receptor signaling pathway	1	18	0.475149	0.850561	ncbi_101114854
GO:0044272	sulfur compound biosynthetic process	1	18	0.475149	0.850561	ncbi_101118487
GO:0045833	negative regulation of lipid metabolic process	1	18	0.475149	0.850561	ncbi_101116039
GO:0048259	regulation of receptor-mediated endocytosis	1	18	0.475149	0.850561	ncbi_101111237
GO:0061387	regulation of extent of cell growth	1	18	0.475149	0.850561	ncbi_101105830
GO:1901989	positive regulation of cell cycle phase transition	1	18	0.475149	0.850561	ncbi_101123269
GO:0006914	autophagy	3	73	0.476058	0.850689	ncbi_101104770;ncbi_101108646;ncbi_101109951
GO:0050817	coagulation	3	73	0.476058	0.850689	ncbi_100820755;ncbi_101108643;ncbi_101115814
GO:0050678	regulation of epithelial cell proliferation	4	101	0.476838	0.850689	ncbi_101102544;ncbi_101108061;ncbi_101111144;ncbi_780510
GO:0012501	programmed cell death	38	1061	0.477182	0.850689	ncbi_100037680;ncbi_100216432;ncbi_100307039;ncbi_100307046;ncbi_101101995;ncbi_101102299;ncbi_101104538;ncbi_101104764;ncbi_101104783;ncbi_101105574;ncbi_101107195;ncbi_101107819;ncbi_101108061;ncbi_101108368;ncbi_101108511;ncbi_101108646;ncbi_101109094;ncbi_101109726;ncbi_101111615;ncbi_101111718;ncbi_101113202;ncbi_101114019;ncbi_101114492;ncbi_101114872;ncbi_101117560;ncbi_101117561;ncbi_1011…
GO:0050776	regulation of immune response	12	326	0.477216	0.850689	ncbi_100216432;ncbi_100642180;ncbi_101103648;ncbi_101105574;ncbi_101107195;ncbi_101108368;ncbi_101108643;ncbi_101108953;ncbi_101110596;ncbi_101111615;ncbi_101114854;ncbi_101121825
GO:0006955	immune response	16	439	0.477736	0.850904	ncbi_100216432;ncbi_100642180;ncbi_101103648;ncbi_101104590;ncbi_101105574;ncbi_101106041;ncbi_101107195;ncbi_101108368;ncbi_101108643;ncbi_101108953;ncbi_101110596;ncbi_101111615;ncbi_101114854;ncbi_101120258;ncbi_101121825;ncbi_114110581
GO:0007010	cytoskeleton organization	22	609	0.479256	0.8529	ncbi_100145865;ncbi_101104783;ncbi_101105292;ncbi_101105994;ncbi_101108061;ncbi_101108786;ncbi_101110149;ncbi_101110888;ncbi_101112045;ncbi_101112734;ncbi_101115961;ncbi_101116014;ncbi_101117037;ncbi_101118902;ncbi_101118973;ncbi_101120694;ncbi_101121358;ncbi_101121749;ncbi_101122929;ncbi_114115318;ncbi_443079;ncbi_780510
GO:0050767	regulation of neurogenesis	7	186	0.48172	0.856124	ncbi_100216432;ncbi_101105814;ncbi_101105830;ncbi_101112420;ncbi_101119787;ncbi_101122744;ncbi_443139
GO:0007264	small GTPase mediated signal transduction	5	130	0.483631	0.856124	ncbi_100144758;ncbi_100216432;ncbi_101110888;ncbi_101117086;ncbi_443371
GO:0033157	regulation of intracellular protein transport	5	130	0.483631	0.856124	ncbi_100216432;ncbi_101104361;ncbi_101105782;ncbi_101122124;ncbi_443242
GO:0048562	embryonic organ morphogenesis	5	130	0.483631	0.856124	ncbi_101103543;ncbi_101105814;ncbi_101108516;ncbi_101118368;ncbi_101122284
GO:0030162	regulation of proteolysis	10	271	0.483644	0.856124	ncbi_101101995;ncbi_101102299;ncbi_101108368;ncbi_101109094;ncbi_101109187;ncbi_101111287;ncbi_101114872;ncbi_101119787;ncbi_101121825;ncbi_105611516
GO:0006886	intracellular protein transport	17	469	0.484068	0.856124	ncbi_100037686;ncbi_100216432;ncbi_100270789;ncbi_100307039;ncbi_101103783;ncbi_101104361;ncbi_101104538;ncbi_101105782;ncbi_101106700;ncbi_101106952;ncbi_101108454;ncbi_101110149;ncbi_101118902;ncbi_101118904;ncbi_101121718;ncbi_101122124;ncbi_443242
GO:0022408	negative regulation of cell-cell adhesion	2	46	0.484491	0.856124	ncbi_101108061;ncbi_101114854
GO:0043433	negative regulation of sequence-specific DNA binding transcription factor activity	2	46	0.484491	0.856124	ncbi_101107819;ncbi_101114854
GO:0046700	heterocycle catabolic process	9	243	0.484805	0.856124	ncbi_100270789;ncbi_101103783;ncbi_101105877;ncbi_101106700;ncbi_101110299;ncbi_101117779;ncbi_101120258;ncbi_101121718;ncbi_101121951
GO:0002449	lymphocyte mediated immunity	3	74	0.485083	0.856124	ncbi_101103648;ncbi_101108643;ncbi_101120258
GO:0051173	positive regulation of nitrogen compound metabolic process	10	272	0.488335	0.856325	ncbi_101103648;ncbi_101104783;ncbi_101105574;ncbi_101109275;ncbi_101112844;ncbi_101115669;ncbi_101117560;ncbi_101118487;ncbi_105616454;ncbi_493773
GO:0009725	response to hormone	13	357	0.488718	0.856325	ncbi_101102299;ncbi_101102517;ncbi_101104538;ncbi_101107187;ncbi_101107819;ncbi_101109483;ncbi_101114927;ncbi_101116039;ncbi_101122913;ncbi_101123269;ncbi_114112926;ncbi_443013;ncbi_443235
GO:0044270	cellular nitrogen compound catabolic process	9	244	0.489755	0.856325	ncbi_100270789;ncbi_101103783;ncbi_101105877;ncbi_101106700;ncbi_101110299;ncbi_101117779;ncbi_101120258;ncbi_101121718;ncbi_101121951
GO:0051254	positive regulation of RNA metabolic process	7	188	0.493001	0.856325	ncbi_101104783;ncbi_101105574;ncbi_101112844;ncbi_101115669;ncbi_101117560;ncbi_101118487;ncbi_105616454
GO:0009117	nucleotide metabolic process	10	273	0.493016	0.856325	ncbi_100037674;ncbi_101103276;ncbi_101104842;ncbi_101108285;ncbi_101108953;ncbi_101110653;ncbi_101113030;ncbi_101121951;ncbi_105610140;ncbi_493773
GO:0002209	behavioral defense response	1	19	0.493627	0.856325	ncbi_101111606
GO:0002260	lymphocyte homeostasis	1	19	0.493627	0.856325	ncbi_101115712
[truncated: 917 more rows]

## Sheet: 3
GO ID	Description	out (97)	All (12601)	pvalue	p.adjust	Genes
[truncated: 1,142 more rows]

[truncated: 6 more sheets: 4, 5, 6, 7, 8, 9]
