# Supplementary material for: Unlocking the genetic secrets of Dorper sheep: insights into wool shedding and hair follicle development
Source: Front Vet Sci. 2024 Dec 11;11:1489379. doi: 10.3389/fvets.2024.1489379 (PMC11670804; doi:10.3389/fvets.2024.1489379)
Supplement: Supplementary file 2 [file Supplementary_file_1.zip]

Archive with 2 entries (1 files):
- Appendix Figure/
- Appendix Figure/Appendix Figure.docx
